# Supplementary material for: Sex-dimorphic reprogramming of fetal mouse brain development by maternal estradiol excess
Source: Biol Sex Differ. 2025 Dec 2;17:1. doi: 10.1186/s13293-025-00792-7 (PMC12777311; doi:10.1186/s13293-025-00792-7)
Supplement: Supplementary file 10 — Supplementary Material 10: Table S1. Findallmarker for spatial transcriptome. [file 13293_2025_792_MOESM10_ESM.xls]

p_val	avg_log2FC	pct.1	pct.2	p_val_adj	cluster	gene
0	3.18884808434019	0.812	0.117	0	1	Satb2
0	3.2460310540453	0.71	0.112	0	1	Ccbe1
0	2.66327638496877	0.779	0.206	0	1	Mef2c
0	2.36129253711647	0.828	0.255	0	1	Crlf1
0	2.578483694393	0.968	0.397	0	1	Mpped1
0	2.47455987239799	0.817	0.256	0	1	Gipr
0	2.12962748459048	0.843	0.283	0	1	Fezf2
0	2.1408544627185	0.98	0.426	0	1	Neurod6
0	2.73282807659521	0.97	0.428	0	1	Ntsr1
0	1.99553898258595	0.747	0.238	0	1	Zbtb18
0	2.0287084812558	0.997	0.527	0	1	Neurod2
0	2.43825036748168	0.945	0.491	0	1	Wnt7b
0	2.58392612751411	0.889	0.458	0	1	Hs3st2
0	1.79229562816636	0.997	0.613	0	1	Bhlhe22
0	1.41253161384185	1	0.857	0	1	Foxg1
0	1.04822005772703	1	0.919	0	1	Mn1
0	1.05743785512566	1	0.961	0	1	Adcy1
0	1.06688983099013	1	0.988	0	1	Trim67
0	0.787066696532349	1	0.999	0	1	Soga3
0	0.688110316136286	1	1	0	1	Ctxn1
1.59932831433853e-306	0.784405148271694	1	1	2.19235925329526e-302	1	Sox11
4.04217949643359e-301	1.64329117585322	0.952	0.613	5.54101965371117e-297	1	Pou3f1
1.02203767627944e-300	2.24268043357928	0.603	0.144	1.40100924664385e-296	1	Tiam2
2.18572299098286e-296	1.61337283790088	0.894	0.456	2.9961890760393e-292	1	Arpp21
5.13657275508997e-295	1.37931522403092	0.97	0.693	7.04121393267733e-291	1	Cdk19
8.09668883086285e-275	1.28808030870999	0.995	0.928	1.10989410493468e-270	1	Kctd12
1.39683669597505e-267	1.12199535453566	0.953	0.65	1.9147837428426e-263	1	Pou3f2
2.11821698373016e-262	1.2390929931177	0.968	0.712	2.90365184129731e-258	1	Ttc28
1.12528136876365e-261	1.32009514573474	0.989	0.932	1.54253570030122e-257	1	Dtx4
1.23344831183685e-254	1.37032833549111	0.928	0.558	1.69081094586596e-250	1	Nfix
1.37820994200471e-253	1.6615714752868	0.795	0.352	1.88925018850006e-249	1	Ndrg1
7.01744937944008e-231	0.711263341287345	1	0.991	9.61951960933646e-227	1	Nrep
2.66180295295918e-229	0.874780010535908	0.995	0.825	3.64879948791644e-225	1	Pou3f3
1.70115387602501e-227	0.657784763726001	1	0.994	2.33194173325508e-223	1	2700081O15Rik
2.01240344936592e-226	1.67894098698415	0.759	0.344	2.7586026483908e-222	1	Hivep2
1.93023038288713e-225	2.30259594480897	0.514	0.138	2.64595980886168e-221	1	Nxph3
1.07470080725537e-220	2.21957940038691	0.524	0.145	1.47319986658566e-216	1	Sox5
2.78853030949276e-217	0.989642749599584	0.993	0.86	3.82251734825268e-213	1	Efnb2
5.02015014606011e-216	1.05778978193716	0.966	0.813	6.8816218202192e-212	1	Enc1
2.52229938238955e-214	0.604898407594895	1	1	3.45756799337959e-210	1	Stmn1
1.73830798070831e-213	1.06909759262168	0.96	0.619	2.38287257995496e-209	1	Prdm8
3.09354155932118e-209	0.763350773716083	0.998	0.966	4.24062676951748e-205	1	Myt1l
3.63268016081662e-205	1.466141600279	0.798	0.42	4.97967796444742e-201	1	Baiap2
5.41335758841825e-188	1.24857625815949	0.88	0.561	7.42063058220373e-184	1	Celf2
9.17363007754513e-186	0.658812630646766	0.999	0.98	1.25752121102989e-181	1	Cenpv
1.49641929387419e-184	1.19339293819039	0.854	0.476	2.05129156804274e-180	1	Rtn4rl2
4.16014474317391e-178	1.44757088574525	0.684	0.301	5.7027264139428e-174	1	Rprm
1.76414715683094e-177	1.01919067776206	0.938	0.711	2.41829292258385e-173	1	Kcnq5
5.54016924486315e-174	1.49893347639765	0.649	0.262	7.5944640008584e-170	1	Zeb2
5.14685939995814e-171	1.10547616923113	0.861	0.493	7.05531486546261e-167	1	Lhx2
4.30156103460881e-166	1.40853109530042	0.732	0.374	5.89657986624176e-162	1	Khdrbs2
3.93895944493419e-161	0.792808442226471	0.983	0.94	5.39952560711579e-157	1	Jmy
9.2101887441476e-160	1.67104739143957	0.532	0.188	1.26253267304775e-155	1	Tbr1
9.99132918319356e-160	0.768182351881546	0.952	0.625	1.36961140443217e-155	1	Tcf4
5.86499115674292e-159	0.529897639886888	1	0.998	8.0397298776632e-155	1	Lix1l
6.66699574131648e-159	1.68443076414469	0.557	0.213	9.13911776219663e-155	1	Ssbp2
1.88990776472237e-157	0.721978508259596	0.985	0.919	2.59068556388143e-153	1	Amer2
1.2196500002409e-153	0.582161946397804	0.994	0.983	1.67189622033022e-149	1	Ski
2.17069552157166e-151	0.750062856623225	0.987	0.916	2.97558942097044e-147	1	Pbx1
1.17850906486037e-139	1.57558767048136	0.604	0.279	1.61550022611059e-135	1	Syt4
2.34875789195145e-139	0.705123740129756	0.978	0.892	3.21967731828705e-135	1	Sox4
2.87780696483366e-136	1.01100106166048	0.863	0.616	3.94489778739398e-132	1	Camk2b
5.9210834540409e-136	0.88440125961445	0.932	0.754	8.11662119879927e-132	1	Add2
1.25086246542987e-133	1.3845659581915	0.535	0.208	1.71468226761126e-129	1	Ntng2
2.81075930476935e-132	0.973494620346081	0.875	0.652	3.85298885497782e-128	1	Mmp17
4.37508930834154e-131	1.00091949022925	0.512	0.179	5.99737242387458e-127	1	Slc17a7
4.89632847311654e-131	0.909376603393357	0.925	0.703	6.71188707094815e-127	1	Caln1
1.4066156713871e-128	0.707503826277659	0.971	0.891	1.92818876233743e-124	1	Bbc3
2.98240688308552e-127	0.551532650567949	0.996	0.982	4.08828335533363e-123	1	Ccdc71l
1.3189234973055e-122	1.13809107668293	0.748	0.452	1.80798033010638e-118	1	Nell2
5.05395283859891e-119	0.976252129561017	0.876	0.669	6.92795855115138e-115	1	Gpm6a
1.48270988879422e-118	1.16140073932336	0.684	0.368	2.03249871555911e-114	1	Ube2ql1
7.70946597508513e-117	1.15761754268678	0.687	0.371	1.05681359586467e-112	1	Plxna4
6.05550052519495e-113	0.927007007286156	0.817	0.549	8.30088011993723e-109	1	Ppp1r18
1.11087264230108e-112	1.11525615387314	0.761	0.474	1.52278421806632e-108	1	Cux2
1.53998613370204e-112	1.23906246108278	0.601	0.293	2.11101299207876e-108	1	Sez6
6.76722385667922e-112	0.835379024536696	0.886	0.682	9.27651046273587e-108	1	Vash2
1.18855206575081e-111	0.924000164065734	0.819	0.534	1.62926717173121e-107	1	Cacna2d1
1.37550838053764e-108	0.871090861208765	0.811	0.509	1.885546888041e-104	1	Jph1
6.2964888529088e-108	1.37971106738255	0.559	0.271	8.63122691956739e-104	1	Cys1
2.63668818438348e-107	0.960569258664776	0.838	0.626	3.61437216315288e-103	1	Fam174b
3.38207264863295e-107	0.892441087934417	0.842	0.581	4.63614518674605e-103	1	Mapk11
8.7356015864817e-106	0.776292385278439	0.896	0.682	1.19747626547491e-101	1	Mycl
3.84658878452577e-105	0.650745163233578	0.965	0.882	5.27290390582792e-101	1	Tmem44
2.36152374565646e-100	1.03219281445697	0.673	0.377	3.23717675054588e-96	1	Gas7
1.69102373540525e-93	1.25175751082387	0.538	0.265	2.31805533649352e-89	1	Cnr1
2.04632994296079e-93	0.990815157211487	0.642	0.346	2.80510908581066e-89	1	Lzts1
1.37795298534632e-92	0.50547579745337	0.992	0.966	1.88889795231274e-88	1	Polr1d
1.07117161401407e-90	1.12567696915023	0.596	0.32	1.46836204849049e-86	1	Lrrtm1
1.63114446389144e-89	0.810476474373693	0.779	0.512	2.23597283110239e-85	1	Masp1
2.08979228015242e-89	0.76542649237162	0.867	0.653	2.86468725763293e-85	1	Efna3
1.94795705735065e-88	0.621881422991679	0.966	0.882	2.67025953421627e-84	1	Mex3a
6.7035097348986e-87	0.853511876765976	0.821	0.612	9.18917114459901e-83	1	B3gat1
1.86902654116061e-86	0.573017478344844	0.879	0.574	2.56206158262297e-82	1	Lhx6
3.22998836018024e-86	0.623240123476725	0.916	0.772	4.42766804413508e-82	1	Kcnmb4
1.99477806397699e-85	0.869755962581807	0.745	0.482	2.73444177009966e-81	1	Cd24a
2.15234078639364e-85	0.712332114913555	0.55	0.263	2.9504287499884e-81	1	Ppp1r1b
2.31104442597046e-85	1.08799380995122	0.549	0.28	3.1679796991203e-81	1	Akt3
3.93720561277637e-85	1.2012641372762	0.523	0.263	5.39712145399385e-81	1	Kif26a
2.94240614509306e-84	0.608458343408908	0.938	0.852	4.03345034369357e-80	1	Scrt1
1.18156834182736e-82	0.838861268607372	0.952	0.891	1.61969388297695e-78	1	Ier5
4.2043384198791e-82	0.923998700826967	0.68	0.415	5.76330710597027e-78	1	Med13l
3.58858764576788e-81	0.689639375915213	0.897	0.729	4.91923594481861e-77	1	Commd3
5.32847977684392e-81	0.760567520465201	0.824	0.601	7.30428007809764e-77	1	Thra
7.79310133646621e-81	0.833785303300006	0.786	0.551	1.06827833120279e-76	1	Sh3gl2
8.15730346584219e-81	1.02668787451886	0.6	0.342	1.11820315909765e-76	1	Ntrk3
5.26475687737536e-80	0.572159783153557	0.956	0.832	7.21692872750614e-76	1	Tmem121b
5.13706200438517e-78	1.20159582193479	0.529	0.285	7.04188459561119e-74	1	Rbm24
1.15734465793446e-76	0.96828016395288	0.805	0.651	1.58648805709656e-72	1	Hs3st4
1.4025820983323e-76	0.951700127158737	0.625	0.371	1.92265954039391e-72	1	Slc8a1
7.05245798672718e-74	0.916578262673869	0.613	0.352	9.66750940820562e-70	1	Sptbn2
7.7453193727176e-74	0.862808041573025	0.685	0.438	1.06172837961213e-69	1	Zfp462
4.59002390096896e-72	0.747102440635505	0.741	0.502	6.29200476344825e-68	1	Grin2b
6.410472425489e-72	0.814351399532353	0.679	0.423	8.78747560086033e-68	1	Sema3f
7.22788081059443e-72	0.512305275750554	0.966	0.892	9.90797901516285e-68	1	Dpysl5
4.3643519533547e-71	0.54497087688978	0.925	0.813	5.98265365765862e-67	1	Dpf1
1.50714513008584e-70	0.511628180364857	0.962	0.875	2.06599454432166e-66	1	Tubb3
1.34393355841386e-69	0.890440307724288	0.621	0.372	1.84226412187372e-65	1	Lrrc20
1.93135244758908e-69	0.803477318110662	0.736	0.516	2.64749793515511e-65	1	Slc29a4
6.01482622913504e-68	0.859233958499147	0.732	0.519	8.24512379489832e-64	1	Lmo4
1.06579870117143e-65	0.541733081834675	0.926	0.821	1.46099685956579e-61	1	Kdm2b
5.51539982522438e-64	0.960930492134822	0.514	0.282	7.56051008041758e-60	1	Serf1
5.47822884269374e-63	0.992441301095241	0.575	0.344	7.50955609756458e-59	1	Dkk3
3.4022506654102e-62	0.786329523188193	0.664	0.429	4.6638052121443e-58	1	Bcl7a
6.29155022923431e-60	0.906525426495233	0.529	0.302	8.6244570542344e-56	1	Bach2
8.80377847689713e-60	0.595831242661269	0.614	0.359	1.20682195361306e-55	1	Npas1
5.79420266176512e-59	0.552124030020287	0.913	0.814	7.94269300874763e-55	1	Crmp1
5.30981169997854e-58	0.781113819582264	0.658	0.432	7.27868987833058e-54	1	Foxo6
3.91112218731903e-57	0.764721505236461	0.636	0.412	5.36136629437692e-53	1	Nck2
6.77020153977527e-55	0.686346652086868	0.729	0.529	9.28059227072395e-51	1	Dcx
1.1541771861473e-53	0.559701634147138	0.637	0.384	1.58214608677072e-49	1	Epop
2.78864834453972e-51	0.619796847518558	0.806	0.631	3.82267915069505e-47	1	Snn
4.92136896043595e-51	0.699967964618825	0.683	0.478	6.7462125709656e-47	1	Gmip
3.40475639029819e-50	0.598693411458977	0.815	0.64	4.66724005982075e-46	1	Nkain2
6.73156524192203e-49	0.7190534560238	0.615	0.402	9.22762963362672e-45	1	Ntrk2
1.30400651166684e-48	0.501604486207405	0.883	0.756	1.78753212619291e-44	1	Rbfox2
2.91506843699314e-47	0.510603862633273	0.801	0.603	3.99597581343019e-43	1	Sh3rf3
9.12022283447984e-47	0.56430890004838	0.753	0.567	1.2502001461505e-42	1	Hdac5
4.32579752183552e-44	0.643144110472719	0.678	0.482	5.92980324293214e-40	1	Bzw2
6.94174874787712e-39	0.724827322108456	0.514	0.325	9.51574918358995e-35	1	Lrfn2
4.24781301835968e-38	0.860046545447188	0.505	0.336	5.82290208556744e-34	1	Kif26b
4.64658209268433e-38	0.647145305283472	0.644	0.469	6.36953473265168e-34	1	Ssbp3
7.04849930215075e-37	0.522437331953556	0.655	0.464	9.66208284338825e-33	1	Draxin
7.80760040306542e-37	0.636833511680603	0.591	0.409	1.07026586325221e-32	1	Rabgap1l
3.33103658439223e-35	0.572730083863286	0.578	0.388	4.56618494988487e-31	1	Sun2
3.37499127284131e-35	0.689171154232548	0.527	0.355	4.62643803681086e-31	1	Pitpnm2
1.7523838351493e-34	0.631807238118369	0.526	0.351	2.40216776122265e-30	1	Bdh1
2.45049250127099e-34	0.589144316633507	0.549	0.364	3.35913512074227e-30	1	Tbc1d14
2.73154435883691e-34	0.503376347318628	0.738	0.568	3.74440100709364e-30	1	Dapk1
5.38173274217214e-34	0.600408045854196	0.59	0.415	7.37727924296957e-30	1	Sfpq
5.50227859593243e-34	0.527109746196043	0.71	0.549	7.54252349930418e-30	1	Khdrbs1
1.27187630832985e-32	0.536686615229153	0.701	0.54	1.74348804345856e-28	1	Mtpn
1.71490711270123e-31	0.595845604394505	0.586	0.421	2.35079467009085e-27	1	Hdac2
2.36031564681639e-31	0.579235121139875	0.615	0.45	3.23552068865591e-27	1	Celsr2
2.05180920983198e-30	0.554070361735242	0.64	0.486	2.81262006483767e-26	1	Ncam1
5.04479174588411e-30	0.601733860927775	0.521	0.356	6.91540052525794e-26	1	Nom1
9.97853800229942e-29	0.522679099183155	0.664	0.506	1.3678579893552e-24	1	Dbndd1
3.66564474366835e-28	0.545754031275444	0.574	0.413	5.02486581462058e-24	1	Mtcl1
7.39604191589615e-28	0.534372051893365	0.569	0.406	1.01384942583104e-23	1	Lsm14b
1.87838380608547e-27	0.500391974405694	0.575	0.409	2.57488852138196e-23	1	Calcoco1
2.55700349561064e-27	0.576542299121642	0.609	0.463	3.50514039178307e-23	1	Vars
3.76368069406007e-26	0.516696022317685	0.507	0.347	5.15925349541754e-22	1	Nkd2
4.38749521649019e-26	0.588403452306605	0.508	0.36	6.01437844276475e-22	1	Bmt2
6.09006197713543e-23	0.504830211036495	0.556	0.412	8.34825695825725e-19	1	Slc7a6os
6.22537517166119e-21	0.512591961083432	0.503	0.368	8.53374428531316e-17	1	Akap9
0	3.93921304794772	0.772	0.104	0	2	Uncx
0	3.5285375574997	0.829	0.188	0	2	Lhx5
0	4.17904097289874	0.645	0.063	0	2	Otp
0	2.57715549320759	0.686	0.14	0	2	Avp
0	1.93162894741826	0.998	0.825	0	2	Nap1l5
0	1.52762902732856	0.998	0.88	0	2	Gnas
1.12520620444101e-306	1.4296260893894	1	0.744	1.54243266504773e-302	2	Snhg11
2.24082680528075e-268	1.70645671426509	0.957	0.598	3.07172538467885e-264	2	Grin2d
3.98945920678621e-264	1.37013205359657	0.997	0.885	5.46875068066253e-260	2	Ndn
9.63505443035714e-238	0.875471425891498	1	1	1.32077326131336e-233	2	Nnat
9.1288223388565e-222	0.922058852756399	1	0.985	1.25137896621045e-217	2	Vat1
2.14065669249779e-212	1.98378111659994	0.759	0.324	2.93441219407597e-208	2	Hap1
7.91073337474482e-210	1.54234888767875	0.89	0.632	1.08440333101002e-205	2	Ahi1
1.27269292402442e-209	1.76335549971512	0.866	0.514	1.74460746025268e-205	2	Pcdh17
6.17133829743827e-198	0.801177915753353	0.999	0.972	8.45967053812838e-194	2	Ptpn5
3.58253144158818e-197	1.0919519518735	0.994	0.814	4.91093410012908e-193	2	Ccdc184
1.91119437586415e-189	0.685409107666027	1	0.997	2.61986525043457e-185	2	Atp1b1
9.41939549170582e-171	1.86317611190114	0.686	0.286	1.29121073400303e-166	2	Vgf
1.54829356399488e-170	1.14961243409819	0.99	0.869	2.12240081752418e-166	2	B630019K06Rik
8.9379113918048e-169	1.06722904040915	0.987	0.882	1.2252088935886e-164	2	Cpeb2
1.80112485048052e-168	0.884131317247449	0.999	0.905	2.46898194503869e-164	2	Clstn3
2.24803393250954e-165	0.782048589242141	0.98	0.619	3.08160491468408e-161	2	Zic1
2.1771948946354e-161	1.34411160435505	0.83	0.402	2.9844987615662e-157	2	Zic2
8.3441735473878e-157	1.0399197836518	0.968	0.769	1.14381930987592e-152	2	Spred3
8.14267609842353e-153	0.911176971254184	0.995	0.892	1.1161980395719e-148	2	Pnmal2
1.42980085405087e-152	2.5146815445926	0.522	0.177	1.95997101073293e-148	2	Onecut2
1.1183562785967e-150	1.04606831925304	0.972	0.744	1.53304278670036e-146	2	Cdk5r2
7.36284433712578e-149	0.524472985700198	1	1	1.0092987017332e-144	2	Dynll2
1.47803513907453e-144	0.502852026826513	1	0.997	2.02609056864337e-140	2	C1qtnf4
5.6031321806891e-140	1.13965457303365	0.864	0.539	7.68077359328862e-136	2	Nr2f2
1.25556686076995e-132	1.02288022105746	0.999	0.94	1.72113105274345e-128	2	Igfbp5
4.02182543254902e-132	0.552754378508558	1	0.993	5.51311830293819e-128	2	Lrrc4b
1.81885854625214e-129	1.12918715562969	0.906	0.709	2.49329129520243e-125	2	Tmem28
3.59118414200918e-129	1.80573413402775	0.638	0.3	4.92279522186619e-125	2	Trhde
1.41838104781991e-127	0.61192798839122	0.912	0.518	1.94431674035154e-123	2	Six3
2.09123491819734e-127	1.07977916933767	0.877	0.547	2.86666482586491e-123	2	Vstm2l
1.13886919452448e-120	1.82885309135578	0.654	0.35	1.56116189185416e-116	2	Cbln1
5.71119639301908e-119	1.64308622564557	0.647	0.318	7.82890801555056e-115	2	Dpf3
3.11120787718768e-118	2.09793055359797	0.65	0.356	4.26484375804887e-114	2	Dlk1
2.95346731022471e-117	0.544140325440993	1	0.983	4.04861298885603e-113	2	Pcsk1n
5.51430127827206e-115	0.762102044203328	0.984	0.868	7.55900419225534e-111	2	Sdc3
9.26920846532264e-114	0.65507064369302	0.997	0.947	1.27062309642643e-109	2	Atp1b2
6.11247682957937e-113	0.701999444725186	0.995	0.923	8.3789832379874e-109	2	Efnb3
9.42087704467858e-112	0.543174904761349	1	0.983	1.29141382528454e-107	2	Camk2n1
4.87161837952464e-109	0.521200557757938	1	0.999	6.67801447465238e-105	2	Cox8a
2.71363620321348e-108	0.745080392042382	1	0.984	3.71985250736503e-104	2	Pcdh10
3.23119480470898e-108	1.0732402522676	0.786	0.477	4.42932183829507e-104	2	Zfp423
1.79070020861615e-101	0.986411998528048	0.868	0.61	2.45469184597102e-97	2	Kcnc4
2.62914024401733e-100	0.829117084188831	0.934	0.684	3.60402544649896e-96	2	Kndc1
3.31883286144199e-100	0.509541304763684	0.999	0.992	4.54945608646468e-96	2	Gpi1
1.63760812237765e-98	0.529739510299839	0.969	0.771	2.24483321415528e-94	2	Mt1
2.42984845486551e-98	0.548760380329585	1	0.96	3.33083626192964e-94	2	Syn1
2.06208665287893e-94	0.830092110722036	0.923	0.763	2.82670838376643e-90	2	Fam117b
1.84869446654026e-91	0.630827268526322	0.999	0.96	2.53419037473338e-87	2	Xpr1
7.43683572333462e-90	0.721997129417747	0.965	0.847	1.01944144095471e-85	2	Cep170b
9.87587553344448e-89	0.553462508701039	0.999	0.989	1.35378501812457e-84	2	Pgrmc1
3.10406734784037e-87	0.75527119744509	0.928	0.81	4.25505552041958e-83	2	Cbx6
2.62109957192747e-84	0.910453385745234	0.823	0.633	3.59300329319818e-80	2	Rnf227
2.4545242958256e-83	1.16005826506702	0.611	0.297	3.36466190471774e-79	2	Baiap3
3.39834928367467e-82	0.744258790807149	0.96	0.844	4.65845719806123e-78	2	Maged1
8.33828391155447e-82	0.659038523630932	0.956	0.742	1.14301195859589e-77	2	Cdkn1a
8.27257671698695e-77	0.921197958339497	0.859	0.691	1.13400481636457e-72	2	Npas3
2.5413935546346e-76	0.856640351439039	0.848	0.688	3.48374228469311e-72	2	Fxyd6
2.55084112141247e-76	1.08901627811728	0.691	0.44	3.49669300923222e-72	2	Rims3
5.25283954908504e-76	1.02223155044159	0.717	0.458	7.20059245388577e-72	2	Cacna2d2
1.79031728530863e-75	0.590380619632563	0.92	0.687	2.45416693470108e-71	2	Apoe
6.38878103927553e-75	1.0629193528417	0.688	0.426	8.7577410486389e-71	2	Metrn
3.64857578691904e-74	0.523351665826014	0.999	0.965	5.00146768870862e-70	2	Ly6h
1.08017542720749e-73	0.919690307940019	0.824	0.664	1.48070447561602e-69	2	Slit1
3.11462574820422e-71	0.610286026968353	0.956	0.789	4.26952897563834e-67	2	Hpcal1
7.82702893279934e-71	0.753829109020439	0.914	0.782	1.07292912610813e-66	2	Crim1
1.83411192305196e-70	0.702892304740735	0.904	0.772	2.51420062411963e-66	2	Mpp2
1.14568148636978e-69	0.666587498784779	0.946	0.816	1.57050018151569e-65	2	Oprl1
1.18783310602043e-69	0.881630917032859	0.779	0.56	1.62828162173281e-65	2	Iqsec3
7.67741855885038e-68	0.563798666245561	0.976	0.907	1.05242053604721e-63	2	Hdac11
9.26532227890745e-68	0.671545463395764	0.92	0.806	1.27009037799263e-63	2	Prkar2a
4.65929797316479e-67	0.681565024756965	0.71	0.42	6.3869656616143e-63	2	Zfp503
1.0330755747112e-65	0.545090070296863	0.983	0.905	1.41613999781411e-61	2	Plppr2
4.43883205997271e-65	0.613806750923821	0.947	0.804	6.08475098781058e-61	2	Ppfia4
1.0808855473801e-60	1.03687141867597	0.522	0.271	1.48167790834864e-56	2	Pnoc
3.09472961098775e-60	1.00001651293411	0.587	0.333	4.24225535074201e-56	2	Vat1l
2.61616950049368e-59	0.515326971498131	0.831	0.589	3.58624515127674e-55	2	Col9a2
2.13367634495792e-58	0.560108500089071	0.95	0.839	2.92484353366832e-54	2	Pcdh19
4.58451212372471e-58	0.831798223987689	0.732	0.526	6.28444921920184e-54	2	Plxnc1
4.37620526781518e-57	0.526379141521372	0.965	0.905	5.99890218112104e-53	2	Snx4
1.19347358746833e-56	0.521401539853938	0.967	0.904	1.63601359370158e-52	2	Nf1
1.31807806933685e-56	0.500630324010851	0.986	0.915	1.80682141744695e-52	2	Shisa4
1.58390811135083e-55	0.538707285688717	0.966	0.865	2.17122123903972e-51	2	Adgrl1
1.60237045723777e-55	0.565007212805627	0.941	0.829	2.19652942278153e-51	2	Dlgap3
1.3757028265527e-52	0.690239715398707	0.823	0.697	1.88581343463844e-48	2	Pcdhgc4
1.60195475765702e-50	0.636468299707593	0.864	0.743	2.19595958179625e-46	2	Dleu7
4.05032394667028e-50	0.52798014595691	0.958	0.894	5.55218406609562e-46	2	Cbarp
8.29173226291304e-49	0.947359081336651	0.579	0.361	1.13663065860012e-44	2	Ebf4
1.01610666314748e-48	0.830645064223566	0.674	0.462	1.39287901384257e-44	2	Mal2
2.82024631926781e-48	0.755835608103424	0.735	0.578	3.86599365445231e-44	2	Pdcd7
3.0193614883346e-48	0.636917599093426	0.839	0.728	4.13894072820907e-44	2	Adam22
5.52379942888479e-47	0.763080817355215	0.737	0.582	7.57202425711527e-43	2	Alg2
7.11893822243752e-47	0.621768731753879	0.849	0.719	9.75864051531736e-43	2	Lrrc75b
1.19001239077441e-46	0.50015852869505	0.955	0.887	1.63126898527356e-42	2	Tusc3
6.92464761807218e-45	0.989369146780547	0.512	0.299	9.49230695485334e-41	2	Zcchc12
5.02441971448155e-43	0.848275461239378	0.671	0.518	6.8874745446113e-39	2	Plxna1
5.42409440382076e-41	0.554006012454784	0.803	0.639	7.4353486087575e-37	2	Syn2
9.09997597251953e-41	0.594744202457678	0.529	0.332	1.24742470631298e-36	2	Sfrp2
3.05451645130473e-40	0.621798747644349	0.773	0.633	4.18713115144853e-36	2	Rnf152
2.33850344289463e-39	0.742253991244249	0.696	0.535	3.20562051951996e-35	2	Msi2
2.71414088418443e-37	0.521994902092617	0.862	0.741	3.72054432404001e-33	2	Fabp3
1.69456281932359e-36	0.541191411411268	0.846	0.743	2.32290671272877e-32	2	Tmem191c
4.44004182499762e-36	0.731878062337643	0.718	0.63	6.08640933370673e-32	2	Tmx4
6.40666809111365e-36	0.629226367448093	0.776	0.666	8.78226061929859e-32	2	Rnf112
6.22914546858249e-35	0.596764491383288	0.781	0.665	8.53891260833288e-31	2	Ubr2
3.93806588062082e-34	0.644374436733493	0.734	0.615	5.39830070915502e-30	2	Gm3264
2.35830230857295e-33	0.708078112987424	0.685	0.537	3.2327608045918e-29	2	Kifc2
7.59787921193914e-33	0.750858721889343	0.64	0.499	1.04151728237262e-28	2	Gprasp1
1.1920525395215e-32	0.599248491962787	0.722	0.573	1.63406562117608e-28	2	Sncb
8.55594518894471e-32	0.746260588459918	0.611	0.457	1.17284896650054e-27	2	Micall2
1.15849474985914e-31	0.63346229519288	0.693	0.564	1.58806460310691e-27	2	Atp6v1g2
3.59303581456121e-31	0.512239303132983	0.781	0.658	4.9253334946005e-27	2	Hint1
5.21673031277815e-31	0.782278361644521	0.549	0.376	7.15109391275629e-27	2	C2cd4c
2.66330699664632e-30	0.835107264529735	0.504	0.334	3.65086123100278e-26	2	Slc6a11
7.493786290621e-30	0.540518906773041	0.775	0.677	1.02724822471833e-25	2	Mgat3
2.51356812418486e-27	0.799010889200549	0.543	0.404	3.44559918463261e-23	2	Wdr6
6.16698265673304e-27	0.707672198446998	0.61	0.457	8.45369982584966e-23	2	Grm5
8.14122539688575e-27	0.53791101117794	0.747	0.65	1.1159991774051e-22	2	Sys1
1.82925184412058e-26	0.536658759498198	0.748	0.651	2.50753842792049e-22	2	Atxn7l3b
2.86490305284383e-26	0.757147036209678	0.505	0.339	3.92720910483832e-22	2	Slc6a9
3.42238043277055e-26	0.62807847492534	0.658	0.52	4.69139909724187e-22	2	Dlk2
3.74557844625365e-26	0.687858689424856	0.631	0.513	5.13443893412451e-22	2	Fmc1
3.9994889496107e-26	0.65589498337744	0.682	0.57	5.48249945212635e-22	2	Cacna2d1
5.29600270110361e-26	0.569862038925504	0.592	0.428	7.25976050267282e-22	2	Hepacam
1.86283043986801e-25	0.720851092734698	0.556	0.42	2.55356796697107e-21	2	Gspt2
3.96369716212337e-25	0.644441130199556	0.631	0.503	5.43343606983871e-21	2	Cacnb1
9.39297662240523e-24	0.741682200089326	0.531	0.39	1.28758923539931e-19	2	Lhfpl4
2.41141711184396e-23	0.56038003399928	0.633	0.497	3.3055705769157e-19	2	Lor
3.219899821464e-23	0.624747215300165	0.647	0.533	4.41383867526285e-19	2	Sdhc
5.72452793908378e-23	0.614389382787697	0.614	0.488	7.84718289889605e-19	2	Ciapin1
8.03207517576842e-23	0.59673306809981	0.627	0.505	1.10103686509434e-18	2	Dnm1
9.22124941043547e-23	0.747321757500782	0.505	0.369	1.26404886918249e-18	2	Lzts3
1.7308262035973e-22	0.658819128795818	0.553	0.415	2.37261655989118e-18	2	Zfp575
2.66959167742952e-22	0.66389584480099	0.564	0.43	3.65947627142039e-18	2	Cpe
9.14994361947289e-22	0.586766087097404	0.613	0.49	1.25427427135734e-17	2	Gaa
5.37470031047096e-21	0.653771346996358	0.587	0.467	7.36763918559358e-17	2	Enho
1.36304729921165e-20	0.605776007220144	0.569	0.442	1.86846523775933e-16	2	Slc8a2
2.34689782670678e-20	0.565080322064293	0.587	0.458	3.21712754084965e-16	2	Map1a
2.6344790168076e-20	0.551138609786249	0.613	0.481	3.61134383623986e-16	2	Fam43b
7.52270516655776e-19	0.681885818899131	0.505	0.391	1.03121242423174e-14	2	Rcan1
1.11013695324504e-18	0.584931463032434	0.518	0.386	1.5217757355083e-14	2	Zfhx2
1.4241364474828e-18	0.509330390335078	0.676	0.581	1.95220624220942e-14	2	Gng3
1.89643895924123e-18	0.511150057124103	0.617	0.504	2.59963852532788e-14	2	Slc6a1
6.47050869875462e-18	0.576040254703557	0.537	0.416	8.86977332425283e-14	2	Cacna1b
6.73074515726422e-18	0.565467653282998	0.517	0.386	9.22650546157779e-14	2	Lbh
1.58628035595825e-17	0.530592532607518	0.627	0.528	2.17447311194756e-13	2	Kcnc1
3.99517879926551e-16	0.579743239980805	0.561	0.459	5.47659109803316e-12	2	Cc2d1a
4.5824021641154e-16	0.586087140077182	0.522	0.414	6.28155688656939e-12	2	Tmem18
5.32338305080923e-16	0.542667406492899	0.587	0.494	7.29729348604929e-12	2	Inafm1
2.3811960329617e-15	0.537260309818044	0.621	0.551	3.2641435219839e-11	2	Nectin1
3.90140406150248e-14	0.549098480543636	0.541	0.454	5.3480446875076e-10	2	Atmin
1.40404938478364e-12	0.520624016234531	0.551	0.46	1.92467089666142e-08	2	Lonrf2
1.62897156818796e-12	0.518769053590553	0.506	0.415	2.23299422567206e-08	2	Dnmt3a
1.91610750968737e-11	0.504957882287411	0.517	0.426	2.62660017427945e-07	2	Psd2
3.81118197515013e-11	0.50255150030214	0.543	0.468	5.2243682515358e-07	2	Habp4
0	4.70016805216298	0.966	0.163	0	3	Tcf7l2
0	2.93502340512469	0.831	0.147	0	3	Zic4
0	5.52221001647017	0.755	0.101	0	3	Gbx2
0	2.54979527611607	0.883	0.267	0	3	Syt13
0	2.95400086657446	0.763	0.156	0	3	Wnt3
0	2.2637086368751	0.968	0.39	0	3	Zic2
0	2.21920327197604	0.919	0.376	0	3	Gpr153
0	3.6495375550798	0.61	0.072	0	3	Ntng1
0	3.64635782948598	0.571	0.077	0	3	Prox1
0	2.08295208481186	0.943	0.461	0	3	Zfp423
0	2.07459647851252	0.993	0.572	0	3	Col9a2
0	2.37345357245556	0.984	0.568	0	3	Id4
0	2.54194469667807	1	0.621	0	3	Zic1
0	1.75447317845468	0.996	0.679	0	3	Kndc1
0	1.73295942243325	0.998	0.739	0	3	Cdkn1a
0	1.83438292397757	1	0.945	0	3	Zyx
2.24788770299605e-272	1.04411215753688	1	0.985	3.08140446326699e-268	3	Vat1
4.11956543802304e-270	2.15104244517466	0.946	0.531	5.64710030244198e-266	3	Nefl
7.20479733090677e-265	0.921256775082072	1	0.985	9.87633618120701e-261	3	Ank2
7.39091848125467e-260	0.815044488301052	1	0.999	1.01314710541039e-255	3	Fam8a1
4.46913171116803e-255	2.64046454268911	0.53	0.098	6.12628574966913e-251	3	Zic5
7.9611294883604e-254	0.615736453105315	1	1	1.09131163026444e-249	3	Tubb2a
5.25791335196545e-247	1.04040843105362	0.999	0.989	7.20754762287424e-243	3	Rnf220
1.96461277414481e-236	0.855338921437281	1	0.983	2.69309119079771e-232	3	Pcsk1n
2.41611629922854e-218	0.905127999142042	1	0.987	3.31201222298248e-214	3	Jup
3.48715010650027e-210	2.13407727629382	0.652	0.196	4.78018536599056e-206	3	Cpne7
3.04099198356391e-204	1.40087082653927	0.955	0.688	4.16859181106941e-200	3	Nkd1
2.13461217705997e-191	1.72113431798857	0.988	0.932	2.9261263723138e-187	3	Chst2
3.73638372173839e-186	0.804701609599785	1	0.973	5.12183480575899e-182	3	Ptpn5
2.03248605433025e-179	1.0602786118789	0.984	0.858	2.78613188327591e-175	3	Gap43
2.09274480423916e-178	1.03459278699789	0.995	0.96	2.86873457765104e-174	3	St8sia2
1.26695705990427e-176	1.65611862162253	0.722	0.265	1.73674473771677e-172	3	Slc6a7
1.11796217957815e-173	1.78870574618905	0.826	0.402	1.53250255576573e-169	3	Ptger3
2.12473323044984e-160	2.05406740842193	0.836	0.521	2.91258431230064e-156	3	Nefm
2.6013383316715e-160	1.73260256757188	0.668	0.248	3.5659145850553e-156	3	Plk5
4.05530592524571e-147	1.53996138568873	0.77	0.367	5.55901336232682e-143	3	Chst1
7.96590219958009e-146	1.85026430677907	0.519	0.154	1.09196587351844e-141	3	Zfhx3
3.30071782057075e-144	1.32808324428933	0.882	0.554	4.52462398843839e-140	3	Nptxr
9.66696949438667e-143	1.12090242810034	0.94	0.715	1.32514817829052e-138	3	Syt7
1.08948392967675e-141	1.30851690891432	0.832	0.445	1.49346457080089e-137	3	Mal2
1.0559016953682e-138	0.852743757261068	0.994	0.816	1.44743004401073e-134	3	Ccdc184
2.41787603494178e-135	1.42629097382302	0.81	0.455	3.31442446869819e-131	3	Rgma
4.9151971373752e-134	1.89124918827499	0.511	0.165	6.73775223591393e-130	3	Hes7
5.53307033468747e-134	0.95957011339359	0.968	0.747	7.58473281478959e-130	3	Cdk5r2
1.37471674401959e-133	1.30354078332238	0.811	0.433	1.88446171270206e-129	3	Micall2
1.23268203791372e-128	1.73809814456531	0.522	0.173	1.68976053757213e-124	3	Tmem132c
6.04001177326211e-126	0.569878510069598	0.999	0.992	8.2796481387877e-122	3	Gpi1
5.17681346494482e-121	0.642233317559023	0.999	0.944	7.09637589774636e-117	3	Ccdc85a
3.69799988541998e-120	1.39788220769944	0.912	0.745	5.06921824293371e-116	3	Trp53i11
4.7147624490465e-120	0.841671982282167	0.981	0.944	6.46299636515294e-116	3	Nr2f1
5.43521599747721e-120	0.862869559037241	0.973	0.837	7.45059408934176e-116	3	Pcdh19
8.26743030884312e-115	1.27229895798257	0.657	0.281	1.13329934673621e-110	3	AI593442
7.75538618357206e-114	1.2503347434329	0.706	0.34	1.06310833804406e-109	3	Col16a1
2.53985768947e-110	1.33107735305534	0.749	0.416	3.48163692072547e-106	3	Pdgfa
7.43866431556026e-110	0.536384337292795	1	0.993	1.019692104377e-105	3	Ube2e3
4.05071861465707e-109	1.26406482089525	0.737	0.388	5.55272507697191e-105	3	Arhgef28
1.48122559704748e-106	0.511319269506933	1	0.994	2.03046404843268e-102	3	Prmt2
2.44913108730533e-104	0.818583322150619	0.959	0.844	3.35726889447814e-100	3	Tlnrd1
5.32406623865445e-104	0.819648500591771	0.965	0.832	7.29822999994752e-100	3	Rac3
8.25034572869525e-103	0.897675636136466	0.992	0.952	1.13095739248955e-98	3	Ptn
2.33264892687358e-102	0.797941382276035	0.937	0.605	3.1975951489583e-98	3	Grin2d
2.43820107053169e-102	1.47984694582493	0.637	0.302	3.34228602748484e-98	3	Epha8
7.12683392407382e-102	0.763338948680138	0.971	0.826	9.76946394312039e-98	3	Dlgap3
5.23136619673379e-100	0.505439589931255	1	0.995	7.17115678248268e-96	3	Snx15
1.02311582241516e-99	1.19107611795704	0.756	0.424	1.4024871693667e-95	3	Tmem132b
6.97298362082061e-99	1.06495617885624	0.826	0.508	9.5585659474209e-95	3	Chadl
2.29460195620506e-98	1.21058682284598	0.695	0.351	3.14544036156589e-94	3	Plec
4.76714367018008e-98	0.732818895388564	0.96	0.845	6.53480054308286e-94	3	Ndfip2
6.08544773593565e-97	0.565058299361146	0.996	0.974	8.34193175642059e-93	3	Bcl7c
1.50070622681301e-96	1.59051939382557	0.621	0.313	2.05716809571527e-92	3	Igsf21
6.22076055322617e-95	1.43064450231233	0.559	0.238	8.52741856636244e-91	3	Cyp4x1
1.08962917200218e-94	1.19594804980207	0.701	0.364	1.49366366898059e-90	3	Zfhx2
7.36048610133364e-93	0.619633977109245	0.987	0.942	1.00897543477082e-88	3	Alg10b
1.22117713739273e-91	1.16152074435436	0.712	0.378	1.67398961993795e-87	3	Plk3
1.42216241166811e-88	1.18499300950523	0.661	0.328	1.94950023391465e-84	3	Gbe1
1.73059810599433e-88	1.41837291658469	0.545	0.24	2.37230388369703e-84	3	Hspa12b
1.54524679583437e-87	0.518668076451496	0.996	0.971	2.11822430772975e-83	3	Syngr1
4.80263107771354e-86	1.06582361296159	0.668	0.324	6.58344668132972e-82	3	Col26a1
3.63813926708012e-85	0.678675943495339	0.972	0.853	4.98716130731344e-81	3	Fkrp
4.68874518237709e-85	0.52011883344696	1	0.967	6.42733189600251e-81	3	Aatk
4.84221925088294e-84	0.83756540425996	0.889	0.648	6.63771414911033e-80	3	Tusc1
5.76797262241099e-84	0.970469519255452	0.773	0.433	7.90673687080098e-80	3	Rims3
1.56041150209186e-83	1.02501372504554	0.774	0.475	2.13901208706752e-79	3	Rgs3
4.49378257977515e-83	1.20941273148803	0.688	0.387	6.16007716035578e-79	3	Kcna4
2.70243703218607e-82	1.03470382704265	0.802	0.558	3.70450068372066e-78	3	Hs6st1
4.05313213993465e-82	0.608513153461401	0.986	0.869	5.55603353742242e-78	3	Sdc3
4.75641410756117e-82	0.677929002669426	0.965	0.85	6.52009245864486e-78	3	Acot7
2.44151821182154e-81	1.34145776588373	0.523	0.227	3.34683316476496e-77	3	Klf6
4.45198827210246e-81	0.730660206573415	0.982	0.952	6.10278552339805e-77	3	Tmem132a
7.69059388320373e-81	1.03592106334042	0.744	0.429	1.05422660950957e-76	3	Olfm1
2.10168765869851e-78	0.577865399509224	0.993	0.906	2.88099344254392e-74	3	Pak6
2.28782784478535e-77	1.32037823245309	0.583	0.293	3.13615440963176e-73	3	Atp2c1
2.93106951181983e-77	0.517499900185633	0.994	0.973	4.01791008680263e-73	3	Fasn
3.09382504136868e-77	0.544174269732457	0.898	0.705	4.24101536670818e-73	3	Syt9
1.12676549089839e-76	0.59101758924295	1	0.747	1.54457013492352e-72	3	Snhg11
4.09978651614001e-76	0.916773570874391	0.805	0.51	5.61998735632472e-72	3	Cacna1a
5.04468597994679e-75	0.725471167015788	0.918	0.737	6.91525554131106e-71	3	Cdkn1c
9.86988930216749e-75	0.884803490719907	0.8	0.478	1.35296442554112e-70	3	Lor
1.66006185463119e-74	1.05649744712773	0.668	0.363	2.27561279032843e-70	3	C2cd4c
2.017879886651e-74	1.3387790576096	0.502	0.224	2.76610974862118e-70	3	Pnma3
2.77843822741044e-74	0.563025739887688	0.988	0.939	3.80868312213423e-70	3	Stmn3
4.77187755835335e-73	1.06236636382711	0.624	0.319	6.54128975699078e-69	3	Plekha7
1.32309114997447e-72	1.11094557390096	0.645	0.352	1.813693348385e-68	3	Map6
2.35272067979031e-72	0.503533555861527	0.992	0.972	3.22510950785656e-68	3	Sptlc2
5.18316638556233e-72	1.22605917819591	0.537	0.254	7.10508448132884e-68	3	Gabrb1
2.22142597840563e-71	1.04366263271573	0.611	0.304	3.04513073119843e-67	3	Tppp3
2.37229306525111e-71	0.978650857085438	0.715	0.422	3.25193933384622e-67	3	Bmp2k
7.9736955462083e-71	0.748419353306723	0.952	0.833	1.09303418547423e-66	3	Prag1
2.63530234631323e-70	0.517262155340145	0.992	0.966	3.61247245632618e-66	3	Mapk8ip1
7.77417544350291e-70	1.14731493400927	0.552	0.264	1.06568396979538e-65	3	Kcnj9
1.79603248794117e-68	0.757332054891293	0.86	0.624	2.46200133446976e-64	3	Rnf152
1.89106350923679e-68	0.688628556889051	0.911	0.713	2.59226985846179e-64	3	Lrrc75b
5.1580498777088e-68	0.836960275593408	0.825	0.576	7.07065477236322e-64	3	Adamts10
1.31457525852387e-66	0.592999866387754	0.972	0.871	1.80201976438452e-62	3	Dmtn
1.48438361407009e-66	1.02346425201165	0.743	0.502	2.03479305816728e-62	3	Extl3
2.94894921990251e-66	0.898977552362868	0.78	0.54	4.04241959064236e-62	3	Mmd
6.07438026734482e-66	0.573424042131097	0.96	0.882	8.32676047047629e-62	3	Stmn2
8.54908187406742e-66	0.66133852662769	0.923	0.734	1.17190814329716e-61	3	Tmem191c
1.95616012879871e-65	0.655674352122882	0.633	0.319	2.68150430455728e-61	3	Neurog2
1.30891457323985e-64	0.755935900435204	0.865	0.661	1.79426009699719e-60	3	Siah2
1.66251559740065e-64	0.545652308135055	0.964	0.898	2.27897638091681e-60	3	Bbc3
5.3015893284925e-64	0.894395889834665	0.751	0.479	7.26741865149752e-60	3	Mvk
6.38894382388308e-64	0.573317285068029	0.965	0.864	8.75796419377893e-60	3	Nr2f6
3.97235323536459e-63	1.22176408035355	0.524	0.258	5.44530181503778e-59	3	Epb41l4b
1.82963371178602e-62	0.589132671923747	0.964	0.815	2.50806189211628e-58	3	Oprl1
4.49935934948137e-62	0.501244637923949	0.992	0.97	6.16772179626906e-58	3	Fabp5
6.40926312497e-61	0.820968362447777	0.814	0.585	8.78581789170887e-57	3	Adcy5
3.90703721689299e-60	0.941006224923562	0.682	0.422	5.35576661691691e-56	3	Myo16
7.11704559835584e-60	0.881597259541248	0.746	0.504	9.75604610622618e-56	3	Sfxn1
3.96703848708174e-59	0.72942004961538	0.826	0.59	5.43801635809165e-55	3	Cntfr
5.41153812226279e-59	0.711622351957959	0.657	0.342	7.41813645799783e-55	3	Hap1
1.09494905763975e-57	0.570553326250389	0.96	0.866	1.50095616821257e-53	3	Zmym3
3.13125763544639e-55	0.559011996165046	0.933	0.806	4.29232796666992e-51	3	Prkar2a
3.91391486071345e-55	0.860006245695346	0.716	0.466	5.365194491066e-51	3	Faap100
4.05065581739e-55	0.936119870439935	0.64	0.371	5.55263899447822e-51	3	Cadm1
1.41473682367834e-54	0.609593764765751	0.89	0.711	1.93932123789826e-50	3	Ppp1r1a
5.38057817733457e-54	0.577225152962924	0.921	0.795	7.37569656549023e-50	3	Hmgcs1
6.55553810356841e-54	0.828932507997761	0.733	0.496	8.98633163237158e-50	3	Paqr7
1.00208772808598e-52	0.868752323733102	0.654	0.389	1.37366185766027e-48	3	Radil
1.1675615732081e-52	0.736917992232757	0.824	0.627	1.60049340455366e-48	3	Slc9a5
4.51139227670162e-52	0.9271552466249	0.642	0.401	6.18421653290258e-48	3	Ankrd24
5.71166278720291e-51	0.519175870820693	0.961	0.901	7.82954734869775e-47	3	Arl8a
5.37549615121753e-50	0.708872756726811	0.638	0.383	7.36873012408899e-46	3	Col5a1
5.11273862373362e-49	0.86991542645564	0.576	0.32	7.00854210541404e-45	3	Tceal6
1.22311962078472e-47	0.759131679829428	0.742	0.503	1.6766523761717e-43	3	Fam110a
1.38064572325709e-47	0.531631358899964	0.904	0.742	1.89258915744081e-43	3	Mxra7
3.55092519384095e-47	0.709218016421546	0.784	0.573	4.86760825571718e-43	3	Reep5
8.31653908927015e-47	0.665838910336879	0.803	0.58	1.14003117835715e-42	3	Cxxc4
9.67418993074356e-47	0.979694012876687	0.533	0.302	1.32613795570633e-42	3	Rims1
2.63518969601871e-46	0.738179804842942	0.74	0.501	3.61231803530244e-42	3	Fmc1
7.97185274689482e-46	0.724743459827598	0.734	0.488	1.09278157454434e-41	3	Kcnk3
1.12312936665384e-45	0.804212255767115	0.673	0.434	1.53958573580908e-41	3	Gdpd5
1.3994131792841e-45	0.773047558177759	0.645	0.393	1.91831558616265e-41	3	Wdr6
3.1884252978366e-45	0.558806628591451	0.858	0.657	4.37069339827442e-41	3	Rnf112
1.70676152502193e-44	0.838957106733468	0.621	0.391	2.33962869850006e-40	3	Ubtd1
4.05548198914814e-44	0.831950113072421	0.54	0.298	5.55925471072427e-40	3	Zcchc12
4.27969468210483e-44	0.658325028109398	0.774	0.545	5.8666054702293e-40	3	Sipa1
1.17353603118552e-43	0.680590593772785	0.749	0.51	1.60868319154912e-39	3	Dlk2
3.20838215166024e-43	0.764041729842927	0.645	0.405	4.39805025349585e-39	3	Zfp575
5.76422336309299e-43	0.604619753340967	0.822	0.621	7.90159738612787e-39	3	Mroh1
1.40747432956955e-42	0.508707753057087	0.923	0.834	1.92936581097394e-38	3	Zfp580
1.81851075576794e-42	0.746388173219576	0.678	0.435	2.4928145440067e-38	3	Ids
2.7603294492262e-41	0.694183226519897	0.794	0.625	3.78385960899928e-37	3	Irs2
4.37955680390278e-41	0.552019303157677	0.868	0.671	6.00349646678993e-37	3	Arhgef40
5.39795082616296e-41	0.543728229025608	0.916	0.85	7.39951099250419e-37	3	Unc5a
1.00642596962635e-40	0.546313804660162	0.869	0.727	1.37960871916381e-36	3	Chga
4.54874835751851e-40	0.836904906578936	0.586	0.368	6.23542424848638e-36	3	Stx1a
6.05545570340151e-40	0.712263247428231	0.579	0.335	8.30081867822279e-36	3	Gpr158
7.3762854111074e-40	0.787940046082213	0.566	0.333	1.0111412041546e-35	3	Tunar
1.61312208268372e-39	0.665802256965073	0.722	0.509	2.21126775094284e-35	3	Acat2
3.61606901950862e-39	0.622456315546166	0.771	0.557	4.95690741194242e-35	3	Paqr4
1.82242908180647e-38	0.768158555169081	0.556	0.331	2.49818578534031e-34	3	Ablim3
1.94452052749408e-38	0.607996085017236	0.804	0.612	2.66554873908888e-34	3	Bok
3.23047821296665e-38	0.669092129073658	0.695	0.461	4.42833953433468e-34	3	Fam241b
3.68353188996853e-38	1.28727335544031	0.563	0.365	5.04938551476886e-34	3	Cbln1
3.68511328963491e-38	0.863854533239802	0.551	0.332	5.05155329743153e-34	3	Htra3
1.93918020528423e-37	0.800866287887298	0.555	0.339	2.65822822540362e-33	3	Kcnc3
3.0890362648128e-37	0.609386343380388	0.792	0.6	4.23445091180539e-33	3	Tsnax
3.80036003747256e-37	0.758478384724841	0.559	0.334	5.20953353936739e-33	3	Slc6a9
3.97380167141237e-37	0.525270471086954	0.859	0.681	5.44728733117207e-33	3	Ddhd1
5.87569250799804e-37	0.643070351173572	0.715	0.512	8.05439928996371e-33	3	Ina
3.38041340887746e-36	0.758073026253157	0.557	0.339	4.63387070088923e-32	3	Tmem145
5.75078648931101e-36	0.700968631931047	0.626	0.41	7.88317811954754e-32	3	Erc2
2.14043303830488e-35	0.519057187104335	0.841	0.634	2.93410560890833e-31	3	Rnf227
3.9522565874903e-35	0.614456450207101	0.755	0.568	5.41775333013171e-31	3	Cd200
4.9390237972045e-35	0.760524743631404	0.515	0.303	6.77041382120793e-31	3	Morf4l1
1.52881036207064e-34	0.900190292468188	0.523	0.326	2.09569324432643e-30	3	Tenm4
2.24648648431465e-34	0.521971505065169	0.796	0.584	3.07948367269852e-30	3	Ankrd13d
8.98453003484774e-34	0.53210736459869	0.814	0.628	1.23159937717693e-29	3	4931428F04Rik
3.00606337722662e-33	0.568529910677768	0.842	0.71	4.12071167750225e-29	3	App
3.19863703156205e-33	0.571067675775807	0.762	0.559	4.38469164286526e-29	3	Ywhah
4.27327511240084e-33	0.705729508938602	0.523	0.313	5.85780552407907e-29	3	Pgm2l1
1.7745478043155e-32	0.588599736973987	0.74	0.54	2.43255013015568e-28	3	Pde4a
5.72165286361088e-32	0.609578367724775	0.712	0.525	7.8432417454378e-28	3	Srrm3
3.05917810925783e-31	0.614668516906265	0.647	0.434	4.19352135217063e-27	3	Epb41l1
4.56146899767956e-31	0.616149891599464	0.671	0.471	6.25286170201913e-27	3	Prmt6
1.2457786578817e-30	0.746190706925979	0.509	0.31	1.70771338422424e-26	3	Efna5
6.35027056313078e-30	0.649125390882433	0.551	0.351	8.70495088793968e-26	3	Cmas
7.39690335308737e-30	0.508216744390669	0.766	0.572	1.01396751164122e-25	3	Mboat7
1.35809576553054e-29	0.613980402383952	0.655	0.453	1.86167767538927e-25	3	Calm3
3.2520024837527e-29	0.582963354485504	0.646	0.435	4.45784500472821e-25	3	Nelfb
3.93225003487129e-29	0.527325567338373	0.791	0.61	5.39032834780156e-25	3	Tmub1
4.47994047079648e-29	0.594873843771435	0.652	0.453	6.14110239736782e-25	3	Lrrc73
8.93252530730231e-29	0.556477969321604	0.688	0.489	1.224470569125e-24	3	Sccpdh
9.56692582709641e-29	0.589529721318304	0.686	0.503	1.31143419237838e-24	3	Apbb2
2.24587495081091e-28	0.532316994191163	0.628	0.418	3.07864538257159e-24	3	Prkd2
3.66923824863132e-28	0.644755840070076	0.583	0.388	5.02979179122381e-24	3	Mapk3
5.71602891102944e-28	0.522387644522706	0.795	0.634	7.83553243123915e-24	3	Rasip1
6.24461841886872e-28	0.643809480103664	0.584	0.397	8.56012292858524e-24	3	Cadm3
6.72618546332024e-28	0.506926718818485	0.721	0.513	9.22025503311938e-24	3	Plxna1
6.8797985986516e-28	0.589506853702064	0.613	0.414	9.43082791903162e-24	3	Gspt2
8.82562827539106e-28	0.500680044296403	0.773	0.592	1.20981712399061e-23	3	Stmn4
1.42884526775286e-27	0.504960363989919	0.776	0.606	1.95866109303562e-23	3	Dhrs13
1.99066427280972e-27	0.52073728702369	0.73	0.546	2.72880258516756e-23	3	Selenom
2.51988611500866e-27	0.604846908642435	0.62	0.427	3.45425988645386e-23	3	Arvcf
3.71421781900286e-27	0.538233645339668	0.732	0.557	5.09144978628912e-23	3	Shd
4.19681667109082e-26	0.635703043612242	0.603	0.422	5.7529962927313e-22	3	Dnajb2
5.58230344981407e-26	0.55641109180623	0.657	0.473	7.65222156900513e-22	3	Ybx1
2.726444038235e-25	0.502623841023672	0.712	0.532	3.73740948761254e-21	3	Smarcd3
9.02924306262e-25	0.522462994244533	0.667	0.495	1.23772863902395e-20	3	Caskin1
4.35511951764416e-24	0.621449073287802	0.511	0.334	5.96999783478662e-20	3	Slc35e4
1.53054089114436e-23	0.637612101805827	0.51	0.339	2.09806545358069e-19	3	Zdhhc12
1.64571782832317e-23	0.614058913641954	0.556	0.38	2.2559499990654e-19	3	Meis3
2.50166982276155e-23	0.510538215248556	0.701	0.533	3.42928899304153e-19	3	Ggt7
1.55082867972161e-22	0.504574611566002	0.637	0.467	2.12587595416239e-18	3	Syngr3
1.74207523501742e-22	0.55751999289327	0.528	0.353	2.38803673216189e-18	3	Pfkp
4.79247886641844e-21	0.544837414511511	0.618	0.47	6.5695300300864e-17	3	Tbc1d24
5.08817727764228e-21	0.523749419037487	0.539	0.367	6.97487341219204e-17	3	Lzts3
5.93107147697849e-21	0.605823331478879	0.508	0.345	8.13031278064212e-17	3	Snap91
2.70634010796929e-19	0.510178260723955	0.578	0.414	3.7098510200043e-15	3	Rhbdd3
9.71616802631634e-19	0.52179515089121	0.521	0.361	1.33189231304744e-14	3	Prr18
4.42988042423475e-18	0.5023793412833	0.516	0.357	6.072480085541e-14	3	Rims4
9.88512581664639e-18	0.701123947829511	0.501	0.358	1.35505304694589e-13	3	Syce2
5.59448258718588e-17	0.507307283032159	0.51	0.356	7.6689167305144e-13	3	Sirpa
0	2.48521548528618	1	0.855	0	4	Sst
3.38846585274988e-243	1.99542934906678	0.793	0.279	4.64490899094954e-239	4	Baiap3
3.3829841669621e-215	0.782213953727418	1	0.997	4.63739469607165e-211	4	Atp1b1
9.19877644505823e-213	0.771652055681633	1	1	1.26096827508858e-208	4	Nnat
6.77044968558605e-211	2.00441740366036	0.736	0.263	9.28093242900136e-207	4	Pbx3
8.84916756049824e-205	1.90511827921738	0.829	0.364	1.2130438891931e-200	4	Nrgn
4.28845907395403e-199	1.24932234260209	0.995	0.882	5.87861969857618e-195	4	Gnas
1.92888438648918e-181	1.11660652759887	1	0.748	2.64411471699937e-177	4	Snhg11
6.32339027745203e-169	2.02646968600817	0.564	0.167	8.66810339233124e-165	4	Rasal1
3.52243750059626e-167	1.23537015962016	0.935	0.673	4.82855732581736e-163	4	Camk2a
7.24098976734977e-143	0.509780747173131	1	0.997	9.92594877308306e-139	4	C1qtnf4
5.03954028061135e-141	0.808460168543883	0.998	0.9	6.90820181666204e-137	4	Negr1
2.35858304293793e-140	0.662447468556377	0.999	0.969	3.23314563525931e-136	4	Gpr27
6.34550129704766e-133	0.789500201484914	1	0.983	8.69841317799294e-129	4	Camk2n1
1.06391279988296e-123	0.994143695021045	0.936	0.605	1.45841166607956e-119	4	Grin2d
1.81976801897216e-123	0.890174639923895	0.97	0.79	2.49453800040704e-119	4	Hpcal1
7.37598262436874e-123	0.699556032524791	1	0.96	1.01109969814847e-118	4	Syn1
6.80070432612588e-121	1.59794923090571	0.638	0.281	9.32240549025336e-117	4	Shfl
1.93218249814894e-119	1.02936640603087	0.896	0.61	2.64863576846257e-115	4	Doc2b
4.2505464684933e-118	1.05848943789076	0.894	0.549	5.82664909901061e-114	4	Vstm2l
1.18890490859072e-114	0.961810365184584	0.949	0.716	1.62975084869616e-110	4	Caln1
9.1617390310066e-110	1.15003611174703	0.891	0.651	1.25589118637038e-105	4	Hs3st4
7.49542434307304e-108	1.19928474890034	0.8	0.486	1.02747276894845e-103	4	Hpca
2.30359271628561e-107	0.740853027290564	0.987	0.907	3.15776489548431e-103	4	Clstn3
8.56313022709127e-107	0.990329608899881	0.905	0.609	1.17383389152967e-102	4	Kcnc4
8.8535558209649e-107	0.694667210046136	0.987	0.911	1.21364543193787e-102	4	Csdc2
2.90598890677366e-104	0.55528432580016	1	0.994	3.98352959340534e-100	4	Ankrd13c
9.11666336096288e-104	0.790063413494539	0.629	0.262	1.24971221352079e-99	4	Gpr88
5.62396433222457e-100	0.606092218778541	1	0.984	7.70933030661344e-96	4	Pcdh10
5.37348889509667e-96	1.42135702573135	0.55	0.226	7.36597857739851e-92	4	Gng4
7.44806645012972e-96	0.668386153134517	0.988	0.905	1.02098094898378e-91	4	Plppr2
1.61909173210493e-95	1.25984565802532	0.636	0.286	2.21945094636944e-91	4	Slc32a1
1.8691166952098e-93	0.595640112859957	0.999	0.96	2.5621851657936e-89	4	Xpr1
1.16866404059788e-92	0.658478514503466	0.996	0.906	1.60200466685157e-88	4	Pak6
2.08349445549508e-92	0.698591386352731	0.988	0.817	2.85605419959265e-88	4	Ccdc184
8.55654913756797e-90	0.585077387220507	0.998	0.948	1.17293175577782e-85	4	Atp1b2
1.63082277137775e-88	0.909664341943733	0.865	0.638	2.23553185500461e-84	4	Ahi1
1.0885763788586e-86	0.773600523420022	0.95	0.806	1.49222050013937e-82	4	Ppfia4
1.28608153141625e-85	1.08642927599045	0.732	0.423	1.7629605632654e-81	4	Slc8a2
2.15152763781263e-84	0.712468075913961	0.961	0.748	2.94931408591356e-80	4	Cdk5r2
1.38719311638082e-83	0.571157243419618	0.989	0.938	1.90156432393483e-79	4	Scrn1
3.08316358066536e-82	0.691381048482724	0.972	0.865	4.22640063637608e-78	4	Adgrl1
3.50470549529209e-82	0.736241476738161	0.94	0.764	4.80425029294639e-78	4	Cplx2
3.8331720726283e-82	0.672022881741574	0.956	0.744	5.25451227715887e-78	4	Cdkn1a
4.50634298023235e-81	0.693269271474068	0.957	0.828	6.1772949573025e-77	4	Dlgap3
6.99623185948688e-81	1.29284943461618	0.534	0.233	9.59043463298462e-77	4	Cdh22
5.15972839352549e-80	0.864929263330101	0.864	0.643	7.07295568184474e-76	4	Adrb1
2.01137963804017e-78	1.03672242400005	0.764	0.487	2.75719920782546e-74	4	Slc6a1
3.97020096207338e-78	0.545852519967872	0.992	0.952	5.44235147881019e-74	4	Spryd3
2.52003009361367e-75	1.04104213828266	0.747	0.466	3.45445725232561e-71	4	Fam43b
8.23473694186645e-75	0.63899909315477	0.966	0.848	1.12881773999105e-70	4	Cep170b
3.37609452050634e-74	0.906676675096348	0.812	0.559	4.62795036871009e-70	4	Iqsec3
8.20437031938067e-74	0.646983408043129	0.981	0.87	1.1246550833807e-69	4	Sdc3
8.48963488075582e-73	0.610514744580336	0.976	0.908	1.16375914945401e-68	4	Hdac11
1.11971443191324e-72	0.778254934238961	0.878	0.686	1.53490454326666e-68	4	Fxyd6
3.80582106145156e-72	1.13034234847814	0.608	0.307	5.2170195110378e-68	4	Lmo3
5.27296635836872e-72	0.589664406981991	0.954	0.685	7.22818228405185e-68	4	Kndc1
2.28802705787566e-71	1.1664068166547	0.661	0.359	3.13642749093595e-67	4	Dlx6
8.59952561541879e-71	0.738600311528862	0.896	0.712	1.17882297136161e-66	4	Tmem28
1.53168889890412e-70	0.783626088644708	0.877	0.725	2.09963914261776e-66	4	Adam22
1.57712363084051e-70	0.541844235067559	0.995	0.931	2.16192107315617e-66	4	Shank3
5.01979511464097e-69	0.733386297596655	0.914	0.735	6.88113514314984e-65	4	Tmem191c
3.75916274724398e-66	1.20435409660911	0.517	0.246	5.15306029392205e-62	4	Tshz2
2.36983259351448e-65	0.57319729884804	0.981	0.917	3.24856651918964e-61	4	Shisa4
1.81427967506403e-64	1.44756528548176	0.565	0.307	2.48701457857777e-60	4	Tshz1
6.96347077996236e-63	0.8850536715485	0.76	0.529	9.54552574517241e-59	4	Kifc2
7.40163706963744e-63	0.926003733067892	0.713	0.444	1.0146164095059e-58	4	Map1a
2.76687620302549e-62	0.596963092197682	0.983	0.929	3.79283389910734e-58	4	Golga7b
1.37859207734005e-61	0.854323347614144	0.758	0.483	1.88977401961774e-57	4	Lor
1.46576401766755e-60	1.00290317119773	0.704	0.424	2.00926931541868e-56	4	Zfp503
2.32407414579099e-60	0.650522272520601	0.926	0.814	3.18584083905029e-56	4	Svop
9.33363536388959e-60	0.727059880815979	0.848	0.635	1.27945473568198e-55	4	Syn2
5.30105603867331e-58	0.502736097460278	0.992	0.924	7.26668761781337e-54	4	Efnb3
8.18230946942087e-58	1.00396768751332	0.6	0.34	1.12163098206821e-53	4	Osbp2
1.2198982852692e-57	0.533060023118449	0.895	0.659	1.67223656944702e-53	4	Hcn1
1.44701240527969e-57	0.847452192140994	0.727	0.461	1.9835646051574e-53	4	Cacna2d2
3.06020970358118e-57	0.759424347880402	0.788	0.552	4.19493546166909e-53	4	Nr2f2
7.6718634951821e-56	0.523685645668211	0.969	0.871	1.05165904791956e-51	4	Dmtn
3.67382952090452e-55	0.627855311188941	0.911	0.773	5.03608550725592e-51	4	Mpp2
1.87381314813781e-54	0.856022050434531	0.734	0.493	2.56862306346731e-50	4	Dnm1
4.23406007338918e-53	0.65687225373816	0.896	0.738	5.80404954860189e-49	4	Fabp3
1.04846743560912e-52	0.803033756412748	0.729	0.487	1.43723916073298e-48	4	Slc1a2
1.43439137405596e-52	0.650605988387512	0.915	0.784	1.96626369555591e-48	4	Crim1
4.71643926440856e-52	0.863891256177516	0.768	0.585	6.46529494365125e-48	4	Gpr26
4.90012838737076e-52	0.54278118415178	0.903	0.716	6.71709599340783e-48	4	Bcan
5.5145697046819e-52	0.53556835640693	0.974	0.904	7.55937215117795e-48	4	Nf1
6.49700114816336e-52	0.761198385589967	0.624	0.347	8.90608917390233e-48	4	Hap1
1.58598991875194e-51	0.544353200585863	0.965	0.861	2.17407498062515e-47	4	Gap43
1.16076029083791e-50	0.524403134589747	0.961	0.839	1.5911702066806e-46	4	Pcdh19
1.24625449973608e-49	0.647017483849317	0.768	0.531	1.70836566823822e-45	4	Pcdh17
1.30507640015731e-49	0.513921546895566	0.965	0.905	1.78899872933564e-45	4	Ttc19
2.11686412262454e-49	0.754405039597413	0.752	0.526	2.90179733929372e-45	4	Plxnc1
4.59616841651171e-49	1.0394986353475	0.526	0.294	6.30042766535426e-45	4	Atp6v0e2
1.10361122779488e-48	0.555301566821644	0.94	0.859	1.51283027106121e-44	4	Tmem158
1.02567290472345e-47	0.778212422111923	0.757	0.543	1.4059924177949e-43	4	Selenom
4.81470662060441e-46	0.943493314514917	0.619	0.403	6.59999983552453e-42	4	Ripor2
6.70949616609935e-46	0.932614932943971	0.557	0.324	9.19737734448899e-42	4	Slc9a7
8.56686446458699e-46	0.907213016508319	0.695	0.493	1.17434578080559e-41	4	Snap25
1.06413296362421e-45	0.607869273481262	0.87	0.72	1.45871346653606e-41	4	Plppr4
2.15353527915284e-44	0.545918911261856	0.941	0.848	2.95206616066271e-40	4	Maged1
2.89698942358158e-44	0.557017372941555	0.903	0.767	3.97119310184562e-40	4	Fam117b
2.30816105561624e-43	0.759838095724772	0.576	0.337	3.16402717503874e-39	4	Vat1l
3.53502991359053e-43	0.897881632795883	0.534	0.299	4.8458190055499e-39	4	Zcchc12
3.67001543919014e-43	0.500043037560505	0.949	0.838	5.03085716404185e-39	4	Tmem65
4.92907110525847e-43	0.899320622075021	0.506	0.276	6.7567706710883e-39	4	Pnoc
6.57972733606634e-43	0.926582566499091	0.573	0.35	9.01949023227974e-39	4	Nkd2
3.19557140603192e-42	0.532103199516289	0.915	0.826	4.38048928338855e-38	4	Atp6v0c
4.33518836696718e-42	0.607850581799425	0.751	0.497	5.94267621343862e-38	4	Bcl11b
6.0963360650566e-42	0.949560707954555	0.525	0.306	8.35685747797958e-38	4	Phf24
4.06876352131707e-41	0.64752902358868	0.783	0.604	5.57746103502144e-37	4	Nucb1
4.90244804278236e-41	0.674316450642609	0.77	0.569	6.72027577704606e-37	4	Sncb
9.91753934241894e-41	0.804439978700249	0.616	0.394	1.35949629305879e-36	4	Eef1a2
1.92813376812554e-40	0.82461275135639	0.526	0.299	2.64308576934648e-36	4	Pcp4
1.26547414287809e-39	0.813882873667099	0.585	0.367	1.73471195505729e-35	4	Snca
3.43625446620827e-39	0.624112445003958	0.814	0.644	4.7104176222783e-35	4	Atxn7l3b
1.44378974052341e-38	0.682373383821437	0.771	0.599	1.97914697630949e-34	4	Calm2
2.3858750538179e-38	0.587598464695854	0.819	0.662	3.27055752377358e-34	4	Ubr2
2.51870885408917e-38	0.633964763476956	0.784	0.61	3.45264609718544e-34	4	Gm3264
3.80159859705378e-38	0.628326620495891	0.83	0.712	5.21123135684133e-34	4	Mblac2
3.94560104176645e-37	0.923227644665423	0.518	0.313	5.40862990805346e-33	4	Pgm2l1
4.89783554784014e-37	0.85711269578094	0.565	0.364	6.71395296897927e-33	4	Tceal5
2.37567557705705e-36	0.637783513676273	0.743	0.56	3.25657608102981e-32	4	Atp6v1g2
5.66519800319649e-36	0.513887505653873	0.887	0.742	7.76585342278175e-32	4	Dleu7
9.62877834325018e-36	0.556539468324263	0.864	0.753	1.31991293529273e-31	4	Ap2a1
3.40933345182607e-35	0.764816420925364	0.546	0.336	4.67351429576317e-31	4	Slc6a9
6.13201352752834e-35	0.696927431685614	0.638	0.423	8.40576414353585e-31	4	Cpe
7.15635645626902e-35	0.574637501559877	0.825	0.698	9.80993343025358e-31	4	Pcdhgc4
1.27509494756343e-34	0.644447243957284	0.682	0.464	1.74790015411995e-30	4	Mal2
5.13178175655492e-34	0.686557122467196	0.701	0.512	7.03464643188549e-30	4	Anks1b
1.31874381274143e-33	0.735440687818399	0.608	0.41	1.80773401850596e-29	4	Zfp575
4.64912824169031e-33	0.585928108427805	0.8	0.657	6.37302499370908e-29	4	Hint1
1.43446018359658e-32	0.614833824447375	0.664	0.447	1.96635801967419e-28	4	Rims3
6.80559834611183e-32	0.708563676217694	0.632	0.444	9.3291142128501e-28	4	Fcho1
8.35433075503588e-32	0.651861250205953	0.681	0.501	1.14521165990032e-27	4	Dclk1
1.00656209738349e-31	0.852789564782429	0.521	0.339	1.37979532309329e-27	4	Tunar
3.82424103393928e-31	0.621493802732889	0.6	0.398	5.24226960932397e-27	4	Kcna4
1.71717472148114e-30	0.742455447761605	0.543	0.351	2.35390310820635e-26	4	Pfkp
1.85230644831331e-30	0.795640971299261	0.55	0.378	2.53914167934789e-26	4	Fbxo41
2.80331774330978e-30	0.723762419853823	0.59	0.411	3.84278796252905e-26	4	Cacna1b
1.20094061082179e-29	0.607670921782615	0.723	0.556	1.6462493893145e-25	4	Sprn
1.29652031087929e-29	0.682919062517058	0.634	0.45	1.77727004215332e-25	4	Paqr9
2.79174890684577e-29	0.695959963726656	0.572	0.387	3.82692940150418e-25	4	Grin1
1.8452839668061e-28	0.763576843029703	0.513	0.335	2.5295152616978e-24	4	Nav1
2.67975247923387e-28	0.624876421612491	0.647	0.471	3.67340469853378e-24	4	Agpat1
4.72268513179575e-28	0.721903812589349	0.591	0.422	6.47385677866562e-24	4	Cend1
4.95208605865038e-28	0.599010969678835	0.681	0.498	6.78831956919794e-24	4	Cacnb1
6.48741776201659e-28	0.596559521391486	0.637	0.455	8.89295226817234e-24	4	Grm5
6.80753092312933e-28	0.794023600007794	0.511	0.337	9.33176338942568e-24	4	Ablim3
6.48349368068521e-27	0.559069794032581	0.715	0.548	8.88757313748328e-23	4	Sptbn4
9.65093674580436e-27	0.532090856073293	0.774	0.648	1.32295040911486e-22	4	Ccdc149
2.68060519584927e-26	0.545847308252776	0.708	0.541	3.67457360247018e-22	4	Nectin1
3.0524517954819e-26	0.705035506047811	0.564	0.392	4.18430092124658e-22	4	Matk
3.44276572175695e-26	0.699175866399283	0.533	0.358	4.71934325138442e-22	4	Vstm2b
5.5301788773839e-26	0.584057261369842	0.501	0.314	7.58076920511784e-22	4	Vgf
3.92853790496282e-25	0.51236389607678	0.777	0.647	5.38523976012303e-21	4	Sys1
3.94486201969373e-25	0.559766182579571	0.703	0.56	5.40761685659616e-21	4	2210016L21Rik
4.41428431063775e-25	0.596332803597758	0.688	0.54	6.05110093302223e-21	4	Csf2ra
4.98762253339332e-25	0.706235589823691	0.532	0.361	6.83703296877556e-21	4	Gnao1
7.35958823108959e-25	0.612755466540049	0.619	0.461	1.00885235471776e-20	4	Pde4d
1.89339213178393e-24	0.517588138604471	0.749	0.621	2.59546193424941e-20	4	Grik5
1.98210826749125e-24	0.686699828723373	0.537	0.368	2.71707401307701e-20	4	Zfp697
2.16614541189004e-24	0.522284859957876	0.747	0.61	2.96935213061887e-20	4	Rell2
5.44634072244518e-24	0.568189443288137	0.693	0.546	7.46584386232785e-20	4	Pde4a
5.59652022887301e-24	0.569368127162777	0.635	0.468	7.67170992973912e-20	4	Chd5
6.07669802777351e-24	0.594560749024643	0.667	0.524	8.32993765647192e-20	4	Kcnc1
1.09636035938587e-23	0.52007819536422	0.752	0.617	1.50289078064615e-19	4	Arhgef4.1
1.19075281090397e-23	0.65420594531113	0.506	0.336	1.63228395318716e-19	4	Slc6a11
5.06182247662613e-23	0.565929094160115	0.647	0.488	6.9387462509591e-19	4	Inafm1
1.0961303405549e-22	0.633594576761062	0.547	0.386	1.50257547083265e-18	4	Syp
1.2481327708334e-22	0.562391467592864	0.635	0.488	1.71094040225842e-18	4	Sult4a1
3.1755280460615e-22	0.618636315122403	0.551	0.389	4.3530138455411e-18	4	Lhfpl4
6.42616998862506e-22	0.632474602291208	0.574	0.426	8.80899382040723e-18	4	Tspan7
6.79899336519425e-22	0.611240873744737	0.591	0.439	9.32006010500827e-18	4	Olfm2
3.51333355162091e-21	0.576293376126343	0.613	0.478	4.81607763256194e-17	4	Dact3
4.4157610903242e-21	0.595130263097231	0.531	0.368	6.05312530261642e-17	4	Lzts3
8.33986703011683e-20	0.573655354315473	0.606	0.476	1.14322897248841e-15	4	Relch
1.31754440911827e-19	0.571969863331654	0.537	0.38	1.80608987601932e-15	4	C2cd4c
2.49349453892659e-19	0.575687159650545	0.602	0.459	3.41808231396057e-15	4	Lrrc73
6.43694950498736e-19	0.580424745489636	0.5	0.345	8.82377038143667e-15	4	Syt16
7.47827944729198e-19	0.55646588003551	0.571	0.42	1.02512254663479e-14	4	Gspt2
1.8791744018956e-18	0.535247370141452	0.589	0.442	2.57597227011849e-14	4	Insyn1
4.44112215554308e-18	0.578308210004512	0.552	0.414	6.08789025081845e-14	4	Mfhas1
8.25301485931154e-18	0.500866212030207	0.602	0.461	1.13132327691443e-13	4	Habp4
3.96950730290387e-17	0.586331787196948	0.533	0.395	5.44140061082062e-13	4	Sv2a
2.37556012753855e-16	0.58285730317268	0.505	0.377	3.25641782282985e-12	4	Pld3
3.03849859876502e-16	0.516914008962277	0.604	0.475	4.16517387918709e-12	4	Prkacb
4.032350300383e-297	4.08565424491457	0.841	0.354	5.52754579176502e-293	5	Esrrg
2.0069677978397e-224	2.70032359495744	0.955	0.527	2.75115145727867e-220	5	Six3
6.50814693410651e-223	3.12705334466724	0.537	0.112	8.92136781727321e-219	5	Ecel1
2.79664839582643e-144	3.04316853026917	0.516	0.165	3.83364562099887e-140	5	Gm45623
1.56990142467941e-128	1.46647915738405	0.764	0.355	2.15202087295053e-124	5	Dlx6
9.84209121751851e-111	1.39681892699222	0.876	0.618	1.34915386409744e-106	5	Doc2b
2.83241187743156e-96	0.551158221434148	1	0.999	3.88267020158318e-92	5	Cox8a
3.17244145881989e-95	1.66045055815957	0.797	0.557	4.3487827517503e-91	5	Nr2f2
7.40990592379801e-93	1.04545555068916	0.939	0.742	1.01574990403423e-88	5	Mxra7
7.36625486492782e-92	2.35949528905382	0.536	0.256	1.0097662168843e-87	5	Sp8
2.48198208873278e-89	0.821763444740188	1	1	3.4023010472349e-85	5	Adgrb1
2.69553696022691e-88	2.1348808451762	0.575	0.298	3.69504206507905e-84	5	AI593442
9.7218788446333e-87	1.53534467247824	0.614	0.296	1.33267515202233e-82	5	Slc32a1
1.31181638232637e-83	1.66696789283697	0.659	0.373	1.79823789689298e-79	5	Dlx1
6.39872041471668e-83	0.964741175159623	1	0.964	8.77136594449363e-79	5	Adcy1
1.80112969965935e-77	0.890823562770666	0.931	0.715	2.46898859229304e-73	5	Lrrc75b
2.1783817393854e-71	0.668566420534702	1	0.753	2.98612568834951e-67	5	Snhg11
4.94201817491495e-71	0.625257614302981	1	0.983	6.77451851417341e-67	5	Camk2n1
3.67307158320809e-68	1.20136566561354	0.709	0.468	5.03504652626165e-64	5	Cacna2d2
1.23043857144702e-67	1.69816009575743	0.801	0.666	1.68668519373958e-63	5	Cacna1i
1.32732538845408e-65	1.03541342187119	0.775	0.534	1.81949764249286e-61	5	Nefm
6.07978444476843e-63	1.52789062145021	0.604	0.386	8.33416851688856e-59	5	Map3k1
9.17561556443894e-62	1.1009908244962	0.791	0.599	1.25779338157329e-57	5	Cntfr
1.20856501964955e-60	1.02806871201249	0.781	0.568	1.65670092893561e-56	5	Iqsec3
1.19057021652653e-47	0.99968623858605	0.715	0.518	1.63203365281457e-43	5	Ptprt
3.30503421680512e-45	1.34487455264575	0.605	0.436	4.53054090439647e-41	5	Myo16
1.21894315476512e-43	0.965819861025318	0.801	0.635	1.67092727655202e-39	5	Rnf152
1.75515319075895e-41	0.607252583934743	0.993	0.934	2.40596399389237e-37	5	Kctd12
6.00186491455472e-37	0.589108013781886	0.994	0.962	8.22735642487161e-33	5	Shank2
2.5436319476903e-36	0.608040727275835	0.951	0.84	3.48681067389387e-32	5	Tmem65
2.04521033221424e-34	0.974493846662544	0.585	0.411	2.80357432339928e-30	5	Dlx2
5.99061744029473e-34	1.18146229142795	0.579	0.45	8.21193838715601e-30	5	Tmem132b
4.12575951069111e-31	0.598772704641841	0.856	0.724	5.65559113725537e-27	5	Bcan
4.19499868783594e-31	0.599628531799867	0.89	0.742	5.75050420128551e-27	5	Fabp3
1.75849414687692e-30	0.953337243187508	0.594	0.434	2.41054377653888e-26	5	Hepacam
1.54149519919933e-29	0.647617548687259	0.994	0.986	2.11308161906244e-25	5	Hba-a2
1.28540076691422e-28	0.500833988846302	0.804	0.596	1.76202737128601e-24	5	Id4
2.15886654848445e-28	0.538109389042879	0.909	0.77	2.95937426466248e-24	5	Cplx1
1.71580624349792e-27	0.575309487381699	0.844	0.713	2.35202719858695e-23	5	Sowahc
2.05467709896549e-27	0.550402223774178	0.787	0.567	2.81655136726189e-23	5	Vstm2l
7.80516459623559e-27	0.513181751792145	0.883	0.745	1.06993196285197e-22	5	Dleu7
6.1700407051571e-25	0.586495957486532	0.974	0.945	8.45789179862935e-21	5	Nr2f1
1.01112468472061e-24	0.517091205205495	0.908	0.782	1.38604971781502e-20	5	Spred3
3.01491495860403e-24	0.85541353982272	0.578	0.446	4.13284542525441e-20	5	Metrn
5.1043623290649e-24	0.833732826548272	0.575	0.434	6.99705988068216e-20	5	Cpe
1.81007101252752e-21	0.511811786886057	0.854	0.747	2.48124534397273e-17	5	Ppp1r14b
4.51206445146911e-21	0.913861561735291	0.504	0.376	6.18513795007386e-17	5	Ebf4
2.08757856570355e-19	0.511717981549951	0.745	0.648	2.86165269786642e-15	5	Rnf227
1.11802555574101e-17	0.541917720848912	0.731	0.619	1.53258943180978e-13	5	Runx1t1
3.3134559294768e-17	0.784535004010102	0.504	0.391	4.5420853881268e-13	5	Lbh
1.43343814737196e-16	0.546554079590504	0.679	0.57	1.96495701241749e-12	5	Atp6v1g2
5.01975306683608e-16	0.500367041396134	0.729	0.644	6.8810775040189e-12	5	Tmem229b
1.9711949106568e-13	0.685726713781867	0.563	0.489	2.70211398352834e-09	5	Cacng2
2.05928181267116e-13	0.59526038562635	0.556	0.469	2.82286350880963e-09	5	Habp4
7.42279641089378e-12	0.562531944175943	0.627	0.555	1.01751693200532e-07	5	Slc7a5
9.4143681474658e-12	0.740304305512755	0.501	0.434	1.29052158565461e-07	5	Cend1
2.55997661126075e-11	0.60609075478802	0.553	0.475	3.50921593871624e-07	5	Enho
8.75413496545083e-11	0.535191734061463	0.549	0.468	1.200016821064e-06	5	Grm5
1.2569403666205e-06	0.519499910788813	0.536	0.49	0.0172301385456338	5	Kif1a
0	4.35940644969953	1	0.33	0	6	Eomes
0	3.39191289401015	0.906	0.249	0	6	Ptx3
0	3.08009254069779	0.944	0.303	0	6	Neurog2
0	2.81528452865255	0.977	0.439	0	6	Insm1
0	2.16789217812737	1	0.842	0	6	Pou3f3
3.22114226126286e-293	1.43077079842654	1	1	4.41554181173913e-289	6	Sox11
1.2993227526339e-281	2.62085994097514	0.995	0.678	1.78111162931055e-277	6	Pou3f2
1.23443293714908e-279	2.3742303277434	0.993	0.584	1.69216067024395e-275	6	Hist1h3b
1.07036465722313e-266	1.90491514613747	1	0.828	1.46725587212147e-262	6	Hist1h1d
2.65518512054404e-263	2.11711914710698	0.985	0.554	3.63972776324178e-259	6	Hist1h2bk
6.29912432959665e-259	2.19606751648322	0.998	0.654	8.63483963101109e-255	6	Igfbpl1
9.09162046496151e-252	2.02913583305284	0.99	0.654	1.24627933333692e-247	6	Hist1h2bj
1.78669927005617e-251	2.47227687272102	0.942	0.43	2.449207359393e-247	6	Fzd2
2.64338132637551e-243	1.5720731377696	1	0.872	3.62354712219555e-239	6	Foxg1
1.93881748149551e-240	1.65801918268025	1	0.84	2.65773100363405e-236	6	Hist1h1c
3.08587003941892e-234	2.5905136782574	0.873	0.345	4.23011065003545e-230	6	Gas1
9.29472427693561e-230	1.37681324874457	1	0.951	1.27412080388233e-225	6	Scrt2
6.55093704151932e-227	1.64524403363844	0.995	0.828	8.98002449651469e-223	6	H2afv
3.33681658485613e-215	1.1204061681518	1	0.994	4.57410817452079e-211	6	Anp32e
1.78794614434792e-206	1.8371382831281	0.969	0.521	2.45091657467212e-202	6	Lhx2
7.367512385211e-205	1.73768161175913	0.99	0.655	1.00993859776472e-200	6	Tcf4
3.10819258980297e-204	0.672293170373424	1	1	4.26071040210191e-200	6	Hnrnpa0
1.92975916377676e-203	2.57766920884202	0.81	0.316	2.64531386170518e-199	6	Sfrp1
1.25426849365258e-198	0.685748450475252	1	1	1.71935125109896e-194	6	Hnrnpa2b1
6.30105650460769e-195	1.5879928831121	0.993	0.736	8.63748825651622e-191	6	Ttc28
3.9901659458335e-188	1.20476222429847	1	0.945	5.46971947854856e-184	6	Tmpo
2.10075232458326e-186	1.98949183545384	0.856	0.388	2.87971128653874e-182	6	Hist1h3d
8.41418030324179e-186	1.42320106079525	0.993	0.794	1.15341583596838e-181	6	Nes
3.41034113071926e-182	1.33563047725417	1	0.928	4.67489562198997e-178	6	Mn1
9.06120957895461e-180	1.4818120829797	0.985	0.808	1.2421106090831e-175	6	Sap30
1.76545542366649e-179	1.32783600880616	0.99	0.856	2.42008629476203e-175	6	Hist1h4h
1.50469210305106e-175	2.42265821251241	0.643	0.181	2.06263193486239e-171	6	Cdca3
4.19011659964002e-173	1.15020962473478	0.997	0.932	5.74381183478654e-169	6	Ubald2
2.08835129701728e-172	1.4986287228572	0.992	0.576	2.86271195795128e-168	6	Neurod2
1.32348354721354e-167	1.04587302216716	1	0.979	1.81423124652032e-163	6	H2afx
1.37832117790224e-167	1.91006609311952	0.845	0.392	1.88940267066839e-163	6	Epop
6.49491772153473e-167	1.52078400284517	0.977	0.592	8.9032332126798e-163	6	Nfix
9.59178142776847e-164	0.990973752560727	0.998	0.987	1.3148413981185e-159	6	Nek9
2.91848410609049e-163	1.03121255203853	1	0.989	4.00065801262884e-159	6	H2afz
9.61606570504692e-162	2.44277156662278	0.565	0.147	1.31817028684783e-157	6	Pif1
1.23087479632738e-160	1.6788443311083	0.912	0.514	1.68728317080558e-156	6	Mcm2
1.61924196368947e-158	1.77336873222079	0.874	0.457	2.21965688382553e-154	6	Hist1h4f
5.27547821683386e-156	0.665421610350248	1	1	7.23162553963585e-152	6	Serf2
2.28559583540856e-146	2.11162468401707	0.628	0.196	3.13309477117805e-142	6	Cenpa
4.42960761530768e-146	2.82601305355348	0.547	0.158	6.07210611906376e-142	6	Tnc
7.8496120935273e-146	0.896883113356504	1	0.98	1.07602482578072e-141	6	Hnrnpab
2.72888926255795e-143	0.690242808543737	1	1	3.74076140111443e-139	6	Rack1
5.64196105496126e-140	0.906372300229662	0.997	0.953	7.7340002141409e-136	6	Pnrc1
9.90280154212503e-139	2.16220829436347	0.722	0.297	1.3574760353945e-134	6	Sox3
1.76948992939088e-137	1.1284540059671	0.997	0.893	2.42561679520902e-133	6	Ier5
1.33483995004065e-136	1.30975789973733	0.949	0.485	1.82979860351573e-132	6	Neurod6
2.30017147961783e-135	1.9115855781513	0.684	0.25	3.15307506426013e-131	6	Ticrr
2.79179499529275e-135	0.861824437030855	1	0.984	3.8269925795473e-131	6	Dusp4
3.4109107883053e-134	2.04210694775053	0.607	0.195	4.67567650860891e-130	6	Hist1h2bb
1.32851973815126e-132	0.614210487886838	1	1	1.82113485705774e-128	6	Srsf1
5.7210650427925e-125	0.709462361505902	1	0.995	7.84243596065996e-121	6	2700081O15Rik
4.86174128220466e-122	1.72883819507819	0.764	0.367	6.66447494964614e-118	6	Wee1
9.40718276587544e-122	1.08878356612817	0.992	0.652	1.28953661354621e-117	6	Bhlhe22
2.19562277205004e-121	1.5795070171543	0.997	0.932	3.0097596959262e-117	6	Mt3
5.05344364425245e-121	0.754162129209229	0.998	0.993	6.92726054754126e-117	6	Ypel3
1.79673149673199e-120	2.07419710532833	0.507	0.144	2.46295953572021e-116	6	Loxl1
8.6541611843704e-120	1.73322848543126	0.734	0.344	1.18631241515349e-115	6	Hist1h1e
8.94557285765348e-116	0.75861763711044	1	0.99	1.22625912732714e-111	6	Anp32a
1.35007170630825e-115	0.812589532450661	1	0.984	1.85067829500735e-111	6	Hnrnph3
6.84985998512168e-115	1.07386575548679	0.967	0.647	9.38978806760479e-111	6	Pou3f1
1.05923091688188e-114	1.36926275780281	0.901	0.596	1.45199374086168e-110	6	Zfp703
2.3937584998726e-114	0.655996117178033	1	0.999	3.28136415162537e-110	6	Acin1
4.94080248713348e-112	1.28972683078384	0.914	0.613	6.77285204936258e-108	6	Sh3rf3
9.81030988928634e-112	1.72669276373495	0.698	0.307	1.34479727962337e-107	6	Hist2h2bb
1.85667820926156e-111	0.781629348469214	1	0.963	2.54513448925574e-107	6	Midn
5.47751458432717e-107	1.72769030188983	0.613	0.227	7.50857699219568e-103	6	Nfib
3.51420775103611e-105	0.972925162113448	0.987	0.911	4.8172759851203e-101	6	Nsmce4a
2.17754772283476e-103	1.18541641634228	0.917	0.673	2.9849824184619e-99	6	Lmnb1
1.74617574354658e-101	0.808810301693736	1	0.948	2.39365770925365e-97	6	H1fx
3.09997254938536e-101	0.503028683499957	1	1	4.24944237069744e-97	6	Smarca4
6.40726462646212e-101	0.514850805693181	1	1	8.78307834995428e-97	6	Laptm4a
2.22154017680443e-94	0.560498085438635	1	0.998	3.04528727436351e-90	6	Ptpn12
7.04944197755084e-94	0.592360895001592	1	0.999	9.66337506282668e-90	6	Lix1l
5.76334435953876e-90	0.633407396837612	1	0.988	7.90039244805573e-86	6	Anp32b
2.67984684920966e-89	1.3463613985123	0.883	0.609	3.6735340608966e-85	6	Vim
7.666572614665e-89	1.47594244315935	0.818	0.508	1.05093377401828e-84	6	2810459M11Rik
1.93928889236437e-88	0.70482617936531	1	0.978	2.65837721365308e-84	6	Sem1
3.17977167210437e-86	1.7201561270185	0.59	0.256	4.35883100812067e-82	6	H1f0
1.32625640340351e-84	1.7580825829543	0.779	0.515	1.81803227778553e-80	6	Fabp7
5.6716937984413e-84	1.28343954578383	0.785	0.466	7.77475785890334e-80	6	Ddah2
3.09593184171281e-83	1.56683005754592	0.631	0.295	4.24390336861992e-79	6	Cenpm
3.7890820936992e-83	1.35587485294507	0.742	0.412	5.19407373404286e-79	6	Calcoco1
1.16641758894935e-82	0.678067079241299	0.995	0.953	1.59892523093177e-78	6	Eif4ebp2
2.36832478228019e-82	1.58207678551611	0.582	0.249	3.24649961154969e-78	6	Ascl1
4.93058193195875e-82	0.783405393955459	0.982	0.912	6.75884171232906e-78	6	Rnaseh2c
3.74923806302316e-81	0.732674428250021	0.967	0.654	5.13945553679215e-77	6	Prdm8
4.10580293111444e-80	1.13188595566796	0.846	0.565	5.62823465797167e-76	6	Vps37b
9.02019840839364e-80	0.665269659598982	1	0.972	1.2364887978226e-75	6	Dazap1
6.59246762513794e-79	0.606298020761189	0.998	0.984	9.03695462053909e-75	6	Lsm4
1.58843574000185e-78	1.68819962339839	0.896	0.761	2.17742771239453e-74	6	Fgfbp3
4.46297181247903e-78	0.631813352203598	0.998	0.974	6.11784176054626e-74	6	Zfp362
4.56613554351407e-76	1.05001005603968	0.881	0.667	6.25925860304909e-72	6	Trim2
5.16416416385873e-76	0.903440526939255	0.927	0.734	7.07903623581755e-72	6	Pmepa1
8.78257470875515e-76	0.92206834705668	0.937	0.768	1.20391534107616e-71	6	H2afy
1.62547109815845e-75	0.824637465042587	0.972	0.864	2.2281957813556e-71	6	Vangl2
2.43360159686807e-74	1.08445067867145	0.841	0.534	3.33598106898675e-70	6	Masp1
1.0069626514714e-70	0.887511530798413	0.929	0.742	1.38034440263699e-66	6	Ddr1
2.63271731958054e-69	1.29049042593902	0.706	0.409	3.60892890168101e-65	6	Hopx
4.57849241021894e-68	0.666596734298256	1	0.944	6.27619739592812e-64	6	Nr2f1
8.21992393022093e-68	0.932476964443279	0.898	0.651	1.12678717235469e-63	6	Zfp219
9.48343218668203e-67	0.52891009611497	0.997	0.992	1.29998888415037e-62	6	Kansl2
3.0723504693643e-66	0.904382910564696	0.912	0.702	4.21157802340458e-62	6	Mycl
3.70239457966e-66	0.750357773038104	0.983	0.897	5.07524248979793e-62	6	2310022B05Rik
2.42535430216277e-65	0.549038292353983	0.998	0.982	3.32467567740472e-61	6	Cenpv
2.79457280716907e-65	1.1426991986837	0.77	0.492	3.83080040406736e-61	6	Aif1l
3.0056309019242e-65	0.73561653291892	0.982	0.935	4.1201188403577e-61	6	Kif21b
1.22702222735313e-64	1.2388972196923	0.524	0.213	1.68200206925567e-60	6	Satb2
1.64411891416405e-64	1.51474663812799	0.531	0.238	2.25375820753608e-60	6	Gins2
2.40231413171313e-64	1.26144804237587	0.668	0.374	3.29309221175236e-60	6	Lzts1
2.57598426524846e-62	1.44144250615026	0.755	0.473	3.53115923080259e-58	6	Etv4
3.99004056909523e-62	0.953038747222917	0.846	0.561	5.46954761211574e-58	6	Plekhg2
6.27824465646253e-62	0.987473110501615	0.853	0.624	8.60621777507884e-58	6	4833420G17Rik
1.55985215200684e-60	0.664423662463614	0.97	0.905	2.13824532997097e-56	6	Cbx1
1.77486773896587e-60	0.948703473560147	0.931	0.794	2.43298869657441e-56	6	Plpp3
1.96169621851852e-60	0.741586635953987	0.959	0.864	2.68909317634519e-56	6	Baz1b
2.04275791256757e-60	0.536519342283184	0.998	0.985	2.80021254654762e-56	6	Crebzf
5.22906264920404e-59	0.646584254613009	0.993	0.914	7.1679990795289e-55	6	Mex3b
6.72274629673239e-59	0.721464744440197	0.97	0.874	9.21554062356076e-55	6	Srsf6
3.77292835569187e-58	0.544195689489252	0.997	0.975	5.17193018998242e-54	6	Thoc7
1.8487380270351e-57	1.21696325459332	0.676	0.406	2.53425008745971e-53	6	Cdk4
5.42975785143709e-54	0.828509191682936	0.896	0.725	7.44311206274996e-50	6	Ddit4
1.12406562493204e-53	0.677407863806207	0.969	0.869	1.54086915865683e-49	6	Ubxn1
1.72859553263053e-53	0.936116121542313	0.815	0.565	2.36955875612993e-49	6	Mad2l2
3.42368149819097e-53	0.531408102068505	0.998	0.975	4.69318259772019e-49	6	Nap1l1
4.68824315154479e-53	1.72092847494883	0.537	0.289	6.42664371213759e-49	6	Pxdc1
8.2286771689221e-53	1.07492642087326	0.724	0.46	1.12798706631584e-48	6	Zfp462
1.02952435999222e-52	0.75859873924092	0.904	0.717	1.41127199267733e-48	6	Vps72
5.42533241475362e-52	0.542358698413232	0.992	0.969	7.43704567414426e-48	6	Nudt21
1.13623794041676e-51	0.848556636456008	0.833	0.629	1.5575549687233e-47	6	Orai1
2.05196771023615e-51	1.04256267990214	0.696	0.429	2.81283733719171e-47	6	Garem2
2.23119898028753e-51	1.18204149790521	0.516	0.243	3.05852756217815e-47	6	Ntng2
4.38720097752403e-51	0.576451444581827	0.855	0.545	6.01397509998994e-47	6	Wnt7b
5.33111326468263e-51	1.19094474713346	0.572	0.296	7.30789006322695e-47	6	Fzd1
8.90079990177019e-51	0.654446671727235	0.949	0.851	1.22012165053466e-46	6	Mbd3
1.09478590577224e-50	0.697255310498603	0.942	0.821	1.50073251963259e-46	6	Fbxw8
1.36981903089123e-49	1.07421864677102	0.717	0.466	1.8777479275457e-45	6	Dbi
4.59223664441264e-49	0.586619723201075	0.987	0.939	6.29503799216085e-45	6	Kat6a
7.19359552299951e-49	0.951872381930942	0.788	0.548	9.86098074292773e-45	6	Kcnn2
8.16829734765294e-49	0.535136927709091	0.987	0.932	1.11971020041627e-44	6	Lrrc58
2.7288441738367e-48	0.939890383158849	0.736	0.476	3.74069959349534e-44	6	Draxin
7.98361865921403e-48	0.881032694831916	0.851	0.641	1.09439444580506e-43	6	Hmgb1
1.81637494596607e-47	0.772313882234465	0.904	0.713	2.48988677593029e-43	6	Tpt1
8.71278222697655e-47	0.825909366700363	0.85	0.654	1.19434818767395e-42	6	Gpn2
4.29937715716854e-46	0.755002738091938	0.899	0.746	5.89358620704664e-42	6	Selenoh
5.99822474631611e-46	0.630245517798262	0.942	0.855	8.22236648225013e-42	6	Papola
7.82649402695072e-46	0.762347217613728	0.845	0.608	1.0728558012144e-41	6	Mapk11
1.28128379070587e-45	1.31991359558767	0.605	0.381	1.75638382029961e-41	6	Htra1
9.11147080935878e-45	1.36761283258899	0.512	0.275	1.2490004185469e-40	6	Abhd4
1.14122885300797e-44	0.680472593158699	0.929	0.8	1.56439651170332e-40	6	Hnrnpa1
1.49216806561261e-44	0.811392115900566	0.922	0.784	2.04546398434177e-40	6	Mt1
1.9417674414731e-44	0.741241171195581	0.972	0.914	2.66177480877133e-40	6	Pea15a
3.4549535048683e-44	1.03820410896704	0.572	0.305	4.73605026447347e-40	6	Zbtb18
1.21361691202426e-43	0.534307054150749	0.983	0.928	1.66362606300286e-39	6	Eif4b
9.07413937746723e-43	0.617585827886735	0.959	0.85	1.24388302586321e-38	6	Phf12
1.10957915933443e-42	1.35655360856375	0.555	0.335	1.52101111161564e-38	6	Trim47
1.72943332080558e-42	1.13954527797901	0.567	0.324	2.37070719616029e-38	6	Skida1
7.07544094572187e-42	0.687239269952284	0.906	0.761	9.69901444839554e-38	6	Zswim4
2.51942594711565e-41	0.551923686262897	0.972	0.917	3.45362908830613e-37	6	Tsc22d1
4.70775249742562e-41	0.936362563359911	0.678	0.44	6.45338712347104e-37	6	Ift43
9.79171752404685e-41	0.978124091129662	0.833	0.675	1.34224863819634e-36	6	Mid1ip1
1.16842634593728e-40	0.831226428044393	0.797	0.577	1.60167883501082e-36	6	Pcdhgc3
3.52936184421412e-40	0.570809811887648	0.947	0.885	4.83804921604872e-36	6	Ptprs
5.85342962836604e-40	0.900320654479838	0.716	0.5	8.02388133456416e-36	6	Smarcad1
8.50106999421563e-39	0.507156706711269	0.974	0.91	1.16532667480708e-34	6	Lman2
2.8200723801615e-38	0.735079238633441	0.835	0.64	3.86575521872538e-34	6	Smarcc1
4.68063395708755e-38	1.00622931242792	0.618	0.399	6.41621302837561e-34	6	Igsf8
7.83570447953908e-38	0.739523859083255	0.841	0.664	1.07411837005522e-33	6	Hnrnpm
1.06598512692627e-37	0.560208594974654	0.957	0.885	1.46125241199053e-33	6	U2af1
2.56391368613761e-37	0.814621739279143	0.772	0.56	3.51461288095744e-33	6	Wbp1
3.12260520079324e-36	0.976081302034124	0.57	0.341	4.28046720924737e-32	6	Shmt2
4.86728123610715e-36	0.667938463507919	0.868	0.717	6.67206911845568e-32	6	Snrpf
1.86814998701269e-34	0.793169420280372	0.75	0.549	2.56086000219699e-30	6	Msi1
2.07798972689728e-34	0.671200757109755	0.835	0.66	2.84850831763079e-30	6	Zscan2
4.16782438054662e-34	0.673704850304184	0.833	0.644	5.71325366085331e-30	6	Tef
1.03599754062146e-33	0.666113278771014	0.843	0.681	1.42014542868389e-29	6	Gm13889
1.32484895374801e-33	0.614872344161729	0.891	0.744	1.81610294579777e-29	6	Ccdc34
8.62413224615882e-33	1.12977294916058	0.517	0.307	1.18219604830345e-28	6	Hs3st1
5.15131869152246e-32	0.87483163911396	0.575	0.351	7.06142766233899e-28	6	Shb
6.4130896865665e-32	1.03777227855595	0.507	0.298	8.79106334234535e-28	6	Jun
4.81654025720022e-31	0.500047915646292	0.936	0.85	6.60251338457006e-27	6	Cyth2
9.39562004036478e-31	0.691089494675392	0.782	0.576	1.2879515951332e-26	6	Zcchc24
1.12072898298887e-30	0.686504832887661	0.808	0.629	1.53629528988114e-26	6	Irs2
1.57669266060182e-30	1.29059012835436	0.531	0.348	2.16133029915297e-26	6	Fzd8
1.75576661979352e-30	0.586987503481302	0.876	0.743	2.40680488241296e-26	6	Cuta
2.01228855219548e-30	0.516104332672643	0.926	0.861	2.75844514734956e-26	6	Tkt
4.1488415109608e-30	0.935767698580547	0.833	0.728	5.68723194322506e-26	6	Bcan
4.89917762295973e-30	0.582755408457021	0.863	0.693	6.7157926855532e-26	6	Atp11c
6.34153226493345e-30	0.541540670464381	0.917	0.82	8.69297242877077e-26	6	Lamc1
7.17801306104024e-30	0.855100755762974	0.62	0.409	9.83962030407397e-26	6	Plxna4
7.26219059462003e-30	0.875480506665089	0.61	0.404	9.95501086710513e-26	6	Sun2
7.48672494073357e-30	0.659211380054882	0.79	0.599	1.02628025487576e-25	6	Ccni
1.12035779546782e-29	0.686962318481475	0.618	0.385	1.53578646602729e-25	6	Npas1
2.65389766567694e-29	1.12110104139582	0.567	0.377	3.63796292010995e-25	6	Slc9a3r1
4.18644253914025e-29	0.98449878831278	0.517	0.321	5.73877543265346e-25	6	Pou6f1
7.04382561627946e-29	0.92151955905486	0.516	0.311	9.65567615479588e-25	6	Nrm
4.00959358616848e-28	0.879555744020538	0.583	0.39	5.49635088791975e-24	6	Nedd4l
7.22604196274889e-28	0.501954107406962	0.942	0.885	9.90545832253618e-24	6	Epc1
1.02933384741542e-27	0.691097683344719	0.747	0.565	1.41101083803705e-23	6	Ccdc177
2.56546802343991e-27	0.80966999400942	0.608	0.415	3.51674356653143e-23	6	Hist4h4
5.47235895666334e-27	0.636828397153311	0.81	0.652	7.5015096577941e-23	6	Dchs1
1.06654840653781e-26	0.841132041095668	0.57	0.371	1.46202455568202e-22	6	Atp6v0e
1.68175240564482e-26	0.620380433755047	0.75	0.555	2.30534619765792e-22	6	Ulk1
3.02757450478354e-26	0.788981850931928	0.648	0.455	4.15019913115727e-22	6	Bcl7a
6.22339295028989e-26	0.519375925215964	0.922	0.824	8.53102705625738e-22	6	Bahcc1
7.48926343055131e-26	0.748350695557727	0.714	0.563	1.02662823105997e-21	6	Tsc22d4
9.17680249456431e-26	0.640343814352618	0.765	0.583	1.25795608595488e-21	6	Parp1
1.21745010103116e-25	0.513149839422121	0.889	0.81	1.66888059849351e-21	6	Cbx8
3.83321216336337e-25	0.962145786432016	0.512	0.331	5.25456723353851e-21	6	Rnaseh2a
7.69293386857489e-25	0.713539011600238	0.646	0.45	1.05454737470425e-20	6	Cdk5rap3
1.00543995765907e-24	0.656931159006154	0.712	0.542	1.37825709395905e-20	6	H3f3b
1.52608421081588e-24	0.611164995037027	0.783	0.619	2.09195623618641e-20	6	Foxo3
2.94587092202295e-24	0.544360819095826	0.853	0.738	4.03819985990906e-20	6	Fam50a
4.64833335122593e-24	0.713677140151144	0.615	0.426	6.37193535786051e-20	6	Prkd2
2.47849618843839e-23	0.741328857632183	0.592	0.412	3.39752257511134e-19	6	Srsf4
3.71457490692844e-23	0.733938911302173	0.613	0.44	5.09193928241751e-19	6	Ilf2
3.7643034660443e-23	0.615812104014697	0.747	0.589	5.16010719125353e-19	6	Nop53
4.15941344228137e-23	0.754043060440473	0.676	0.532	5.7017239466793e-19	6	Pofut1
7.93283703718985e-23	0.553378711047086	0.826	0.675	1.08743330105798e-18	6	Hdgf
1.40980554117942e-22	0.54815221258891	0.876	0.774	1.93256143584874e-18	6	Gpr137c
1.57701825490813e-22	0.568473880675218	0.797	0.613	2.16177662382807e-18	6	Oxa1l
1.73624718329923e-22	0.554820104854805	0.851	0.727	2.38004763886659e-18	6	Slc27a1
1.77396940944633e-22	0.561825101971566	0.81	0.674	2.43175726646902e-18	6	Tagln3
1.53620111022164e-21	0.755045736386691	0.587	0.417	2.10582448189183e-17	6	Dll1
2.58262488322617e-21	0.513547207686064	0.823	0.671	3.54026218992643e-17	6	Safb2
4.62829134378843e-21	0.509211418235429	0.836	0.693	6.34446177406518e-17	6	Prkab1
5.12359733125087e-21	0.511474185391091	0.841	0.723	7.02342722167869e-17	6	Unk
5.52499487158457e-21	0.798068766018311	0.58	0.429	7.57366296996812e-17	6	Mettl25
5.99070332561182e-21	0.524079370730112	0.785	0.614	8.21205611874869e-17	6	Cox7a2l
8.36412072095747e-21	0.618097853211793	0.749	0.607	1.14655366842885e-16	6	Dyrk1b
1.65979335226102e-20	0.756474196771608	0.577	0.415	2.27524472727941e-16	6	Emg1
1.99275036023226e-20	0.636408362551574	0.724	0.564	2.73166219380638e-16	6	Fam120a
7.19532327417632e-20	0.562351830493741	0.749	0.582	9.8633491442409e-16	6	Ppp1r18
1.43312199592827e-19	0.619806523734479	0.724	0.581	1.96452363201847e-15	6	Cox17
1.4523295357763e-19	0.50384221633733	0.838	0.727	1.99085332764215e-15	6	Ino80b
2.64881231255174e-19	0.708297357886671	0.529	0.363	3.63099191804593e-15	6	Abt1
3.32159888218019e-19	0.622971551898482	0.653	0.492	4.55324774769261e-15	6	Carmil3
3.55166009811754e-19	0.531573912060677	0.722	0.561	4.86861566249953e-15	6	Mpv17l2
4.55843520870217e-19	0.61237609674991	0.681	0.531	6.24870298408893e-15	6	Mta2
4.96062491905297e-19	0.648228193329305	0.623	0.468	6.80002463903782e-15	6	Ppp4c
7.71602168937831e-19	0.693362383976835	0.6	0.437	1.05771225317998e-14	6	Uba2
1.58071113986966e-18	0.700813697893469	0.502	0.338	2.16683883053332e-14	6	Trappc6a
2.4606098458109e-18	0.502405632261942	0.805	0.666	3.37300397663758e-14	6	Tmem134
3.79969452467619e-18	0.670331495999255	0.537	0.372	5.20862125442612e-14	6	Zfp213
4.48650177473493e-18	0.501399954793217	0.81	0.694	6.15009663280664e-14	6	Med4
1.08923943661682e-17	0.551478884730163	0.752	0.596	1.49312941971434e-13	6	Pcbp2
1.37707598497197e-17	0.55748817957068	0.683	0.521	1.88769576019957e-13	6	Klf13
4.77587758710028e-17	0.609634540368117	0.598	0.445	6.54677299639706e-13	6	Mapkapk2
5.81894878037892e-17	0.690846222613929	0.595	0.449	7.97661498814343e-13	6	Hes5
8.99818197510821e-17	0.53663177431076	0.736	0.598	1.23347078514783e-12	6	Tnpo1
1.03017934730096e-16	0.558472446975767	0.633	0.464	1.41216984928016e-12	6	Itgb1
1.0342442600634e-16	0.574919122151695	0.641	0.485	1.41774203169491e-12	6	Brd1
1.86420263450678e-16	0.66125628031173	0.522	0.372	2.55544897138189e-12	6	Gtf3c2
2.82822880176785e-16	0.589845834666385	0.598	0.443	3.87693604146337e-12	6	Ndufaf8
6.41627510267211e-16	0.517804127395716	0.623	0.477	8.79542991074293e-12	6	Spats2
7.75774055552965e-16	0.523032805425869	0.666	0.515	1.063431075352e-11	6	Cd24a
1.09017780234346e-15	0.583488830394397	0.603	0.456	1.49441573145241e-11	6	Zfp628
1.17716261789102e-15	0.548688489625916	0.656	0.52	1.61365451660501e-11	6	Ddb1
1.99123365601223e-15	0.548731645799724	0.63	0.494	2.72958309566156e-11	6	Bola1
3.16308979611018e-15	0.567915894990636	0.645	0.503	4.33596349250783e-11	6	Opa3
3.93000989773087e-15	0.573137563643918	0.564	0.41	5.38725756780947e-11	6	Hnrnpul1
4.76879557649268e-15	0.50544711645122	0.881	0.848	6.53706497625617e-11	6	Fjx1
7.01518902882681e-15	0.58298779732909	0.588	0.443	9.6164211207158e-11	6	Rpia
1.06528292017172e-14	0.577962709375323	0.603	0.449	1.46028982697139e-10	6	Tmem132b
1.44398997529129e-14	0.596854677893681	0.544	0.396	1.97942145812931e-10	6	1810037I17Rik
2.11116210600843e-14	0.561568702339763	0.557	0.415	2.89398101491636e-10	6	Cd164
2.26847722579415e-14	0.55156493481068	0.569	0.424	3.10962858111862e-10	6	Dip2b
2.48609132820518e-14	0.570250845366262	0.615	0.47	3.40793399270366e-10	6	Eme2
3.04233705411276e-14	0.511323136300173	0.618	0.465	4.17043563377777e-10	6	Prdx4
7.45882756552092e-14	0.516987233134673	0.593	0.447	1.02245608268161e-09	6	BC024978
7.64873787944902e-14	0.585423719022526	0.547	0.414	1.04848898851487e-09	6	Wasf2
8.53128898904414e-14	0.564911318612666	0.602	0.472	1.16946909461817e-09	6	Lmf2
1.9607689686779e-13	0.560127585358649	0.536	0.388	2.68782210226366e-09	6	Eif3f
3.97441321699107e-13	0.541533169144791	0.618	0.487	5.44812563785135e-09	6	Nadk
4.04939897094401e-13	0.584165921107288	0.539	0.404	5.55091610937005e-09	6	1810058I24Rik
1.18589983659463e-12	0.55793824516686	0.526	0.39	1.62563149600392e-08	6	Ccdc88c
2.68488934256697e-12	0.543959297824934	0.567	0.429	3.6804463107908e-08	6	Timm50
7.41090106071253e-12	0.570384016396771	0.544	0.423	1.01588631740247e-07	6	Wdr81
1.21127757747475e-11	0.525217753783667	0.579	0.448	1.66041930320239e-07	6	Rpp25l
1.31791126488781e-11	0.548973079659523	0.514	0.385	1.8065927619082e-07	6	Psmg4
1.85061356222595e-11	0.537423282524548	0.585	0.468	2.53682107109933e-07	6	Tab1
8.37918869935654e-11	0.54967787465156	0.521	0.398	1.14861918690779e-06	6	2300009A05Rik
6.96164329925548e-10	0.564177413614042	0.509	0.386	9.54302063461941e-06	6	Tet3
9.082048558082e-10	0.552566153976386	0.504	0.405	1.24496721634188e-05	6	Sf3a1
3.12623957200671e-09	0.616787783376825	0.754	0.712	4.2854492053068e-05	6	Lratd1
3.05780149672765e-228	3.50935954090544	0.885	0.405	4.19163429171427e-224	7	Col2a1
4.39060536383858e-175	1.36365652828434	0.998	0.943	6.01864183274992e-171	7	Igfbp5
7.15721525715229e-164	4.55039251790126	0.539	0.146	9.81111067450436e-160	7	Irx1
1.19572951891504e-163	2.70030449435682	0.643	0.2	1.63910602452873e-159	7	Six5
6.0904107550762e-156	5.28313432416426	0.757	0.364	8.34873506305846e-152	7	Clic6
3.2489318951664e-138	1.81725221633914	0.849	0.488	4.4536358418941e-134	7	Axin2
6.3890621444727e-132	3.03051081005505	0.598	0.21	8.75812638764318e-128	7	Glis3
3.26655290215501e-129	2.21264385148895	0.776	0.381	4.47779071827409e-125	7	Col5a1
8.0346242317852e-129	1.72368188508009	0.901	0.609	1.10138628969312e-124	7	Vim
1.25986256849711e-126	2.41545349538971	0.586	0.192	1.72701960889584e-122	7	Col1a2
5.07323226071992e-122	0.650443209725	1	1	6.95438678299487e-118	7	Serf2
1.49764310255308e-119	2.44611350708619	0.504	0.146	2.05296916497977e-115	7	Loxl1
3.23004176617471e-119	1.83377030287316	0.93	0.642	4.42774125307229e-115	7	Zic1
8.78304467639151e-111	2.07442045900783	0.79	0.404	1.20397976423975e-106	7	Hopx
1.692826410874e-108	1.42098596743848	0.939	0.7	2.32052644402608e-104	7	Nkd1
1.72984846185149e-108	0.78634248596329	0.998	0.988	2.37127627150602e-104	7	Anp32b
5.29599555185603e-108	2.03958339361714	0.649	0.267	7.25975070248424e-104	7	Rtkn
4.33160265527356e-106	1.99792080289677	0.694	0.33	5.937760919849e-102	7	Laptm4b
7.78878474786791e-106	2.01991772312536	0.725	0.358	1.06768661323773e-101	7	Wnt5a
2.17401159733309e-105	1.31210171489699	0.92	0.743	2.9801350976242e-101	7	Ddr1
2.97449710759349e-105	0.587920704407621	1	1	4.07744063508915e-101	7	Pdia3
2.50119723140902e-104	5.5091361475651	0.797	0.589	3.42864116481548e-100	7	Ttr
8.03269839265369e-102	1.1578350573176	0.623	0.24	1.10112229566497e-97	7	Ptgds
1.48562896802929e-94	1.74349530366504	0.703	0.349	2.03650018937456e-90	7	Id3
3.56335219326114e-94	2.06843653531127	0.518	0.183	4.88464318652236e-90	7	Cd63
1.99276527655858e-92	1.94780135499727	0.887	0.755	2.73168264110651e-88	7	Igf2
6.23705744462454e-92	2.09476037677212	0.977	0.953	8.54975834509132e-88	7	Igfbp2
5.11082877173875e-91	0.859749382136051	0.997	0.987	7.00592408029948e-87	7	Nek9
9.41000253501667e-91	1.10844018472716	0.953	0.798	1.28992314750009e-86	7	Nes
2.39045514392423e-89	0.794513813334743	0.986	0.963	3.27683591129134e-85	7	Nedd4
9.73614226022617e-88	2.46626464351149	0.896	0.727	1.3346303810318e-83	7	Col9a3
5.82999927864264e-86	1.74939177758211	0.69	0.363	7.99176301116334e-82	7	Sparc
1.3162504185651e-85	1.74665677855358	0.645	0.308	1.80431607376904e-81	7	Nxn
1.76808041855536e-85	1.25839467213211	0.934	0.795	2.42368463775568e-81	7	Plpp3
4.7543790184744e-85	1.80430564111508	0.576	0.237	6.51730275852471e-81	7	Rcn3
2.31895636048954e-83	1.05447044524212	0.944	0.833	3.17882537895906e-79	7	H2afv
3.63039617930297e-79	0.901450153558331	0.995	0.94	4.97654708258851e-75	7	Aldh2
4.2532586326076e-79	0.729466264681447	0.997	0.995	5.8303669335785e-75	7	Anp32e
1.0442496122996e-78	1.73505112603247	0.609	0.285	1.43145736854029e-74	7	Pxdc1
8.52114980902204e-77	1.22680905642782	0.781	0.428	1.16807921582074e-72	7	Zic2
2.94443060942564e-75	1.63382221309685	0.671	0.364	4.03622547940067e-71	7	Ppic
4.45052334574108e-75	1.35893422881896	0.734	0.417	6.10077740234188e-71	7	Prkd2
2.01343777969754e-74	1.10775848175169	0.995	0.953	2.76002050840938e-70	7	Ptn
1.33219675155449e-73	0.933714797376645	0.925	0.732	1.8261753070309e-69	7	Foxo1
2.83407015689661e-72	1.64279259260898	0.65	0.34	3.88494337107387e-68	7	Vat1l
7.44227433012195e-70	1.61851146145627	0.838	0.598	1.02018696517312e-65	7	Hist1h3b
1.30768781001332e-68	1.46865226567334	0.511	0.2	1.79257844996626e-64	7	Zic4
1.69232774529834e-68	1.62980217495374	0.637	0.33	2.31984287325497e-64	7	Trim47
2.54938506604683e-68	0.991024975175448	0.871	0.672	3.494697048537e-64	7	Mid1ip1
2.99186092724907e-67	1.39826038382436	0.863	0.703	4.10124295907302e-63	7	Apoe
6.15424004110881e-67	1.47213899665843	0.814	0.635	8.43623224835195e-63	7	Igfbp4
1.23373908571853e-66	2.26694962196178	0.567	0.304	1.69120953870296e-62	7	Clu
1.52297232844185e-66	1.51910031561641	0.63	0.328	2.08769046782809e-62	7	Trappc6a
4.0439786055563e-66	1.29607958838012	0.678	0.363	5.54348587249658e-62	7	Gas1
5.44023692252101e-66	0.992474032063338	0.892	0.597	7.4574767733918e-62	7	Col9a2
5.78491959764221e-65	1.25716830552393	0.882	0.664	7.92996778444794e-61	7	Hist1h2bj
1.50647685017174e-64	2.60565790562536	0.621	0.42	2.06507846621543e-60	7	Nhlh2
1.4375541198631e-63	3.08597662749505	0.529	0.263	1.97059918750834e-59	7	Ccdc3
2.35914676151304e-62	2.11122419895109	0.859	0.715	3.23391838068207e-58	7	Syt9
1.04114358374835e-61	1.02616160940299	0.929	0.786	1.42719962460224e-57	7	Atp1a1
1.05335430352656e-61	1.73578258419531	0.666	0.415	1.4439380792742e-57	7	Tmem88
1.21931348393256e-60	0.787073329580784	0.939	0.865	1.67143492377476e-56	7	Alms1
3.28081354266985e-58	1.93639837899644	0.506	0.248	4.49733920429183e-54	7	Pawr
4.49226769895362e-58	1.39824091558244	0.583	0.295	6.15800056172562e-54	7	Tcf7l1
1.67281060486662e-57	0.52341014486979	1	1	2.29308877715116e-53	7	Laptm4a
7.94269139152336e-57	1.102385218301	0.803	0.576	1.08878413595002e-52	7	Zcchc24
2.81903821753024e-56	0.848932561400855	0.864	0.655	3.86433758859045e-52	7	Zfp219
3.18207070910631e-56	1.2252718926371	0.631	0.334	4.36198252804293e-52	7	Dach1
6.08771226951887e-56	1.20876862167298	0.765	0.528	8.34503597905647e-52	7	Mcm2
1.05347566232899e-55	1.22226188645894	0.637	0.343	1.44410443792057e-51	7	Gbe1
3.05332366644766e-55	1.67032020659092	0.64	0.359	4.18549608196645e-51	7	Col16a1
1.627357840613e-54	0.837065628689853	0.93	0.839	2.23078212791231e-50	7	Ring1
1.29255216594942e-53	0.722328311736067	0.958	0.911	1.77183050908346e-49	7	Lman2
1.56061772495113e-53	1.56790379602113	0.737	0.515	2.13929477736301e-49	7	2810459M11Rik
1.77659779104545e-53	0.771675335140599	0.99	0.946	2.4353602519651e-49	7	Tmpo
1.93125107075472e-53	0.962146207900565	0.904	0.821	2.64735896779057e-49	7	Lamc1
3.14092750335947e-53	1.07394174185098	0.92	0.796	4.30558342160516e-49	7	Col4a1
5.83314481082078e-53	1.34495336894487	0.63	0.373	7.99607490667313e-49	7	Slc9a3r1
1.45622120592755e-52	0.526851743130967	0.993	0.986	1.99618802908549e-48	7	Crebzf
1.45604566534452e-51	1.40325369733903	0.563	0.292	1.99594739805427e-47	7	Obsl1
6.38548831049641e-51	1.02802069614279	0.769	0.538	8.75322737602848e-47	7	Msi2
1.68824308597448e-49	0.984872903987373	0.941	0.833	2.31424362225381e-45	7	Hist1h1d
5.33801304960206e-49	0.636193736351526	0.977	0.912	7.3173482883945e-45	7	Rnaseh2c
9.20731174270085e-49	1.29460913415567	0.638	0.396	1.26213829368943e-44	7	1810058I24Rik
1.15086704198515e-48	0.965078019049863	0.809	0.63	1.57760854115324e-44	7	Armc5
1.82279433739522e-48	1.29393652273648	0.645	0.408	2.49868647770137e-44	7	Cd164
2.40037192545826e-48	1.51451741542223	0.544	0.306	3.29042983541818e-44	7	Serpinh1
9.58330799210059e-48	1.38635903075723	0.659	0.455	1.31367985955715e-43	7	Fzd2
1.93699990754658e-46	1.53699942805661	0.628	0.38	2.65523947326485e-42	7	Htra1
1.3698043305549e-45	1.25417496375912	0.586	0.334	1.87772777632466e-41	7	Plekha7
2.04533211753221e-44	1.13118115591492	0.69	0.481	2.80374126671315e-40	7	Klhdc8b
2.73904727077959e-44	0.929247613504203	0.903	0.832	3.75468599878466e-40	7	Igfbp7
7.70858376653762e-44	1.39087542173433	0.525	0.279	1.05669266271698e-39	7	Tbx2
1.49554779374492e-43	0.9879149204874	0.781	0.573	2.05009691566554e-39	7	Hist1h2bk
3.61676925462887e-43	1.41940575541436	0.638	0.42	4.95786729424525e-39	7	C130074G19Rik
8.49150767909096e-43	1.17302543658847	0.661	0.442	1.16401587264979e-38	7	Ift43
1.99454823658541e-41	0.902115181917735	0.807	0.644	2.73412672271128e-37	7	Tapbp
4.49989490920961e-40	0.542709713497872	0.97	0.909	6.16845594154453e-36	7	Vasp
1.69432651356886e-39	0.612232148638155	0.984	0.98	2.32258278480019e-35	7	H2afx
1.89977367717908e-39	1.16794527305985	0.511	0.276	2.60420975667708e-35	7	Abhd4
1.94312884243499e-39	1.19399205776528	0.59	0.358	2.66364101720989e-35	7	Hist1h1e
3.39593862002732e-39	0.55452398612919	0.981	0.94	4.65515266033344e-35	7	Cnnm3
7.18143288461275e-39	1.14833143660707	0.65	0.463	9.84430819822716e-35	7	Prdx4
4.30957323142538e-38	0.732989416239662	0.835	0.704	5.90756298563792e-34	7	Anapc13
8.58671925950602e-38	0.558675860933344	0.958	0.895	1.17706747609309e-33	7	Pigs
1.37914178727472e-37	1.04794665709326	0.649	0.422	1.89052756199619e-33	7	Zeb1
1.48097122976622e-37	0.530913909347363	0.979	0.945	2.03011536176354e-33	7	Hsd17b10
1.81086126607987e-37	1.18028046789972	0.525	0.295	2.48232862354228e-33	7	P3h4
5.14973667723654e-37	1.15759723628618	0.598	0.382	7.05925903715586e-33	7	Wee1
7.77326695774929e-37	0.904233971305829	0.809	0.652	1.06555943456827e-32	7	Col4a2
1.55322416219461e-36	1.06746827277892	0.68	0.471	2.12915968153637e-32	7	Dbi
2.07350051826741e-36	1.10669421758058	0.551	0.321	2.84235451044097e-32	7	Hist2h2bb
3.61622256012355e-36	0.965863618679979	0.659	0.451	4.95711788541736e-32	7	Smad3
1.01194575097333e-35	1.11766019940902	0.539	0.31	1.38717523543424e-31	7	Nrm
1.19770642338697e-35	1.22925492399114	0.99	0.933	1.64181596517886e-31	7	Mt3
1.02944893174351e-34	0.675152675161912	0.838	0.681	1.41116859563401e-30	7	Arhgef40
1.72414249291411e-34	0.950477672390842	0.666	0.467	2.36345452928666e-30	7	Lmf2
4.35416203880889e-34	0.918279570760131	0.576	0.364	5.96868532279922e-30	7	Eln
8.07476107047642e-34	1.04191158812764	0.546	0.326	1.10688824754091e-29	7	Skida1
1.2596669887172e-33	0.9142039849338	0.922	0.847	1.72675150813354e-29	7	Hist1h1c
3.19936032298461e-33	0.684650481058783	0.958	0.937	4.38568313074731e-29	7	Chst2
1.85430691160352e-32	0.518463476619185	0.957	0.914	2.54188391442611e-28	7	Nsmce4a
2.11738206271508e-32	0.906600518916116	0.603	0.372	2.90250733156983e-28	7	Plec
2.22246972240762e-32	1.03902445168171	0.659	0.476	3.04656149547636e-28	7	Hist1h4f
2.99435480707668e-32	0.652896512414234	0.83	0.729	4.10466156954071e-28	7	Ino80b
5.23221311193012e-32	1.49507903232763	0.584	0.409	7.1723177338338e-28	7	Clmn
7.15219962887671e-32	0.937465716783759	0.722	0.514	9.80423525126419e-28	7	Gng11
1.43169939484253e-31	0.662069547926346	0.866	0.747	1.96257353045014e-27	7	Ccdc34
2.23721219610537e-31	0.5552987445528	0.936	0.877	3.06677047842124e-27	7	Srsf6
9.77374705421736e-31	0.799966924915173	0.793	0.633	1.33978524619212e-26	7	Orai1
1.4714658111786e-30	0.528626380503828	0.93	0.82	2.01708533396363e-26	7	Zcchc3
2.17206980129641e-30	0.532800932878933	0.934	0.871	2.97747328361712e-26	7	Nr2f6
2.31149457829313e-30	0.762612759069628	0.863	0.748	3.16859676792422e-26	7	Cdkn1c
2.46859423779868e-30	0.711938001781198	0.769	0.604	3.38394898117443e-26	7	Cntfr
2.55010378715717e-30	0.992382940658571	0.67	0.502	3.49568227143504e-26	7	Bsg
4.03374591832731e-30	0.925586868057625	0.605	0.409	5.52945890484307e-26	7	Wasf2
9.8841968292173e-30	1.02781543239441	0.51	0.302	1.35492570134911e-25	7	Fzd1
1.80437830790428e-29	0.88538328292008	0.675	0.489	2.47344178447519e-25	7	2510009E07Rik
2.42001435722605e-29	0.973807704722591	0.544	0.337	3.31735568088547e-25	7	Hipk1
3.10066186304308e-29	0.891200842584416	0.555	0.347	4.25038728185945e-25	7	9530068E07Rik
7.34961721897289e-29	0.840172364663614	0.718	0.564	1.0074855283768e-24	7	Tsc22d4
4.15468258157057e-28	0.534699386583936	0.929	0.839	5.69523888281694e-24	7	Prag1
2.74072030448079e-27	0.909991030754679	0.527	0.323	3.75697939338226e-23	7	Tppp3
3.22837398989552e-27	0.710411143310287	0.927	0.832	4.42545506534878e-23	7	Hbb-bs
7.90223398729468e-27	0.528462117104031	0.997	0.986	1.08323823497836e-22	7	Hba-a2
1.07180384511421e-26	0.735614730534678	0.911	0.889	1.46922871088256e-22	7	Tubb4b
2.58913134983795e-26	0.919323944608662	1	1	3.54918125435786e-22	7	Gabbr1
3.5400647254109e-26	1.55908386889555	0.826	0.793	4.85272072559326e-22	7	Mt1
4.26900831914358e-26	0.687810661309682	0.718	0.565	5.85195660388202e-22	7	Wbp1
4.86571346000413e-26	0.604138093249826	0.896	0.849	6.66992001097366e-22	7	Arl6ip1
5.29129346058608e-25	0.642237212087982	0.76	0.622	7.2533050757714e-21	7	Foxo3
2.245861143714e-24	0.810567184305618	0.687	0.534	3.07862645580315e-20	7	Gnai2
3.93232296121877e-24	0.522547072858471	0.864	0.74	5.39042831523869e-20	7	Pmepa1
7.02892646493355e-24	0.534009663238377	0.807	0.671	9.63525239813091e-20	7	Igfbpl1
9.18304460185255e-24	1.1273105815972	0.572	0.413	1.25881175402195e-19	7	Hist1h3d
9.39028878723893e-24	0.970440751417636	0.654	0.532	1.28722078695471e-19	7	Maf
1.67488544154733e-23	0.536072600391048	0.84	0.746	2.29593296327308e-19	7	Cuta
2.47740628082707e-23	0.748138662842627	0.73	0.597	3.39602852975774e-19	7	Pttg1ip
1.29579691934633e-22	0.548060178996577	0.831	0.72	1.77627841703994e-18	7	Tpt1
1.3336183441842e-22	0.894271875690362	0.64	0.504	1.82812402620771e-18	7	Aif1l
2.44228761556379e-22	0.853736003235615	0.577	0.409	3.34788786341485e-18	7	Abca1
3.39269947606253e-22	0.837597815018629	0.619	0.463	4.65071244178651e-18	7	Zfp36l2
8.85937238974839e-22	0.588950155638586	0.903	0.874	1.21444276718671e-17	7	Cst3
1.08765547561716e-21	0.641951606749696	0.793	0.671	1.490958125976e-17	7	Cd81
1.82364638989225e-21	0.644230876336341	0.856	0.819	2.4998544712643e-17	7	Sap30
2.03799782396645e-21	0.762646791852452	0.619	0.466	2.79368741709321e-17	7	Itgb1
2.31130343808748e-21	0.505697728660247	0.837	0.767	3.16833475293031e-17	7	Dcaf11
4.64112411843985e-21	0.771897326983877	0.603	0.427	6.36205294155734e-17	7	Mtcl1
5.1757219829301e-21	0.532742133684814	0.913	0.862	7.09487969420059e-17	7	Lrpap1
9.08743492384045e-21	0.583914908303943	0.744	0.625	1.24570557936005e-16	7	Zfp768
7.54986824327846e-20	0.599360676972687	0.92	0.862	1.03493593878861e-15	7	Hist1h4h
1.39656277202142e-19	0.637708200600369	0.802	0.731	1.91440824788696e-15	7	Slc27a1
1.54559442506025e-19	0.6316803481818	0.915	0.801	2.11870083787259e-15	7	Hpcal1
2.53130036551818e-18	0.604586786679486	0.67	0.528	3.46990654105232e-14	7	Pigp
4.99423029465817e-18	0.556921223222778	0.704	0.572	6.84609088791742e-14	7	Nsmaf
1.28550644600751e-17	0.74818966687789	0.96	0.949	1.76217223618709e-13	7	Abhd2
1.33699747951594e-17	0.779618984901727	0.65	0.533	1.83275614492046e-13	7	Stk39
6.20939297124947e-17	0.648742673601207	0.567	0.413	8.51183588498878e-13	7	Cpne1
9.40532873751996e-17	0.670525096059289	0.532	0.367	1.28928246333924e-12	7	Ost4
1.25653099106143e-16	0.523248196979746	0.744	0.623	1.722452682547e-12	7	Hnrnpf
2.49606555383096e-16	0.571817840690485	0.657	0.526	3.42160666119149e-12	7	Fabp7
8.42726866412887e-16	0.611295242105033	0.605	0.471	1.15520998847879e-11	7	Eme2
8.69140821618383e-16	0.507885982903419	0.586	0.415	1.19141823827448e-11	7	Epop
1.32920977215185e-15	0.619237809281933	0.642	0.522	1.82208075566575e-11	7	Ddb1
1.38634710695213e-15	0.582413951968969	0.657	0.547	1.90040461420999e-11	7	H3f3b
1.64552828354321e-15	0.726819533562706	0.543	0.397	2.25569017108104e-11	7	1810037I17Rik
2.82778413431791e-15	0.580215074044631	0.617	0.477	3.87632649132299e-11	7	Lrch4
2.39601714007221e-14	0.608559275064163	0.642	0.535	3.28446029561098e-10	7	Pofut1
3.62667494204778e-14	0.615217401225102	0.588	0.458	4.97144601055909e-10	7	Yipf4
4.05257709517645e-14	0.559457702312996	0.668	0.568	5.55527268206788e-10	7	Abcb8
4.05896578056385e-14	0.530642378787379	0.71	0.6	5.56403029199693e-10	7	Pcbp2
4.0869909254056e-14	0.733893379561706	0.508	0.377	5.602447160546e-10	7	Atp6v0e
5.04930772639891e-14	0.517123295610275	0.852	0.797	6.92159103134762e-10	7	Slc2a1
5.5953964411504e-14	0.716174135833977	0.508	0.37	7.67016944152896e-10	7	Csad
5.8991856043379e-14	0.667394562359914	0.555	0.42	8.0866036264264e-10	7	Hist4h4
9.14573374594667e-14	0.571544644112699	0.671	0.569	1.25369718189437e-09	7	Fam120a
3.81168882557543e-13	0.604900772240314	0.584	0.46	5.2250630420988e-09	7	Srsf5
5.06536866820685e-13	0.51407709952048	0.677	0.558	6.94360737037795e-09	7	Fam173a
9.31776654325784e-13	0.529534053038862	0.6	0.457	1.27727943774979e-08	7	Zfp628
2.03612311423581e-12	0.666485592854981	0.729	0.662	2.79111756499444e-08	7	Adrb1
2.56260900461125e-12	0.56281534900047	0.708	0.644	3.5128244235211e-08	7	Galk1
3.20233996167147e-12	0.562449333981948	0.668	0.588	4.38976761945926e-08	7	Pcdhgc3
4.30253446967806e-12	0.650020199760998	0.551	0.447	5.89791425103468e-08	7	Ndufaf8
5.70966420505319e-12	0.570133725285056	0.557	0.431	7.82680769228691e-08	7	Mettl25
6.15041105159727e-12	0.630007187678201	0.501	0.375	8.43098346952953e-08	7	Dkk3
1.57127472499741e-11	0.600061695806306	0.522	0.398	2.15390339302645e-07	7	Sdf2l1
5.10818365769768e-11	0.525979823219975	0.56	0.442	7.00229815797198e-07	7	Usp25
7.4386125057563e-11	0.526660823329915	0.504	0.375	1.01968500228907e-06	7	Gtf3c2
3.15412211205828e-10	0.530405624102343	0.56	0.45	4.32367059120949e-06	7	BC024978
3.22912482457335e-10	0.510007201961342	0.671	0.58	4.42648430952515e-06	7	Vps37b
4.19609215313955e-10	0.527614838782411	0.548	0.432	5.7520031235237e-06	7	Zfp787
7.20381876053723e-10	0.932994527331578	0.727	0.691	9.87499475694444e-06	7	Gm13889
1.36308214350856e-09	0.564840445656941	0.506	0.407	1.86851300232153e-05	7	Leng1
2.92319153760243e-09	0.541899723655807	0.517	0.407	4.00711095974541e-05	7	Notch4
2.7342537848806e-07	0.56097224360213	0.803	0.769	0.00374811508831432	7	Fgfbp3
1.68974700128332e-204	2.07305026927781	1	0.863	2.31630518935918e-200	8	Sst
4.85712226847873e-204	2.87254664679343	0.754	0.203	6.65814320563065e-200	8	Slc17a7
6.30817259396311e-201	2.63716326145052	0.919	0.383	8.64724299180463e-197	8	Nrgn
1.64486909035258e-166	2.36607440823476	0.822	0.309	2.25478654905532e-162	8	Lmo3
8.92787669992317e-159	2.37944166470804	0.66	0.171	1.22383333802547e-154	8	Ddn
3.74175211160501e-153	1.64141005247315	1	0.85	5.12919379458814e-149	8	Plxnd1
8.04867295097718e-149	1.22305252425214	0.996	0.835	1.10331208811995e-144	8	Shisa6
5.78143781496135e-138	2.76191714335893	0.595	0.163	7.92519495674902e-134	8	Itpka
2.37063678354555e-137	1.65584539664059	0.974	0.659	3.24966890288424e-133	8	Prdm8
1.5917329663511e-117	1.21027077748192	0.983	0.876	2.18194755027409e-113	8	Efnb2
1.70722325870104e-115	0.674674988655939	1	1	2.34026164302738e-111	8	Adgrb1
1.74060793017194e-115	1.49581743678359	0.921	0.499	2.3860253506797e-111	8	Bcl11b
8.60608543846275e-104	1.3980882099472	0.942	0.774	1.17972219190447e-99	8	Cplx2
8.9458969083283e-97	1.40412213876533	0.925	0.688	1.22630354819364e-92	8	Camk2a
8.26725551623006e-85	1.1343982571723	0.961	0.727	1.13327538616482e-80	8	Caln1
2.21581991358832e-79	1.03547796972139	0.876	0.51	3.03744593754686e-75	8	Hs3st2
1.05941995373437e-70	1.08170632748996	0.919	0.698	1.45225287257907e-66	8	Npas3
9.08150437769879e-68	1.57165169363244	0.57	0.226	1.24489262009495e-63	8	Tbr1
3.07531620290588e-67	0.525092990160666	1	0.999	4.21564345094338e-63	8	Ppp3ca
3.53547608890579e-63	1.46136269926414	0.657	0.323	4.84643062267205e-59	8	Sema5b
5.94780665129368e-62	1.67400055307485	0.505	0.192	8.15325335759338e-58	8	Tafa2
1.15972036329326e-59	0.611938254293327	1	0.969	1.5897446740024e-55	8	Tmem151b
3.18786237830679e-56	1.10138392877825	0.66	0.336	4.36992174818294e-52	8	Sfrp2
2.58000328185276e-52	0.601190142394498	1	0.929	3.53666849876377e-48	8	Mn1
1.84357262079428e-50	0.839673909017265	0.974	0.912	2.5271693485848e-46	8	Clstn3
3.09692032815208e-48	0.52562915411509	0.998	0.97	4.24525838583087e-44	8	Gpr27
4.28622805805811e-47	0.622607802348723	0.974	0.925	5.87556142198606e-43	8	Pbx1
2.27921303195909e-44	1.02829743175296	0.799	0.592	3.12434522420952e-40	8	Gpr26
9.22548393601787e-44	1.03051746349812	0.799	0.578	1.26462933794933e-39	8	Sncb
7.4146394071764e-43	0.850236189035226	0.91	0.74	1.01639876993574e-38	8	Kcnq5
1.7062055386408e-42	0.680461183462046	0.936	0.848	2.3388665523688e-38	8	Tmem121b
4.65190682663206e-42	0.666324496431184	0.959	0.8	6.37683387794723e-38	8	Hpcal1
2.10275329241447e-40	0.815623622061481	0.807	0.524	2.88245421324175e-36	8	Rtn4rl2
1.30930344175527e-39	0.978044243592009	0.756	0.522	1.79479315795812e-35	8	Ptprt
1.99068508082207e-39	0.589066971100485	0.97	0.825	2.72883110879089e-35	8	Islr2
3.60989525872791e-39	1.47974343412834	0.621	0.351	4.94844442066422e-35	8	Rprm
5.3144090012435e-39	0.525936940926581	1	0.984	7.28499185890458e-35	8	Camk2n1
5.53298256407933e-39	0.78348504605916	0.867	0.645	7.58461249883995e-35	8	Syn2
3.14240922935645e-34	0.509223807054377	0.989	0.937	4.30761457160182e-30	8	Unc13a
5.6489318257586e-34	0.671946680380301	0.927	0.834	7.74355574674989e-30	8	Auts2
9.88523685098505e-33	0.718546886291762	0.769	0.526	1.35506826753303e-28	8	Maf
3.78853740219209e-31	0.756070827214005	0.824	0.661	5.19332707092491e-27	8	Nkain2
5.39245237222871e-31	0.514577978301496	0.985	0.911	7.39197371185112e-27	8	Pak6
7.35029103269949e-31	0.680861804381204	0.839	0.675	1.00757789476245e-26	8	Hcn1
1.36845668398242e-30	0.907089265680824	0.681	0.443	1.8758804224031e-26	8	Slc8a2
1.75601658682684e-30	0.70322746972547	0.874	0.728	2.40714753722223e-26	8	Plppr4
2.65928173770614e-30	1.06888338510431	0.522	0.289	3.64534340604758e-26	8	Dner
1.18197072444022e-29	0.60706832498277	0.854	0.612	1.62024546906265e-25	8	Lhx6
1.96426540601506e-29	0.541166219223213	0.897	0.731	2.69261501856544e-25	8	Cdk19
3.78855418271611e-29	0.596338673704719	0.908	0.833	5.19335007366725e-25	8	Nsg2
3.64608207344387e-28	0.962257658760823	0.589	0.364	4.99804930627685e-24	8	Vstm2b
7.21678276114089e-27	0.622148791764134	0.842	0.628	9.89276580897193e-23	8	Kcnc4
1.73265673691699e-26	0.901872832939587	0.552	0.327	2.37512585496581e-22	8	Slco3a1
1.91447552497252e-26	0.590148907569195	0.876	0.776	2.62436304963233e-22	8	Fam117b
5.65812522417368e-25	0.613196253365799	0.835	0.698	7.75615805729727e-21	8	Lingo1
8.65430513610732e-25	0.614250972228246	0.732	0.51	1.18633214805759e-20	8	Cux2
6.32969516578416e-24	0.717532398206805	0.769	0.616	8.67674613325693e-20	8	Fam131a
6.44697001118538e-24	0.700302579141631	0.777	0.575	8.83750649133291e-20	8	Vstm2l
7.88234549486432e-23	0.672032555533066	0.698	0.503	1.080511920436e-18	8	Snap25
3.46157710160273e-22	0.834941340822266	0.561	0.349	4.74512989087702e-18	8	Syt16
8.19803067318615e-22	0.614006791093964	0.818	0.658	1.12378604468036e-17	8	Adrb1
2.85076221455485e-21	0.826421991559949	0.529	0.324	3.90782484371178e-17	8	Pgm2l1
1.68805541744613e-20	0.796873219463497	0.606	0.415	2.31398636623515e-16	8	Arhgef28
2.17957745866816e-20	0.515705653785518	0.754	0.518	2.98776478034231e-16	8	Arpp21
4.5981610488795e-20	0.593504514243245	0.702	0.502	6.30315916580402e-16	8	Slc1a2
5.68440836825577e-20	0.647107310055279	0.724	0.565	7.79218699120501e-16	8	Sprn
1.90760681514104e-19	0.581595807356974	0.775	0.605	2.61494742219533e-15	8	Tmem178
1.11497771430289e-18	0.58913725646701	0.794	0.653	1.52841145076641e-14	8	Ccdc149
7.58757401660428e-18	0.801428270795613	0.505	0.319	1.04010464619612e-13	8	Phf24
1.8332392946521e-17	0.577831028294799	0.696	0.51	2.5130044251091e-13	8	Hpca
1.74660798590116e-16	0.600412422191908	0.788	0.665	2.39425022707331e-12	8	Hint1
2.41655035295248e-16	0.588281860899916	0.672	0.476	3.31260722382726e-12	8	Mal2
4.45435754863379e-16	0.743394468643134	0.537	0.37	6.1060333276672e-12	8	Gnao1
7.88072253953662e-16	0.759443115868269	0.512	0.344	1.08028944571968e-11	8	Amph
9.39384440305478e-16	0.734459782532937	0.546	0.376	1.28770819077075e-11	8	Tceal5
3.48809604189246e-15	0.610862467394588	0.677	0.511	4.78148205422619e-11	8	Dclk1
8.3208334695614e-15	0.526987178801192	0.647	0.465	1.14061985200748e-10	8	Inafm2
3.44151934434861e-14	0.569972208956123	0.666	0.505	4.71763471723307e-10	8	Mef2d
7.27360994444171e-14	0.537325086666388	0.642	0.475	9.9706645118407e-10	8	Baiap2
2.80751318155908e-13	0.533406066728466	0.677	0.546	3.84853906928118e-09	8	Nat14
6.94914713719279e-13	0.616809159252282	0.512	0.347	9.52589089566387e-09	8	Arx
7.20350827583233e-13	0.50034266211666	0.734	0.59	9.87456914451096e-09	8	Cbfa2t3
5.73041954476879e-12	0.610556691004207	0.54	0.391	7.85525911196906e-08	8	Ier5l
6.91709975789387e-12	0.549989750239319	0.548	0.387	9.48196034812092e-08	8	Fbxo41
1.03931539409872e-11	0.507413341279302	0.537	0.382	1.42469354223052e-07	8	Snca
2.35214348873287e-11	0.507765310781599	0.698	0.591	3.22431829435501e-07	8	Ndufaf5
2.76979899512413e-11	0.503336414407186	0.615	0.465	3.79684046251615e-07	8	Map1a
3.48589543513933e-11	0.584172637457319	0.507	0.36	4.778465462489e-07	8	Osbp2
4.25101221671015e-11	0.596487159134532	0.794	0.744	5.82728754666628e-07	8	Foxo1
7.22898366251142e-11	0.54369912170329	0.563	0.417	9.90949080457065e-07	8	Aasdhppt
3.94430637236502e-09	0.593023849095104	0.501	0.38	5.40685517523797e-05	8	Zfp697
4.23961285040344e-210	2.80668102214917	0.802	0.223	5.81166129533303e-206	9	Slit3
2.28121467732099e-201	2.87935206744757	0.598	0.106	3.12708907967161e-197	9	Nr4a3
7.56735643448524e-193	1.84694923228716	0.998	0.662	1.03733322003924e-188	9	Tcf4
2.86387430973625e-192	2.04023988040486	1	0.66	3.92579890378646e-188	9	Bhlhe22
1.42359329022107e-189	2.7749575893457	0.639	0.132	1.95146168223505e-185	9	Fgfr1
4.77516637838852e-187	1.84591343020017	1	0.599	6.54579807149498e-183	9	Nfix
1.66924027769325e-163	2.67036742162275	0.986	0.836	2.28819457266191e-159	9	Shisa6
5.12153601388268e-160	2.24050297253013	0.873	0.362	7.02060156783038e-156	9	Kcnk1
2.51803990153943e-158	1.5790445741148	0.998	0.896	3.45172909703026e-154	9	Ier5
1.75413164450187e-145	1.23034775204914	1	0.984	2.40456365828316e-141	9	Dusp4
3.1603683752647e-143	1.66694847237698	0.986	0.662	4.33223296881285e-139	9	Igfbpl1
3.26483988463839e-136	1.66674631987209	0.945	0.595	4.47544251386231e-132	9	Tmem178
5.76414746146331e-134	1.66304113940252	0.855	0.323	7.9014933401739e-130	9	Neurog2
4.89245867585088e-128	2.89190572802244	0.605	0.169	6.70658235285639e-124	9	Cck
7.75067233102587e-127	1.69704633264958	0.982	0.66	1.06246216313703e-122	9	Prdm8
2.90657275599917e-125	1.83095236614278	0.873	0.35	3.98432993392367e-121	9	Fezf2
7.76076108685839e-124	1.51822011505512	0.85	0.354	1.06384512978655e-119	9	Eomes
1.42307958577413e-119	1.65386066337484	0.932	0.497	1.95075749617918e-115	9	Neurod6
4.62907580380839e-119	2.19161978940207	0.855	0.407	6.34553711186054e-115	9	Hopx
2.22922577690269e-118	0.629234015228029	1	1	3.05582269497821e-114	9	Tmsb4x
6.54628195042515e-117	1.73555570122835	0.895	0.457	8.9736432976428e-113	9	Insm1
1.76554548736973e-115	2.24870178416251	0.561	0.152	2.42020975408642e-111	9	Epha4
3.16908020900168e-111	0.779308824963931	1	0.995	4.3441751504995e-107	9	2700081O15Rik
6.58895704033997e-108	1.57362201834846	0.905	0.519	9.03214231089803e-104	9	Rtn4rl2
1.67923521950276e-107	1.73150745084997	0.77	0.302	2.30189563889438e-103	9	Zeb2
1.07627963164418e-98	1.19789782128039	0.989	0.798	1.47536411905785e-94	9	Nes
5.61067112337864e-92	1.38019713184405	0.905	0.535	7.69110797592745e-88	9	Lhx2
1.48078193030976e-91	1.73221917436632	0.661	0.241	2.02985587006862e-87	9	Nrp2
1.93734332764882e-91	1.51041334704448	0.77	0.329	2.655710233541e-87	9	Crlf1
8.57276673510287e-90	1.38253015464511	0.87	0.474	1.1751548640479e-85	9	Draxin
1.14578693640296e-88	1.01073289749986	0.982	0.946	1.57064473242118e-84	9	Zswim6
2.38719232666874e-88	1.1371446738809	0.973	0.587	3.27236324139751e-84	9	Neurod2
1.03375035464336e-87	1.73870921759534	0.757	0.369	1.41706498614511e-83	9	Snca
1.23834974453784e-85	1.73964031207891	0.691	0.295	1.69752982981248e-81	9	Fzd1
1.917909502882e-85	1.64761384541539	0.764	0.363	2.62907034655064e-81	9	Wnt5a
5.43097759178242e-85	1.90278659971845	0.766	0.381	7.44478408281535e-81	9	Npas1
1.6868410909287e-84	1.94967077563184	0.5	0.149	2.31232176744506e-80	9	Cnih3
2.00111561712527e-82	0.626293203277713	1	1	2.74312928795531e-78	9	Sox11
1.30717460142638e-80	1.57204078389042	0.791	0.413	1.79187494363528e-76	9	Nhlh2
1.25575339666511e-79	1.42586288037892	0.807	0.405	1.72138675614853e-75	9	Epop
2.26257250393773e-79	1.57681141273758	0.627	0.235	3.10153438839784e-75	9	Nfib
6.73400455637418e-77	2.20020401752344	0.616	0.255	9.23097344587773e-73	9	Fosl2
4.76658825391765e-75	1.78568322594927	0.545	0.196	6.53403917847031e-71	9	Rnf182
1.26137745787034e-74	0.875962148580342	1	0.875	1.72909621924866e-70	9	Foxg1
1.48013613256641e-73	0.868007489424924	0.989	0.9	2.02897061052203e-69	9	Carhsp1
6.54363381924437e-67	0.556465250353825	1	0.998	8.97001323942019e-63	9	Ptpn12
1.88268157163286e-66	1.26123391258644	0.855	0.541	2.58077989839433e-62	9	Masp1
6.82926865191697e-66	0.515139358465455	1	0.999	9.36156146804778e-62	9	Lix1l
2.21869421855653e-64	1.67380055877964	0.859	0.675	3.04138603479729e-60	9	Hcn1
1.01525488740757e-63	1.48781455010679	0.561	0.217	1.3917113996583e-59	9	Slc17a7
4.63145243004232e-63	0.617935271518981	0.998	0.982	6.34879499110201e-59	9	Cenpv
7.47545102283094e-63	1.40992673116912	0.859	0.606	1.02473482620967e-58	9	Zfp703
2.7100750526163e-62	1.65083921139182	0.552	0.223	3.71497088212642e-58	9	Galnt17
5.72423677351671e-62	1.19039650670719	0.845	0.558	7.8467837691367e-58	9	Mpv17l2
5.15306819733244e-59	1.6112913806576	0.548	0.23	7.06382588490331e-55	9	Ccnjl
6.50905986965427e-59	0.564508469028422	1	0.987	8.92261926932207e-55	9	Nek9
8.54158848587883e-58	0.922540082949626	0.889	0.6	1.17088094964427e-53	9	Hist1h3b
6.3935191425734e-57	1.1916506346504	0.764	0.429	8.76423604063961e-53	9	Sipa1l1
4.66584806596156e-56	1.06767004597757	0.68	0.305	6.39594452882011e-52	9	Zbtb18
1.76332090968838e-55	0.607061113003334	0.995	0.844	2.41716030300083e-51	9	Hist1h1c
2.78011539727181e-55	1.60667134085971	0.52	0.21	3.8109821865802e-51	9	Pdlim4
3.40488522708538e-55	0.994870911088688	0.868	0.566	4.66741666928863e-51	9	Plekhg2
5.60877016513526e-55	0.603475371528376	0.989	0.969	7.68850214236741e-51	9	Polr1d
1.48136051861725e-53	1.05321063060198	0.914	0.667	2.03064899892052e-49	9	Hist1h2bj
1.10928649017258e-52	0.803820213928857	0.975	0.825	1.52060992072857e-48	9	Islr2
1.59018837875901e-52	0.980431251322723	0.87	0.646	2.17983022960285e-48	9	Camk2b
4.39745671193308e-52	0.60337351651638	0.991	0.972	6.02803366071787e-48	9	Gpc2
4.14781727164809e-51	0.918713717863254	0.843	0.545	5.6858279159752e-47	9	Jph1
5.08937980532004e-51	1.00364462033115	0.839	0.55	6.97652183713271e-47	9	Kcnn2
2.10736200068164e-50	0.983106065374658	0.882	0.622	2.88877183053439e-46	9	Sh3rf3
4.60766783529774e-50	0.519631717264573	1	0.996	6.31619106862615e-46	9	Itm2b
4.6944306064585e-49	0.673499194198664	0.998	0.952	6.43512547533331e-45	9	Scrt2
6.857929548387e-49	1.36267998810099	0.509	0.212	9.4008498249289e-45	9	S1pr5
9.27308604433378e-49	1.29731444363476	0.536	0.229	1.27115463495727e-44	9	Pwwp2b
2.32906974670742e-48	1.02845751158248	0.816	0.521	3.19268880878653e-44	9	Sema4d
3.40829560513701e-47	0.830255798952928	0.873	0.616	4.67209161552181e-43	9	Vim
9.96089663369066e-47	0.835111992572103	0.923	0.774	1.36543971054632e-42	9	Cplx1
2.83998395902893e-46	0.967109136092644	0.839	0.57	3.89305001103686e-42	9	Mad2l2
4.1355228167615e-46	1.34843969350171	0.664	0.369	5.66897467721667e-42	9	Gas1
6.04780070004382e-46	1.4183756418944	0.523	0.235	8.29032519962007e-42	9	Ier2
2.83176028505708e-45	0.673674893928737	0.957	0.891	3.88177699875625e-41	9	Akt1
3.61423342706059e-45	0.856014073136777	0.6	0.282	4.95439118181466e-41	9	Ptx3
1.2877081848889e-43	0.754281952107908	0.973	0.833	1.76519037984571e-39	9	Hist1h1d
3.99178662452984e-43	1.23025013496819	0.584	0.291	5.47194110490551e-39	9	Asb1
4.87475106225273e-43	1.13281491637816	0.611	0.304	6.68230875613604e-39	9	Cenpm
1.60738251269976e-42	1.24333792837196	0.639	0.352	2.20339994840883e-38	9	Shb
2.07137216047815e-42	0.970313099359432	0.814	0.529	2.83943695758345e-38	9	Mcm2
2.43445338062595e-42	0.576969004643602	0.961	0.744	3.33714869416205e-38	9	Ttc28
3.90604784066421e-42	0.528863457988701	0.998	0.972	5.3544103799825e-38	9	Vash1
6.07161804096024e-42	0.592780138793134	0.952	0.734	8.3229740105483e-38	9	Foxo1
1.72622733435691e-41	0.647830975706131	1	0.992	2.36631242993645e-37	9	Nrep
1.94347651270425e-41	0.503929824870902	0.998	0.983	2.66411760361499e-37	9	Ccdc71l
3.0246248320107e-41	0.705983638237712	0.925	0.748	4.14615571972027e-37	9	Commd3
3.79414685874339e-40	1.08832581597928	0.561	0.267	5.20101651396544e-36	9	Ticrr
1.35454981426486e-39	1.07652786743761	0.62	0.326	1.85681688539427e-35	9	Skida1
3.05369242128967e-38	0.562510013777601	0.957	0.813	4.18600157110388e-34	9	Sap30
3.22824793738426e-38	0.986723639188896	0.759	0.499	4.42528227256635e-34	9	Slc1a2
4.93848324146354e-38	0.887260063006449	0.823	0.573	6.76967282739821e-34	9	Vps37b
1.35818261135157e-37	0.965940944202547	0.718	0.457	1.86179672364074e-33	9	Nsmf
1.87820410095161e-36	0.889368328578942	0.714	0.421	2.57464218158447e-32	9	Calcoco1
1.98610177505423e-36	1.00532950065807	0.655	0.37	2.72254831324434e-32	9	Ntrk3
4.17562223970706e-36	0.826003796234195	0.707	0.408	5.72394296619044e-32	9	Hist1h3d
5.08321281204571e-36	0.686335095209984	0.891	0.68	6.96806812275226e-32	9	Lmnb1
9.53447544822355e-36	0.846123713313082	0.809	0.575	1.30698589444248e-31	9	Hist1h2bk
1.45485502576394e-34	1.07223147808646	0.525	0.258	1.99431526931721e-30	9	Mtss1
1.5578015443359e-34	1.09061470789492	0.641	0.384	2.13543435697565e-30	9	Wee1
3.18640885516101e-34	0.867546192056202	0.748	0.475	4.36792925865471e-30	9	Ddah2
4.01891345730225e-34	0.845360843354386	0.78	0.542	5.50912656726992e-30	9	Lmo4
4.87802227016349e-33	1.00190481067198	0.67	0.416	6.68679292794011e-29	9	Dll1
5.06613858377444e-33	0.887033282973925	0.666	0.391	6.944662770638e-29	9	Sdf2l1
3.03335886223851e-32	0.863559555370471	0.659	0.381	4.15812832835655e-28	9	Lzts1
2.59878751040053e-31	0.701480901125849	0.911	0.822	3.56241791925705e-27	9	Mdga1
9.83883729516008e-31	0.674240340640758	0.877	0.709	1.34870781642054e-26	9	Mycl
1.22301656442256e-30	0.774520656750209	0.809	0.579	1.67651110651045e-26	9	Zcchc24
1.39771898918321e-30	0.72444553553652	0.816	0.608	1.91599319037234e-26	9	Sec14l1
1.57569425146405e-30	0.984879950319135	0.557	0.298	2.15996167990692e-26	9	Cnr1
1.95779051574384e-30	0.910515376286309	0.527	0.26	2.68373923898166e-26	9	Ascl1
3.35694547487037e-30	1.02095361623233	0.5	0.253	4.6017008569523e-26	9	Grasp
3.96284001968637e-30	0.845256590531241	0.623	0.359	5.43226109898607e-26	9	Syce2
1.07966787536043e-29	0.848629822303366	0.784	0.526	1.48000872354408e-25	9	Maf
1.82209290156905e-29	0.915356156457623	0.655	0.402	2.49772494947085e-25	9	Igsf8
2.89773453975803e-29	0.941297890048633	0.795	0.632	3.9722145071003e-25	9	Rapgefl1
7.34544473983948e-29	0.847104768471175	0.623	0.36	1.0069135649372e-24	9	Hist1h1e
1.33953450784552e-28	0.609319604859141	0.902	0.801	1.83623390335464e-24	9	Gnb5
1.34450862566197e-28	0.781462294630704	0.727	0.475	1.84305242405743e-24	9	Hist1h4f
1.60150973094835e-28	0.53572364814304	0.945	0.855	2.195349539184e-24	9	D10Wsu102e
2.71034029392518e-28	0.951614560662321	0.555	0.313	3.71533447491264e-24	9	Serp1
9.38875565808491e-28	0.958025952884032	0.543	0.306	1.28701062561028e-23	9	Zmat2
4.87250244132303e-27	0.643182571511994	0.866	0.697	6.6792263465656e-23	9	Atp11c
1.17883404347946e-26	1.05284585309286	0.505	0.279	1.61594570680164e-22	9	Frat2
1.77979616035702e-26	0.672088471733207	0.832	0.649	2.4397445766174e-22	9	Tef
1.90369903619606e-26	0.841547928664909	0.63	0.392	2.60959063881756e-22	9	Nedd4l
5.84978618192842e-26	0.675625515762531	0.82	0.629	8.01888689818747e-22	9	Thra
6.00114778772476e-26	0.744687757877478	0.782	0.555	8.22637338741311e-22	9	Rmc1
7.52667849160222e-26	0.527791384983934	0.923	0.772	1.03175708762883e-21	9	H2afy
1.05177840034762e-25	0.609943185307716	0.848	0.674	1.44177783119651e-21	9	Trim2
3.00343241922827e-25	0.744470599810997	0.691	0.458	4.11710516027811e-21	9	Foxo6
3.94368005903463e-25	0.668483695223337	0.8	0.579	5.40599662492467e-21	9	Sh3gl2
5.81653078779882e-25	0.551132910253859	0.834	0.653	7.97330040391463e-21	9	Fam174b
5.8681111556598e-25	0.666877524217458	0.836	0.669	8.04400677217845e-21	9	Nf2
9.59660218590175e-25	0.750844538125214	0.855	0.746	1.31550222764341e-20	9	Tprn
2.53408148004327e-24	0.70764167220236	0.7	0.459	3.47371889284331e-20	9	Dpysl4
3.31600074437494e-24	0.789486446032576	0.632	0.403	4.54557382038917e-20	9	Hivep2
3.79073643862519e-24	0.682828029885435	0.7	0.456	5.19634151006742e-20	9	Bcl7a
1.28538266169822e-23	0.918879838810924	0.545	0.326	1.76200255265592e-19	9	Hist2h2bb
2.04858886589482e-23	0.577227644940026	0.843	0.633	2.80820561736862e-19	9	Orai1
3.20822542934932e-23	0.993308256744657	0.573	0.363	4.39783541855205e-19	9	Id3
3.94638975028543e-23	0.766425434778728	0.564	0.328	5.40971106969127e-19	9	Bach2
8.24686247099083e-23	0.89200964149493	0.555	0.337	1.13047990752342e-18	9	Cog1
1.20076984694184e-22	0.618709763437406	0.75	0.514	1.64601530618788e-18	9	Cd24a
1.27442331281042e-22	0.658221661416113	0.761	0.569	1.74697947720052e-18	9	Mpp3
1.45385210105602e-22	0.804607578481738	0.557	0.331	1.99294046012759e-18	9	Zfand2b
2.24892370776013e-22	0.568608672621378	0.82	0.602	3.08282461859759e-18	9	Ccni
7.0384815753103e-22	0.823671443005367	0.502	0.288	9.64835054343536e-18	9	Snx10
8.02487318730105e-22	0.609226307949643	0.839	0.715	1.10004961651523e-17	9	Kalrn
1.00475720799702e-21	0.809558580814152	0.509	0.296	1.37732118072232e-17	9	Nbl1
4.10020288969823e-21	0.730367981667487	0.609	0.383	5.62055812119833e-17	9	Tbc1d14
4.4745312163847e-21	0.732901635544199	0.625	0.414	6.13368739142015e-17	9	Gatad2b
1.10081956627442e-20	0.52862785779898	0.866	0.72	1.50900346144898e-16	9	Snrpf
3.26766080446111e-20	0.552334115279606	0.839	0.648	4.47930943075529e-16	9	Syn2
4.70341032105454e-20	0.558971067882565	0.87	0.766	6.44743486810156e-16	9	Klf7
5.72813092875225e-20	0.625240939341826	0.7	0.475	7.85212187713358e-16	9	Gng10
7.99641567165772e-20	0.896451579561229	0.543	0.347	1.09614866027084e-15	9	Dpf3
8.04276837636035e-20	0.632498503210829	0.677	0.466	1.10250268903148e-15	9	Celsr2
8.26135352548108e-20	0.696022114654309	0.741	0.578	1.13246634127295e-15	9	Ksr1
9.7381170405045e-20	0.675785028186727	0.673	0.484	1.33490108391236e-15	9	Etv4
1.57085473176108e-19	0.74896054303878	0.557	0.345	2.15332766629809e-15	9	Kmt2c
2.51960463269102e-19	0.652484938795776	0.618	0.41	3.45387403049285e-15	9	Drg1
3.55693127756433e-19	0.685148444544746	0.834	0.731	4.87584139528519e-15	9	Plppr4
5.18001131471991e-19	0.765233766816406	0.584	0.386	7.10075951021806e-15	9	Sptbn2
5.69711465391515e-19	0.673052689721438	0.591	0.387	7.80960476758688e-15	9	Htra1
5.97737630726129e-19	0.651045016676175	0.645	0.442	8.19378744199378e-15	9	Mafk
1.23387485424859e-18	0.558575092383298	0.77	0.587	1.69139565020397e-14	9	Parp1
1.39957219766127e-18	0.500963027041145	0.87	0.76	1.91853356855406e-14	9	Cotl1
1.60892912040176e-18	0.619670192464138	0.72	0.534	2.20552003824673e-14	9	Lrrc75a
2.50717330200829e-18	0.677771994913046	0.543	0.332	3.43683316239296e-14	9	Gmcl1
3.55887750277992e-18	0.566790313524462	0.636	0.415	4.87850928081071e-14	9	Cdk4
9.42379862522718e-18	0.626059152116704	0.675	0.469	1.29181431554614e-13	9	Zfp462
1.93550652622479e-17	0.577114150130545	0.661	0.454	2.65319234614894e-13	9	Cdk5rap3
4.02288591623223e-17	0.732304281586406	0.511	0.319	5.51457201397115e-13	9	Limk1
5.49313858013129e-17	0.559922989567198	0.652	0.447	7.52999436564397e-13	9	Ift43
6.56598278752881e-17	0.603562699807935	0.545	0.339	9.0006492051445e-13	9	Trappc6a
8.50392380572901e-17	0.596146793401245	0.798	0.616	1.16571787528933e-12	9	Lhx6
9.73008395208759e-17	0.615481476696395	0.716	0.518	1.33379990815217e-12	9	Mtss2
1.01366483472436e-16	0.619426460233692	0.561	0.356	1.38953175544016e-12	9	Lrrtm1
1.80965403289188e-16	0.62066565042275	0.636	0.444	2.48067374828819e-12	9	Rcl1
2.09531212868156e-16	0.612980295523321	0.616	0.42	2.87225386599668e-12	9	Eif2d
2.26802252732761e-16	0.56668370271081	0.702	0.524	3.10900528046068e-12	9	Klf13
2.31014481549885e-16	0.545891863533114	0.7	0.493	3.16674651308582e-12	9	Trim11
2.69056442449728e-16	0.758059022807038	0.523	0.336	3.68822571310087e-12	9	Sez6
3.01263910709483e-16	0.64120069372656	0.625	0.445	4.1297256880056e-12	9	Sept3
3.34829841474583e-16	0.59578922442727	0.677	0.486	4.58984746693359e-12	9	Nadk
3.44911669094542e-16	0.612529511765407	0.636	0.452	4.72804915994799e-12	9	Bccip
4.41572972010956e-16	0.600741741734765	0.634	0.443	6.05308230032619e-12	9	Rpia
4.4644657546501e-16	0.607008749428173	0.591	0.391	6.11988965647435e-12	9	Gle1
6.04860896930171e-16	0.575435842065481	0.609	0.403	8.29143317511878e-12	9	Aen
7.34307490371431e-16	0.574097099644479	0.661	0.457	1.00658870780116e-11	9	Sh3bp2
1.30014064529119e-15	0.671050269318625	0.511	0.319	1.78223279656516e-11	9	Cnot6
1.33068945670342e-15	0.582889260513755	0.607	0.41	1.82410910724904e-11	9	Eef1g
3.09280688034018e-15	0.545357497723763	0.625	0.423	4.23961967157032e-11	9	Nhp2
3.78958629127436e-15	0.555689081879485	0.632	0.436	5.19476488807889e-11	9	Ly6e
4.24450399601483e-15	0.533164422778355	0.602	0.403	5.81836607773713e-11	9	1810058I24Rik
6.25779221971749e-15	0.569187956271002	0.668	0.484	8.57818157478873e-11	9	Ank3
7.18458739143527e-15	0.598945531476564	0.561	0.37	9.84863239617947e-11	9	Bdh1
8.03558067909326e-15	0.59434088562593	0.557	0.364	1.1015173994901e-10	9	Fdx1
1.0567640815837e-14	0.610997115243465	0.58	0.397	1.44861220303493e-10	9	2300009A05Rik
1.06128975695575e-14	0.578359608490381	0.552	0.362	1.45481599883494e-10	9	Smim4
3.60292485817764e-14	0.579700709231138	0.53	0.343	4.93888939558991e-10	9	Tmem161a
5.33900332751634e-14	0.518332891952454	0.659	0.481	7.3187057613594e-10	9	Mast3
6.23729483330554e-14	0.617919173386994	0.53	0.351	8.55008375749523e-10	9	Mdm2
1.39357316628793e-13	0.545892465861332	0.616	0.431	1.91031009634749e-09	9	Prkd2
1.44646464841593e-13	0.560611639623123	0.555	0.369	1.98281374004855e-09	9	Ost4
1.53383128631866e-13	0.516038901112544	0.589	0.403	2.10257592728562e-09	9	Leng1
1.6021431129983e-13	0.569590811582252	0.527	0.346	2.19621777929807e-09	9	Cmss1
1.94976282532201e-13	0.557745131914066	0.555	0.373	2.67273488095142e-09	9	Pip4k2c
3.07297520452053e-13	0.581834781031635	0.509	0.338	4.21243441035675e-09	9	Tenm4
4.92114123425243e-13	0.51658653269729	0.666	0.501	6.74590040391324e-09	9	Dynlrb1
5.41005580365959e-13	0.614284524969586	0.543	0.375	7.41610449565656e-09	9	Pitpnm2
5.63387435053008e-13	0.539058724733793	0.532	0.35	7.72291495970663e-09	9	Med11
9.88703260910579e-13	0.594389046095987	0.518	0.35	1.35531443005622e-08	9	Shmt2
1.05371403346423e-12	0.515553332626111	0.598	0.418	1.44443119707277e-08	9	Emg1
1.17620368617438e-12	0.542174537726531	0.539	0.363	1.61234001300784e-08	9	Dnaja1
1.64740948256051e-12	0.558089985516973	0.505	0.334	2.25826891869394e-08	9	Slc35b2
1.7156119191474e-12	0.596069006734604	0.591	0.43	2.35176081876725e-08	9	Zeb1
2.13182477846955e-12	0.5116257111577	0.586	0.413	2.92230540632605e-08	9	Mecr
3.07584139563973e-12	0.616275212195055	0.5	0.336	4.21636338514295e-08	9	Rnaseh2a
3.23263930834974e-12	0.530129824602297	0.598	0.43	4.43130196388583e-08	9	Gfer
3.29331847304937e-12	0.525225741042189	0.582	0.405	4.51448096285608e-08	9	Lrrc20
3.61373738189743e-12	0.542287779730483	0.523	0.352	4.953711203105e-08	9	Erh
1.10456640673621e-11	0.581978292317881	0.509	0.348	1.514139630354e-07	9	Ddt
1.27129731248137e-11	0.531994096915535	0.655	0.504	1.74269435594946e-07	9	Szrd1
1.53530899993459e-11	0.526588430409836	0.539	0.378	2.10460157711034e-07	9	Atp6v0e
3.32997599802619e-11	0.528776393843841	0.502	0.339	4.5647310980943e-07	9	R3hdm2
7.05543159590967e-11	0.531323075954187	0.532	0.379	9.67158563167298e-07	9	Xndc1
7.08495936367077e-11	0.534817872614594	0.582	0.429	9.71206229571989e-07	9	Tbcb
9.79450446857471e-11	0.514748851418671	0.527	0.361	1.34263067255222e-06	9	Mus81
9.87260296346805e-11	0.526062724846107	0.623	0.48	1.3533364142322e-06	9	Spats2
1.66308594258011e-10	0.502184375757647	0.545	0.393	2.27975821008881e-06	9	Coq5
1.77639787787899e-10	0.55282644801114	0.527	0.377	2.43508621099652e-06	9	Nudt19
1.60925714675733e-09	0.511692401427298	0.507	0.366	2.20596969677495e-05	9	Dxo
2.34374900921999e-09	0.859222237174756	0.78	0.698	3.21281114183877e-05	9	Camk2a
3.26241501424864e-09	0.538434920069664	0.5	0.369	4.47211850153204e-05	9	Nudt18
3.45136498210969e-09	0.500957319827922	0.525	0.385	4.73113111747596e-05	9	Gpr161
7.63170618773361e-09	0.500824337383665	0.509	0.377	0.000104615428421452	9	Zfp213
1.32074043322695e-07	0.509061986002569	0.616	0.509	0.0018104709858675	9	Axin2
0	4.07350849302058	0.983	0.264	0	10	Gpr88
0	5.89568655435092	0.589	0.016	0	10	Adra2b
0	3.95154280542702	0.604	0.057	0	10	Crabp1
6.16896490401098e-242	3.44854130289576	0.63	0.096	8.45641709041825e-238	10	Tac1
2.46884271198578e-236	2.67674157311421	0.986	0.425	3.3842895895901e-232	10	Zfp503
2.06579885936113e-210	3.02670847416798	0.872	0.281	2.83179707641224e-206	10	Ppp1r1b
6.58985188508195e-193	2.40462810140784	0.995	0.852	9.03336896407034e-189	10	Plxnd1
2.72953490594998e-183	2.03319012253413	0.954	0.36	3.74164644907624e-179	10	Dlx6
2.13066458817488e-182	2.10889657656763	0.966	0.499	2.92071501747013e-178	10	Bcl11b
4.52233302732727e-177	2.42148248909107	0.775	0.212	6.19921411386022e-173	10	Sp9
6.2241319467416e-175	2.64572613114642	0.676	0.156	8.53204007259339e-171	10	Syt6
8.3769466777826e-168	2.52248909727951	0.766	0.231	1.14831185059044e-163	10	Sertad4
1.61053253727473e-151	2.68223867248898	0.599	0.138	2.2077180020962e-147	10	Sox8
6.71875842119943e-150	2.64657757504777	0.575	0.124	9.21007404378018e-146	10	Rbp1
3.1690310537234e-147	2.11399099011655	0.855	0.328	4.34410776844404e-143	10	Dach1
6.94665041872282e-146	1.35337038605038	0.998	0.9	9.52246839398524e-142	10	Carhsp1
3.38005283570349e-138	2.42763284551459	0.565	0.126	4.63337642718235e-134	10	Meis1
1.27668150130798e-137	0.789112376311548	1	1	1.75007500199298e-133	10	Rack1
7.203262133803e-125	1.81528727766092	0.889	0.443	9.87423173301716e-121	10	Smad3
1.76318628816184e-119	2.3243826985116	0.592	0.162	2.41697576381225e-115	10	Gucy1a1
6.95458012644947e-111	1.42408103331236	0.981	0.746	9.53333843733693e-107	10	Chsy3
3.76816999169647e-105	1.32764479505362	0.981	0.861	5.16540742461752e-101	10	Tmem158
1.50220967741588e-104	0.775474384960897	1	0.999	2.05922902580168e-100	10	Ppp3ca
8.03801924964389e-102	1.35664972978385	0.959	0.702	1.10185167874118e-97	10	Lratd1
8.65732889972298e-97	1.50732838674218	0.899	0.573	1.18674664557403e-92	10	Thbs3
8.17373822129833e-96	1.07430078004269	0.995	0.845	1.12045603537557e-91	10	Hist1h1c
5.6588163617284e-95	2.02578317119932	0.64	0.233	7.75710546865728e-91	10	Ptgfrn
1.65222275454014e-88	1.17681119450049	0.981	0.878	2.26486695192362e-84	10	B630019K06Rik
2.21992551187024e-87	0.918697045035916	1	0.93	3.04307389167172e-83	10	Mn1
8.06825251216592e-81	1.59722043047657	0.742	0.335	1.1059960543677e-76	10	Arx
7.75518888778006e-80	1.82770516668689	0.531	0.17	1.06308129273689e-75	10	Itpka
4.86353884614409e-79	0.902929902693402	0.952	0.727	6.66693905029431e-75	10	Col9a3
9.80256808562162e-79	1.20536435530273	0.949	0.735	1.34373603317701e-74	10	Foxo1
1.00084735848235e-74	0.686791264828256	1	0.991	1.37196155900761e-70	10	Anp32a
5.1938948382972e-74	1.09573719988681	0.942	0.738	7.1197910443378e-70	10	Pmepa1
1.42993731606852e-72	1.11168022858819	0.935	0.68	1.96015807286673e-68	10	Gm13889
1.5880139378951e-71	1.9021764999041	0.565	0.213	2.1768495060666e-67	10	Dstyk
4.0069514679166e-68	0.873029758143092	0.973	0.867	5.49272907222007e-64	10	D430019H16Rik
7.72786642756242e-68	1.81607533905722	0.531	0.192	1.05933592989026e-63	10	Rasal1
1.98568079202408e-66	1.42005226953292	0.688	0.319	2.72197122970662e-62	10	Epha8
1.35604973362426e-65	0.874077964636211	0.981	0.919	1.85887297485214e-61	10	Tmcc2
2.63704314261887e-63	0.811336603692025	0.983	0.825	3.61485873990194e-59	10	Islr2
8.67294088719441e-62	1.41252731359528	0.703	0.349	1.18888673681661e-57	10	Shb
1.27969208232119e-59	1.28212259512364	0.773	0.452	1.75420190644589e-55	10	Robo1
3.39801861338068e-59	0.50955049033407	1	0.998	4.65800391522223e-55	10	Arid1a
5.40463138616055e-58	0.542747621398667	1	0.99	7.40866870414888e-54	10	Gabrb3
2.03558939036068e-57	0.651887843572437	0.993	0.972	2.79038593630642e-53	10	Gpc2
9.72263788999012e-57	0.657693777295798	0.988	0.951	1.33277920195985e-52	10	Zcchc14
1.2338939041647e-56	1.18271589376048	0.676	0.305	1.69142176382896e-52	10	Slc32a1
1.79471708595866e-55	0.514613798206923	1	0.989	2.46019818143213e-51	10	Anp32b
4.7471713770004e-55	1.25154092202887	0.739	0.415	6.50742252359214e-51	10	Myc
6.94607072358212e-54	0.663835249342528	0.993	0.833	9.52167374788637e-50	10	Hist1h1d
7.084034781173e-54	1.68549971733542	0.556	0.249	9.71079487803194e-50	10	Nradd
8.39373169324513e-53	0.608079300874434	1	0.985	1.15061274051004e-48	10	Pcdh10
8.86998251520775e-53	0.566715828804146	1	0.976	1.21589720318468e-48	10	Nap1l1
4.62155331399581e-52	0.65832386368072	0.986	0.899	6.33522528282545e-48	10	Pnmal2
1.19078640207859e-51	0.651827240679703	0.993	0.929	1.63232999996932e-47	10	Eif4b
1.5352764263828e-51	1.26844212183153	0.713	0.383	2.10455692528554e-47	10	Ccdc88c
5.93919973743647e-51	0.847013306433746	0.903	0.691	8.14145500007791e-47	10	Camk2a
4.03583512040058e-50	0.78819718144154	0.944	0.826	5.53232278304512e-46	10	Dpf1
4.86032636061876e-50	0.620093858979154	0.995	0.954	6.6625353751362e-46	10	Eif4ebp2
5.08654531007261e-50	1.06862999619672	0.821	0.54	6.97263631104753e-46	10	Lmo4
6.49743357272172e-50	1.48769387900966	0.536	0.23	8.90668194148693e-46	10	Pwwp2b
9.95003417463395e-50	1.18336369242342	0.758	0.45	1.36395068465882e-45	10	Sema3f
1.40592694981569e-49	0.680846047582782	0.983	0.892	1.92724466280735e-45	10	Tmem44
3.16731934698886e-48	1.15598670949367	0.725	0.41	4.34176136085233e-44	10	Ripor2
7.75345216489554e-46	1.06285095787643	0.8	0.556	1.06284322276388e-41	10	Fblim1
8.75489937868347e-46	0.544927647309775	0.998	0.974	1.20012160682993e-41	10	Zfp362
8.02905516589729e-45	0.534789214001216	0.986	0.946	1.1006228821412e-40	10	Zswim6
1.76199483567469e-44	0.853046055815058	0.874	0.635	2.41534252074286e-40	10	Hspe1
2.59794591210411e-43	0.530678292506632	1	0.982	3.56126425631231e-39	10	Cenpv
3.94724140201121e-43	0.852984898799938	0.896	0.708	5.41087851387697e-39	10	Pink1
5.14344198453918e-39	1.23594242708486	0.621	0.344	7.05063027240631e-35	10	Atxn1
1.99935487674335e-38	0.752796805067073	0.949	0.834	2.74071566503978e-34	10	Enc1
1.01320362590073e-37	1.05136166707	0.734	0.464	1.38889953038472e-33	10	Foxp4
5.570737786363e-37	0.670487552884628	0.865	0.637	7.6363673575464e-33	10	Igfbp4
1.08189511147557e-36	0.677622533023368	0.944	0.832	1.48306181881072e-32	10	Dlg4
2.30860842744013e-36	0.656421751147311	0.935	0.815	3.16464043233493e-32	10	Usp22
3.84327080700597e-36	0.809341824447569	0.652	0.337	5.26835562224378e-32	10	Gipr
2.29063975904753e-35	0.671620054742838	0.937	0.826	3.14000898170236e-31	10	Bahcc1
6.6082941779119e-35	0.593338811548928	0.961	0.908	9.05864965908164e-31	10	Znhit1
1.22715694842106e-34	0.841225681804641	0.814	0.57	1.68218674489559e-30	10	Plekhg2
1.132521183715e-33	0.547623790265852	0.978	0.903	1.55246003863652e-29	10	Sox4
3.46067741656721e-33	0.792959116358912	0.8	0.517	4.74389660263033e-29	10	Arpp21
5.48347692404268e-33	0.777129175740269	0.857	0.698	7.51675016747771e-29	10	Wdr13
1.59078434413799e-32	0.636062284969409	0.874	0.628	2.18064717894436e-28	10	Doc2b
6.48701949129399e-32	0.671975341309553	0.896	0.721	8.89240631866581e-28	10	Ndufs3
5.25531468248338e-31	0.923591021696361	0.674	0.415	7.20398536674822e-27	10	Gas7
1.5144566538551e-29	1.03077532581459	0.543	0.295	2.07601718110457e-25	10	Kif26a
2.28754461583015e-29	0.504083662829688	0.983	0.941	3.13576615937997e-25	10	Scrn1
2.63210779989263e-28	0.589823227480614	0.923	0.777	3.60809337209281e-24	10	Add2
7.4214801948416e-28	1.03248215389962	0.58	0.344	1.01733650510889e-23	10	Car11
2.40836359418797e-27	1.07886852504281	0.546	0.313	3.30138481491287e-23	10	Slc35f2
6.2499867048019e-27	0.682125905099471	0.826	0.637	8.56748177494245e-23	10	Zfp709
6.86016375628083e-27	0.554923453308671	0.937	0.854	9.40391247710976e-23	10	Mbd3
9.44433606471865e-27	0.897735355268608	0.645	0.412	1.29462958775163e-22	10	Cdc42ep3
1.24511543257238e-26	0.797231340277194	0.643	0.383	1.70680423497022e-22	10	Lzts1
1.2939861485371e-26	0.684187340791999	0.848	0.682	1.77379621241466e-22	10	Mmp17
7.94836824502957e-26	0.932687050133413	0.616	0.382	1.08956231902865e-21	10	Psmg4
1.05914977634532e-25	0.780748584058343	0.708	0.477	1.45188251341416e-21	10	Prelid3a
3.79583717093502e-25	0.642308703186682	0.87	0.735	5.20333359391772e-21	10	Shisa7
6.28950273718574e-25	0.522124437956727	0.838	0.573	8.62165035213421e-21	10	Vstm2l
1.92789005733399e-24	0.658272127772997	0.845	0.687	2.64275169059343e-20	10	Cdk5r1
5.33689840714871e-24	0.820083200864745	0.664	0.442	7.31582033651945e-20	10	Mafk
6.27922073237917e-24	0.653760422452891	0.662	0.412	8.60755577994537e-20	10	Hist1h3d
3.37404898458423e-23	0.700626724122259	0.717	0.503	4.62514634806806e-19	10	Mef2d
5.0645919297985e-23	0.509760026723716	0.94	0.87	6.94254261736778e-19	10	Gpc1
6.80192786290417e-23	0.528853102722701	0.944	0.863	9.32408271446904e-19	10	Tcp1
1.81727235184811e-22	0.896010321871584	0.611	0.408	2.49111693991338e-18	10	Eef1a2
1.02004390578463e-21	0.569329415355115	0.814	0.622	1.39827618604957e-17	10	Foxo3
1.065878607118e-21	0.63518890626141	0.787	0.586	1.46110639463735e-17	10	Dapk1
8.34998533993063e-21	0.837495637921582	0.63	0.418	1.14461599039769e-16	10	Chd3
4.59402055119906e-20	0.691987142587741	0.65	0.437	6.29748337158367e-16	10	Sipa1l1
3.1926598691536e-19	0.868919633504894	0.527	0.331	4.37649814863576e-15	10	Bach2
4.8828175332454e-19	0.67739239539832	0.604	0.395	6.6933662745728e-15	10	Map3k1
7.36918966364206e-19	0.687611724883661	0.643	0.433	1.01016851909205e-14	10	Zfp775
9.39928124796887e-19	0.721842134161025	0.647	0.465	1.28845347347157e-14	10	Hip1r
2.01616031775511e-18	0.790684889290618	0.527	0.324	2.7637525635787e-14	10	Tshz1
2.2517694490664e-18	0.873817326081344	0.514	0.326	3.08672556078022e-14	10	Aspdh
1.34695641638053e-17	0.577151451563404	0.717	0.519	1.84640785557443e-13	10	Mtss2
1.98119989921785e-17	0.555543508798694	0.836	0.723	2.71582882184783e-13	10	Neurl4
2.66046651678878e-17	0.56588717516301	0.804	0.697	3.64696750121406e-13	10	Med4
4.99025028134553e-17	0.555976752588834	0.674	0.479	6.84063508566845e-13	10	Hist1h4f
5.88264221568971e-17	0.523845527677543	0.768	0.577	8.06392594926746e-13	10	Ksr1
1.4436352083468e-16	0.567366192028188	0.768	0.617	1.97893514360179e-12	10	Amer3
2.02418087885933e-16	0.504369430728509	0.826	0.72	2.77474714874037e-12	10	Tceal9
2.84101518334192e-16	0.699634430912434	0.541	0.348	3.8944636133251e-12	10	Tunar
3.32402393498563e-16	0.543371673264315	0.787	0.633	4.5565720100783e-12	10	Bcl9l
4.73567801402717e-16	0.532342929274003	0.816	0.668	6.49166742162844e-12	10	Lcmt1
9.27597593617683e-16	0.652566556496627	0.618	0.431	1.27155078133112e-11	10	Kctd13
4.43768440145565e-15	0.705476409774797	0.592	0.416	6.0831777775154e-11	10	Rgs19
5.80911857545433e-15	0.694163069073504	0.56	0.382	7.9631397432328e-11	10	Akap9
1.18725235439945e-14	0.660241858684744	0.524	0.338	1.62748552741076e-10	10	R3hdm2
1.58373150240348e-14	0.517789830069265	0.746	0.613	2.17097914349469e-10	10	Gpm6b
1.81867192061358e-14	0.658209806864386	0.604	0.44	2.49303546877709e-10	10	Usp49
2.39596631302148e-14	0.612744361529779	0.599	0.418	3.28439062188985e-10	10	Emg1
2.73535872675763e-14	0.58617823256271	0.618	0.434	3.74962974263936e-10	10	Cacng7
2.75546652016656e-14	0.558093797534208	0.604	0.41	3.77719350584433e-10	10	Eef1g
2.47324718994684e-13	0.531376915321942	0.742	0.6	3.39032724797913e-09	10	Lsm7
2.49620436478684e-13	0.557487018161928	0.626	0.452	3.42179694324979e-09	10	Supt6
3.52215509240733e-13	0.612958223965121	0.63	0.464	4.82817020067197e-09	10	Dpysl4
5.28208041686545e-13	0.523596643362331	0.725	0.588	7.24067583543916e-09	10	Ubqln1
6.14295119914975e-13	0.61540508620088	0.58	0.41	8.42075750379448e-09	10	Radil
8.05772010065066e-13	0.55386246669952	0.633	0.48	1.10455227139719e-08	10	Gng10
2.01142439206855e-12	0.549372374204699	0.669	0.524	2.75726055664757e-08	10	Cdk20
2.10308593058482e-12	0.582906805013956	0.647	0.508	2.88291019364567e-08	10	Timm17b
3.35648830772889e-12	0.610577785215003	0.539	0.37	4.60107417223476e-08	10	Prr18
3.83811681831002e-12	0.580710620575019	0.63	0.489	5.26129053453938e-08	10	Pdk1
1.48668687262013e-11	0.602747047135629	0.529	0.378	2.03795036498767e-07	10	Nudt19
2.59111008788454e-11	0.614699715316595	0.505	0.346	3.55189370847213e-07	10	Fntb
3.50127267337349e-11	0.620167749258199	0.512	0.364	4.79954458066038e-07	10	Nicn1
3.78999458433054e-11	0.508857156497552	0.582	0.417	5.1953245762003e-07	10	Gatad2b
5.80670269989986e-11	0.658004922245581	0.502	0.363	7.95982806102273e-07	10	Mus81
7.68920019227375e-11	0.608969778645115	0.514	0.367	1.05403556235689e-06	10	Acsf3
1.00369697667946e-10	0.503124540440385	0.628	0.47	1.3758678156322e-06	10	Pde4d
1.23749360052293e-10	0.533862215317255	0.621	0.478	1.69635622759683e-06	10	Dnajb3
4.72944175466298e-10	0.547007618140962	0.534	0.395	6.48311875729201e-06	10	Gle1
5.72950588044513e-10	0.532522286821375	0.512	0.36	7.85400666091418e-06	10	Abr
6.26002076268282e-10	0.599471801507949	0.527	0.388	8.58123646148562e-06	10	Tbc1d14
7.45028225192061e-10	0.51018061899761	0.575	0.431	1.02128469109328e-05	10	Zeb1
7.68685137716473e-10	0.502496655925778	0.609	0.46	1.05371358678174e-05	10	Syngap1
1.38347062965791e-09	0.538672328772497	0.51	0.366	1.89646153913507e-05	10	Wdr34
1.49277232575387e-09	0.514448241681094	0.628	0.49	2.04629230414341e-05	10	Nadk
4.28674348702191e-09	0.521762378547031	0.51	0.371	5.87626797200964e-05	10	Trmt1
5.26076626313262e-09	0.503547886375345	0.575	0.444	7.2114583935022e-05	10	Pwp2
5.34997108483535e-09	0.526270565437304	0.534	0.405	7.3337403630923e-05	10	Sltm
6.16253050647975e-09	0.535692270184606	0.527	0.401	8.44759681828244e-05	10	Snd1
2.88145887847985e-08	0.531208068758235	0.514	0.389	0.000394990383062017	10	Tet3
4.00179640601795e-08	0.523639679377756	0.51	0.382	0.000548566251336941	10	Chsy1
2.04540009001706e-244	4.66326155873865	0.879	0.239	2.80383444339539e-240	11	Ptgds
7.09203779484641e-217	3.25270596401761	0.816	0.192	9.72176540917545e-213	11	Col1a2
2.52777127936465e-161	2.48975786078268	0.997	0.753	3.46506886975307e-157	11	Igf2
2.65010880350166e-120	2.91504517558773	0.764	0.32	3.63276914784007e-116	11	Foxd1
2.07871426576701e-99	0.726447385273989	1	1	2.84950151551341e-95	11	Fth1
2.5590114458644e-96	1.09924852284254	1	0.953	3.50789288999091e-92	11	Igfbp2
2.07213584532403e-92	1.5160403375108	0.981	0.796	2.84048381677018e-88	11	Col4a1
9.1230725486315e-84	2.34179603781196	0.674	0.29	1.25059078496641e-79	11	Nbl1
7.71163995261107e-77	1.52270473145252	0.868	0.524	1.05711160470393e-72	11	Maf
8.45805104852021e-73	1.89328466652252	0.734	0.421	1.15942963773115e-68	11	C130074G19Rik
1.36200598381338e-54	0.717874719244705	0.997	0.853	1.86703780261138e-50	11	Plxnd1
1.70908643991168e-50	1.21447124057002	0.882	0.652	2.34281569183093e-46	11	Col4a2
1.11877329205924e-47	1.44596040086268	0.69	0.397	1.5336144287548e-43	11	Col5a1
3.92261995594482e-47	0.83055087194022	0.992	0.878	5.37712743560916e-43	11	Efnb2
1.95546711574035e-46	1.12642152917094	0.847	0.639	2.68055432225687e-42	11	Igfbp4
1.98808529779247e-44	0.896652536931366	0.973	0.801	2.72526732621392e-40	11	Nes
2.53833488452603e-40	1.65606178242281	0.551	0.286	3.47954945970828e-36	11	Eva1b
3.31579263786289e-38	0.946693258814399	0.942	0.822	4.54528854798245e-34	11	Lamc1
4.18967849902666e-35	0.791899520266124	0.953	0.73	5.74321128646574e-31	11	Cdk19
1.03789689685561e-34	1.94100921237476	0.529	0.294	1.42274906620967e-30	11	Atp1a2
2.8929684411111e-34	1.04436823569626	0.784	0.583	3.96568113907509e-30	11	Zcchc24
1.04761324673926e-33	1.61561649284884	0.534	0.306	1.43606823863018e-29	11	Egfl7
3.0823762586844e-31	0.731833651523009	0.978	0.903	4.22532137540457e-27	11	Cenpb
3.18885694141909e-31	0.639249585342424	0.926	0.707	4.37128509529729e-27	11	Nkd1
7.19434243065972e-31	0.861317404350832	0.882	0.614	9.86200460394835e-27	11	Lhx6
3.22495813941082e-30	1.52400312674264	0.523	0.307	4.42077261750436e-26	11	Tcf7l1
2.25115437959401e-29	0.886183696054718	0.915	0.749	3.08588242354747e-25	11	Cdkn1c
3.86676895638579e-29	0.793743291206682	0.904	0.739	5.30056688541364e-25	11	Foxo1
1.437205640933e-28	1.51875584052193	0.521	0.314	1.97012149259096e-24	11	Serpinh1
2.53437752385085e-28	0.512379082750102	1	0.996	3.47412470969474e-24	11	Itm2b
5.88944613578925e-27	0.672903119991325	0.94	0.776	8.0732527629399e-23	11	Cplx2
6.01508762123595e-27	0.508252095091045	0.997	0.985	8.24548211119024e-23	11	Eef1a1
7.76295254802914e-25	0.789644363796576	0.948	0.832	1.06414553528383e-20	11	Igfbp7
2.54541899596194e-24	0.795809109747636	0.929	0.795	3.48926035966462e-20	11	Slc2a1
1.31003837873627e-22	0.671750882559517	0.997	0.939	1.79580060957168e-18	11	Dtx4
3.1371088375595e-21	1.07043885823355	0.556	0.366	4.30034879452656e-17	11	Id3
2.66533220136578e-20	1.2716380636005	0.534	0.38	3.65363738163221e-16	11	Ppic
1.14227189471917e-19	1.14206744832362	0.641	0.518	1.56582631328104e-15	11	Cux2
2.02989498139237e-19	0.558323939538437	0.901	0.661	2.78258004049266e-15	11	Pou3f1
2.63821794008556e-18	0.534177697467191	0.888	0.707	3.61646915226929e-14	11	Apoe
3.39555781262925e-17	0.592387085672928	0.726	0.512	4.65463064955217e-13	11	Ntsr1
1.58536860840546e-16	0.995689667394325	0.597	0.469	2.1732232884022e-12	11	Zfp36l2
2.0459305354395e-16	0.657994396604746	0.69	0.486	2.80456157798046e-12	11	Mpped1
1.58518984919242e-15	1.07263956893846	0.54	0.392	2.17297824527297e-11	11	Htra1
3.74596158156042e-15	0.640987348211158	0.775	0.668	5.13496413600303e-11	11	Hint1
1.33431668688129e-14	0.865788424080901	0.649	0.524	1.82908131437688e-10	11	Gng11
2.73173785681154e-11	0.704218686745707	0.693	0.62	3.74466625411726e-07	11	Nucb1
4.88110490073433e-10	0.516539224233632	0.995	0.986	6.69101859792663e-06	11	Hba-a2
9.5928346402011e-10	0.643099501552932	0.636	0.565	1.31498577247877e-05	11	Mtpn
1.83567592108591e-09	0.661969885284731	0.567	0.462	2.51634455262456e-05	11	Smad3
3.9672058229724e-09	0.535136860884727	0.751	0.659	5.43824574213056e-05	11	Fam174b
4.07797379941285e-09	0.907901602188116	0.504	0.43	5.59008648423514e-05	11	Tmem88
6.61975589261074e-08	0.547001306674746	0.948	0.834	0.00090743613775908	11	Hbb-bs
1.0768767219939e-07	0.734499727477252	0.51	0.425	0.00147618261050924	11	Ndrg1
9.23787179212532e-07	0.525539933646418	0.723	0.677	0.0126632746526454	11	Ubr2
4.44048825979015e-202	4.66878487212544	0.535	0.029	6.08702130652034e-198	12	Oxt
7.91544927561133e-197	3.82110159168913	0.977	0.12	1.0850497867008e-192	12	Otp
5.58524353944989e-171	5.14287936427052	0.798	0.093	7.65625184387791e-167	12	Crh
3.17066625445138e-159	4.1358970742819	0.721	0.076	4.34634930160196e-155	12	Arhgap36
1.18101048193686e-138	4.45886555634569	0.969	0.194	1.61892916863905e-134	12	Avp
6.88564564938249e-133	4.24655727540406	0.674	0.078	9.43884305617352e-129	12	Pdlim3
1.46796062350551e-97	3.38679589738925	0.992	0.382	2.01228042270135e-93	12	Dlk1
2.69760979497369e-71	2.70436217947176	0.612	0.11	3.69788350694994e-67	12	Gck
6.38027218092553e-71	3.00028107598825	0.512	0.077	8.74607710561272e-67	12	Trh
1.25726866960567e-67	3.24401090328835	0.566	0.104	1.72346389229545e-63	12	Gdf10
3.59598759587892e-67	2.06643555721473	1	0.843	4.92937979643082e-63	12	Nap1l5
7.30430511712473e-63	2.49070487623534	0.884	0.326	1.00127414545546e-58	12	Baiap3
8.41146207460357e-62	1.84713124289179	0.76	0.176	1.15304322118666e-57	12	Uncx
9.21896791446578e-55	1.7412653927414	1	0.936	1.26373612171497e-50	12	Mt3
9.54439579502652e-52	2.24074199376048	0.984	0.524	1.30834577558224e-47	12	2810459M11Rik
1.30886634974506e-51	2.478919612817	0.659	0.174	1.79419399223053e-47	12	Magel2
2.88286817167336e-50	2.05520326770574	0.984	0.802	3.95183568972984e-46	12	Plpp3
6.92543711150734e-49	1.80054157442463	0.938	0.432	9.49338919245427e-45	12	Col2a1
2.35706600376767e-47	2.58046666884797	0.837	0.377	3.23106607796472e-43	12	Dkk3
2.67974969166857e-47	1.05205847437613	1	0.985	3.67340087733928e-43	12	Pcsk1n
6.9188765459921e-46	1.69443580996073	0.915	0.368	9.48439596924598e-42	12	Hap1
9.9926966377966e-44	0.957939219355497	1	0.996	1.36979885510916e-39	12	Itm2b
1.20085668005908e-43	2.48148035301413	0.543	0.135	1.64613433702499e-39	12	Mlc1
8.50734126826301e-41	1.87395108422277	0.791	0.333	1.16618634105349e-36	12	Foxd1
1.29298776722976e-39	1.93632027791193	0.775	0.323	1.77242763131856e-35	12	Sox3
5.05127411934179e-39	2.60132183596321	0.558	0.158	6.92428656279373e-35	12	Kcne1l
5.18886752535803e-38	1.21657503106261	1	0.897	7.11289960376079e-34	12	Ndn
2.19854217509518e-37	1.19802406622513	1	0.893	3.01376161362047e-33	12	Gnas
4.22668187223647e-36	2.10219287868449	0.612	0.202	5.79393551046176e-32	12	Spon1
5.0438789067976e-35	0.841197528728347	1	1	6.91414920543815e-31	12	Nnat
2.30315336616019e-34	1.26952446477191	0.992	0.559	3.15716263433239e-30	12	Six3
6.70401618303539e-34	1.43305036814255	0.961	0.733	9.18986538370491e-30	12	Slc27a1
8.60354228422089e-34	1.98457157720505	0.713	0.287	1.179373576321e-29	12	Abhd4
6.66079979176258e-33	1.78716784165849	0.822	0.442	9.13062435454815e-29	12	Hepacam
3.15821314559164e-32	1.51714135061538	0.969	0.711	4.32927857997702e-28	12	Apoe
5.00934351954119e-32	1.47993517064306	0.915	0.545	6.86680809658706e-28	12	Plxnc1
5.36961694212853e-31	1.94785036958002	0.674	0.269	7.36067090426979e-27	12	Gm266
3.03981467224523e-30	1.58918163965987	0.837	0.48	4.16697795271376e-26	12	Dbi
2.41526295511546e-29	1.12645161069055	0.992	0.882	3.31084245887228e-25	12	B630019K06Rik
2.96866469405799e-29	1.4579417458766	0.853	0.499	4.0694455626147e-25	12	Gaa
6.76280877693697e-29	1.10366159239218	0.969	0.613	9.2704582714252e-25	12	Col9a2
7.20787320818236e-29	0.906761523834186	1	0.935	9.88055259377637e-25	12	Lrrc58
1.135804511054e-28	1.07350947575485	0.977	0.874	1.55696082375283e-24	12	Cst3
1.36797592415753e-28	1.56967271639782	0.744	0.328	1.87522139683514e-24	12	Vgf
1.87773046346404e-28	1.23590800346644	1	0.946	2.5739929193165e-24	12	Igfbp5
2.24685487601105e-28	3.42376354248851	0.69	0.35	3.07998866403595e-24	12	Sfrp2
3.54704084703855e-28	0.812884435174989	1	0.968	4.86228359312044e-24	12	Ly6h
5.20444917792137e-28	1.90576720034496	0.512	0.16	7.13425893309462e-24	12	Smoc1
5.59991462941151e-28	1.81522237830631	0.69	0.305	7.6763629739973e-24	12	Ttyh1
7.39939333369831e-28	0.982006602947484	0.977	0.797	1.01430883818336e-23	12	Fam174a
5.89702789567021e-26	1.68177177709656	0.651	0.27	8.08364583938473e-22	12	Celf6
5.99409651890477e-26	0.833040883354243	0.992	0.698	8.21670750811466e-22	12	Pou3f2
8.83308332710613e-26	1.235997254125	0.953	0.903	1.21083906247971e-21	12	2310022B05Rik
1.8047048088826e-25	1.20255800580516	0.876	0.448	2.47388935201627e-21	12	Zfp503
2.93437369181558e-25	1.47654219666644	0.729	0.331	4.02243945674079e-21	12	Tppp3
7.040172335542e-25	1.25678000259128	0.907	0.626	9.65066823756097e-21	12	Vim
8.14440280448176e-25	1.01103542876976	0.977	0.791	1.11643473643836e-20	12	Spred3
9.29890762649177e-25	1.36386952612475	0.953	0.792	1.27469425743949e-20	12	Mt1
1.53026290926665e-24	0.897839833981845	0.992	0.833	2.09768439602273e-20	12	Ccdc184
2.86737400052216e-24	1.03092822824362	0.946	0.827	3.93059627991577e-20	12	Zcchc3
3.5319839263069e-24	1.51957573903895	0.798	0.444	4.84164356618149e-20	12	Garem2
4.76649996844807e-24	0.689126121178023	1	0.971	6.53391815674862e-20	12	Slc22a17
7.93754492180054e-24	1.36495378557298	0.775	0.385	1.08807865788042e-19	12	Slc9a3r1
1.01189663744993e-23	0.892042804802285	0.992	0.772	1.38710791061636e-19	12	Snhg11
1.02007635024278e-23	0.868836681195938	0.992	0.917	1.39832066091281e-19	12	Pea15a
1.52055850196697e-23	1.51825835798103	0.798	0.469	2.08438159449632e-19	12	Zfp36l2
2.27705678053575e-23	0.934094000978468	0.984	0.898	3.12138943475841e-19	12	Pigs
2.95141897973135e-23	1.18282787549699	0.853	0.55	4.04580513741574e-19	12	Msi2
3.8461756545277e-23	1.1372477553304	0.907	0.754	5.27233758722657e-19	12	Ddr1
7.27809251151288e-23	1.41528305526242	0.698	0.326	9.97680921478186e-19	12	Efna5
1.1861146981216e-22	1.63966822510426	0.667	0.311	1.62592602818509e-18	12	Tcf7l1
1.91903518429243e-22	0.785393669105254	0.992	0.93	2.63061343062807e-18	12	Efnb3
2.00466925473415e-22	1.33288240981455	0.729	0.356	2.74800061438958e-18	12	Gpr158
3.76793316795595e-22	0.65828540533309	0.992	0.987	5.16508278663402e-18	12	Lmbrd1
8.22896799120174e-22	1.01907007819014	0.93	0.659	1.12802693223393e-17	12	Ahi1
8.63221843605268e-22	1.78134122798063	0.519	0.198	1.1833045032141e-17	12	Ptprn
2.36517813865005e-21	0.755999645705867	0.984	0.95	3.24218619246149e-17	12	Nanos1
4.16286473114752e-21	1.31094367060274	0.589	0.233	5.70645497345703e-17	12	Glis3
1.72124315611793e-20	1.33513267394048	0.775	0.455	2.35948011840646e-16	12	Hes5
2.98610035986612e-20	1.02393358415716	0.93	0.658	4.09334637330448e-16	12	Fam174b
3.38483061694266e-20	1.56675523301553	0.527	0.205	4.639925809705e-16	12	Nrsn2
5.49175252054419e-20	1.47035611127426	0.589	0.257	7.52809435516197e-16	12	Ndrg2
2.76001728471333e-19	1.16820136135697	0.798	0.492	3.78343169388504e-15	12	Klhdc8b
6.82324761739828e-19	0.554716092676507	1	0.998	9.35330783392957e-15	12	Atp1b1
8.35709203996518e-19	1.54923382454034	0.519	0.211	1.14559017683843e-14	12	Bcar3
3.76911276554415e-18	0.510612747565445	1	0.992	5.16669977900793e-14	12	Gpi1
9.48907516966506e-18	0.785935675062975	0.984	0.821	1.30076242425769e-13	12	Cbx6
1.24906802202315e-17	0.768548574349414	0.977	0.901	1.71222244458934e-13	12	Cbarp
1.90512100897645e-17	0.675395117401499	0.992	0.914	2.61153987910492e-13	12	Hdac11
2.66549489688503e-17	1.19786627014282	0.798	0.572	3.65386040465e-13	12	Tsc22d4
3.08102068244126e-17	0.5433196138415	1	0.988	4.22346315149048e-13	12	Nek9
1.42330870932395e-16	0.609253962785612	1	0.915	1.95107157874127e-12	12	Clstn3
1.44156986119347e-16	0.910174807520223	0.907	0.708	1.976103965724e-12	12	Npas3
1.70430175213133e-16	0.620791455493503	1	0.953	2.33625684182163e-12	12	Atp1b2
2.07959351050721e-16	0.849159047483851	0.907	0.683	2.85070678420328e-12	12	Mid1ip1
3.05760307931484e-16	1.47797506838806	0.527	0.236	4.19136230112478e-12	12	Paqr8
5.35287461226048e-16	1.07408274645205	0.698	0.382	7.33772051848666e-12	12	Ebf4
6.19199621948307e-16	0.525154348681794	1	0.99	8.48798841766739e-12	12	Pgrmc1
6.2623744749428e-16	1.26069735495396	0.597	0.282	8.58446293025159e-12	12	Epb41l4b
6.4127144821305e-16	1.16878524489514	0.721	0.437	8.79054901210449e-12	12	Tspan7
6.7773200522099e-16	1.45366765994377	0.512	0.224	9.29035032756933e-12	12	Prdx6
2.20176483135106e-15	1.07689274486316	0.775	0.518	3.01817923081603e-11	12	Paqr7
2.53962250226055e-15	0.546526680861561	1	0.973	3.48131452609876e-11	12	Emc10
3.70000284920404e-15	0.78550059716622	0.953	0.844	5.0719639056889e-11	12	Ring1
3.7632288023336e-15	1.13921279713533	0.62	0.319	5.1586340422389e-11	12	Clu
4.33209756914555e-15	0.720461913586651	0.984	0.863	5.93843934778472e-11	12	Lrpap1
4.44904912226969e-14	0.846605746927592	0.876	0.677	6.0987565368073e-10	12	Cd81
5.71357595644428e-14	0.64582877154997	0.907	0.61	7.83216992109382e-10	12	Id4
1.67104892560376e-13	1.0714652016869	0.674	0.385	2.29067386721763e-09	12	Plec
2.91560598708941e-13	1.30160889603941	0.535	0.261	3.99671268710217e-09	12	Cdh22
4.71273269961101e-13	0.9548129169729	0.713	0.442	6.46021398462677e-09	12	Sall2
5.17570123389225e-13	1.08596957159919	0.605	0.333	7.09485125141949e-09	12	Tns1
9.0020079478236e-13	0.93157698426505	0.674	0.383	1.23399524948766e-08	12	Sparc
1.15307634465582e-12	1.15959636517655	0.504	0.24	1.5806370532542e-08	12	Tmem130
1.27385883977272e-12	0.55755004257021	0.984	0.943	1.74620569756044e-08	12	Ssbp4
1.31983981173825e-12	0.60266332906981	0.969	0.903	1.80923641393079e-08	12	Pnmal2
1.40322913580925e-12	0.952575436678127	0.659	0.359	1.92354649936732e-08	12	Vat1l
1.74795705605117e-12	0.623092994305197	0.868	0.573	2.39609953243494e-08	12	Nr2f2
2.11607798074485e-12	1.11296658690251	0.597	0.338	2.90071969600504e-08	12	Tmem170
2.61608668656497e-12	0.874276467460826	0.814	0.604	3.58613162994326e-08	12	Pttg1ip
2.89793068228942e-12	0.587528104107777	0.984	0.956	3.97248337928234e-08	12	Ptn
3.87462366665635e-12	0.73333982062941	0.922	0.744	5.31133412225253e-08	12	Foxo1
4.9742295424819e-12	0.520778618515058	0.984	0.947	6.81867385683419e-08	12	Gigyf1
5.06757601524275e-12	0.891313934874714	0.636	0.348	6.94663320169476e-08	12	Trim47
5.73655470680831e-12	0.51634837436697	0.946	0.711	7.86366919209283e-08	12	Kndc1
8.72975843706491e-12	0.549605401771949	0.705	0.43	1.19667528655286e-07	12	Nhlh2
1.03492975150596e-11	0.605430469168266	0.946	0.844	1.41868170336437e-07	12	Prag1
1.66480361192555e-11	0.632809021224849	0.938	0.849	2.28211279122754e-07	12	Psap
1.70997468657096e-11	0.966289738990167	0.698	0.453	2.34403330035148e-07	12	Metrn
2.03732850779438e-11	0.74076722228968	0.876	0.706	2.79276991848454e-07	12	Foxk1
2.41601625962428e-11	1.24001725948585	0.504	0.258	3.31187508869296e-07	12	Glud1
[truncated: 54 more rows]
