# Supplementary material for: Sex-dimorphic reprogramming of fetal mouse brain development by maternal estradiol excess
Source: Biol Sex Differ. 2025 Dec 2;17:1. doi: 10.1186/s13293-025-00792-7 (PMC12777311; doi:10.1186/s13293-025-00792-7)
Supplement: Supplementary file 11 — Supplementary Material 11: Table S2. HE induced DEGs. [file 13293_2025_792_MOESM11_ESM.xlsx]

## Sheet: DPallm
Comparison	Brain region	Gene	p-value	log2FoldChange	pct.1	pct.2	FoldChange	Regulation
HE_f vs VC_f	DPallm	Pabpn1	6.96676e-41	0.900662	0.895	0.488	1.86692	Up
HE_f vs VC_f	DPallm	Ddx5	6.08342e-25	0.363317	1	1	1.28638	Up
HE_f vs VC_f	DPallm	Ubtd2	8.03484e-23	0.462481	1	0.997	1.37791	Up
HE_f vs VC_f	DPallm	Xpr1	5.11659e-20	0.579503	0.997	0.969	1.49433	Up
HE_f vs VC_f	DPallm	Lrrc4b	5.552e-19	0.379661	1	1	1.30104	Up
HE_f vs VC_f	DPallm	Strap	1.14215e-16	0.490535	0.968	0.914	1.40497	Up
HE_f vs VC_f	DPallm	Tmem151b	3.63922e-16	0.42048	0.994	0.985	1.33837	Up
HE_f vs VC_f	DPallm	Actr3	8.4979e-16	0.446579	1	0.988	1.36281	Up
HE_f vs VC_f	DPallm	Sox4	2.75455e-15	0.387851	0.994	0.975	1.30844	Up
HE_f vs VC_f	DPallm	Unc13a	7.66884e-15	0.422232	0.994	0.948	1.34	Up
HE_f vs VC_f	DPallm	Mex3a	3.63973e-14	0.454402	0.987	0.963	1.37021	Up
HE_f vs VC_f	DPallm	Auts2	6.21993e-14	0.436854	0.914	0.836	1.35365	Up
HE_f vs VC_f	DPallm	Zfp428	8.13796e-14	0.348473	1	1	1.27321	Up
HE_f vs VC_f	DPallm	Gpr26	1.20776e-12	0.470163	0.837	0.645	1.38527	Up
HE_f vs VC_f	DPallm	Tnrc18	3.91641e-12	0.388795	0.962	0.92	1.3093	Up
HE_f vs VC_f	DPallm	Arglu1	1.49151e-11	-0.302671	0.994	0.997	0.81075	Down
HE_f vs VC_f	DPallm	Vps53	9.63109e-11	0.343882	0.987	0.991	1.26917	Up
HE_f vs VC_f	DPallm	Hint1	1.36948e-10	0.410342	0.821	0.66	1.329	Up
HE_f vs VC_f	DPallm	Adgrl1	2.16786e-10	0.376802	0.923	0.846	1.29846	Up
HE_f vs VC_f	DPallm	Nsg1	2.57473e-10	-0.296836	0.984	0.997	0.814036	Down
HE_f vs VC_f	DPallm	Tsc2	8.11397e-10	0.323945	0.55	0.306	1.25175	Up
HE_f vs VC_f	DPallm	Pacs1	1.7582e-09	-0.278698	0.99	1	0.824334	Down
HE_f vs VC_f	DPallm	Kif26a	1.78944e-09	0.406498	0.623	0.426	1.32546	Up
HE_f vs VC_f	DPallm	Zfp651	1.80764e-09	0.382957	0.674	0.475	1.30401	Up
HE_f vs VC_f	DPallm	Bcas2	1.82217e-09	0.343532	0.997	0.997	1.26886	Up
HE_f vs VC_f	DPallm	Slc8a2	1.84495e-09	0.326108	0.597	0.367	1.25363	Up
HE_f vs VC_f	DPallm	Relch	2.43849e-09	0.357847	0.655	0.426	1.28151	Up
HE_f vs VC_f	DPallm	Pcsk1n	3.49532e-09	-0.276824	0.994	0.994	0.825406	Down
HE_f vs VC_f	DPallm	Mt3	3.50688e-09	-0.527478	0.665	0.818	0.693767	Down
HE_f vs VC_f	DPallm	Chst2	8.48538e-09	-0.356211	0.895	0.944	0.781213	Down
HE_f vs VC_f	DPallm	Srsf2	1.20396e-08	0.356449	0.805	0.651	1.28027	Up
HE_f vs VC_f	DPallm	Clasp1	2.36899e-08	0.273269	0.974	0.948	1.20854	Up
HE_f vs VC_f	DPallm	Rsbn1	3.91093e-08	0.301563	0.965	0.935	1.23248	Up
HE_f vs VC_f	DPallm	H2afz	3.9862e-08	0.303727	1	0.991	1.23433	Up
HE_f vs VC_f	DPallm	Mfhas1	4.96517e-08	0.30541	0.572	0.364	1.23577	Up
HE_f vs VC_f	DPallm	Lrp8	5.96285e-08	0.267818	1	0.997	1.20399	Up
HE_f vs VC_f	DPallm	Crk	6.79499e-08	0.267742	1	0.988	1.20392	Up
HE_f vs VC_f	DPallm	Nucb1	7.25305e-08	0.320514	0.668	0.472	1.24878	Up
HE_f vs VC_f	DPallm	Fbxl19	8.44502e-08	0.33971	0.942	0.867	1.2655	Up
HE_f vs VC_f	DPallm	Usp4	9.65155e-08	0.318144	0.837	0.741	1.24673	Up
HE_f vs VC_f	DPallm	Srebf2	1.00626e-07	0.310415	0.872	0.787	1.24006	Up
HE_f vs VC_f	DPallm	Wbp11	1.01038e-07	0.400112	0.933	0.88	1.31961	Up
HE_f vs VC_f	DPallm	Acd	1.50991e-07	0.310856	0.569	0.389	1.24044	Up
HE_f vs VC_f	DPallm	Sirt6	1.71141e-07	0.334266	0.853	0.769	1.26074	Up
HE_f vs VC_f	DPallm	Inafm2	1.84323e-07	0.295554	0.633	0.438	1.22736	Up
HE_f vs VC_f	DPallm	Maged1	1.90953e-07	0.370378	0.863	0.741	1.29269	Up
HE_f vs VC_f	DPallm	Ier5	1.93309e-07	0.544446	0.962	0.948	1.45846	Up
HE_f vs VC_f	DPallm	Phf5a	2.61114e-07	0.328462	0.524	0.346	1.25567	Up
HE_f vs VC_f	DPallm	Bri3	3.70751e-07	0.29962	0.824	0.685	1.23082	Up
HE_f vs VC_f	DPallm	Pcbp1	3.90955e-07	0.340161	0.754	0.605	1.2659	Up
HE_f vs VC_f	DPallm	Fmc1	4.80788e-07	0.272224	0.476	0.287	1.20767	Up
HE_f vs VC_f	DPallm	Cul7	6.53294e-07	0.30145	0.812	0.688	1.23238	Up
HE_f vs VC_f	DPallm	Fscn1	6.9664e-07	0.28316	0.974	0.914	1.21686	Up
HE_f vs VC_f	DPallm	Slc3a2	7.10822e-07	0.281778	0.61	0.414	1.21569	Up
HE_f vs VC_f	DPallm	Cbarp	8.55324e-07	0.267905	0.911	0.846	1.20406	Up
HE_f vs VC_f	DPallm	Gar1	9.86326e-07	0.282764	0.668	0.481	1.21652	Up
HE_f vs VC_f	DPallm	Igfbp5	1.29541e-06	-0.362259	0.735	0.852	0.777945	Down
HE_f vs VC_f	DPallm	Cct4	1.71058e-06	0.295158	0.936	0.886	1.22702	Up
HE_f vs VC_f	DPallm	Ubr2	3.15285e-06	0.276141	0.764	0.645	1.21095	Up
HE_f vs VC_f	DPallm	Pde3b	4.18791e-06	0.285362	0.7	0.562	1.21872	Up
HE_f vs VC_f	DPallm	Sox5	4.75453e-06	0.341262	0.62	0.466	1.26686	Up
HE_f vs VC_f	DPallm	Efnb3	4.78422e-06	-0.286057	0.891	0.966	0.82014	Down
HE_f vs VC_f	DPallm	Eif4g2	5.57781e-06	-0.307566	0.709	0.778	0.808004	Down
HE_f vs VC_f	DPallm	Negr1	5.88075e-06	-0.338583	0.636	0.765	0.790818	Down
HE_f vs VC_f	DPallm	Pin1	6.09193e-06	0.293183	0.725	0.586	1.22534	Up
HE_f vs VC_f	DPallm	Celf2	6.20274e-06	0.299809	0.911	0.818	1.23098	Up
HE_f vs VC_f	DPallm	Fam117b	6.28953e-06	0.293262	0.808	0.744	1.22541	Up
HE_f vs VC_f	DPallm	Tnks2	7.12335e-06	0.315964	0.958	0.91	1.24484	Up
HE_f vs VC_f	DPallm	Otud4	7.17573e-06	0.299465	0.773	0.679	1.23069	Up
HE_f vs VC_f	DPallm	Rbm26	7.66395e-06	-0.283701	0.805	0.867	0.821481	Down
HE_f vs VC_f	DPallm	Gnas	7.66887e-06	-0.273284	0.681	0.802	0.827434	Down
HE_f vs VC_f	DPallm	Ap2a1	8.4685e-06	0.266559	0.837	0.756	1.20294	Up
HE_f vs VC_f	DPallm	Dis3	8.48074e-06	0.271909	0.764	0.599	1.2074	Up
HE_f vs VC_f	DPallm	Cacnb1	8.81426e-06	0.280444	0.607	0.448	1.21457	Up
HE_f vs VC_f	DPallm	Dclk1	9.14861e-06	0.308266	0.665	0.515	1.23822	Up
HE_f vs VC_f	DPallm	Cux2	9.92816e-06	0.369254	0.796	0.694	1.29168	Up
HE_f vs VC_f	DPallm	Npy	1.14941e-05	0.310459	0.521	0.373	1.2401	Up
HE_f vs VC_f	DPallm	Ctbp1	1.29738e-05	0.292936	0.863	0.833	1.22513	Up
HE_f vs VC_f	DPallm	Plxna1	1.43701e-05	0.271471	0.633	0.475	1.20704	Up
HE_f vs VC_f	DPallm	Scrn1	1.5232e-05	0.273381	0.936	0.867	1.20864	Up
HE_f vs VC_f	DPallm	Dgat1	1.53414e-05	0.279811	0.693	0.552	1.21404	Up
HE_f vs VC_f	DPallm	Akap6	2.55973e-05	0.280773	0.767	0.639	1.21485	Up
HE_f vs VC_f	DPallm	Fgfbp3	3.89643e-05	-0.264612	0.671	0.772	0.832423	Down
HE_f vs VC_f	DPallm	Mphosph8	4.05342e-05	0.284065	0.706	0.586	1.21762	Up
HE_f vs VC_f	DPallm	Nck2	4.09378e-05	0.267274	0.684	0.571	1.20353	Up
HE_f vs VC_f	DPallm	Sez6	8.23505e-05	0.270119	0.649	0.534	1.20591	Up
HE_f vs VC_f	DPallm	Hs3st4	8.79705e-05	0.369645	0.843	0.787	1.29203	Up
HE_f vs VC_f	DPallm	Wnt7b	0.000147926	0.29783	0.962	0.948	1.22929	Up
HE_f vs VC_f	DPallm	Islr2	0.000366178	0.298873	0.891	0.867	1.23018	Up
HE_m vs VC_m	DPallm	Neurod6	1.85e-31	0.631244	0.994	0.961	1.5489	Up
HE_m vs VC_m	DPallm	Marcks	1.68e-28	-0.359947	1	1	0.779193	Down
HE_m vs VC_m	DPallm	Ctxn1	9.56e-25	-0.328944	1	1	0.796119	Down
HE_m vs VC_m	DPallm	6330403K07Rik	1.55e-20	0.311	1	1	1.24057	Up
HE_m vs VC_m	DPallm	Reep1	7.29e-19	0.331267	1	0.994	1.25812	Up
HE_m vs VC_m	DPallm	Cplx1	1.61e-18	0.443075	0.946	0.871	1.3595	Up
HE_m vs VC_m	DPallm	Rack1	2.7e-17	0.273165	1	1	1.20846	Up
HE_m vs VC_m	DPallm	Tmsb4x	9.81e-16	0.264533	1	1	1.20125	Up
HE_m vs VC_m	DPallm	Polr1d	1.72e-14	0.359231	1	0.982	1.28274	Up
HE_m vs VC_m	DPallm	H2afz	8.59e-14	0.36507	0.997	0.979	1.28794	Up
HE_m vs VC_m	DPallm	Hspa5	8.96e-14	-0.354991	0.972	1	0.781875	Down
HE_m vs VC_m	DPallm	Enc1	2.98e-12	0.36267	0.977	0.979	1.2858	Up
HE_m vs VC_m	DPallm	Scrn1	3.58e-12	0.413724	0.972	0.898	1.33212	Up
HE_m vs VC_m	DPallm	Golga7b	5.68e-12	0.328263	0.975	0.97	1.2555	Up
HE_m vs VC_m	DPallm	Pdxp	1.45e-11	-0.279379	1	1	0.823945	Down
HE_m vs VC_m	DPallm	Eif4h	9.72e-11	0.303057	0.983	0.955	1.23376	Up
HE_m vs VC_m	DPallm	Mycl	1.4e-10	-0.364017	0.859	0.931	0.776998	Down
HE_m vs VC_m	DPallm	Scrt2	1.72e-10	-0.269402	0.997	0.994	0.829663	Down
HE_m vs VC_m	DPallm	Nsd2	4.77e-10	0.364141	0.918	0.85	1.28711	Up
HE_m vs VC_m	DPallm	Plxna1	7.94e-10	0.343339	0.676	0.47	1.26869	Up
HE_m vs VC_m	DPallm	Hsp90b1	1.12e-09	-0.263287	1	0.997	0.833187	Down
HE_m vs VC_m	DPallm	Lmnb1	2.06e-09	0.295529	0.887	0.757	1.22733	Up
HE_m vs VC_m	DPallm	Rnf103	2.25e-09	-0.33164	0.899	0.946	0.794633	Down
HE_m vs VC_m	DPallm	Sox4	2.28e-09	0.284614	0.983	0.961	1.21808	Up
HE_m vs VC_m	DPallm	Cherp	2.97e-09	0.303454	0.896	0.731	1.2341	Up
HE_m vs VC_m	DPallm	Pabpn1	3.55e-09	0.369213	0.831	0.683	1.29165	Up
HE_m vs VC_m	DPallm	Ptn	3.61e-09	0.367233	0.961	0.955	1.28988	Up
HE_m vs VC_m	DPallm	Ttc28	5.28e-09	0.379649	0.972	0.955	1.30103	Up
HE_m vs VC_m	DPallm	Syt7	5.43e-09	0.328842	0.859	0.734	1.256	Up
HE_m vs VC_m	DPallm	Nans	6.32e-09	0.288802	0.924	0.88	1.22163	Up
HE_m vs VC_m	DPallm	Agap1	7.53e-09	0.279647	0.983	0.967	1.2139	Up
HE_m vs VC_m	DPallm	Gm42372	9.92e-09	0.300461	0.73	0.545	1.23154	Up
HE_m vs VC_m	DPallm	Sqstm1	1.6e-08	0.282175	0.963	0.922	1.21603	Up
HE_m vs VC_m	DPallm	Tceal9	2.06e-08	0.336653	0.763	0.599	1.26282	Up
HE_m vs VC_m	DPallm	Ntng2	3.08e-08	0.276027	0.662	0.452	1.21086	Up
HE_m vs VC_m	DPallm	Fam32a	3.86e-08	0.305124	0.845	0.707	1.23552	Up
HE_m vs VC_m	DPallm	Mt1	3.9e-08	-0.371835	0.544	0.728	0.772799	Down
HE_m vs VC_m	DPallm	Ppp1r1a	7.06e-08	0.305693	0.789	0.635	1.23601	Up
HE_m vs VC_m	DPallm	Amfr	8.42e-08	-0.272562	0.969	0.991	0.827848	Down
HE_m vs VC_m	DPallm	Fgfbp3	1.26e-07	-0.348809	0.693	0.805	0.785232	Down
HE_m vs VC_m	DPallm	Efnb3	1.75e-07	-0.312459	0.845	0.916	0.805268	Down
HE_m vs VC_m	DPallm	H1fx	2.14e-07	-0.273542	0.969	0.976	0.827286	Down
HE_m vs VC_m	DPallm	Ntsr1	2.15e-07	0.304163	0.983	0.949	1.2347	Up
HE_m vs VC_m	DPallm	Igfbpl1	2.4e-07	0.3191	0.896	0.829	1.24755	Up
HE_m vs VC_m	DPallm	Sipa1l1	2.78e-07	0.304998	0.603	0.44	1.23542	Up
HE_m vs VC_m	DPallm	Mtpn	3.15e-07	-0.288745	0.603	0.769	0.818614	Down
HE_m vs VC_m	DPallm	Gtf3a	3.2e-07	0.281934	0.831	0.728	1.21582	Up
HE_m vs VC_m	DPallm	Oprl1	3.7e-07	0.264658	0.845	0.698	1.20135	Up
HE_m vs VC_m	DPallm	Sec14l1	4.11e-07	0.283909	0.831	0.704	1.21749	Up
HE_m vs VC_m	DPallm	Ppp1r1b	4.71e-07	0.391803	0.67	0.533	1.31203	Up
HE_m vs VC_m	DPallm	Prkab1	5.2e-07	0.269119	0.825	0.719	1.20507	Up
HE_m vs VC_m	DPallm	Eomes	5.54e-07	-0.537352	0.33	0.479	0.689034	Down
HE_m vs VC_m	DPallm	Fblim1	5.82e-07	-0.360989	0.499	0.641	0.77863	Down
HE_m vs VC_m	DPallm	Ccdc59	5.89e-07	0.278626	0.837	0.751	1.21304	Up
HE_m vs VC_m	DPallm	Gap43	7.31e-07	-0.298926	0.887	0.955	0.812857	Down
HE_m vs VC_m	DPallm	Lamc1	1.2e-06	-0.312186	0.808	0.862	0.80542	Down
HE_m vs VC_m	DPallm	Lrrc75b	1.21e-06	0.29696	0.755	0.632	1.22855	Up
HE_m vs VC_m	DPallm	Usp22	1.55e-06	0.263711	0.901	0.829	1.20056	Up
HE_m vs VC_m	DPallm	Nr2f1	1.88e-06	-0.291098	0.977	0.982	0.81728	Down
HE_m vs VC_m	DPallm	Gipr	2.04e-06	0.331458	0.89	0.778	1.25828	Up
HE_m vs VC_m	DPallm	Msl1	2.12e-06	-0.287162	0.899	0.94	0.819513	Down
HE_m vs VC_m	DPallm	Edf1	2.9e-06	0.278292	0.825	0.677	1.21276	Up
HE_m vs VC_m	DPallm	Zfp651	3.47e-06	0.304699	0.651	0.527	1.23516	Up
HE_m vs VC_m	DPallm	Gigyf1	3.85e-06	-0.278504	0.915	0.943	0.824446	Down
HE_m vs VC_m	DPallm	Mbd3	4.09e-06	0.273937	0.899	0.844	1.2091	Up
HE_m vs VC_m	DPallm	Chpf	5.87e-06	-0.266181	0.707	0.817	0.831518	Down
HE_m vs VC_m	DPallm	Zbtb11	9.51e-06	-0.269181	0.611	0.716	0.82979	Down
HE_m vs VC_m	DPallm	Ywhae	1.08e-05	-0.285536	0.82	0.886	0.820437	Down
HE_m vs VC_m	DPallm	Zfp579	1.14e-05	-0.2751	0.938	0.952	0.826393	Down
HE_m vs VC_m	DPallm	Camk2n1	1.42e-05	-0.270942	0.977	0.985	0.828778	Down
HE_m vs VC_m	DPallm	Negr1	1.45e-05	-0.33505	0.713	0.808	0.792757	Down
HE_m vs VC_m	DPallm	Amotl2	1.95e-05	-0.280857	0.656	0.746	0.823102	Down
HE_m vs VC_m	DPallm	Bex2	2.48e-05	-0.263162	0.701	0.796	0.83326	Down
HE_m vs VC_m	DPallm	Mt3	2.74e-05	-0.283857	0.735	0.856	0.821392	Down
HE_m vs VC_m	DPallm	Tmem229b	3.85e-05	0.279761	0.679	0.62	1.21399	Up
HE_m vs VC_m	DPallm	Clstn3	5.55e-05	-0.263775	0.865	0.892	0.832906	Down
HE_m vs VC_m	DPallm	Hbb-bs	0.000125	0.442544	0.769	0.722	1.359	Up
HE_m vs VC_m	DPallm	Lratd1	0.000134754	0.380132	0.685	0.614	1.30146	Up
HE_m vs VC_m	DPallm	Pou3f1	0.000164261	0.412944	0.949	0.958	1.3314	Up
HE_m vs VC_m	DPallm	Rbm24	0.000253115	0.265456	0.623	0.497	1.20202	Up
HE_m vs VC_m	DPallm	Ptgds	0.000493473	0.264175	0.38	0.254	1.20095	Up
HE_m vs VC_m	DPallm	Hba-a2	0.0257841	0.306028	0.955	0.973	1.2363	Up
HE_m vs VC_m	DPallm	Ttr	0.0454001	-0.385549	0.735	0.617	0.765488	Down

## Sheet: hypothalamus
Comparison	Brain region	Gene	p-value	log2FoldChange	pct.1	pct.2	FoldChange	Regulation
HE_f vs VC_f	hypothalamus	Pabpn1	3.13845e-26	0.922442	0.842	0.433	1.89532	Up
HE_f vs VC_f	hypothalamus	Cmpk1	5.71562e-11	0.388962	1	0.991	1.30945	Up
HE_f vs VC_f	hypothalamus	Stard7	5.74462e-11	0.41233	0.982	0.963	1.33083	Up
HE_f vs VC_f	hypothalamus	Cbarp	6.08712e-10	0.446812	0.995	0.922	1.36303	Up
HE_f vs VC_f	hypothalamus	Clstn3	8.63757e-10	-0.327865	1	0.995	0.796715	Down
HE_f vs VC_f	hypothalamus	Bcas2	1.72238e-09	0.394557	1	1	1.31454	Up
HE_f vs VC_f	hypothalamus	Adgrb2	1.80263e-08	-0.317746	1	1	0.802323	Down
HE_f vs VC_f	hypothalamus	Mt3	7.54475e-08	-0.311927	1	1	0.805565	Down
HE_f vs VC_f	hypothalamus	Fmc1	7.61013e-08	0.51403	0.653	0.475	1.42803	Up
HE_f vs VC_f	hypothalamus	Zfp428	9.02138e-08	0.286113	1	1	1.21935	Up
HE_f vs VC_f	hypothalamus	Dazap1	1.3415e-07	0.356338	0.991	0.908	1.28017	Up
HE_f vs VC_f	hypothalamus	Igfbp5	1.79596e-07	-0.701414	0.995	1	0.614969	Down
HE_f vs VC_f	hypothalamus	H2afz	1.82967e-07	0.27926	1	0.995	1.21357	Up
HE_f vs VC_f	hypothalamus	Zic1	3.14749e-07	0.485959	0.991	0.963	1.40052	Up
HE_f vs VC_f	hypothalamus	Atp1b2	3.65493e-07	-0.27814	0.995	1	0.824654	Down
HE_f vs VC_f	hypothalamus	Cyth2	6.01731e-07	0.339596	0.901	0.783	1.2654	Up
HE_f vs VC_f	hypothalamus	Kcnc4	8.73852e-07	-0.393419	0.793	0.903	0.761323	Down
HE_f vs VC_f	hypothalamus	Arf1	9.41309e-07	0.332061	0.991	0.977	1.25881	Up
HE_f vs VC_f	hypothalamus	Enc1	2.35039e-06	0.333716	0.779	0.581	1.26026	Up
HE_f vs VC_f	hypothalamus	Avp	2.68521e-06	-0.711033	0.514	0.751	0.610883	Down
HE_f vs VC_f	hypothalamus	Mt1	3.08175e-06	-0.345522	0.928	0.995	0.787023	Down
HE_f vs VC_f	hypothalamus	Apoe	4.5741e-06	-0.342734	0.847	0.954	0.788546	Down
HE_f vs VC_f	hypothalamus	Nsg2	6.83272e-06	0.401318	0.815	0.705	1.32071	Up
HE_f vs VC_f	hypothalamus	Agpat3	7.29033e-06	-0.295314	0.455	0.71	0.814895	Down
HE_f vs VC_f	hypothalamus	Uck2	1.52314e-05	0.286595	0.995	0.991	1.21976	Up
HE_f vs VC_f	hypothalamus	Unc13a	1.55173e-05	0.271734	0.995	0.982	1.20726	Up
HE_f vs VC_f	hypothalamus	Mpc2	1.82655e-05	-0.306912	0.518	0.728	0.80837	Down
HE_f vs VC_f	hypothalamus	Dnajb2	2.40017e-05	-0.344922	0.365	0.558	0.78735	Down
HE_f vs VC_f	hypothalamus	Ppfia4	2.8236e-05	-0.295899	0.919	0.954	0.814565	Down
HE_f vs VC_f	hypothalamus	Sp8	3.6929e-05	-0.317993	0.144	0.309	0.802185	Down
HE_f vs VC_f	hypothalamus	Larp1	3.85974e-05	0.452562	0.595	0.488	1.36847	Up
HE_f vs VC_f	hypothalamus	Tmem223	4.04362e-05	0.281035	0.982	0.945	1.21507	Up
HE_f vs VC_f	hypothalamus	Fam117b	4.05877e-05	0.286246	0.937	0.903	1.21946	Up
HE_f vs VC_f	hypothalamus	Tubb4b	5.40256e-05	0.3088	0.955	0.853	1.23868	Up
HE_f vs VC_f	hypothalamus	Iqsec3	5.71123e-05	-0.330131	0.707	0.848	0.795464	Down
HE_f vs VC_f	hypothalamus	Rapgefl1	5.97002e-05	-0.299926	0.59	0.76	0.812294	Down
HE_f vs VC_f	hypothalamus	Cuta	6.3168e-05	-0.276926	0.545	0.737	0.825348	Down
HE_f vs VC_f	hypothalamus	Nol4l	7.10934e-05	0.322679	0.847	0.682	1.25065	Up
HE_f vs VC_f	hypothalamus	Isyna1	7.53418e-05	-0.281799	0.423	0.613	0.822565	Down
HE_f vs VC_f	hypothalamus	Maged1	7.9467e-05	0.274137	0.977	0.94	1.20927	Up
HE_f vs VC_f	hypothalamus	Papola	8.19379e-05	0.308458	0.86	0.705	1.23838	Up
HE_f vs VC_f	hypothalamus	Tmeff2	8.66007e-05	0.325396	0.428	0.272	1.25301	Up
HE_f vs VC_f	hypothalamus	Nrep	0.00010896	0.274355	0.982	0.968	1.20945	Up
HE_f vs VC_f	hypothalamus	Cd200	0.000127902	-0.361376	0.626	0.733	0.778422	Down
HE_f vs VC_f	hypothalamus	Arrdc4	0.00014048	-0.267012	0.874	0.912	0.831039	Down
HE_f vs VC_f	hypothalamus	Gpr137c	0.000143153	0.291718	0.811	0.705	1.2241	Up
HE_f vs VC_f	hypothalamus	Rnaseh2c	0.000169728	0.270078	0.91	0.894	1.20587	Up
HE_f vs VC_f	hypothalamus	Zfp651	0.000172554	0.315059	0.608	0.507	1.24406	Up
HE_f vs VC_f	hypothalamus	Onecut2	0.000196717	-0.436835	0.455	0.622	0.738754	Down
HE_f vs VC_f	hypothalamus	Foxo1	0.000213197	-0.392795	0.653	0.788	0.761653	Down
HE_f vs VC_f	hypothalamus	Dact3	0.000240086	-0.284844	0.482	0.65	0.82083	Down
HE_f vs VC_f	hypothalamus	Col2a1	0.000324938	-0.305458	0.351	0.507	0.809185	Down
HE_f vs VC_f	hypothalamus	Usp22	0.000371441	0.274688	0.847	0.742	1.20973	Up
HE_f vs VC_f	hypothalamus	Adam15	0.000427813	0.29108	0.401	0.263	1.22356	Up
HE_f vs VC_f	hypothalamus	Msi1	0.00056597	-0.266662	0.306	0.465	0.831241	Down
HE_f vs VC_f	hypothalamus	Epb41l4b	0.000570431	-0.26733	0.284	0.429	0.830856	Down
HE_f vs VC_f	hypothalamus	2210016L21Rik	0.00133188	0.268159	0.658	0.599	1.20427	Up
HE_f vs VC_f	hypothalamus	Mex3a	0.00138039	0.270227	0.928	0.834	1.206	Up
HE_f vs VC_f	hypothalamus	Ccdc9	0.00140421	-0.291439	0.685	0.793	0.817086	Down
HE_f vs VC_f	hypothalamus	Gm13889	0.0014518	-0.26493	0.392	0.535	0.832239	Down
HE_f vs VC_f	hypothalamus	Lhx5	0.00150253	0.265961	0.887	0.788	1.20244	Up
HE_f vs VC_f	hypothalamus	Cdc34	0.0016504	0.273615	0.739	0.654	1.20883	Up
HE_f vs VC_f	hypothalamus	Eln	0.00180877	-0.318486	0.347	0.47	0.801911	Down
HE_f vs VC_f	hypothalamus	Baiap3	0.00238891	-0.359365	0.505	0.631	0.779507	Down
HE_f vs VC_f	hypothalamus	Msi2	0.00280401	-0.306355	0.658	0.765	0.808682	Down
HE_f vs VC_f	hypothalamus	Hnrnpm	0.00295074	0.283667	0.554	0.461	1.21729	Up
HE_f vs VC_f	hypothalamus	Zic2	0.00314756	0.310647	0.86	0.811	1.24026	Up
HE_f vs VC_f	hypothalamus	Adrb1	0.00447759	-0.357344	0.505	0.631	0.7806	Down
HE_f vs VC_f	hypothalamus	Dlx6	0.00755764	-0.357257	0.441	0.558	0.780648	Down
HE_f vs VC_f	hypothalamus	Gdpd5	0.00818737	0.266993	0.396	0.304	1.2033	Up
HE_f vs VC_f	hypothalamus	Zic4	0.0103031	0.347859	0.477	0.401	1.27267	Up
HE_f vs VC_f	hypothalamus	Ptgds	0.0188828	-0.435265	0.104	0.18	0.739558	Down
HE_m vs VC_m	hypothalamus	Pabpn1	6.26079e-27	0.824582	0.909	0.534	1.77102	Up
HE_m vs VC_m	hypothalamus	Tuba1a	1.19038e-26	0.352177	1	1	1.27649	Up
HE_m vs VC_m	hypothalamus	Marcks	1.8339e-26	-0.380013	1	1	0.768431	Down
HE_m vs VC_m	hypothalamus	Camk2n1	4.70835e-24	-0.547695	1	1	0.684112	Down
HE_m vs VC_m	hypothalamus	Basp1	3.25826e-20	-0.293282	1	1	0.816044	Down
HE_m vs VC_m	hypothalamus	Tmsb4x	3.76656e-17	0.392558	1	1	1.31272	Up
HE_m vs VC_m	hypothalamus	Arf1	2.58993e-15	0.522279	0.984	0.932	1.43622	Up
HE_m vs VC_m	hypothalamus	Adgrb1	1.91198e-14	-0.30583	1	1	0.808977	Down
HE_m vs VC_m	hypothalamus	Tomm6	4.6534e-13	0.363466	1	1	1.28651	Up
HE_m vs VC_m	hypothalamus	Ttr	2.5708e-12	0.52892	0.765	0.514	1.44285	Up
HE_m vs VC_m	hypothalamus	H2afz	8.1902e-12	0.382056	0.992	0.992	1.3032	Up
HE_m vs VC_m	hypothalamus	Nsd2	1.19799e-11	0.469515	0.955	0.809	1.38464	Up
HE_m vs VC_m	hypothalamus	Irf2bp2	2.44323e-11	-0.371598	0.996	1	0.772926	Down
HE_m vs VC_m	hypothalamus	Rusc2	6.45057e-11	-0.270459	1	1	0.829056	Down
HE_m vs VC_m	hypothalamus	Ubqln1	2.23558e-10	0.490441	0.654	0.426	1.40487	Up
HE_m vs VC_m	hypothalamus	Gigyf1	5.90453e-10	-0.465133	0.93	0.992	0.724404	Down
HE_m vs VC_m	hypothalamus	Nedd4	2.66929e-09	0.33057	0.992	0.956	1.25751	Up
HE_m vs VC_m	hypothalamus	Gpr27	3.94134e-09	-0.316403	0.996	1	0.80307	Down
HE_m vs VC_m	hypothalamus	Fam32a	2.1924e-08	0.429092	0.794	0.61	1.34639	Up
HE_m vs VC_m	hypothalamus	Mbd3	2.6644e-08	0.355027	0.868	0.749	1.27901	Up
HE_m vs VC_m	hypothalamus	Itm2b	2.781e-08	-0.300877	1	1	0.811759	Down
HE_m vs VC_m	hypothalamus	Pgp	3.21227e-08	-0.319718	0.988	0.992	0.801226	Down
HE_m vs VC_m	hypothalamus	Pcbp4	3.66016e-08	0.335971	0.988	0.912	1.26223	Up
HE_m vs VC_m	hypothalamus	Crk	3.92643e-08	-0.291021	1	1	0.817323	Down
HE_m vs VC_m	hypothalamus	Ccdc59	5.27651e-08	0.362385	0.786	0.598	1.28555	Up
HE_m vs VC_m	hypothalamus	Stmn3	5.67721e-08	0.311188	0.996	0.972	1.24073	Up
HE_m vs VC_m	hypothalamus	Arhgap21	6.19549e-08	0.366246	0.556	0.323	1.28899	Up
HE_m vs VC_m	hypothalamus	Shisa4	6.40359e-08	-0.372418	0.979	0.992	0.772487	Down
HE_m vs VC_m	hypothalamus	Mlf2	6.55704e-08	0.359168	0.749	0.538	1.28269	Up
HE_m vs VC_m	hypothalamus	Tnrc18	7.97606e-08	-0.381652	0.881	0.928	0.767558	Down
HE_m vs VC_m	hypothalamus	Ist1	9.22759e-08	0.435087	0.572	0.367	1.35199	Up
HE_m vs VC_m	hypothalamus	Adcy1	1.02642e-07	-0.401005	0.967	0.992	0.75733	Down
HE_m vs VC_m	hypothalamus	Cpsf6	1.32473e-07	0.336711	0.971	0.88	1.26287	Up
HE_m vs VC_m	hypothalamus	Npm1	1.45955e-07	0.374355	0.691	0.474	1.29626	Up
HE_m vs VC_m	hypothalamus	Tubb2b	1.71919e-07	0.267456	1	1	1.20368	Up
HE_m vs VC_m	hypothalamus	Spag7	1.80074e-07	0.414381	0.663	0.458	1.33273	Up
HE_m vs VC_m	hypothalamus	Neurod6	2.15958e-07	0.305465	0.284	0.104	1.23582	Up
HE_m vs VC_m	hypothalamus	Map3k9	2.18808e-07	0.352834	0.576	0.347	1.27707	Up
HE_m vs VC_m	hypothalamus	Rnf187	2.21804e-07	0.307691	0.992	0.988	1.23773	Up
HE_m vs VC_m	hypothalamus	Kdm2b	2.25276e-07	0.354465	0.823	0.661	1.27851	Up
HE_m vs VC_m	hypothalamus	Anks1b	3.33597e-07	0.412701	0.667	0.486	1.33118	Up
HE_m vs VC_m	hypothalamus	Usp22	3.64123e-07	0.35892	0.864	0.745	1.28247	Up
HE_m vs VC_m	hypothalamus	Astn1	6.75978e-07	0.286893	1	0.988	1.22001	Up
HE_m vs VC_m	hypothalamus	Fam8a1	8.51933e-07	-0.266427	1	1	0.831376	Down
HE_m vs VC_m	hypothalamus	Vstm2l	9.08425e-07	-0.334527	0.802	0.916	0.793044	Down
HE_m vs VC_m	hypothalamus	4833420G17Rik	9.19176e-07	0.334948	0.634	0.406	1.26133	Up
HE_m vs VC_m	hypothalamus	Cherp	1.03085e-06	0.363704	0.786	0.625	1.28673	Up
HE_m vs VC_m	hypothalamus	Dctn1	1.17749e-06	0.32918	0.885	0.741	1.2563	Up
HE_m vs VC_m	hypothalamus	Dapk3	1.20598e-06	0.285597	0.374	0.179	1.21891	Up
HE_m vs VC_m	hypothalamus	Kdm3b	1.29651e-06	-0.313711	0.967	0.988	0.804569	Down
HE_m vs VC_m	hypothalamus	Xpr1	1.33124e-06	-0.299919	1	1	0.812298	Down
HE_m vs VC_m	hypothalamus	Amfr	1.448e-06	-0.318851	0.979	0.984	0.801708	Down
HE_m vs VC_m	hypothalamus	Acly	1.47259e-06	0.266357	0.996	0.996	1.20277	Up
HE_m vs VC_m	hypothalamus	Hspa5	1.53675e-06	-0.283973	1	1	0.821326	Down
HE_m vs VC_m	hypothalamus	Bmerb1	1.55627e-06	0.371934	0.498	0.311	1.29409	Up
HE_m vs VC_m	hypothalamus	Rbm15b	1.7803e-06	-0.308046	0.761	0.908	0.807735	Down
HE_m vs VC_m	hypothalamus	Ubc	1.93183e-06	0.31725	0.901	0.785	1.24595	Up
HE_m vs VC_m	hypothalamus	Zfp651	1.94263e-06	0.326042	0.642	0.454	1.25357	Up
HE_m vs VC_m	hypothalamus	Wnk2	2.16415e-06	0.342716	0.601	0.41	1.26814	Up
HE_m vs VC_m	hypothalamus	Scrt2	2.33197e-06	-0.324828	0.819	0.94	0.798394	Down
HE_m vs VC_m	hypothalamus	Lrp11	2.78172e-06	-0.294062	0.963	0.996	0.815602	Down
HE_m vs VC_m	hypothalamus	R3hdm2	3.7344e-06	0.280743	0.395	0.207	1.21482	Up
HE_m vs VC_m	hypothalamus	Ndufa13	4.05809e-06	0.306023	0.93	0.809	1.2363	Up
HE_m vs VC_m	hypothalamus	Tubb4b	4.48927e-06	0.327632	0.947	0.88	1.25495	Up
HE_m vs VC_m	hypothalamus	Ccdc28b	6.02664e-06	-0.300368	0.992	0.98	0.812045	Down
HE_m vs VC_m	hypothalamus	Dlgap4	7.49063e-06	0.282076	0.979	0.992	1.21594	Up
HE_m vs VC_m	hypothalamus	Maz	1.09392e-05	-0.333666	0.827	0.884	0.793518	Down
HE_m vs VC_m	hypothalamus	Slc25a27	1.21572e-05	0.304991	0.671	0.49	1.23541	Up
HE_m vs VC_m	hypothalamus	Magel2	1.32822e-05	0.288835	0.539	0.343	1.22165	Up
HE_m vs VC_m	hypothalamus	Oprl1	1.37507e-05	0.292197	0.955	0.928	1.2245	Up
HE_m vs VC_m	hypothalamus	Csnk1g2	1.52991e-05	0.306866	0.584	0.406	1.23702	Up
HE_m vs VC_m	hypothalamus	Scrt1	1.89147e-05	-0.320661	0.617	0.785	0.800703	Down
HE_m vs VC_m	hypothalamus	Itgb1	2.77605e-05	0.28862	0.527	0.351	1.22147	Up
HE_m vs VC_m	hypothalamus	Atxn7l3b	3.17256e-05	-0.359216	0.695	0.809	0.779588	Down
HE_m vs VC_m	hypothalamus	B4galnt4	3.26959e-05	0.27555	0.852	0.717	1.21046	Up
HE_m vs VC_m	hypothalamus	Mex3a	3.56484e-05	-0.266532	0.778	0.884	0.831315	Down
HE_m vs VC_m	hypothalamus	Bop1	4.08802e-05	0.278904	0.527	0.355	1.21327	Up
HE_m vs VC_m	hypothalamus	Apbb1	4.59651e-05	0.305321	0.823	0.733	1.23569	Up
HE_m vs VC_m	hypothalamus	Bri3	4.80831e-05	0.263125	0.724	0.574	1.20008	Up
HE_m vs VC_m	hypothalamus	Ydjc	5.20262e-05	-0.268911	0.975	0.98	0.829946	Down
HE_m vs VC_m	hypothalamus	Tsnax	5.26568e-05	0.26533	0.757	0.586	1.20191	Up
HE_m vs VC_m	hypothalamus	Pisd	5.43605e-05	0.263918	0.486	0.315	1.20074	Up
HE_m vs VC_m	hypothalamus	Atp6v1g2	5.61646e-05	0.326254	0.761	0.661	1.25375	Up
HE_m vs VC_m	hypothalamus	Arf2	5.82876e-05	0.283454	0.564	0.406	1.21711	Up
HE_m vs VC_m	hypothalamus	Dnm1	5.92729e-05	0.316403	0.691	0.574	1.24522	Up
HE_m vs VC_m	hypothalamus	Tmem65	6.10188e-05	-0.293974	0.914	0.956	0.815652	Down
HE_m vs VC_m	hypothalamus	Ankrd13d	6.5617e-05	0.269834	0.798	0.641	1.20567	Up
HE_m vs VC_m	hypothalamus	Grin2d	6.92683e-05	-0.315726	0.938	0.972	0.803447	Down
HE_m vs VC_m	hypothalamus	Lrp3	7.31282e-05	0.273374	0.938	0.861	1.20863	Up
HE_m vs VC_m	hypothalamus	Unc45a	8.02863e-05	0.295624	0.535	0.382	1.22742	Up
HE_m vs VC_m	hypothalamus	Cxxc4	8.34404e-05	0.311911	0.737	0.598	1.24135	Up
HE_m vs VC_m	hypothalamus	Nrep	8.58724e-05	0.265458	0.992	0.964	1.20202	Up
HE_m vs VC_m	hypothalamus	Fmn2	9.13533e-05	0.298159	0.745	0.602	1.22957	Up
HE_m vs VC_m	hypothalamus	Eif2d	9.19905e-05	0.273722	0.461	0.295	1.20892	Up
HE_m vs VC_m	hypothalamus	Spats2	9.49848e-05	0.294881	0.424	0.271	1.22678	Up
HE_m vs VC_m	hypothalamus	Kctd13	0.00010053	0.272735	0.424	0.271	1.2081	Up
HE_m vs VC_m	hypothalamus	Igfbpl1	0.000105259	0.278195	0.531	0.371	1.21268	Up
HE_m vs VC_m	hypothalamus	Snap25	0.000116091	0.284692	0.671	0.51	1.21815	Up
HE_m vs VC_m	hypothalamus	Gpm6b	0.000121409	0.265741	0.613	0.434	1.20225	Up
HE_m vs VC_m	hypothalamus	Lrrc45	0.000125457	0.279392	0.457	0.299	1.21368	Up
HE_m vs VC_m	hypothalamus	Lsm7	0.000161668	0.271983	0.593	0.45	1.20747	Up
HE_m vs VC_m	hypothalamus	Hint1	0.000168555	-0.318708	0.724	0.789	0.801788	Down
HE_m vs VC_m	hypothalamus	Nrsn2	0.000174562	0.309108	0.481	0.343	1.23894	Up
HE_m vs VC_m	hypothalamus	Cdk5r2	0.000199377	-0.267404	0.955	0.984	0.830813	Down
HE_m vs VC_m	hypothalamus	Micall2	0.00021741	0.279211	0.679	0.578	1.21353	Up
HE_m vs VC_m	hypothalamus	Dpf3	0.000231887	0.344241	0.704	0.59	1.26948	Up
HE_m vs VC_m	hypothalamus	2210016L21Rik	0.000236959	0.264266	0.691	0.534	1.20102	Up
HE_m vs VC_m	hypothalamus	Nos1	0.000268594	0.300951	0.28	0.151	1.23196	Up
HE_m vs VC_m	hypothalamus	Slc7a5	0.000276425	0.274012	0.613	0.442	1.20917	Up
HE_m vs VC_m	hypothalamus	Celf6	0.000295379	0.277929	0.556	0.41	1.21245	Up
HE_m vs VC_m	hypothalamus	Pnoc	0.000300059	0.279881	0.605	0.454	1.21409	Up
HE_m vs VC_m	hypothalamus	Tcf7l2	0.000312505	0.280274	0.255	0.127	1.21443	Up
HE_m vs VC_m	hypothalamus	Gprasp1	0.00040111	0.306083	0.675	0.566	1.23635	Up
HE_m vs VC_m	hypothalamus	Adrb1	0.000536376	-0.340477	0.481	0.637	0.78978	Down
HE_m vs VC_m	hypothalamus	Bccip	0.000780274	0.263829	0.424	0.295	1.20066	Up
HE_m vs VC_m	hypothalamus	Slit1	0.000879416	0.272893	0.872	0.837	1.20823	Up
HE_m vs VC_m	hypothalamus	Islr2	0.00118255	-0.307217	0.893	0.952	0.808199	Down
HE_m vs VC_m	hypothalamus	Enho	0.00231699	-0.263911	0.523	0.629	0.832827	Down
HE_m vs VC_m	hypothalamus	Zic1	0.00258251	0.292993	0.992	0.972	1.22518	Up
HE_m vs VC_m	hypothalamus	Nrgn	0.0035117	-0.268771	0.189	0.303	0.830026	Down
HE_m vs VC_m	hypothalamus	Rnpep	0.00527658	-0.283879	0.601	0.669	0.821379	Down
HE_m vs VC_m	hypothalamus	Foxg1	0.00744315	0.288528	0.835	0.817	1.22139	Up
HE_m vs VC_m	hypothalamus	Fezf2	0.00889884	0.302092	0.358	0.259	1.23293	Up

## Sheet: p2A
Comparison	Brain region	Gene	p-value	log2FoldChange	pct.1	pct.2	FoldChange	Regulation
HE_f vs VC_f	p2A	Pabpn1	9.32915e-26	0.87515	0.86	0.58	1.8342	Up
HE_f vs VC_f	p2A	Zic1	1.50614e-21	0.46783	1	1	1.38303	Up
HE_f vs VC_f	p2A	Map7d1	9.00852e-19	0.329353	1	1	1.25645	Up
HE_f vs VC_f	p2A	Snhg11	7.4697e-16	-0.417141	1	1	0.748907	Down
HE_f vs VC_f	p2A	Gprin1	3.52607e-12	0.273092	1	1	1.2084	Up
HE_f vs VC_f	p2A	H2afz	6.94162e-12	0.374422	1	0.984	1.29632	Up
HE_f vs VC_f	p2A	Papola	1.67646e-11	0.424954	0.893	0.751	1.34253	Up
HE_f vs VC_f	p2A	Mdga1	1.22716e-10	0.727841	0.8	0.603	1.65616	Up
HE_f vs VC_f	p2A	Cbarp	1.58092e-09	0.383214	0.981	0.911	1.30424	Up
HE_f vs VC_f	p2A	Larp1	3.02697e-09	0.36003	0.791	0.588	1.28345	Up
HE_f vs VC_f	p2A	Tmpo	3.7549e-09	0.355232	0.981	0.93	1.27919	Up
HE_f vs VC_f	p2A	Hs3st1	5.01457e-09	0.427357	0.53	0.272	1.34477	Up
HE_f vs VC_f	p2A	Fmc1	5.56143e-09	0.411847	0.763	0.56	1.33039	Up
HE_f vs VC_f	p2A	Gabbr1	6.17619e-09	-0.280176	0.995	1	0.823491	Down
HE_f vs VC_f	p2A	Pkig	1.37498e-08	0.306542	1	1	1.23674	Up
HE_f vs VC_f	p2A	Shisa4	2.85113e-08	-0.314475	0.977	0.984	0.804144	Down
HE_f vs VC_f	p2A	Zfp651	7.06622e-08	0.407372	0.67	0.459	1.32627	Up
HE_f vs VC_f	p2A	Atp1b2	7.8036e-08	-0.31428	0.991	0.996	0.804252	Down
HE_f vs VC_f	p2A	Adcy1	7.97901e-08	-0.279798	0.991	1	0.823706	Down
HE_f vs VC_f	p2A	Tmem65	1.22282e-07	-0.341987	0.865	0.93	0.788954	Down
HE_f vs VC_f	p2A	Rtn4rl2	4.29353e-07	0.367466	0.684	0.475	1.29009	Up
HE_f vs VC_f	p2A	Camk2n1	1.21722e-06	-0.299526	0.995	1	0.812519	Down
HE_f vs VC_f	p2A	Nabp2	1.47348e-06	0.318926	0.86	0.743	1.2474	Up
HE_f vs VC_f	p2A	Bcas2	1.47939e-06	0.276862	1	0.992	1.21156	Up
HE_f vs VC_f	p2A	Calm3	1.70203e-06	0.275928	0.749	0.56	1.21077	Up
HE_f vs VC_f	p2A	Dazap1	1.86483e-06	0.332026	0.981	0.953	1.25878	Up
HE_f vs VC_f	p2A	St8sia2	2.43392e-06	0.296572	1	0.996	1.22822	Up
HE_f vs VC_f	p2A	Ano8	2.67792e-06	-0.267898	0.926	0.965	0.830529	Down
HE_f vs VC_f	p2A	Ccdc59	3.12823e-06	0.32296	0.805	0.661	1.25089	Up
HE_f vs VC_f	p2A	Ptprn	3.88298e-06	-0.314016	0.288	0.482	0.804399	Down
HE_f vs VC_f	p2A	Neurog2	5.65367e-06	0.432951	0.702	0.498	1.34999	Up
HE_f vs VC_f	p2A	Fabp5	1.16957e-05	-0.299608	0.995	0.988	0.812473	Down
HE_f vs VC_f	p2A	Tmem191c	1.23039e-05	-0.31006	0.912	0.942	0.806608	Down
HE_f vs VC_f	p2A	Enc1	1.57236e-05	0.294449	0.944	0.837	1.22642	Up
HE_f vs VC_f	p2A	Tcp1	2.45922e-05	0.303867	0.86	0.759	1.23445	Up
HE_f vs VC_f	p2A	Sfxn1	3.4093e-05	0.304984	0.8	0.685	1.2354	Up
HE_f vs VC_f	p2A	Zmynd19	3.41346e-05	0.290396	0.87	0.77	1.22298	Up
HE_f vs VC_f	p2A	Cdkn1c	3.71485e-05	0.270866	0.977	0.883	1.20653	Up
HE_f vs VC_f	p2A	Fam43b	4.4024e-05	0.263571	0.744	0.568	1.20045	Up
HE_f vs VC_f	p2A	Zic3	6.70944e-05	0.286001	0.47	0.307	1.21926	Up
HE_f vs VC_f	p2A	Eif4a1	6.87373e-05	0.27973	0.856	0.732	1.21397	Up
HE_f vs VC_f	p2A	Unc5a	7.31109e-05	0.283372	0.935	0.864	1.21704	Up
HE_f vs VC_f	p2A	Id4	0.000115083	0.275838	0.995	0.981	1.2107	Up
HE_f vs VC_f	p2A	Zcchc3	0.000135204	0.294287	0.842	0.747	1.22628	Up
HE_f vs VC_f	p2A	Flt1	0.00014594	-0.305789	0.349	0.502	0.809	Down
HE_f vs VC_f	p2A	Nsmce4a	0.000154928	0.271947	0.949	0.907	1.20744	Up
HE_f vs VC_f	p2A	Trafd1	0.00018878	0.26665	0.86	0.751	1.20301	Up
HE_f vs VC_f	p2A	Scrt2	0.00046893	-0.280958	0.884	0.911	0.823044	Down
HE_f vs VC_f	p2A	Col2a1	0.000479555	-0.347851	0.553	0.716	0.785754	Down
HE_f vs VC_f	p2A	Efna3	0.000521318	-0.265544	0.628	0.743	0.831885	Down
HE_f vs VC_f	p2A	Ehd1	0.000632165	-0.269316	0.647	0.767	0.829713	Down
HE_f vs VC_f	p2A	Epb41l4b	0.000786068	-0.279965	0.479	0.615	0.823611	Down
HE_f vs VC_f	p2A	Dleu7	0.000844251	-0.264028	0.842	0.872	0.83276	Down
HE_f vs VC_f	p2A	Cpne7	0.001371	-0.278394	0.614	0.708	0.824508	Down
HE_f vs VC_f	p2A	Slc9a5	0.00140078	-0.27157	0.823	0.833	0.828418	Down
HE_f vs VC_f	p2A	Cbln1	0.003335	0.637802	0.586	0.482	1.55596	Up
HE_f vs VC_f	p2A	Plpp3	0.00377102	-0.322797	0.707	0.809	0.799518	Down
HE_f vs VC_f	p2A	Kcna4	0.00385399	-0.280725	0.614	0.708	0.823177	Down
HE_f vs VC_f	p2A	Nefm	0.012494	0.314522	0.856	0.825	1.2436	Up
HE_f vs VC_f	p2A	Foxg1	0.0158674	-0.319403	0.391	0.479	0.801401	Down
HE_m vs VC_m	p2A	Basp1	9.60488e-41	-0.465937	1	1	0.724001	Down
HE_m vs VC_m	p2A	Tuba1a	7.44597e-32	0.433505	1	1	1.35051	Up
HE_m vs VC_m	p2A	Ptms	8.34299e-28	-0.293259	1	1	0.816057	Down
HE_m vs VC_m	p2A	Marcks	9.36027e-25	-0.423432	1	1	0.745649	Down
HE_m vs VC_m	p2A	Zic1	2.14374e-22	0.524335	1	1	1.43827	Up
HE_m vs VC_m	p2A	Cfl1	7.00707e-21	0.389186	1	1	1.30965	Up
HE_m vs VC_m	p2A	Srcin1	2.15278e-18	-0.349628	1	1	0.784786	Down
HE_m vs VC_m	p2A	Clta	2.42176e-18	0.304691	1	1	1.23515	Up
HE_m vs VC_m	p2A	Cdk5r2	3.46954e-18	-0.640836	0.939	0.995	0.641341	Down
HE_m vs VC_m	p2A	Pabpn1	1.18426e-16	0.673807	0.927	0.713	1.59528	Up
HE_m vs VC_m	p2A	Adcy1	4.42882e-16	-0.612803	1	1	0.653925	Down
HE_m vs VC_m	p2A	H2afz	7.61024e-16	0.538574	1	0.991	1.45254	Up
HE_m vs VC_m	p2A	Shisa4	9.06076e-16	-0.549422	1	0.995	0.683294	Down
HE_m vs VC_m	p2A	Chmp4b	1.20037e-14	-0.369497	1	1	0.774052	Down
HE_m vs VC_m	p2A	Grin2d	3.68437e-14	-0.600891	0.927	0.977	0.659347	Down
HE_m vs VC_m	p2A	Snhg11	5.44233e-13	-0.401872	1	1	0.756875	Down
HE_m vs VC_m	p2A	Lemd2	1.24629e-12	0.33091	1	0.995	1.25781	Up
HE_m vs VC_m	p2A	Atp5d	1.34145e-12	-0.297784	1	1	0.813501	Down
HE_m vs VC_m	p2A	Arf1	1.42172e-12	0.4737	0.988	0.963	1.38867	Up
HE_m vs VC_m	p2A	Tmem65	1.4403e-12	-0.573046	0.794	0.949	0.672196	Down
HE_m vs VC_m	p2A	Tmsb4x	1.89591e-12	0.29033	1	1	1.22292	Up
HE_m vs VC_m	p2A	Astn1	3.04416e-12	0.423136	1	0.981	1.34084	Up
HE_m vs VC_m	p2A	Map7d1	6.2479e-12	0.277574	1	1	1.21216	Up
HE_m vs VC_m	p2A	Tcaf1	1.30479e-11	0.292001	1	1	1.22434	Up
HE_m vs VC_m	p2A	Gigyf1	1.85278e-11	-0.558273	0.897	0.954	0.679115	Down
HE_m vs VC_m	p2A	Actr3	2.92859e-11	-0.475876	0.994	0.991	0.71903	Down
HE_m vs VC_m	p2A	Pcbp4	4.28769e-11	0.391293	1	0.963	1.31157	Up
HE_m vs VC_m	p2A	Kif21b	4.63024e-11	0.465753	0.982	0.88	1.38104	Up
HE_m vs VC_m	p2A	Snrnp70	6.07261e-11	-0.299554	1	1	0.812504	Down
HE_m vs VC_m	p2A	Sf1	8.46085e-11	0.48088	0.964	0.875	1.39559	Up
HE_m vs VC_m	p2A	Unc13a	1.76534e-10	-0.424547	0.97	0.991	0.745073	Down
HE_m vs VC_m	p2A	Soga1	1.9116e-10	0.381334	0.994	0.991	1.30255	Up
HE_m vs VC_m	p2A	Shisa6	1.988e-10	-0.744428	0.703	0.884	0.596904	Down
HE_m vs VC_m	p2A	Syn1	3.2721e-10	-0.397902	0.982	1	0.758961	Down
HE_m vs VC_m	p2A	Scrt1	3.852e-10	-0.583026	0.661	0.875	0.667562	Down
HE_m vs VC_m	p2A	Tmem151b	4.6953e-10	-0.462131	0.848	0.954	0.725913	Down
HE_m vs VC_m	p2A	Dennd5a	4.81418e-10	-0.41985	0.933	0.977	0.747502	Down
HE_m vs VC_m	p2A	Camk2n1	5.78865e-10	-0.455126	1	1	0.729447	Down
HE_m vs VC_m	p2A	Mex3a	1.07964e-09	-0.48177	0.752	0.894	0.716099	Down
HE_m vs VC_m	p2A	Tmpo	1.08869e-09	0.395707	0.988	0.917	1.31559	Up
HE_m vs VC_m	p2A	Hint1	1.12546e-09	-0.45337	0.448	0.745	0.730335	Down
HE_m vs VC_m	p2A	Adgrl1	1.19041e-09	-0.488026	0.879	0.958	0.713	Down
HE_m vs VC_m	p2A	Bax	1.90826e-09	0.385918	1	0.968	1.30669	Up
HE_m vs VC_m	p2A	Rnf103	2.17808e-09	-0.438758	0.873	0.963	0.737769	Down
HE_m vs VC_m	p2A	Asphd2	2.99247e-09	0.354618	0.976	0.954	1.27865	Up
HE_m vs VC_m	p2A	Ndfip1	3.01156e-09	-0.490626	0.576	0.796	0.711716	Down
HE_m vs VC_m	p2A	Lrrc4b	3.76337e-09	-0.32461	0.994	0.995	0.798514	Down
HE_m vs VC_m	p2A	Ndufb6	6.01399e-09	-0.27345	1	1	0.827339	Down
HE_m vs VC_m	p2A	Pgp	9.68801e-09	-0.377175	0.982	1	0.769944	Down
HE_m vs VC_m	p2A	Nap1l1	1.03949e-08	0.379995	0.988	0.977	1.30134	Up
HE_m vs VC_m	p2A	Caln1	1.08523e-08	-0.603601	0.406	0.681	0.658109	Down
HE_m vs VC_m	p2A	Ly6h	1.36968e-08	0.286606	1	0.977	1.21977	Up
HE_m vs VC_m	p2A	Gap43	1.44125e-08	-0.399776	0.982	0.986	0.757976	Down
HE_m vs VC_m	p2A	Pcdh10	1.47764e-08	-0.555603	1	1	0.680373	Down
HE_m vs VC_m	p2A	Arglu1	1.50089e-08	0.318556	1	0.995	1.24708	Up
HE_m vs VC_m	p2A	St8sia2	1.96067e-08	0.394718	0.994	0.991	1.31469	Up
HE_m vs VC_m	p2A	Tomm6	2.99796e-08	0.309784	1	1	1.23952	Up
HE_m vs VC_m	p2A	Gpr27	3.86294e-08	-0.338984	0.994	1	0.790598	Down
HE_m vs VC_m	p2A	Uck2	4.34984e-08	-0.272211	0.994	0.995	0.828049	Down
HE_m vs VC_m	p2A	Scrt2	4.61766e-08	-0.46899	0.855	0.958	0.72247	Down
HE_m vs VC_m	p2A	Tubb4b	5.22515e-08	0.423679	0.939	0.861	1.34134	Up
HE_m vs VC_m	p2A	Zic3	6.19544e-08	0.462356	0.673	0.44	1.37779	Up
HE_m vs VC_m	p2A	Capza1	7.52831e-08	0.270602	0.321	0.097	1.20631	Up
HE_m vs VC_m	p2A	Ubqln1	9.21485e-08	0.396881	0.685	0.444	1.31666	Up
HE_m vs VC_m	p2A	Strap	9.22343e-08	-0.379694	0.885	0.954	0.768601	Down
HE_m vs VC_m	p2A	Nf1	1.09528e-07	-0.418377	0.861	0.935	0.748266	Down
HE_m vs VC_m	p2A	Ubr2	1.1479e-07	-0.466359	0.515	0.727	0.723789	Down
HE_m vs VC_m	p2A	Xpr1	1.24025e-07	-0.476465	0.933	0.963	0.718736	Down
HE_m vs VC_m	p2A	Arf6	1.49785e-07	-0.42701	0.612	0.815	0.743802	Down
HE_m vs VC_m	p2A	Ydjc	1.58034e-07	-0.396205	0.927	0.986	0.759855	Down
HE_m vs VC_m	p2A	Flywch2	1.68708e-07	0.357201	0.485	0.231	1.28094	Up
HE_m vs VC_m	p2A	Nsd2	1.6916e-07	0.429753	0.891	0.856	1.347	Up
HE_m vs VC_m	p2A	Pcdh17	2.231e-07	-0.552541	0.63	0.764	0.681818	Down
HE_m vs VC_m	p2A	Irf2bp2	2.24223e-07	-0.382319	0.994	0.991	0.767203	Down
HE_m vs VC_m	p2A	Anapc11	2.90655e-07	0.370542	0.964	0.963	1.29284	Up
HE_m vs VC_m	p2A	Nyap1	2.99386e-07	0.335938	0.933	0.88	1.2622	Up
HE_m vs VC_m	p2A	Atxn7l3b	3.38353e-07	-0.41222	0.503	0.736	0.751466	Down
HE_m vs VC_m	p2A	Nr2f1	3.54747e-07	-0.430504	0.927	0.986	0.742002	Down
HE_m vs VC_m	p2A	Ado	4.23822e-07	-0.391272	0.776	0.898	0.762457	Down
HE_m vs VC_m	p2A	Ankrd13c	4.2865e-07	-0.371645	0.988	1	0.772901	Down
HE_m vs VC_m	p2A	Mex3b	4.62882e-07	0.361661	0.97	0.949	1.2849	Up
HE_m vs VC_m	p2A	Ttc19	5.26535e-07	-0.341795	0.909	0.977	0.789059	Down
HE_m vs VC_m	p2A	Sipa1l1	5.52113e-07	0.340021	0.461	0.227	1.26578	Up
HE_m vs VC_m	p2A	Ubtd2	5.53776e-07	-0.365793	0.964	0.995	0.776042	Down
HE_m vs VC_m	p2A	Zfp41	5.81651e-07	0.301455	0.382	0.157	1.23239	Up
HE_m vs VC_m	p2A	Cux2	6.59207e-07	-0.370727	0.279	0.519	0.773392	Down
HE_m vs VC_m	p2A	Crk	7.39088e-07	-0.276835	1	1	0.8254	Down
HE_m vs VC_m	p2A	Ehd1	7.71261e-07	-0.377207	0.697	0.838	0.769927	Down
HE_m vs VC_m	p2A	Micall2	9.59306e-07	0.340234	0.891	0.773	1.26596	Up
HE_m vs VC_m	p2A	Rasgef1c	9.93441e-07	0.322398	0.533	0.287	1.25041	Up
HE_m vs VC_m	p2A	Rnf187	1.09207e-06	0.287013	1	0.954	1.22011	Up
HE_m vs VC_m	p2A	R3hdm2	1.09314e-06	0.362756	0.491	0.269	1.28588	Up
HE_m vs VC_m	p2A	Ptpru	1.09546e-06	0.415432	0.424	0.213	1.3337	Up
HE_m vs VC_m	p2A	Pkd2	1.10514e-06	-0.407032	0.679	0.843	0.754173	Down
HE_m vs VC_m	p2A	Hdac11	1.23947e-06	0.304956	0.976	0.931	1.23538	Up
HE_m vs VC_m	p2A	Pnmal2	1.29039e-06	0.321067	0.982	0.954	1.24925	Up
HE_m vs VC_m	p2A	Pdcd7	1.63443e-06	-0.381953	0.491	0.69	0.767398	Down
HE_m vs VC_m	p2A	Mbd3	1.64032e-06	0.363797	0.836	0.718	1.28681	Up
HE_m vs VC_m	p2A	Rgma	1.86617e-06	-0.379038	0.715	0.866	0.76895	Down
HE_m vs VC_m	p2A	Frmd5	1.95999e-06	0.370303	0.606	0.37	1.29262	Up
HE_m vs VC_m	p2A	Dlgap3	2.10952e-06	-0.314331	0.97	0.981	0.804224	Down
HE_m vs VC_m	p2A	Tcf7l2	2.18643e-06	0.368678	0.964	0.944	1.29117	Up
HE_m vs VC_m	p2A	App	2.23816e-06	-0.374334	0.752	0.875	0.771461	Down
HE_m vs VC_m	p2A	Maz	2.25106e-06	-0.412053	0.679	0.847	0.751553	Down
HE_m vs VC_m	p2A	Tnrc18	2.25574e-06	-0.371517	0.758	0.88	0.77297	Down
HE_m vs VC_m	p2A	Fbxo9	2.33381e-06	0.281476	0.994	0.995	1.21544	Up
HE_m vs VC_m	p2A	Nnat	2.34081e-06	0.386871	1	1	1.30755	Up
HE_m vs VC_m	p2A	Mical1	2.58041e-06	0.275936	0.352	0.144	1.21078	Up
HE_m vs VC_m	p2A	Gga2	2.78585e-06	0.299189	0.473	0.25	1.23045	Up
HE_m vs VC_m	p2A	Lrp11	3.39606e-06	-0.288716	0.988	1	0.81863	Down
HE_m vs VC_m	p2A	Ring1	3.89407e-06	0.33085	0.915	0.833	1.25775	Up
HE_m vs VC_m	p2A	Pfn2	3.97799e-06	-0.385159	0.515	0.713	0.765695	Down
HE_m vs VC_m	p2A	Vstm2l	4.03198e-06	-0.414543	0.291	0.537	0.750257	Down
HE_m vs VC_m	p2A	Fam32a	4.41998e-06	0.385405	0.806	0.699	1.30623	Up
HE_m vs VC_m	p2A	AI593442	4.79338e-06	-0.384395	0.497	0.708	0.7661	Down
HE_m vs VC_m	p2A	Lpgat1	5.04411e-06	-0.287964	1	1	0.819057	Down
HE_m vs VC_m	p2A	Dleu7	5.16288e-06	-0.337539	0.879	0.931	0.79139	Down
HE_m vs VC_m	p2A	Slc8a2	5.55511e-06	-0.3484	0.273	0.495	0.785455	Down
HE_m vs VC_m	p2A	Srsf2	6.52759e-06	-0.35678	0.57	0.745	0.780906	Down
HE_m vs VC_m	p2A	Atp6v0d1	6.79372e-06	-0.2658	0.988	1	0.831737	Down
HE_m vs VC_m	p2A	Ubxn1	7.68425e-06	0.352737	0.867	0.755	1.27698	Up
HE_m vs VC_m	p2A	Nabp2	7.93549e-06	0.380587	0.848	0.792	1.30187	Up
HE_m vs VC_m	p2A	Fzd1	8.20585e-06	0.28089	0.503	0.269	1.21494	Up
HE_m vs VC_m	p2A	Znhit1	8.54825e-06	0.278742	0.976	0.898	1.21314	Up
HE_m vs VC_m	p2A	Btrc	8.79119e-06	0.284493	0.436	0.222	1.21798	Up
HE_m vs VC_m	p2A	Atp5e	8.96261e-06	0.300658	0.976	0.935	1.23171	Up
HE_m vs VC_m	p2A	Zic4	9.68696e-06	0.351865	0.915	0.838	1.27621	Up
HE_m vs VC_m	p2A	Spred3	1.0986e-05	-0.407796	0.739	0.88	0.753774	Down
HE_m vs VC_m	p2A	Atp6ap2	1.1784e-05	-0.266299	0.133	0.324	0.83145	Down
HE_m vs VC_m	p2A	Sf3b5	1.19005e-05	0.295336	0.976	0.954	1.22717	Up
HE_m vs VC_m	p2A	Bex2	1.2653e-05	-0.334595	0.8	0.921	0.793007	Down
HE_m vs VC_m	p2A	Bop1	1.26758e-05	0.296935	0.77	0.565	1.22853	Up
HE_m vs VC_m	p2A	Uqcrc1	1.40784e-05	0.267787	1	0.986	1.20396	Up
HE_m vs VC_m	p2A	Fam193b	1.47639e-05	0.318603	0.861	0.755	1.24712	Up
HE_m vs VC_m	p2A	Drosha	1.4906e-05	0.306009	0.97	0.963	1.23628	Up
HE_m vs VC_m	p2A	Tekt2	1.50091e-05	0.308246	0.436	0.236	1.2382	Up
HE_m vs VC_m	p2A	Ankhd1	1.6905e-05	-0.329399	0.848	0.944	0.795868	Down
HE_m vs VC_m	p2A	Smim4	1.71656e-05	0.263488	0.491	0.273	1.20038	Up
HE_m vs VC_m	p2A	Tceal5	1.73818e-05	-0.303312	0.388	0.588	0.81039	Down
HE_m vs VC_m	p2A	Trim35	1.80214e-05	0.283383	0.952	0.926	1.21705	Up
HE_m vs VC_m	p2A	Oprl1	1.81926e-05	0.273363	0.994	0.944	1.20862	Up
HE_m vs VC_m	p2A	Hspa5	1.83611e-05	-0.283727	0.994	0.995	0.821466	Down
HE_m vs VC_m	p2A	Ncam1	1.90249e-05	-0.342675	0.57	0.769	0.788578	Down
HE_m vs VC_m	p2A	Cadm2	2.04764e-05	-0.31353	0.188	0.38	0.804671	Down
HE_m vs VC_m	p2A	Snip1	2.04772e-05	0.290954	0.594	0.394	1.22345	Up
HE_m vs VC_m	p2A	Sdc3	2.2336e-05	-0.292762	0.982	0.986	0.816338	Down
HE_m vs VC_m	p2A	Tnks2	2.54927e-05	-0.305832	0.976	0.972	0.808975	Down
HE_m vs VC_m	p2A	Gpr26	2.63759e-05	-0.304176	0.558	0.75	0.809904	Down
HE_m vs VC_m	p2A	Axin2	2.66021e-05	0.324285	0.764	0.616	1.25204	Up
HE_m vs VC_m	p2A	Nova2	2.85218e-05	-0.27243	0.958	0.981	0.827924	Down
HE_m vs VC_m	p2A	Ncoa5	2.9473e-05	0.305561	0.915	0.866	1.2359	Up
HE_m vs VC_m	p2A	Ctdnep1	2.95159e-05	-0.345775	0.636	0.782	0.786885	Down
HE_m vs VC_m	p2A	Ttyh3	3.05201e-05	-0.305332	0.564	0.745	0.809256	Down
HE_m vs VC_m	p2A	Gng3	3.12852e-05	-0.311556	0.648	0.833	0.805772	Down
HE_m vs VC_m	p2A	Syn2	3.14965e-05	0.353461	0.885	0.759	1.27762	Up
HE_m vs VC_m	p2A	Szrd1	3.60026e-05	0.28873	0.642	0.444	1.22156	Up
HE_m vs VC_m	p2A	Ints6l	3.67334e-05	0.268984	0.382	0.194	1.20496	Up
HE_m vs VC_m	p2A	Kdm2b	3.90666e-05	0.354214	0.873	0.755	1.27829	Up
HE_m vs VC_m	p2A	Zfand2b	4.2186e-05	0.274609	0.57	0.37	1.20967	Up
HE_m vs VC_m	p2A	Anp32a	4.22239e-05	-0.313754	0.982	0.991	0.804545	Down
HE_m vs VC_m	p2A	Larp1	4.47472e-05	0.360121	0.8	0.713	1.28353	Up
HE_m vs VC_m	p2A	Ap2a1	4.53199e-05	-0.329138	0.739	0.829	0.796012	Down
HE_m vs VC_m	p2A	Klf7	4.64426e-05	0.312031	0.867	0.852	1.24145	Up
HE_m vs VC_m	p2A	Ccdc149	4.84917e-05	-0.344574	0.594	0.699	0.787541	Down
HE_m vs VC_m	p2A	Zeb1	4.85221e-05	0.305149	0.648	0.477	1.23555	Up
HE_m vs VC_m	p2A	Mid1ip1	5.29993e-05	0.313014	0.83	0.685	1.2423	Up
HE_m vs VC_m	p2A	Nedd4	5.39618e-05	0.27322	0.976	0.954	1.2085	Up
HE_m vs VC_m	p2A	Ina	5.39803e-05	-0.303119	0.715	0.815	0.810498	Down
HE_m vs VC_m	p2A	Hmgcr	5.40338e-05	-0.30042	0.267	0.454	0.812016	Down
HE_m vs VC_m	p2A	Ubc	5.59895e-05	0.274641	0.915	0.833	1.20969	Up
HE_m vs VC_m	p2A	Meaf6	5.68567e-05	0.301102	0.873	0.764	1.23209	Up
HE_m vs VC_m	p2A	Mthfd2	6.05161e-05	0.299756	0.6	0.407	1.23094	Up
HE_m vs VC_m	p2A	B4galnt4	6.1944e-05	0.321911	0.885	0.833	1.24998	Up
HE_m vs VC_m	p2A	Pop7	6.22104e-05	0.327165	0.727	0.602	1.25455	Up
HE_m vs VC_m	p2A	Kctd16	6.32015e-05	0.302029	0.442	0.245	1.23288	Up
HE_m vs VC_m	p2A	Bahcc1	6.47556e-05	0.276761	0.855	0.681	1.21147	Up
HE_m vs VC_m	p2A	Kbtbd11	7.10161e-05	-0.341473	0.642	0.769	0.789235	Down
HE_m vs VC_m	p2A	Rbm15b	7.14286e-05	-0.307538	0.867	0.907	0.808019	Down
HE_m vs VC_m	p2A	Tmem158	7.39304e-05	0.272051	0.939	0.856	1.20752	Up
HE_m vs VC_m	p2A	Myo16	8.7754e-05	0.295008	0.745	0.579	1.22689	Up
HE_m vs VC_m	p2A	Kat6a	9.13658e-05	0.268656	0.958	0.829	1.20468	Up
HE_m vs VC_m	p2A	Pin1	9.34822e-05	-0.301193	0.558	0.708	0.811581	Down
HE_m vs VC_m	p2A	Sdhc	0.000108076	-0.318653	0.539	0.694	0.801818	Down
HE_m vs VC_m	p2A	Plxna4	0.000109308	0.326946	0.448	0.273	1.25436	Up
HE_m vs VC_m	p2A	Stk25	0.000117433	-0.292044	0.673	0.824	0.816744	Down
HE_m vs VC_m	p2A	Kctd12	0.000118975	-0.30048	0.83	0.88	0.811982	Down
HE_m vs VC_m	p2A	Commd3	0.000123213	0.291197	0.8	0.69	1.22366	Up
HE_m vs VC_m	p2A	Iqsec3	0.00013401	-0.328041	0.582	0.727	0.796617	Down
HE_m vs VC_m	p2A	Zswim6	0.000134466	-0.322263	0.879	0.898	0.799814	Down
HE_m vs VC_m	p2A	Tmem132a	0.000137859	0.313561	0.988	0.991	1.24277	Up
HE_m vs VC_m	p2A	Arpc3	0.000138168	0.264885	0.958	0.926	1.20154	Up
HE_m vs VC_m	p2A	Gpr25	0.000138269	-0.300835	0.297	0.472	0.811783	Down
HE_m vs VC_m	p2A	Dcx	0.000143829	-0.319972	0.558	0.694	0.801085	Down
HE_m vs VC_m	p2A	Mad2l2	0.000159983	0.275889	0.703	0.546	1.21074	Up
HE_m vs VC_m	p2A	Fam117b	0.00016382	-0.302214	0.818	0.88	0.811007	Down
HE_m vs VC_m	p2A	Tln2	0.000179268	0.271526	0.521	0.343	1.20708	Up
HE_m vs VC_m	p2A	Emg1	0.000181354	0.28968	0.539	0.38	1.22237	Up
HE_m vs VC_m	p2A	Rrp9	0.000182351	0.284114	0.891	0.838	1.21766	Up
HE_m vs VC_m	p2A	Dcaf11	0.000184233	0.306406	0.855	0.806	1.23662	Up
HE_m vs VC_m	p2A	Cacna1i	0.000191111	-0.29058	0.521	0.727	0.817574	Down
HE_m vs VC_m	p2A	Mgat5b	0.000193173	-0.30658	0.776	0.889	0.808556	Down
HE_m vs VC_m	p2A	Chsy3	0.00019695	-0.328578	0.667	0.856	0.796321	Down
HE_m vs VC_m	p2A	Anks1b	0.000201475	0.301854	0.63	0.486	1.23273	Up
HE_m vs VC_m	p2A	B3gat1	0.000208187	-0.273916	0.533	0.722	0.827072	Down
HE_m vs VC_m	p2A	Gar1	0.000233926	-0.287997	0.358	0.528	0.819039	Down
HE_m vs VC_m	p2A	Mdga1	0.000238142	0.514363	0.848	0.861	1.42836	Up
HE_m vs VC_m	p2A	Srsf6	0.000245153	0.274641	0.909	0.847	1.20969	Up
HE_m vs VC_m	p2A	Kif1b	0.000259225	-0.294429	0.455	0.597	0.815395	Down
HE_m vs VC_m	p2A	Fkbp4	0.000270895	0.28165	0.964	0.884	1.21558	Up
HE_m vs VC_m	p2A	Ccdc85c	0.000286789	-0.270208	0.424	0.588	0.8292	Down
HE_m vs VC_m	p2A	Map2	0.000300251	-0.305079	0.606	0.713	0.809398	Down
HE_m vs VC_m	p2A	Rnaseh2c	0.000303514	-0.279186	0.824	0.894	0.824056	Down
HE_m vs VC_m	p2A	Rbfox2	0.000322427	-0.288529	0.667	0.824	0.818737	Down
HE_m vs VC_m	p2A	Wnk2	0.000326333	0.271481	0.8	0.662	1.20705	Up
HE_m vs VC_m	p2A	2310022B05Rik	0.000329572	0.379741	0.903	0.829	1.30111	Up
HE_m vs VC_m	p2A	Cacnb1	0.000348878	-0.265992	0.624	0.741	0.831627	Down
HE_m vs VC_m	p2A	Vat1l	0.000360818	0.284943	0.503	0.343	1.21836	Up
HE_m vs VC_m	p2A	Mus81	0.000371723	0.303953	0.539	0.37	1.23452	Up
HE_m vs VC_m	p2A	Tsnax	0.000378018	0.274262	0.855	0.764	1.20938	Up
HE_m vs VC_m	p2A	Psap	0.000398977	0.264898	0.927	0.87	1.20155	Up
HE_m vs VC_m	p2A	Wdr13	0.00043323	0.291424	0.752	0.625	1.22385	Up
HE_m vs VC_m	p2A	Atn1	0.000440388	-0.30609	0.727	0.815	0.808831	Down
HE_m vs VC_m	p2A	Vegfb	0.000443707	-0.268833	0.406	0.556	0.829991	Down
HE_m vs VC_m	p2A	Kdm3b	0.000462374	-0.265355	0.933	0.958	0.831994	Down
HE_m vs VC_m	p2A	Six3	0.000472957	-0.62942	0.491	0.644	0.646436	Down
HE_m vs VC_m	p2A	Zfp579	0.000507977	-0.281578	0.945	0.981	0.822691	Down
HE_m vs VC_m	p2A	Bclaf1	0.000511972	0.264118	0.648	0.514	1.2009	Up
HE_m vs VC_m	p2A	Srebf2	0.000526285	-0.268887	0.8	0.898	0.82996	Down
HE_m vs VC_m	p2A	Pwp2	0.000574705	0.26381	0.594	0.44	1.20065	Up
HE_m vs VC_m	p2A	Pim3	0.000659244	-0.275054	0.83	0.894	0.826419	Down
HE_m vs VC_m	p2A	Mxra7	0.000667956	-0.280184	0.842	0.917	0.823486	Down
HE_m vs VC_m	p2A	Doc2b	0.000780395	-0.302439	0.297	0.454	0.81088	Down
HE_m vs VC_m	p2A	Wbp11	0.000817271	-0.292613	0.806	0.894	0.816422	Down
HE_m vs VC_m	p2A	Tmem132b	0.000818604	-0.311874	0.697	0.773	0.805594	Down
HE_m vs VC_m	p2A	Adprh	0.000921509	-0.2744	0.806	0.926	0.826794	Down
HE_m vs VC_m	p2A	Abhd4	0.00102741	0.345973	0.364	0.227	1.27101	Up
HE_m vs VC_m	p2A	Gm266	0.00125313	0.268726	0.352	0.208	1.20474	Up
HE_m vs VC_m	p2A	Rcl1	0.00136451	0.276539	0.612	0.477	1.21129	Up
HE_m vs VC_m	p2A	Kcnq5	0.00136481	-0.302907	0.733	0.856	0.810617	Down
HE_m vs VC_m	p2A	Rbm24	0.00139993	0.270729	0.473	0.324	1.20642	Up
HE_m vs VC_m	p2A	Sparc	0.00150472	0.267851	0.442	0.31	1.20401	Up
HE_m vs VC_m	p2A	Tnks	0.00163484	-0.270766	0.885	0.926	0.82888	Down
HE_m vs VC_m	p2A	Auts2	0.00172484	-0.290453	0.752	0.829	0.817645	Down
HE_m vs VC_m	p2A	Sfxn3	0.00178143	0.273854	0.8	0.731	1.20903	Up
HE_m vs VC_m	p2A	Esrrg	0.00186592	-0.281286	0.358	0.514	0.822857	Down
HE_m vs VC_m	p2A	Gtf3a	0.0019741	0.295241	0.745	0.653	1.22709	Up
HE_m vs VC_m	p2A	Cdc42ep3	0.00202103	0.27882	0.503	0.389	1.2132	Up
HE_m vs VC_m	p2A	Pou4f1	0.00223969	-0.272277	0.079	0.185	0.828012	Down
HE_m vs VC_m	p2A	Fam241a	0.00471548	-0.264853	0.709	0.815	0.832284	Down
HE_m vs VC_m	p2A	Ptn	0.00569123	0.379759	1	0.995	1.30112	Up
HE_m vs VC_m	p2A	Syt9	0.00853429	-0.274107	0.867	0.912	0.826962	Down
HE_m vs VC_m	p2A	Avp	0.0105123	-0.276568	0.376	0.241	0.825553	Down
HE_m vs VC_m	p2A	Islr2	0.012016	-0.452236	0.339	0.449	0.730909	Down
HE_m vs VC_m	p2A	Nkd1	0.0186201	0.270029	0.952	0.963	1.20583	Up
HE_m vs VC_m	p2A	Calb2	0.0214541	0.334264	0.485	0.389	1.26073	Up
HE_m vs VC_m	p2A	Pea15a	0.024134	0.265973	0.958	0.931	1.20245	Up
HE_m vs VC_m	p2A	Glis3	0.0293698	0.265271	0.358	0.269	1.20186	Up
HE_m vs VC_m	p2A	Hbb-bs	0.0440398	0.326933	0.855	0.88	1.25434	Up

## Sheet: POA
Comparison	Brain region	Gene	p-value	log2FoldChange	pct.1	pct.2	FoldChange	Regulation
HE_f vs VC_f	POA	Pabpn1	2.31251e-20	0.879328	0.791	0.434	1.83952	Up
HE_f vs VC_f	POA	Cbarp	4.83414e-12	0.484148	0.975	0.893	1.39876	Up
HE_f vs VC_f	POA	Zfp651	1.51587e-11	0.567948	0.736	0.463	1.48241	Up
HE_f vs VC_f	POA	Zfp575	9.48539e-10	-0.479913	0.502	0.737	0.717021	Down
HE_f vs VC_f	POA	Dazap1	1.96207e-09	0.445406	0.965	0.907	1.3617	Up
HE_f vs VC_f	POA	Vps53	3.75883e-09	0.366327	0.995	0.99	1.28907	Up
HE_f vs VC_f	POA	Larp1	1.53809e-08	0.425319	0.726	0.517	1.34287	Up
HE_f vs VC_f	POA	Tmem223	1.008e-07	0.369756	0.97	0.956	1.29213	Up
HE_f vs VC_f	POA	Camk2n1	1.40497e-07	-0.364809	1	1	0.776572	Down
HE_f vs VC_f	POA	Kansl2	1.70586e-07	0.302055	0.995	0.98	1.2329	Up
HE_f vs VC_f	POA	Vat1	2.86365e-07	-0.283752	0.995	1	0.821452	Down
HE_f vs VC_f	POA	H2afz	3.38886e-07	0.303706	0.99	0.966	1.23431	Up
HE_f vs VC_f	POA	Shank1	1.19673e-06	0.28667	0.985	0.976	1.21982	Up
HE_f vs VC_f	POA	Strap	1.42353e-06	0.316509	0.985	0.912	1.24531	Up
HE_f vs VC_f	POA	Arrdc4	1.6717e-06	-0.360101	0.866	0.932	0.77911	Down
HE_f vs VC_f	POA	Dgat1	2.10307e-06	0.394131	0.756	0.595	1.31415	Up
HE_f vs VC_f	POA	Gap43	2.16746e-06	-0.388263	0.955	0.985	0.764049	Down
HE_f vs VC_f	POA	Igfbp7	3.06133e-06	-0.460097	0.766	0.873	0.726937	Down
HE_f vs VC_f	POA	Cmpk1	3.16498e-06	0.267918	1	1	1.20407	Up
HE_f vs VC_f	POA	Pgrmc1	4.04246e-06	0.264153	0.99	1	1.20093	Up
HE_f vs VC_f	POA	Bcas2	4.8656e-06	0.34393	0.99	0.99	1.26921	Up
HE_f vs VC_f	POA	Fam241a	7.16099e-06	-0.32095	0.463	0.683	0.800543	Down
HE_f vs VC_f	POA	Stard7	8.52528e-06	0.271579	0.99	0.985	1.20713	Up
HE_f vs VC_f	POA	Ralgds	1.01792e-05	0.340073	0.866	0.741	1.26582	Up
HE_f vs VC_f	POA	Cul7	1.25171e-05	0.340752	0.751	0.629	1.26642	Up
HE_f vs VC_f	POA	Cdc34	1.61563e-05	0.328584	0.801	0.629	1.25578	Up
HE_f vs VC_f	POA	Cpeb2	1.62929e-05	0.328266	0.985	0.932	1.2555	Up
HE_f vs VC_f	POA	Npm1	2.11136e-05	0.352675	0.682	0.512	1.27693	Up
HE_f vs VC_f	POA	Eif2s2	2.23368e-05	0.39481	0.507	0.341	1.31477	Up
HE_f vs VC_f	POA	Cyth2	2.9388e-05	0.296264	0.876	0.751	1.22796	Up
HE_f vs VC_f	POA	Tsc2	4.46978e-05	0.302189	0.433	0.254	1.23301	Up
HE_f vs VC_f	POA	Sarm1	5.13198e-05	0.341586	0.652	0.502	1.26715	Up
HE_f vs VC_f	POA	Lratd1	5.95169e-05	0.335882	0.886	0.8	1.26215	Up
HE_f vs VC_f	POA	Arf1	0.000102521	0.29923	0.98	0.966	1.23049	Up
HE_f vs VC_f	POA	Tmem101	0.000130263	0.267096	0.925	0.859	1.20338	Up
HE_f vs VC_f	POA	Dclk1	0.000150278	0.348185	0.726	0.6	1.27296	Up
HE_f vs VC_f	POA	Akap6	0.000170884	0.283267	0.871	0.766	1.21695	Up
HE_f vs VC_f	POA	Nfkbib	0.000172314	0.341138	0.786	0.702	1.26676	Up
HE_f vs VC_f	POA	Fmc1	0.000180216	0.316005	0.612	0.444	1.24488	Up
HE_f vs VC_f	POA	Slc29a4	0.00025177	0.264575	0.592	0.434	1.20128	Up
HE_f vs VC_f	POA	Igf2	0.000270523	-0.301548	0.716	0.844	0.811381	Down
HE_f vs VC_f	POA	Papola	0.000286792	0.339541	0.836	0.693	1.26535	Up
HE_f vs VC_f	POA	Phf5a	0.000307305	0.301084	0.433	0.278	1.23207	Up
HE_f vs VC_f	POA	Eif4a1	0.000387245	0.281982	0.786	0.683	1.21586	Up
HE_f vs VC_f	POA	Fam117b	0.000415869	0.293256	0.915	0.849	1.2254	Up
HE_f vs VC_f	POA	Col4a1	0.000416178	-0.370489	0.776	0.859	0.77352	Down
HE_f vs VC_f	POA	Hspe1	0.000506092	0.288253	0.687	0.556	1.22116	Up
HE_f vs VC_f	POA	Pebp1	0.000511401	0.293326	0.831	0.761	1.22546	Up
HE_f vs VC_f	POA	Rtn4rl2	0.000540282	0.321677	0.512	0.351	1.24978	Up
HE_f vs VC_f	POA	Prkab1	0.000544827	0.277852	0.627	0.507	1.21239	Up
HE_f vs VC_f	POA	Lbh	0.00058192	0.310341	0.557	0.434	1.24	Up
HE_f vs VC_f	POA	Epas1	0.000592523	-0.387768	0.373	0.512	0.764311	Down
HE_f vs VC_f	POA	Bahcc1	0.000709941	0.273706	0.866	0.746	1.20891	Up
HE_f vs VC_f	POA	Csnk1g2	0.000735497	0.301879	0.602	0.493	1.23275	Up
HE_f vs VC_f	POA	Zbtb12	0.000756366	0.287883	0.408	0.273	1.22085	Up
HE_f vs VC_f	POA	Rapgefl1	0.000802244	-0.302529	0.637	0.751	0.81083	Down
HE_f vs VC_f	POA	Gpr26	0.000855665	0.304855	0.801	0.727	1.23529	Up
HE_f vs VC_f	POA	Col4a2	0.00115338	-0.33267	0.582	0.707	0.794065	Down
HE_f vs VC_f	POA	Hap1	0.00116672	-0.268995	0.537	0.683	0.829898	Down
HE_f vs VC_f	POA	Psma5	0.00180562	0.273232	0.463	0.337	1.20851	Up
HE_f vs VC_f	POA	Nrgn	0.00205594	-0.369873	0.741	0.868	0.773851	Down
HE_f vs VC_f	POA	Cldn5	0.00225456	-0.309946	0.373	0.493	0.806672	Down
HE_f vs VC_f	POA	Adam15	0.00332785	0.277342	0.502	0.39	1.21196	Up
HE_f vs VC_f	POA	B630019K06Rik	0.0051768	0.269881	0.96	0.956	1.20571	Up
HE_f vs VC_f	POA	Sall2	0.00646437	0.271471	0.547	0.473	1.20704	Up
HE_f vs VC_f	POA	Maged1	0.00696313	0.298895	0.96	0.927	1.2302	Up
HE_f vs VC_f	POA	Slc2a1	0.0105448	-0.291097	0.806	0.839	0.81728	Down
HE_m vs VC_m	POA	Marcks	4.33383e-27	-0.460275	1	1	0.726848	Down
HE_m vs VC_m	POA	Tuba1a	5.2448e-27	0.341811	1	1	1.26735	Up
HE_m vs VC_m	POA	Pabpn1	8.97186e-18	0.712953	0.798	0.475	1.63916	Up
HE_m vs VC_m	POA	Camk2n1	2.72236e-17	-0.581451	1	1	0.668291	Down
HE_m vs VC_m	POA	Tmsb4x	4.41008e-15	0.310812	1	1	1.24041	Up
HE_m vs VC_m	POA	Arf1	1.51213e-14	0.551224	0.991	0.945	1.46533	Up
HE_m vs VC_m	POA	Cfl1	2.22499e-13	0.305555	1	1	1.23589	Up
HE_m vs VC_m	POA	Ctxn1	1.24835e-12	-0.347592	1	1	0.785895	Down
HE_m vs VC_m	POA	Cmpk1	2.6179e-12	0.403483	1	1	1.3227	Up
HE_m vs VC_m	POA	Srcin1	3.97051e-12	-0.317329	1	1	0.802554	Down
HE_m vs VC_m	POA	Vat1	2.0034e-11	-0.36707	1	1	0.775355	Down
HE_m vs VC_m	POA	Gap43	3.27094e-11	-0.462062	0.937	0.982	0.725948	Down
HE_m vs VC_m	POA	Astn1	1.71591e-10	0.333515	0.996	0.991	1.26008	Up
HE_m vs VC_m	POA	Gigyf1	6.87468e-10	-0.408931	0.946	0.986	0.753181	Down
HE_m vs VC_m	POA	Zfp651	1.78819e-09	0.431957	0.776	0.516	1.34906	Up
HE_m vs VC_m	POA	Ttr	2.11822e-09	0.428091	0.749	0.493	1.34545	Up
HE_m vs VC_m	POA	Grin2d	2.48782e-09	-0.489673	0.928	0.972	0.712187	Down
HE_m vs VC_m	POA	Tomm6	3.03066e-09	0.327434	1	1	1.25478	Up
HE_m vs VC_m	POA	Pgam1	3.54832e-09	0.346828	1	0.995	1.27176	Up
HE_m vs VC_m	POA	Hbb-bs	5.91343e-09	0.636103	0.83	0.645	1.55412	Up
HE_m vs VC_m	POA	Lrp11	8.12628e-09	-0.322026	0.96	0.991	0.799946	Down
HE_m vs VC_m	POA	Neurod6	8.98347e-09	0.407398	0.43	0.18	1.32629	Up
HE_m vs VC_m	POA	Igfbpl1	1.33378e-08	0.391732	0.561	0.3	1.31197	Up
HE_m vs VC_m	POA	Cplx1	2.14629e-08	0.399763	0.892	0.677	1.31929	Up
HE_m vs VC_m	POA	Ccdc59	7.38954e-08	0.417367	0.803	0.613	1.33549	Up
HE_m vs VC_m	POA	Dlgap4	8.50662e-08	0.305575	0.991	0.982	1.23591	Up
HE_m vs VC_m	POA	Sipa1l1	8.58857e-08	0.43823	0.547	0.318	1.35494	Up
HE_m vs VC_m	POA	H2afz	1.02679e-07	0.352185	0.987	0.963	1.27649	Up
HE_m vs VC_m	POA	Stx1a	1.075e-07	0.360537	0.628	0.373	1.2839	Up
HE_m vs VC_m	POA	Mycl	1.63695e-07	-0.417311	0.552	0.733	0.748819	Down
HE_m vs VC_m	POA	Tmem28	1.8e-07	-0.353839	0.874	0.945	0.782499	Down
HE_m vs VC_m	POA	Rnf187	1.91637e-07	0.328648	0.987	0.972	1.25584	Up
HE_m vs VC_m	POA	Sparcl1	2.20707e-07	0.405241	0.529	0.309	1.32431	Up
HE_m vs VC_m	POA	Mbd3	2.73686e-07	0.399224	0.857	0.728	1.3188	Up
HE_m vs VC_m	POA	Polr1d	2.98583e-07	0.341504	0.96	0.899	1.26708	Up
HE_m vs VC_m	POA	Anks1b	6.18887e-07	0.384577	0.767	0.627	1.30548	Up
HE_m vs VC_m	POA	Rbm42	7.74782e-07	0.336881	0.489	0.272	1.26302	Up
HE_m vs VC_m	POA	Kdelr2	8.7857e-07	-0.333578	0.951	0.968	0.793566	Down
HE_m vs VC_m	POA	Hspa5	1.06593e-06	-0.350893	0.996	1	0.784098	Down
HE_m vs VC_m	POA	Bex2	1.21898e-06	-0.32497	0.848	0.926	0.798315	Down
HE_m vs VC_m	POA	Fscn1	1.42802e-06	0.310825	0.996	0.917	1.24042	Up
HE_m vs VC_m	POA	Cbarp	1.73018e-06	0.297686	0.991	0.954	1.22917	Up
HE_m vs VC_m	POA	Sem1	1.77986e-06	0.291819	0.969	0.959	1.22418	Up
HE_m vs VC_m	POA	Kctd20	1.88332e-06	0.323704	0.578	0.359	1.25154	Up
HE_m vs VC_m	POA	Fabp3	2.19691e-06	0.360227	0.96	0.834	1.28363	Up
HE_m vs VC_m	POA	Auts2	2.38301e-06	-0.35938	0.87	0.94	0.7795	Down
HE_m vs VC_m	POA	Irf2bp2	2.40593e-06	-0.310066	1	1	0.806605	Down
HE_m vs VC_m	POA	Ubxn4	2.42771e-06	0.318464	0.404	0.198	1.247	Up
HE_m vs VC_m	POA	Tcf4	2.44872e-06	0.38939	0.691	0.475	1.30984	Up
HE_m vs VC_m	POA	Islr2	3.01261e-06	-0.369565	0.937	0.986	0.774016	Down
HE_m vs VC_m	POA	Usp22	3.55728e-06	0.365097	0.879	0.783	1.28797	Up
HE_m vs VC_m	POA	Ccdc184	3.67767e-06	-0.280714	0.987	0.995	0.823183	Down
HE_m vs VC_m	POA	Bbc3	3.7617e-06	-0.302065	0.839	0.94	0.811091	Down
HE_m vs VC_m	POA	Got2	4.58176e-06	0.325592	0.901	0.806	1.25318	Up
HE_m vs VC_m	POA	Pcdh19	4.63084e-06	-0.327927	0.933	0.982	0.796681	Down
HE_m vs VC_m	POA	R3hdm2	5.09524e-06	0.307102	0.422	0.226	1.23722	Up
HE_m vs VC_m	POA	Atp6v0d1	5.48254e-06	-0.291908	0.991	0.991	0.816821	Down
HE_m vs VC_m	POA	Adam15	5.83572e-06	0.304209	0.578	0.373	1.23474	Up
HE_m vs VC_m	POA	Cdk5r2	6.25816e-06	-0.331479	0.951	0.982	0.794721	Down
HE_m vs VC_m	POA	Dach1	7.37806e-06	0.429238	0.561	0.359	1.34652	Up
HE_m vs VC_m	POA	Tle5	7.4702e-06	0.268613	0.991	0.954	1.20465	Up
HE_m vs VC_m	POA	Sf1	7.88343e-06	0.288671	0.915	0.88	1.22151	Up
HE_m vs VC_m	POA	Abi1	8.04876e-06	0.292848	0.785	0.581	1.22506	Up
HE_m vs VC_m	POA	Fam172a	8.79512e-06	0.344851	0.578	0.401	1.27002	Up
HE_m vs VC_m	POA	Nsd2	9.13716e-06	0.33411	0.924	0.834	1.2606	Up
HE_m vs VC_m	POA	Zgpat	1.02121e-05	0.264713	0.345	0.161	1.2014	Up
HE_m vs VC_m	POA	Exoc7	1.0379e-05	0.305136	0.578	0.373	1.23553	Up
HE_m vs VC_m	POA	Mex3a	1.12675e-05	-0.331023	0.848	0.917	0.794973	Down
HE_m vs VC_m	POA	Ptn	1.20973e-05	0.33557	0.973	0.922	1.26188	Up
HE_m vs VC_m	POA	Fkbp2	1.4158e-05	-0.346471	0.39	0.562	0.786506	Down
HE_m vs VC_m	POA	Szrd1	1.5133e-05	0.290597	0.552	0.346	1.22315	Up
HE_m vs VC_m	POA	Sarm1	1.63774e-05	0.283237	0.767	0.581	1.21692	Up
HE_m vs VC_m	POA	Spock2	1.84837e-05	0.279579	1	1	1.21384	Up
HE_m vs VC_m	POA	Pfn2	2.49312e-05	-0.337203	0.561	0.7	0.791575	Down
HE_m vs VC_m	POA	Golga7b	2.76024e-05	0.273095	0.996	0.959	1.2084	Up
HE_m vs VC_m	POA	Ankhd1	2.84949e-05	-0.270017	0.933	0.968	0.82931	Down
HE_m vs VC_m	POA	Tceal9	2.89496e-05	0.352102	0.852	0.733	1.27642	Up
HE_m vs VC_m	POA	Scrt2	3.50887e-05	-0.269962	0.915	0.959	0.829342	Down
HE_m vs VC_m	POA	Gtf3a	3.50923e-05	0.299368	0.677	0.484	1.23061	Up
HE_m vs VC_m	POA	Tubb4b	3.8495e-05	0.30652	0.928	0.839	1.23672	Up
HE_m vs VC_m	POA	Ankrd16	4.45684e-05	0.286094	0.543	0.369	1.21933	Up
HE_m vs VC_m	POA	Cdkn2d	4.59435e-05	0.27082	0.399	0.23	1.20649	Up
HE_m vs VC_m	POA	Lratd1	4.92504e-05	0.269051	0.892	0.737	1.20501	Up
HE_m vs VC_m	POA	Kif21b	5.05501e-05	0.30418	0.96	0.917	1.23472	Up
HE_m vs VC_m	POA	Gatad2b	5.25627e-05	0.280502	0.422	0.253	1.21462	Up
HE_m vs VC_m	POA	Aldh2	5.30052e-05	-0.276139	0.978	0.986	0.825798	Down
HE_m vs VC_m	POA	Nefm	5.36568e-05	0.329374	0.605	0.438	1.25647	Up
HE_m vs VC_m	POA	Ubqln1	6.07592e-05	0.290113	0.65	0.475	1.22274	Up
HE_m vs VC_m	POA	Mlf2	8.07257e-05	0.275331	0.762	0.608	1.21027	Up
HE_m vs VC_m	POA	Nf2	9.08853e-05	0.318658	0.664	0.502	1.24717	Up
HE_m vs VC_m	POA	Foxo6	0.000100849	-0.342373	0.404	0.535	0.788743	Down
HE_m vs VC_m	POA	Dapk3	0.000101147	0.279517	0.417	0.253	1.21379	Up
HE_m vs VC_m	POA	Fam32a	0.000108127	0.281953	0.767	0.594	1.21584	Up
HE_m vs VC_m	POA	Ntsr1	0.000112973	0.316699	0.785	0.622	1.24548	Up
HE_m vs VC_m	POA	Gpc2	0.000114068	0.320498	0.942	0.903	1.24876	Up
HE_m vs VC_m	POA	Bop1	0.000118195	0.320968	0.596	0.442	1.24917	Up
HE_m vs VC_m	POA	Akt1	0.000123089	0.282579	0.883	0.779	1.21637	Up
HE_m vs VC_m	POA	Uqcr10	0.000127774	0.280642	0.749	0.613	1.21474	Up
HE_m vs VC_m	POA	Parp1	0.000133158	0.26749	0.587	0.415	1.20371	Up
HE_m vs VC_m	POA	Nfix	0.000136119	0.277259	0.516	0.336	1.21189	Up
HE_m vs VC_m	POA	Fip1l1	0.000145217	0.274853	0.547	0.378	1.20987	Up
HE_m vs VC_m	POA	Nrep	0.000145784	0.263982	1	0.972	1.20079	Up
HE_m vs VC_m	POA	Gng2	0.000148379	0.299883	0.821	0.742	1.23104	Up
HE_m vs VC_m	POA	Spred3	0.000149037	-0.314456	0.852	0.899	0.804154	Down
HE_m vs VC_m	POA	Ppp1r14b	0.000168933	0.311874	0.749	0.604	1.24132	Up
HE_m vs VC_m	POA	Tshz1	0.000182637	0.420723	0.641	0.493	1.3386	Up
HE_m vs VC_m	POA	Nabp2	0.000188222	0.2854	0.834	0.705	1.21875	Up
HE_m vs VC_m	POA	Fxyd6	0.000210127	-0.283551	0.852	0.894	0.821566	Down
HE_m vs VC_m	POA	Pgs1	0.000240444	0.293302	0.857	0.76	1.22544	Up
HE_m vs VC_m	POA	Commd3	0.000270246	0.29294	0.749	0.571	1.22513	Up
HE_m vs VC_m	POA	Dleu7	0.000282744	-0.286287	0.865	0.899	0.82001	Down
HE_m vs VC_m	POA	Zmynd19	0.000288414	0.274627	0.758	0.631	1.20968	Up
HE_m vs VC_m	POA	Tmem229b	0.000297131	0.280472	0.704	0.558	1.21459	Up
HE_m vs VC_m	POA	Anapc13	0.000330726	0.281224	0.717	0.585	1.21523	Up
HE_m vs VC_m	POA	Pigt	0.000416986	0.286931	0.552	0.415	1.22004	Up
HE_m vs VC_m	POA	Ppp1r16a	0.000496645	0.282579	0.731	0.622	1.21637	Up
HE_m vs VC_m	POA	Cdc42ep3	0.000524987	0.274118	0.574	0.433	1.20925	Up
HE_m vs VC_m	POA	Eif2s2	0.00054473	0.275033	0.552	0.392	1.21002	Up
HE_m vs VC_m	POA	Nrgn	0.000725659	-0.393531	0.825	0.876	0.761264	Down
HE_m vs VC_m	POA	Rnpc3	0.000890504	0.271853	0.507	0.369	1.20736	Up
HE_m vs VC_m	POA	Otp	0.00106962	-0.306288	0.094	0.198	0.80872	Down
HE_m vs VC_m	POA	Tsen34	0.00111005	0.286175	0.807	0.682	1.2194	Up
HE_m vs VC_m	POA	Mapk3	0.00111175	0.266359	0.493	0.35	1.20277	Up
HE_m vs VC_m	POA	Lmo3	0.00142852	0.353282	0.682	0.553	1.27746	Up
HE_m vs VC_m	POA	Mblac2	0.00155952	-0.271079	0.812	0.853	0.8287	Down
HE_m vs VC_m	POA	Ralgds	0.00159104	0.263957	0.843	0.756	1.20077	Up
HE_m vs VC_m	POA	Pnoc	0.00182841	0.32414	0.516	0.41	1.25192	Up
HE_m vs VC_m	POA	Hba-a2	0.00187154	0.374584	0.982	0.986	1.29647	Up
HE_m vs VC_m	POA	Paqr4	0.00193076	-0.272354	0.61	0.691	0.827967	Down
HE_m vs VC_m	POA	Pou3f1	0.0107664	0.424915	0.726	0.599	1.34249	Up
HE_m vs VC_m	POA	Slc7a5	0.0129594	0.265997	0.628	0.576	1.20247	Up
HE_m vs VC_m	POA	Snap25	0.0138812	0.280306	0.767	0.691	1.21445	Up

## Sheet: prethalamus
Comparison	Brain region	Gene	p-value	log2FoldChange	pct.1	pct.2	FoldChange	Regulation
HE_f vs VC_f	prethalamus	Pabpn1	2.71893e-18	0.796716	0.861	0.401	1.73714	Up
HE_f vs VC_f	prethalamus	Zfp651	6.91419e-10	0.591886	0.717	0.395	1.50722	Up
HE_f vs VC_f	prethalamus	Cbarp	1.90731e-07	0.416292	0.95	0.954	1.33449	Up
HE_f vs VC_f	prethalamus	Hspa5	1.08652e-05	-0.277065	0.994	1	0.825268	Down
HE_f vs VC_f	prethalamus	Isyna1	1.59721e-05	-0.384899	0.406	0.638	0.765832	Down
HE_f vs VC_f	prethalamus	Papola	2.68034e-05	0.356467	0.889	0.737	1.28029	Up
HE_f vs VC_f	prethalamus	Bcas2	2.76873e-05	0.268264	1	1	1.20436	Up
HE_f vs VC_f	prethalamus	Calr	2.9966e-05	-0.294552	0.222	0.454	0.815326	Down
HE_f vs VC_f	prethalamus	Epb41l4b	3.42019e-05	-0.343461	0.194	0.395	0.788148	Down
HE_f vs VC_f	prethalamus	Ptpn5	5.08479e-05	-0.308696	1	1	0.807371	Down
HE_f vs VC_f	prethalamus	Atp11c	5.62615e-05	-0.415537	0.639	0.816	0.74974	Down
HE_f vs VC_f	prethalamus	Npm1	6.50073e-05	0.376821	0.717	0.52	1.29848	Up
HE_f vs VC_f	prethalamus	Tcp1	7.08394e-05	0.328768	0.928	0.855	1.25594	Up
HE_f vs VC_f	prethalamus	Pcdh17	7.6945e-05	-0.331388	0.6	0.783	0.794771	Down
HE_f vs VC_f	prethalamus	Gpr26	7.91757e-05	0.349276	0.717	0.513	1.27392	Up
HE_f vs VC_f	prethalamus	Ctbp1	8.43791e-05	0.298753	0.906	0.816	1.23008	Up
HE_f vs VC_f	prethalamus	Larp1	8.95706e-05	0.396636	0.633	0.474	1.31643	Up
HE_f vs VC_f	prethalamus	Maged1	9.83108e-05	0.411517	0.933	0.868	1.33008	Up
HE_f vs VC_f	prethalamus	Rnpep	0.000111509	-0.303632	0.539	0.737	0.81021	Down
HE_f vs VC_f	prethalamus	Adgrb2	0.000142395	-0.310915	0.983	1	0.80613	Down
HE_f vs VC_f	prethalamus	Sst	0.000163457	-0.389052	0.972	0.993	0.763631	Down
HE_f vs VC_f	prethalamus	Fmc1	0.000166716	0.313345	0.6	0.375	1.24259	Up
HE_f vs VC_f	prethalamus	Flt1	0.000173012	-0.393119	0.25	0.434	0.761481	Down
HE_f vs VC_f	prethalamus	Alg10b	0.000234583	-0.316857	0.944	0.947	0.802817	Down
HE_f vs VC_f	prethalamus	Stk25	0.000234596	-0.287707	0.594	0.763	0.819203	Down
HE_f vs VC_f	prethalamus	Igfbp7	0.000243711	-0.324096	0.811	0.928	0.798799	Down
HE_f vs VC_f	prethalamus	Gng11	0.000319177	-0.378126	0.411	0.625	0.769436	Down
HE_f vs VC_f	prethalamus	Col9a2	0.000321027	-0.334882	0.772	0.862	0.792849	Down
HE_f vs VC_f	prethalamus	Arhgap23	0.000374765	-0.26558	0.861	0.941	0.831864	Down
HE_f vs VC_f	prethalamus	Mapt	0.000393347	0.284076	0.978	0.967	1.21763	Up
HE_f vs VC_f	prethalamus	Cmpk1	0.000420234	0.264617	1	1	1.20132	Up
HE_f vs VC_f	prethalamus	Pcdh19	0.000420804	-0.297275	0.9	0.941	0.813788	Down
HE_f vs VC_f	prethalamus	Rsbn1	0.000454653	0.279261	0.967	0.908	1.21357	Up
HE_f vs VC_f	prethalamus	Pbx1	0.000525726	0.32111	0.939	0.836	1.24929	Up
HE_f vs VC_f	prethalamus	Nsd2	0.000657729	0.281413	0.939	0.901	1.21538	Up
HE_f vs VC_f	prethalamus	Kif5c	0.000713016	0.278301	0.928	0.855	1.21277	Up
HE_f vs VC_f	prethalamus	Apln	0.000713805	-0.277478	0.228	0.401	0.825032	Down
HE_f vs VC_f	prethalamus	Slc3a2	0.00072497	0.311202	0.506	0.316	1.24074	Up
HE_f vs VC_f	prethalamus	Akap6	0.000877196	0.288442	0.894	0.783	1.22132	Up
HE_f vs VC_f	prethalamus	Cplx1	0.000910612	0.290825	0.944	0.888	1.22334	Up
HE_f vs VC_f	prethalamus	Strn3	0.000912412	-0.340269	0.572	0.704	0.789894	Down
HE_f vs VC_f	prethalamus	Nfkbib	0.000971918	0.321791	0.772	0.671	1.24988	Up
HE_f vs VC_f	prethalamus	Lbh	0.00125786	0.321384	0.606	0.454	1.24953	Up
HE_f vs VC_f	prethalamus	Tle5	0.00146775	0.272048	0.989	0.967	1.20752	Up
HE_f vs VC_f	prethalamus	Ppp1r3e	0.00155986	0.26755	0.994	1	1.20376	Up
HE_f vs VC_f	prethalamus	Prkd2	0.00181133	-0.291231	0.228	0.382	0.817204	Down
HE_f vs VC_f	prethalamus	Zfp462	0.00206241	0.309907	0.389	0.257	1.23963	Up
HE_f vs VC_f	prethalamus	Cers5	0.00209138	-0.302342	0.25	0.388	0.810935	Down
HE_f vs VC_f	prethalamus	Phf5a	0.00232397	0.284854	0.356	0.217	1.21829	Up
HE_f vs VC_f	prethalamus	Nkx2-1	0.002331	0.505378	0.383	0.23	1.4195	Up
HE_f vs VC_f	prethalamus	Shank2	0.00236445	-0.294509	1	1	0.81535	Down
HE_f vs VC_f	prethalamus	Irf2bpl	0.00273731	0.289423	0.989	0.941	1.22215	Up
HE_f vs VC_f	prethalamus	Rapgefl1	0.00322882	-0.294111	0.55	0.678	0.815575	Down
HE_f vs VC_f	prethalamus	Clk3	0.00332428	0.313556	0.578	0.434	1.24277	Up
HE_f vs VC_f	prethalamus	Cacna1i	0.00373156	-0.416159	0.8	0.888	0.749417	Down
HE_f vs VC_f	prethalamus	Rab10	0.00380072	-0.278691	0.267	0.401	0.824339	Down
HE_f vs VC_f	prethalamus	Sod1	0.00406824	-0.264348	0.817	0.882	0.832575	Down
HE_f vs VC_f	prethalamus	Fip1l1	0.00534647	0.271306	0.411	0.276	1.2069	Up
HE_f vs VC_f	prethalamus	Adcy1	0.00538403	-0.388299	1	1	0.76403	Down
HE_f vs VC_f	prethalamus	Enc1	0.00570752	0.308804	0.778	0.678	1.23868	Up
HE_f vs VC_f	prethalamus	Agpat3	0.00680331	-0.285636	0.622	0.73	0.82038	Down
HE_f vs VC_f	prethalamus	Islr2	0.00751886	-0.265326	0.906	0.921	0.832011	Down
HE_f vs VC_f	prethalamus	Cops7a	0.00815315	-0.271199	0.272	0.401	0.828631	Down
HE_f vs VC_f	prethalamus	Ramp3	0.00857973	-0.419244	0.389	0.513	0.747816	Down
HE_f vs VC_f	prethalamus	Igf2	0.00907643	-0.291395	0.8	0.829	0.817111	Down
HE_f vs VC_f	prethalamus	Parp1	0.00963356	-0.267772	0.467	0.572	0.830601	Down
HE_f vs VC_f	prethalamus	Nat14	0.00972665	0.298151	0.489	0.382	1.22957	Up
HE_f vs VC_f	prethalamus	Pou3f1	0.00976036	0.269197	0.817	0.697	1.20514	Up
HE_f vs VC_f	prethalamus	Lhx8	0.0131257	0.269335	0.272	0.158	1.20525	Up
HE_f vs VC_f	prethalamus	Elfn1	0.0146624	0.296183	0.267	0.164	1.22789	Up
HE_f vs VC_f	prethalamus	Lratd1	0.0166123	0.281633	0.717	0.625	1.21557	Up
HE_f vs VC_f	prethalamus	Tln2	0.0181851	0.282143	0.344	0.243	1.216	Up
HE_f vs VC_f	prethalamus	Wnt7b	0.0306799	0.275853	0.5	0.395	1.21071	Up
HE_f vs VC_f	prethalamus	Ttr	0.0327394	-0.639497	0.45	0.533	0.641937	Down
HE_f vs VC_f	prethalamus	Cd164	0.0485342	0.274145	0.361	0.283	1.20928	Up
HE_m vs VC_m	prethalamus	Marcks	1.14967e-27	-0.488724	1	1	0.712655	Down
HE_m vs VC_m	prethalamus	Tuba1a	5.78083e-21	0.358156	1	1	1.28179	Up
HE_m vs VC_m	prethalamus	Camk2n1	1.13546e-18	-0.764915	1	1	0.588488	Down
HE_m vs VC_m	prethalamus	Basp1	2.41161e-18	-0.324509	1	1	0.79857	Down
HE_m vs VC_m	prethalamus	H2afz	3.64504e-14	0.557585	0.995	0.983	1.4718	Up
HE_m vs VC_m	prethalamus	Tmsb4x	7.2513e-13	0.432248	1	1	1.34933	Up
HE_m vs VC_m	prethalamus	Islr2	1.79e-12	-0.671573	0.831	0.972	0.627822	Down
HE_m vs VC_m	prethalamus	Astn1	1.04081e-11	0.474966	1	0.994	1.38989	Up
HE_m vs VC_m	prethalamus	Scrt2	2.46284e-11	-0.619729	0.989	1	0.650793	Down
HE_m vs VC_m	prethalamus	Pabpn1	2.70696e-11	0.621313	0.831	0.559	1.53827	Up
HE_m vs VC_m	prethalamus	Hspa5	3.66203e-11	-0.448809	0.989	1	0.732648	Down
HE_m vs VC_m	prethalamus	Adcy1	1.24919e-10	-0.86217	1	1	0.550124	Down
HE_m vs VC_m	prethalamus	Arf1	1.30944e-10	0.50013	1	0.966	1.41434	Up
HE_m vs VC_m	prethalamus	Mex3a	3.90718e-10	-0.473276	0.896	0.978	0.720327	Down
HE_m vs VC_m	prethalamus	Slc25a4	7.57558e-10	0.30596	1	1	1.23624	Up
HE_m vs VC_m	prethalamus	Mlf2	1.99668e-09	0.484332	0.831	0.57	1.39894	Up
HE_m vs VC_m	prethalamus	Nsd2	2.27029e-09	0.46756	0.956	0.86	1.38277	Up
HE_m vs VC_m	prethalamus	Nkx2-1	2.28453e-09	1.0579	0.541	0.257	2.08189	Up
HE_m vs VC_m	prethalamus	Npas1	4.81354e-09	0.810679	0.536	0.274	1.75404	Up
HE_m vs VC_m	prethalamus	Ydjc	1.0002e-08	-0.435694	0.967	1	0.739338	Down
HE_m vs VC_m	prethalamus	Tmem65	3.86119e-08	-0.525699	0.94	0.966	0.694623	Down
HE_m vs VC_m	prethalamus	Abi1	7.19974e-08	0.479369	0.77	0.52	1.39413	Up
HE_m vs VC_m	prethalamus	Puf60	1.00434e-07	0.448399	0.601	0.324	1.36453	Up
HE_m vs VC_m	prethalamus	Fam32a	1.03028e-07	0.432891	0.825	0.654	1.34994	Up
HE_m vs VC_m	prethalamus	Amfr	1.04899e-07	-0.39604	0.989	1	0.759941	Down
HE_m vs VC_m	prethalamus	Sst	1.21346e-07	-0.474371	0.978	1	0.71978	Down
HE_m vs VC_m	prethalamus	Zfp651	1.30457e-07	0.445618	0.732	0.458	1.3619	Up
HE_m vs VC_m	prethalamus	Rnf187	1.46885e-07	0.324618	1	1	1.25233	Up
HE_m vs VC_m	prethalamus	Stmn3	1.61889e-07	0.382262	0.989	0.978	1.30338	Up
HE_m vs VC_m	prethalamus	Lhx6	1.6483e-07	0.705717	0.683	0.469	1.63095	Up
HE_m vs VC_m	prethalamus	Uqcr10	1.78495e-07	0.426815	0.776	0.581	1.34426	Up
HE_m vs VC_m	prethalamus	Shisa4	1.79079e-07	-0.396899	0.978	1	0.759489	Down
HE_m vs VC_m	prethalamus	Gbx1	2.01976e-07	0.554852	0.437	0.179	1.46902	Up
HE_m vs VC_m	prethalamus	Nat14	2.14205e-07	0.427548	0.53	0.268	1.34495	Up
HE_m vs VC_m	prethalamus	Ndufb7	3.76703e-07	0.42132	0.825	0.631	1.33915	Up
HE_m vs VC_m	prethalamus	Irf2bp2	4.95364e-07	-0.329911	0.989	1	0.795586	Down
HE_m vs VC_m	prethalamus	Neurod6	5.31649e-07	0.316516	0.426	0.184	1.24532	Up
HE_m vs VC_m	prethalamus	Hs3st4	7.66209e-07	-0.50056	0.705	0.877	0.706833	Down
HE_m vs VC_m	prethalamus	Uqcrc1	8.69118e-07	0.37207	1	1	1.29421	Up
HE_m vs VC_m	prethalamus	Ist1	9.16336e-07	0.509023	0.557	0.33	1.42309	Up
HE_m vs VC_m	prethalamus	Nrsn2	1.04795e-06	0.379794	0.383	0.156	1.30116	Up
HE_m vs VC_m	prethalamus	Dlx1	1.28647e-06	-0.744602	0.585	0.67	0.596832	Down
HE_m vs VC_m	prethalamus	Mycl	1.36995e-06	-0.342638	0.503	0.777	0.788598	Down
HE_m vs VC_m	prethalamus	Gpr27	1.63125e-06	-0.342593	0.995	1	0.788623	Down
HE_m vs VC_m	prethalamus	Ppp2r1a	1.69156e-06	0.387588	0.836	0.637	1.3082	Up
HE_m vs VC_m	prethalamus	Sox11	2.23831e-06	-0.272098	1	1	0.828114	Down
HE_m vs VC_m	prethalamus	Spock2	2.78541e-06	0.290509	1	1	1.22307	Up
HE_m vs VC_m	prethalamus	Pou3f1	2.93658e-06	0.3978	0.852	0.704	1.3175	Up
HE_m vs VC_m	prethalamus	Elfn1	3.09746e-06	0.336694	0.311	0.106	1.26286	Up
HE_m vs VC_m	prethalamus	Cdkn1c	3.68712e-06	-0.410843	0.699	0.888	0.752184	Down
HE_m vs VC_m	prethalamus	Dlx2	3.70919e-06	-0.519784	0.459	0.62	0.697476	Down
HE_m vs VC_m	prethalamus	Gatad2b	3.85042e-06	0.373238	0.388	0.173	1.29526	Up
HE_m vs VC_m	prethalamus	C1qtnf4	3.87418e-06	-0.278843	1	1	0.824252	Down
HE_m vs VC_m	prethalamus	Zic2	4.17348e-06	-0.521598	0.202	0.419	0.6966	Down
HE_m vs VC_m	prethalamus	Six3	4.26441e-06	-0.443359	0.902	1	0.73542	Down
HE_m vs VC_m	prethalamus	Csrp1	4.84413e-06	0.345049	0.322	0.117	1.27019	Up
HE_m vs VC_m	prethalamus	Gnb5	5.0993e-06	0.322424	0.896	0.793	1.25043	Up
HE_m vs VC_m	prethalamus	Hexim1	5.4759e-06	0.346628	0.792	0.592	1.27158	Up
HE_m vs VC_m	prethalamus	Foxg1	6.11237e-06	0.585161	0.836	0.827	1.50021	Up
HE_m vs VC_m	prethalamus	Caml	6.58784e-06	0.372506	0.536	0.307	1.2946	Up
HE_m vs VC_m	prethalamus	Tmem229b	6.60158e-06	0.358062	0.787	0.581	1.2817	Up
HE_m vs VC_m	prethalamus	4833420G17Rik	6.87773e-06	0.370583	0.683	0.48	1.29288	Up
HE_m vs VC_m	prethalamus	Dapk3	7.04635e-06	0.300498	0.366	0.156	1.23157	Up
HE_m vs VC_m	prethalamus	Zmym3	8.09205e-06	0.346234	0.934	0.905	1.27124	Up
HE_m vs VC_m	prethalamus	Ctnnb1	8.27327e-06	-0.363472	0.623	0.816	0.777292	Down
HE_m vs VC_m	prethalamus	Adam15	8.52404e-06	0.318249	0.404	0.184	1.24682	Up
HE_m vs VC_m	prethalamus	Mapt	9.03795e-06	0.288391	1	0.961	1.22128	Up
HE_m vs VC_m	prethalamus	Npy	9.76596e-06	-0.659533	0.186	0.352	0.633083	Down
HE_m vs VC_m	prethalamus	Pcbp4	1.07756e-05	0.351147	0.989	0.961	1.27557	Up
HE_m vs VC_m	prethalamus	Plppr2	1.08735e-05	-0.348926	0.962	0.966	0.785168	Down
HE_m vs VC_m	prethalamus	Nme1	1.27878e-05	0.273837	0.918	0.866	1.20902	Up
HE_m vs VC_m	prethalamus	Slc6a11	1.32582e-05	0.431186	0.514	0.302	1.34834	Up
HE_m vs VC_m	prethalamus	Lhx8	1.40464e-05	0.387599	0.377	0.168	1.30821	Up
HE_m vs VC_m	prethalamus	Apoo	1.48326e-05	0.268161	0.18	0.039	1.20427	Up
HE_m vs VC_m	prethalamus	Rab5c	1.52798e-05	0.310508	0.809	0.609	1.24014	Up
HE_m vs VC_m	prethalamus	Sem1	1.69496e-05	0.269309	0.995	0.994	1.20523	Up
HE_m vs VC_m	prethalamus	Npas3	1.85992e-05	0.437758	0.863	0.799	1.3545	Up
HE_m vs VC_m	prethalamus	2210016L21Rik	1.92255e-05	0.310571	0.678	0.436	1.2402	Up
HE_m vs VC_m	prethalamus	Cacna1i	1.95396e-05	-0.472735	0.667	0.866	0.720597	Down
HE_m vs VC_m	prethalamus	Atp1a2	1.96364e-05	0.344837	0.432	0.223	1.27001	Up
HE_m vs VC_m	prethalamus	Rnf103	2.00033e-05	-0.342067	0.885	0.972	0.78891	Down
HE_m vs VC_m	prethalamus	Cstf2	2.10671e-05	0.347964	0.481	0.268	1.27276	Up
HE_m vs VC_m	prethalamus	Igfbp5	2.11264e-05	-0.497171	0.978	0.978	0.708495	Down
HE_m vs VC_m	prethalamus	Kdelr2	2.1518e-05	-0.308149	0.951	0.994	0.807677	Down
HE_m vs VC_m	prethalamus	Snd1	2.21089e-05	0.344264	0.421	0.218	1.2695	Up
HE_m vs VC_m	prethalamus	Szrd1	2.34055e-05	0.338679	0.585	0.369	1.2646	Up
HE_m vs VC_m	prethalamus	Atp6v1g2	2.37587e-05	0.328205	0.765	0.575	1.25545	Up
HE_m vs VC_m	prethalamus	Fip1l1	2.41252e-05	0.371081	0.541	0.341	1.29332	Up
HE_m vs VC_m	prethalamus	Hist1h1e	2.87396e-05	0.301052	0.393	0.184	1.23204	Up
HE_m vs VC_m	prethalamus	Xpr1	3.18035e-05	-0.363118	0.989	0.994	0.777482	Down
HE_m vs VC_m	prethalamus	Cep250	3.55231e-05	0.349092	0.383	0.19	1.27376	Up
HE_m vs VC_m	prethalamus	Uchl1	3.6632e-05	-0.315759	0.902	0.972	0.803428	Down
HE_m vs VC_m	prethalamus	Sccpdh	4.00306e-05	0.381792	0.492	0.296	1.30296	Up
HE_m vs VC_m	prethalamus	Dgkz	4.04592e-05	0.358386	0.415	0.218	1.28199	Up
HE_m vs VC_m	prethalamus	Pink1	4.18166e-05	0.284262	0.852	0.642	1.21779	Up
HE_m vs VC_m	prethalamus	Tomm6	4.18717e-05	0.269095	1	1	1.20505	Up
HE_m vs VC_m	prethalamus	Kif21b	4.21047e-05	0.303227	0.973	0.944	1.2339	Up
HE_m vs VC_m	prethalamus	Chst2	4.21475e-05	0.688865	0.94	0.927	1.61202	Up
HE_m vs VC_m	prethalamus	Gga2	4.36213e-05	0.33217	0.333	0.151	1.25891	Up
HE_m vs VC_m	prethalamus	AI593442	5.15437e-05	-0.521906	0.454	0.62	0.696451	Down
HE_m vs VC_m	prethalamus	Gigyf1	5.26769e-05	-0.346609	0.967	0.972	0.78643	Down
HE_m vs VC_m	prethalamus	Ccni	5.47491e-05	0.336186	0.678	0.469	1.26241	Up
HE_m vs VC_m	prethalamus	Gpx1	5.577e-05	-0.364133	0.94	0.983	0.776936	Down
HE_m vs VC_m	prethalamus	Spred3	5.59258e-05	-0.441857	0.82	0.961	0.736187	Down
HE_m vs VC_m	prethalamus	Lmo3	5.63893e-05	0.419173	0.448	0.235	1.33716	Up
HE_m vs VC_m	prethalamus	Ubqln1	5.65999e-05	0.335956	0.65	0.458	1.26221	Up
HE_m vs VC_m	prethalamus	Hsp90b1	5.71313e-05	-0.263434	1	1	0.833103	Down
HE_m vs VC_m	prethalamus	Cc2d1a	6.22738e-05	0.3041	0.585	0.352	1.23465	Up
HE_m vs VC_m	prethalamus	Polr2m	6.59869e-05	0.317975	0.492	0.279	1.24658	Up
HE_m vs VC_m	prethalamus	Prdx2	7.1075e-05	0.267676	0.705	0.469	1.20387	Up
HE_m vs VC_m	prethalamus	Bex2	7.29326e-05	-0.3355	0.738	0.855	0.792509	Down
HE_m vs VC_m	prethalamus	Pisd	7.46787e-05	0.279228	0.426	0.229	1.21355	Up
HE_m vs VC_m	prethalamus	Anks1b	7.69045e-05	0.357073	0.596	0.391	1.28082	Up
HE_m vs VC_m	prethalamus	Mnt	7.93593e-05	0.315579	0.366	0.184	1.24451	Up
HE_m vs VC_m	prethalamus	Mllt11	8.12459e-05	0.277275	0.989	0.966	1.2119	Up
HE_m vs VC_m	prethalamus	Zfr2	8.17558e-05	0.291586	0.956	0.899	1.22399	Up
HE_m vs VC_m	prethalamus	Cd24a	8.24199e-05	-0.340401	0.35	0.542	0.789822	Down
HE_m vs VC_m	prethalamus	Crk	8.88223e-05	-0.265556	1	1	0.831878	Down
HE_m vs VC_m	prethalamus	Snap25	9.39806e-05	0.330686	0.541	0.358	1.25761	Up
HE_m vs VC_m	prethalamus	Dpf3	9.70214e-05	0.448109	0.448	0.251	1.36425	Up
HE_m vs VC_m	prethalamus	Dach1	9.86876e-05	0.389332	0.393	0.218	1.30979	Up
HE_m vs VC_m	prethalamus	Shisa6	0.000100166	-0.29737	0.743	0.855	0.813734	Down
HE_m vs VC_m	prethalamus	Mecr	0.000102313	0.313503	0.437	0.24	1.24272	Up
HE_m vs VC_m	prethalamus	Tmx4	0.000105312	0.371966	0.705	0.547	1.29411	Up
HE_m vs VC_m	prethalamus	Sfxn2	0.000111691	0.270877	0.23	0.084	1.20654	Up
HE_m vs VC_m	prethalamus	Cmpk1	0.000115643	0.267598	1	1	1.2038	Up
HE_m vs VC_m	prethalamus	Sf1	0.00011686	0.276238	0.978	0.95	1.21103	Up
HE_m vs VC_m	prethalamus	Uqcr11	0.000120418	0.347006	0.536	0.358	1.27192	Up
HE_m vs VC_m	prethalamus	Safb2	0.000138839	0.302681	0.705	0.553	1.23343	Up
HE_m vs VC_m	prethalamus	Mdga1	0.000140066	0.32498	0.88	0.849	1.25265	Up
HE_m vs VC_m	prethalamus	Fibp	0.000141587	0.323597	0.519	0.324	1.25145	Up
HE_m vs VC_m	prethalamus	Ablim3	0.00014216	0.288955	0.492	0.296	1.22175	Up
HE_m vs VC_m	prethalamus	Lamtor3	0.000149037	0.320418	0.404	0.223	1.24869	Up
HE_m vs VC_m	prethalamus	Nrgn	0.000151315	-0.325615	0.191	0.374	0.797958	Down
HE_m vs VC_m	prethalamus	D8Ertd738e	0.000154473	0.334244	0.508	0.313	1.26072	Up
HE_m vs VC_m	prethalamus	St3gal2	0.000164483	0.276498	0.311	0.145	1.21125	Up
HE_m vs VC_m	prethalamus	Dlg4	0.000170535	0.273663	0.902	0.81	1.20887	Up
HE_m vs VC_m	prethalamus	Pstk	0.000172692	0.314506	0.519	0.313	1.24359	Up
HE_m vs VC_m	prethalamus	Alg10b	0.000175306	-0.28934	0.923	0.989	0.818276	Down
HE_m vs VC_m	prethalamus	R3hdm2	0.000177642	0.287345	0.317	0.156	1.22039	Up
HE_m vs VC_m	prethalamus	Ndufa13	0.000181159	0.292679	0.907	0.849	1.22491	Up
HE_m vs VC_m	prethalamus	Samd1	0.000186052	0.279577	0.448	0.251	1.21384	Up
HE_m vs VC_m	prethalamus	Cplx1	0.000186601	0.361486	0.929	0.872	1.28475	Up
HE_m vs VC_m	prethalamus	Lrrc61	0.000193186	0.293886	0.372	0.201	1.22594	Up
HE_m vs VC_m	prethalamus	Ubl7	0.000199938	0.274383	0.787	0.598	1.20948	Up
HE_m vs VC_m	prethalamus	Wbp1	0.000202102	0.305151	0.612	0.408	1.23555	Up
HE_m vs VC_m	prethalamus	Mbd3	0.000202425	0.279683	0.94	0.844	1.21393	Up
HE_m vs VC_m	prethalamus	Zfp462	0.000215409	0.27413	0.393	0.207	1.20926	Up
HE_m vs VC_m	prethalamus	Sipa1l1	0.000218575	0.341574	0.486	0.313	1.26714	Up
HE_m vs VC_m	prethalamus	Nr2f2	0.000228724	-0.416825	0.705	0.816	0.749071	Down
HE_m vs VC_m	prethalamus	Pcdh19	0.000229937	-0.305878	0.88	0.961	0.80895	Down
HE_m vs VC_m	prethalamus	Gm266	0.00025143	0.331963	0.426	0.246	1.25872	Up
HE_m vs VC_m	prethalamus	Id4	0.000263044	-0.349426	0.661	0.855	0.784896	Down
HE_m vs VC_m	prethalamus	Dda1	0.000268958	0.269663	0.918	0.827	1.20553	Up
HE_m vs VC_m	prethalamus	Slc39a7	0.000287432	-0.286367	0.951	0.978	0.819965	Down
HE_m vs VC_m	prethalamus	Lratd1	0.000299248	0.384903	0.743	0.637	1.30577	Up
HE_m vs VC_m	prethalamus	Slc7a5	0.000308879	0.268349	0.738	0.547	1.20443	Up
HE_m vs VC_m	prethalamus	Rtn3	0.000315253	0.276054	0.945	0.883	1.21088	Up
HE_m vs VC_m	prethalamus	Nsg2	0.000317076	-0.305007	0.77	0.905	0.809438	Down
HE_m vs VC_m	prethalamus	Arl6ip1	0.000317162	0.294442	0.929	0.804	1.22641	Up
HE_m vs VC_m	prethalamus	Ywhae	0.000340471	-0.359997	0.667	0.804	0.779166	Down
HE_m vs VC_m	prethalamus	Bbc3	0.000351319	-0.361414	0.88	0.911	0.778401	Down
HE_m vs VC_m	prethalamus	Anks1	0.000357114	0.300691	0.311	0.162	1.23173	Up
HE_m vs VC_m	prethalamus	Nadk	0.00036033	0.266689	0.514	0.313	1.20304	Up
HE_m vs VC_m	prethalamus	Gprasp1	0.000364004	0.340292	0.585	0.419	1.26601	Up
HE_m vs VC_m	prethalamus	Fam174a	0.000373579	-0.319128	0.842	0.916	0.801554	Down
HE_m vs VC_m	prethalamus	Pigt	0.00037585	0.291175	0.454	0.279	1.22364	Up
HE_m vs VC_m	prethalamus	Cyhr1	0.000376022	0.336761	0.404	0.24	1.26292	Up
HE_m vs VC_m	prethalamus	Gaa	0.000377945	0.364875	0.503	0.335	1.28777	Up
HE_m vs VC_m	prethalamus	Faf2	0.000396366	0.285795	0.486	0.307	1.21908	Up
HE_m vs VC_m	prethalamus	Ccdc59	0.000425946	0.270877	0.809	0.642	1.20654	Up
HE_m vs VC_m	prethalamus	2025-03-11	0.00045391	0.309807	0.388	0.235	1.23954	Up
HE_m vs VC_m	prethalamus	Lsm7	0.000461964	0.271792	0.694	0.492	1.20731	Up
HE_m vs VC_m	prethalamus	Bmerb1	0.000462027	0.365939	0.497	0.346	1.28872	Up
HE_m vs VC_m	prethalamus	Ankrd54	0.000488734	0.278071	0.377	0.212	1.21257	Up
HE_m vs VC_m	prethalamus	Gpr158	0.000491803	0.30705	0.437	0.263	1.23718	Up
HE_m vs VC_m	prethalamus	Tle5	0.00054276	0.26376	0.984	0.966	1.2006	Up
HE_m vs VC_m	prethalamus	Neurl4	0.000575888	0.295981	0.77	0.626	1.22772	Up
HE_m vs VC_m	prethalamus	Pmm1	0.000587089	0.288903	0.426	0.257	1.22171	Up
HE_m vs VC_m	prethalamus	Usp22	0.000604631	0.282402	0.923	0.838	1.21622	Up
HE_m vs VC_m	prethalamus	Ptprt	0.000638708	-0.318817	0.656	0.777	0.801727	Down
HE_m vs VC_m	prethalamus	Fam173a	0.000658418	0.327724	0.612	0.464	1.25503	Up
HE_m vs VC_m	prethalamus	H3f3b	0.000664361	-0.311204	0.41	0.564	0.805969	Down
HE_m vs VC_m	prethalamus	Dcaf11	0.000689466	0.280706	0.842	0.743	1.21479	Up
HE_m vs VC_m	prethalamus	Apoe	0.00069529	0.279627	0.934	0.838	1.21388	Up
HE_m vs VC_m	prethalamus	Rbm15b	0.000700833	-0.325264	0.88	0.955	0.798152	Down
HE_m vs VC_m	prethalamus	Tm9sf4	0.000726243	0.274977	0.574	0.391	1.20997	Up
HE_m vs VC_m	prethalamus	Sprn	0.000762212	0.296025	0.639	0.497	1.22776	Up
HE_m vs VC_m	prethalamus	4931428F04Rik	0.000769493	0.293143	0.71	0.592	1.22531	Up
HE_m vs VC_m	prethalamus	Mad2l2	0.000775592	0.348259	0.486	0.33	1.27302	Up
HE_m vs VC_m	prethalamus	Terf2ip	0.00077775	0.287806	0.464	0.302	1.22078	Up
HE_m vs VC_m	prethalamus	Gng10	0.000789878	0.336655	0.464	0.307	1.26283	Up
HE_m vs VC_m	prethalamus	Nagk	0.000817311	0.276412	0.645	0.48	1.21118	Up
HE_m vs VC_m	prethalamus	Fam117b	0.000840626	-0.278208	0.814	0.916	0.824615	Down
HE_m vs VC_m	prethalamus	Sdf2l1	0.000843279	-0.338163	0.23	0.363	0.791048	Down
HE_m vs VC_m	prethalamus	Stk25	0.000862465	-0.293642	0.607	0.749	0.81584	Down
HE_m vs VC_m	prethalamus	Wdr13	0.000880682	0.265796	0.776	0.603	1.2023	Up
HE_m vs VC_m	prethalamus	Aspscr1	0.000891829	0.282051	0.727	0.592	1.21592	Up
HE_m vs VC_m	prethalamus	Gap43	0.000892627	-0.279812	0.88	0.939	0.823699	Down
HE_m vs VC_m	prethalamus	Mid1ip1	0.000923733	0.266537	0.776	0.642	1.20292	Up
HE_m vs VC_m	prethalamus	Ina	0.000955096	-0.294181	0.459	0.603	0.815535	Down
HE_m vs VC_m	prethalamus	Cox14	0.000967425	0.316726	0.563	0.402	1.2455	Up
HE_m vs VC_m	prethalamus	Mn1	0.000977316	0.321414	0.951	0.966	1.24955	Up
HE_m vs VC_m	prethalamus	Mapre2	0.00103251	0.277543	0.426	0.268	1.21213	Up
HE_m vs VC_m	prethalamus	Pfn2	0.00103579	-0.305702	0.437	0.592	0.809048	Down
HE_m vs VC_m	prethalamus	Ubxn1	0.00106536	0.269612	0.88	0.838	1.20548	Up
HE_m vs VC_m	prethalamus	Extl3	0.00106692	0.316702	0.574	0.413	1.24548	Up
HE_m vs VC_m	prethalamus	Ndfip1	0.0010971	-0.271597	0.459	0.631	0.828402	Down
HE_m vs VC_m	prethalamus	Tbc1d24	0.00110094	0.288053	0.53	0.38	1.22099	Up
HE_m vs VC_m	prethalamus	Calcoco1	0.00118469	0.264791	0.306	0.168	1.20146	Up
HE_m vs VC_m	prethalamus	Eif2d	0.00121937	0.297064	0.404	0.251	1.22864	Up
HE_m vs VC_m	prethalamus	Ptpmt1	0.00132529	0.312218	0.541	0.391	1.24161	Up
HE_m vs VC_m	prethalamus	Arhgap21	0.00135046	0.278785	0.503	0.346	1.21317	Up
HE_m vs VC_m	prethalamus	Gpr26	0.00135154	-0.268799	0.508	0.693	0.83001	Down
HE_m vs VC_m	prethalamus	Kcnc4	0.00137027	-0.304539	0.776	0.916	0.809701	Down
HE_m vs VC_m	prethalamus	Mblac2	0.00146012	-0.30441	0.639	0.799	0.809773	Down
HE_m vs VC_m	prethalamus	Sp8	0.00162198	-0.438738	0.443	0.581	0.73778	Down
HE_m vs VC_m	prethalamus	Cd2bp2	0.00162396	0.266197	0.798	0.721	1.20263	Up
HE_m vs VC_m	prethalamus	Trim11	0.00166561	0.276665	0.454	0.313	1.21139	Up
HE_m vs VC_m	prethalamus	Gng11	0.00179263	0.34165	0.568	0.413	1.2672	Up
HE_m vs VC_m	prethalamus	Ramp3	0.00183772	-0.460727	0.306	0.43	0.72662	Down
HE_m vs VC_m	prethalamus	Sarm1	0.00186974	0.289188	0.672	0.531	1.22195	Up
HE_m vs VC_m	prethalamus	Cpsf6	0.00189002	0.263801	0.984	0.933	1.20064	Up
HE_m vs VC_m	prethalamus	Dchs1	0.001891	0.318971	0.617	0.525	1.24744	Up
HE_m vs VC_m	prethalamus	Dpp6	0.00195866	-0.296856	0.273	0.408	0.814024	Down
HE_m vs VC_m	prethalamus	Pcdh17	0.00200066	-0.372508	0.574	0.687	0.772438	Down
HE_m vs VC_m	prethalamus	Sncb	0.0020202	0.387904	0.694	0.603	1.30849	Up
HE_m vs VC_m	prethalamus	Akap6	0.00218424	0.263684	0.847	0.788	1.20054	Up
HE_m vs VC_m	prethalamus	Pigq	0.00237403	0.286798	0.464	0.318	1.21993	Up
HE_m vs VC_m	prethalamus	Rere	0.00255147	0.322845	0.53	0.402	1.25079	Up
HE_m vs VC_m	prethalamus	Kctd16	0.00258815	0.401268	0.486	0.358	1.32067	Up
HE_m vs VC_m	prethalamus	App	0.00267298	-0.324335	0.694	0.81	0.798666	Down
HE_m vs VC_m	prethalamus	Plpp3	0.00332648	0.297821	0.885	0.866	1.22929	Up
HE_m vs VC_m	prethalamus	Sf3b2	0.00364835	0.271363	0.678	0.564	1.20695	Up
HE_m vs VC_m	prethalamus	Rcl1	0.00365031	0.271127	0.421	0.285	1.20675	Up
HE_m vs VC_m	prethalamus	Ube2ql1	0.00445325	-0.296856	0.251	0.374	0.814024	Down
HE_m vs VC_m	prethalamus	Asb6	0.00448394	0.264101	0.536	0.402	1.20089	Up
HE_m vs VC_m	prethalamus	Kcnmb4	0.00458186	0.327904	0.831	0.816	1.25519	Up
HE_m vs VC_m	prethalamus	Rnf152	0.00519026	-0.437717	0.754	0.788	0.738302	Down
HE_m vs VC_m	prethalamus	Kdm3b	0.00602983	-0.295549	0.967	0.989	0.814762	Down
HE_m vs VC_m	prethalamus	Nkd1	0.0065031	-0.311407	0.683	0.788	0.805856	Down
HE_m vs VC_m	prethalamus	Nelfb	0.00729166	0.276665	0.421	0.302	1.21139	Up
HE_m vs VC_m	prethalamus	Chchd10	0.00781689	0.333338	0.497	0.369	1.25992	Up
HE_m vs VC_m	prethalamus	Dhx30	0.00806407	0.264911	0.689	0.57	1.20156	Up
HE_m vs VC_m	prethalamus	Sparcl1	0.00840395	0.3041	0.454	0.318	1.23465	Up
HE_m vs VC_m	prethalamus	Cend1	0.00872827	0.285089	0.568	0.441	1.21849	Up
HE_m vs VC_m	prethalamus	Bclaf1	0.00889703	0.277006	0.481	0.363	1.21168	Up
HE_m vs VC_m	prethalamus	Enc1	0.00904516	0.331451	0.765	0.704	1.25828	Up
HE_m vs VC_m	prethalamus	Cant1	0.00996988	0.268264	0.53	0.419	1.20436	Up
HE_m vs VC_m	prethalamus	Esrrg	0.010117	-0.318721	0.809	0.844	0.80178	Down
HE_m vs VC_m	prethalamus	Prkar2a	0.0108113	-0.263114	0.836	0.939	0.833287	Down
HE_m vs VC_m	prethalamus	Reep2	0.0121283	0.272557	0.628	0.553	1.20795	Up
HE_m vs VC_m	prethalamus	Myo16	0.0135993	0.367665	0.628	0.497	1.29026	Up
HE_m vs VC_m	prethalamus	Tmem167b	0.014077	0.276238	0.579	0.508	1.21103	Up
HE_m vs VC_m	prethalamus	Clic6	0.0190775	-0.752939	0.388	0.447	0.593393	Down
HE_m vs VC_m	prethalamus	Ncor2	0.0202438	0.274901	0.377	0.296	1.20991	Up
HE_m vs VC_m	prethalamus	Sipa1	0.0226178	-0.290553	0.47	0.57	0.817588	Down
HE_m vs VC_m	prethalamus	Abca1	0.0226179	0.290996	0.481	0.369	1.22348	Up
HE_m vs VC_m	prethalamus	Tshz2	0.0227528	0.271339	0.492	0.374	1.20693	Up
HE_m vs VC_m	prethalamus	Zfp503	0.0247053	-0.293552	0.426	0.531	0.815891	Down
HE_m vs VC_m	prethalamus	Avp	0.0282303	-0.49639	0.262	0.162	0.708878	Down
HE_m vs VC_m	prethalamus	Chd5	0.0300885	0.265317	0.508	0.436	1.2019	Up
HE_m vs VC_m	prethalamus	Map1a	0.0316479	0.266021	0.541	0.453	1.20249	Up
HE_m vs VC_m	prethalamus	Cntfr	0.0378735	0.287936	0.814	0.743	1.22089	Up

## Sheet: DPallv
Comparison	Brain region	Gene	p-value	log2FoldChange	pct.1	pct.2	FoldChange	Regulation
HE_f vs VC_f	DPallv	Ddx5	5.17018e-19	0.563367	1	1	1.47771	Up
HE_f vs VC_f	DPallv	Ubtd2	2.62892e-17	0.66797	1	0.957	1.58884	Up
HE_f vs VC_f	DPallv	Gabbr1	5.77708e-17	-0.497133	1	1	0.708513	Down
HE_f vs VC_f	DPallv	Srsf1	5.1715e-16	-0.466416	1	1	0.72376	Down
HE_f vs VC_f	DPallv	Ctxn1	4.90418e-13	-0.362537	1	1	0.777796	Down
HE_f vs VC_f	DPallv	Pabpn1	2.64513e-12	0.718749	0.87	0.621	1.64575	Up
HE_f vs VC_f	DPallv	Tmem151b	4.33463e-12	0.639724	0.988	0.879	1.55803	Up
HE_f vs VC_f	DPallv	Scrn1	1.23499e-11	0.57891	0.988	0.836	1.49372	Up
HE_f vs VC_f	DPallv	Actr3	2.57263e-11	0.564254	0.988	0.9	1.47862	Up
HE_f vs VC_f	DPallv	Sirt6	2.69072e-11	0.620368	0.863	0.614	1.53727	Up
HE_f vs VC_f	DPallv	Sox4	3.09175e-11	0.636478	0.969	0.929	1.55453	Up
HE_f vs VC_f	DPallv	Pdia3	3.36406e-11	-0.430282	1	1	0.742117	Down
HE_f vs VC_f	DPallv	Ptms	7.60947e-11	0.269801	1	1	1.20564	Up
HE_f vs VC_f	DPallv	Irf2bp2	7.65562e-11	0.486939	1	0.979	1.40147	Up
HE_f vs VC_f	DPallv	Tubb2a	1.15196e-10	-0.304981	1	1	0.809453	Down
HE_f vs VC_f	DPallv	Arglu1	1.72836e-10	-0.429629	1	1	0.742453	Down
HE_f vs VC_f	DPallv	Rnaseh2c	1.88223e-10	0.510677	0.994	0.943	1.42472	Up
HE_f vs VC_f	DPallv	Vps53	3.80943e-10	0.485649	0.994	0.936	1.40022	Up
HE_f vs VC_f	DPallv	Tnrc18	3.84446e-10	0.496787	0.957	0.871	1.41107	Up
HE_f vs VC_f	DPallv	Strap	5.73295e-10	0.545516	0.925	0.714	1.45954	Up
HE_f vs VC_f	DPallv	Clasp1	7.75114e-10	0.50366	0.969	0.921	1.41781	Up
HE_f vs VC_f	DPallv	Wbp11	1.33747e-09	0.540054	0.944	0.743	1.45403	Up
HE_f vs VC_f	DPallv	Lrrc4b	1.49847e-09	0.537433	0.988	0.893	1.45139	Up
HE_f vs VC_f	DPallv	Hint1	1.57252e-09	0.502234	0.621	0.293	1.41641	Up
HE_f vs VC_f	DPallv	Fscn1	1.84439e-09	0.643269	0.894	0.743	1.56186	Up
HE_f vs VC_f	DPallv	Scrt2	1.8835e-09	0.426184	1	1	1.34367	Up
HE_f vs VC_f	DPallv	Lrp8	2.17025e-09	0.402437	1	0.993	1.32174	Up
HE_f vs VC_f	DPallv	Nop53	2.43313e-09	0.552148	0.857	0.65	1.46627	Up
HE_f vs VC_f	DPallv	Cox8a	4.94294e-09	0.413838	1	1	1.33222	Up
HE_f vs VC_f	DPallv	Ankrd13b	6.8725e-09	-0.295397	1	1	0.814848	Down
HE_f vs VC_f	DPallv	Zfp428	6.93433e-09	0.372946	1	1	1.29499	Up
HE_f vs VC_f	DPallv	Basp1	8.05987e-09	0.504386	1	1	1.41852	Up
HE_f vs VC_f	DPallv	Bcas2	1.12279e-08	0.445766	1	1	1.36204	Up
HE_f vs VC_f	DPallv	Unc13a	1.21399e-08	0.600215	0.851	0.643	1.51594	Up
HE_f vs VC_f	DPallv	6330403K07Rik	1.44457e-08	0.37523	1	1	1.29705	Up
HE_f vs VC_f	DPallv	H2afz	1.58069e-08	0.406797	1	1	1.32574	Up
HE_f vs VC_f	DPallv	Pou3f2	2.93943e-08	0.552929	0.994	1	1.46706	Up
HE_f vs VC_f	DPallv	Chmp4b	3.03559e-08	0.376121	1	1	1.29785	Up
HE_f vs VC_f	DPallv	Cct4	4.13494e-08	0.472262	0.888	0.7	1.38728	Up
HE_f vs VC_f	DPallv	Ankhd1	4.50974e-08	0.448149	0.988	0.914	1.36429	Up
HE_f vs VC_f	DPallv	Chst2	5.23509e-08	-0.558099	0.758	0.929	0.679197	Down
HE_f vs VC_f	DPallv	Sympk	6.26424e-08	0.385719	1	0.943	1.30651	Up
HE_f vs VC_f	DPallv	Pde3b	6.82397e-08	0.488769	0.745	0.464	1.40325	Up
HE_f vs VC_f	DPallv	Dusp4	8.30501e-08	0.385652	1	1	1.30645	Up
HE_f vs VC_f	DPallv	Repin1	8.31297e-08	0.494837	0.714	0.421	1.40916	Up
HE_f vs VC_f	DPallv	Crebzf	1.23454e-07	-0.372234	1	1	0.772585	Down
HE_f vs VC_f	DPallv	Ankrd13c	1.44061e-07	0.444995	0.988	0.943	1.36131	Up
HE_f vs VC_f	DPallv	Tnks2	1.49869e-07	0.498806	0.938	0.893	1.41304	Up
HE_f vs VC_f	DPallv	Prmt1	1.50293e-07	0.438661	0.969	0.943	1.35535	Up
HE_f vs VC_f	DPallv	Usp4	1.53252e-07	0.429132	0.727	0.479	1.34642	Up
HE_f vs VC_f	DPallv	Laptm4a	1.67083e-07	0.281968	1	1	1.21585	Up
HE_f vs VC_f	DPallv	Nf1	1.70001e-07	0.352468	0.882	0.671	1.27674	Up
HE_f vs VC_f	DPallv	Fmc1	2.19949e-07	0.433491	0.509	0.229	1.3505	Up
HE_f vs VC_f	DPallv	Hist1h2bk	2.80001e-07	0.425339	0.994	0.979	1.34289	Up
HE_f vs VC_f	DPallv	Arhgap33	2.9374e-07	-0.313907	1	1	0.80446	Down
HE_f vs VC_f	DPallv	Pcbp1	2.94407e-07	0.458207	0.671	0.379	1.37383	Up
HE_f vs VC_f	DPallv	Tle5	3.20348e-07	0.437656	0.963	0.9	1.3544	Up
HE_f vs VC_f	DPallv	Maged1	3.4485e-07	0.533374	0.82	0.629	1.44731	Up
HE_f vs VC_f	DPallv	Efnb2	4.24809e-07	0.437052	0.994	0.964	1.35384	Up
HE_f vs VC_f	DPallv	Tubb2b	4.87903e-07	0.470615	1	0.971	1.3857	Up
HE_f vs VC_f	DPallv	Zbtb12	4.88711e-07	0.504635	0.447	0.193	1.41876	Up
HE_f vs VC_f	DPallv	Lrrc58	6.05494e-07	0.383329	0.988	0.986	1.30435	Up
HE_f vs VC_f	DPallv	Dgat1	6.13816e-07	0.400252	0.708	0.436	1.31974	Up
HE_f vs VC_f	DPallv	Mex3a	6.87481e-07	0.503579	0.944	0.886	1.41773	Up
HE_f vs VC_f	DPallv	Chtop	7.93748e-07	0.380717	0.994	0.957	1.30199	Up
HE_f vs VC_f	DPallv	Bcan	8.22216e-07	-0.694897	0.764	0.921	0.617754	Down
HE_f vs VC_f	DPallv	Cab39	9.32572e-07	-0.263695	1	1	0.832952	Down
HE_f vs VC_f	DPallv	Ube2c	9.76212e-07	0.377305	0.373	0.129	1.29891	Up
HE_f vs VC_f	DPallv	Hspa5	1.00084e-06	-0.40829	0.957	1	0.753516	Down
HE_f vs VC_f	DPallv	Chfr	1.06103e-06	0.390708	0.565	0.293	1.31104	Up
HE_f vs VC_f	DPallv	Syvn1	1.06225e-06	0.416193	0.683	0.386	1.3344	Up
HE_f vs VC_f	DPallv	Hist1h1d	1.08386e-06	0.400504	1	1	1.31997	Up
HE_f vs VC_f	DPallv	Ssr3	1.22696e-06	-0.44682	0.932	0.95	0.733658	Down
HE_f vs VC_f	DPallv	Cplx2	1.23442e-06	0.419079	0.801	0.629	1.33707	Up
HE_f vs VC_f	DPallv	Ndufaf5	1.27359e-06	0.403649	0.547	0.286	1.32285	Up
HE_f vs VC_f	DPallv	Lonp1	1.38945e-06	0.407414	0.919	0.843	1.32631	Up
HE_f vs VC_f	DPallv	Irf2bpl	1.42019e-06	0.428962	0.975	0.871	1.34626	Up
HE_f vs VC_f	DPallv	Tceal9	1.53097e-06	0.450443	0.789	0.586	1.36646	Up
HE_f vs VC_f	DPallv	Prkar1a	1.56562e-06	-0.299786	0.994	1	0.812373	Down
HE_f vs VC_f	DPallv	Fmn2	1.57599e-06	-0.353216	0.652	0.821	0.782837	Down
HE_f vs VC_f	DPallv	Usf2	1.79259e-06	0.298871	1	1	1.23018	Up
HE_f vs VC_f	DPallv	Shisa6	1.84782e-06	-0.67541	0.714	0.821	0.626154	Down
HE_f vs VC_f	DPallv	Cdc34	1.92913e-06	0.364243	0.814	0.593	1.28721	Up
HE_f vs VC_f	DPallv	Dazap1	2.16994e-06	0.36944	1	1	1.29185	Up
HE_f vs VC_f	DPallv	Elavl3	2.618e-06	0.458482	0.981	0.9	1.3741	Up
HE_f vs VC_f	DPallv	Wdr70	3.35947e-06	0.419855	0.422	0.186	1.33779	Up
HE_f vs VC_f	DPallv	Cux2	3.37659e-06	0.524319	0.696	0.486	1.43825	Up
HE_f vs VC_f	DPallv	Cops9	3.6551e-06	-0.395007	0.832	0.921	0.760485	Down
HE_f vs VC_f	DPallv	Fbxo9	3.8835e-06	-0.304727	0.969	1	0.809595	Down
HE_f vs VC_f	DPallv	Ppdpf	4.03003e-06	0.414407	0.578	0.336	1.33275	Up
HE_f vs VC_f	DPallv	Nudt3	4.23023e-06	0.307023	1	1	1.23715	Up
HE_f vs VC_f	DPallv	Snrpf	4.68349e-06	0.408905	0.957	0.821	1.32768	Up
HE_f vs VC_f	DPallv	Ube2e3	5.13604e-06	-0.275712	0.975	0.986	0.826043	Down
HE_f vs VC_f	DPallv	Prpf19	5.23048e-06	0.3946	0.416	0.179	1.31458	Up
HE_f vs VC_f	DPallv	Syncrip	6.06098e-06	0.279899	0.994	0.993	1.21411	Up
HE_f vs VC_f	DPallv	Uqcrh	6.08763e-06	0.312138	0.453	0.214	1.24155	Up
HE_f vs VC_f	DPallv	Ubr4	6.38864e-06	-0.288811	1	1	0.818576	Down
HE_f vs VC_f	DPallv	Usp22	6.7642e-06	0.430188	0.82	0.686	1.34741	Up
HE_f vs VC_f	DPallv	Emc8	7.12744e-06	0.415213	0.907	0.779	1.3335	Up
HE_f vs VC_f	DPallv	Mapk8ip1	7.55115e-06	-0.330651	0.938	1	0.795178	Down
HE_f vs VC_f	DPallv	Asna1	7.88345e-06	0.411343	0.59	0.35	1.32992	Up
HE_f vs VC_f	DPallv	Mcm2	8.11976e-06	0.437267	0.938	0.871	1.35404	Up
HE_f vs VC_f	DPallv	Nsun5	8.60544e-06	-0.392999	0.516	0.743	0.761545	Down
HE_f vs VC_f	DPallv	Srsf2	8.78945e-06	0.387052	0.727	0.479	1.30772	Up
HE_f vs VC_f	DPallv	Usp48	9.4107e-06	-0.324164	0.988	1	0.798761	Down
HE_f vs VC_f	DPallv	Ppp1r14b	1.0868e-05	0.425889	0.863	0.686	1.3434	Up
HE_f vs VC_f	DPallv	Dennd5a	1.1177e-05	0.361684	0.975	0.957	1.28492	Up
HE_f vs VC_f	DPallv	Pacs1	1.13138e-05	-0.264536	0.988	0.993	0.832466	Down
HE_f vs VC_f	DPallv	Usp31	1.19682e-05	-0.349101	0.944	0.979	0.785073	Down
HE_f vs VC_f	DPallv	Arf3	1.24191e-05	-0.292963	0.975	1	0.816224	Down
HE_f vs VC_f	DPallv	Dis3	1.34002e-05	0.41055	0.615	0.393	1.32919	Up
HE_f vs VC_f	DPallv	Phf5a	1.52048e-05	0.366204	0.634	0.407	1.28896	Up
HE_f vs VC_f	DPallv	Tmem134	1.55798e-05	0.361634	0.876	0.743	1.28488	Up
HE_f vs VC_f	DPallv	Pou3f1	1.58094e-05	0.433383	0.981	0.957	1.3504	Up
HE_f vs VC_f	DPallv	Elp3	1.5975e-05	0.285105	0.329	0.121	1.2185	Up
HE_f vs VC_f	DPallv	Snx4	1.99801e-05	0.3946	0.888	0.736	1.31458	Up
HE_f vs VC_f	DPallv	Mapkapk2	2.09048e-05	0.357794	0.696	0.5	1.28146	Up
HE_f vs VC_f	DPallv	Ppp1r1a	2.37959e-05	0.342071	0.571	0.357	1.26758	Up
HE_f vs VC_f	DPallv	Zfp821	2.3883e-05	-0.358603	0.826	0.886	0.779919	Down
HE_f vs VC_f	DPallv	Psma5	2.48981e-05	0.376204	0.565	0.35	1.29792	Up
HE_f vs VC_f	DPallv	Celf2	2.5372e-05	0.456791	0.752	0.557	1.37249	Up
HE_f vs VC_f	DPallv	Lman2	2.78761e-05	-0.335385	0.975	0.979	0.792572	Down
HE_f vs VC_f	DPallv	Luc7l3	2.98948e-05	-0.319034	0.901	0.936	0.801606	Down
HE_f vs VC_f	DPallv	Pin1	3.08207e-05	0.417578	0.658	0.436	1.33568	Up
HE_f vs VC_f	DPallv	Plpbp	3.09965e-05	-0.284096	0.932	0.943	0.821256	Down
HE_f vs VC_f	DPallv	Tomm6	3.21102e-05	0.269447	1	1	1.20535	Up
HE_f vs VC_f	DPallv	Srsf6	3.22923e-05	-0.384783	0.975	0.986	0.765894	Down
HE_f vs VC_f	DPallv	Trp53i11	3.42305e-05	0.33081	0.907	0.757	1.25772	Up
HE_f vs VC_f	DPallv	Ypel3	3.62499e-05	-0.288143	1	1	0.818956	Down
HE_f vs VC_f	DPallv	Negr1	3.68281e-05	-0.371888	0.832	0.929	0.772771	Down
HE_f vs VC_f	DPallv	Tmem11	3.8125e-05	-0.288551	0.851	0.929	0.818724	Down
HE_f vs VC_f	DPallv	Cic	3.92398e-05	-0.35878	0.888	0.95	0.779824	Down
HE_f vs VC_f	DPallv	Kdm3b	4.04045e-05	0.339402	0.981	0.943	1.26523	Up
HE_f vs VC_f	DPallv	Hopx	4.11497e-05	-0.603814	0.621	0.793	0.658012	Down
HE_f vs VC_f	DPallv	Mbd2	4.13883e-05	0.300866	1	0.964	1.23188	Up
HE_f vs VC_f	DPallv	Ctbp1	4.14555e-05	0.412308	0.876	0.736	1.33081	Up
HE_f vs VC_f	DPallv	Ier5	4.15294e-05	0.404748	1	0.993	1.32386	Up
HE_f vs VC_f	DPallv	Pcbp4	4.48484e-05	-0.291769	0.963	0.979	0.8169	Down
HE_f vs VC_f	DPallv	Psap	4.60709e-05	-0.344777	0.764	0.9	0.78743	Down
HE_f vs VC_f	DPallv	Npm1	4.71756e-05	0.363319	0.708	0.529	1.28638	Up
HE_f vs VC_f	DPallv	Khdrbs1	4.88557e-05	0.359081	0.714	0.5	1.28261	Up
HE_f vs VC_f	DPallv	C1qtnf4	4.88613e-05	-0.387785	0.981	0.979	0.764302	Down
HE_f vs VC_f	DPallv	Sirt7	5.06176e-05	0.364104	0.789	0.643	1.28708	Up
HE_f vs VC_f	DPallv	Nfasc	5.18997e-05	0.284925	0.472	0.236	1.21835	Up
HE_f vs VC_f	DPallv	Maz	5.23797e-05	0.342398	0.789	0.586	1.26786	Up
HE_f vs VC_f	DPallv	Csnk1e	6.24847e-05	0.365926	0.783	0.614	1.28871	Up
HE_f vs VC_f	DPallv	Auts2	6.6546e-05	0.357139	0.82	0.607	1.28088	Up
HE_f vs VC_f	DPallv	Klf16	6.9073e-05	-0.333517	0.857	0.95	0.793599	Down
HE_f vs VC_f	DPallv	Fbxl19	6.93137e-05	0.399222	0.826	0.671	1.3188	Up
HE_f vs VC_f	DPallv	Trim8	6.94892e-05	0.367027	0.944	0.864	1.28969	Up
HE_f vs VC_f	DPallv	Lbh	7.35568e-05	0.318477	0.441	0.229	1.24701	Up
HE_f vs VC_f	DPallv	Cbarp	7.39798e-05	0.411343	0.82	0.643	1.32992	Up
HE_f vs VC_f	DPallv	Ctdnep1	7.89637e-05	0.409801	0.714	0.543	1.3285	Up
HE_f vs VC_f	DPallv	Cep250	8.32799e-05	-0.34034	0.298	0.507	0.789855	Down
HE_f vs VC_f	DPallv	Patz1	8.53738e-05	0.280803	0.894	0.764	1.21487	Up
HE_f vs VC_f	DPallv	Gigyf1	8.62348e-05	0.341988	0.975	0.936	1.2675	Up
HE_f vs VC_f	DPallv	Ufm1	8.70657e-05	0.263419	0.304	0.114	1.20032	Up
HE_f vs VC_f	DPallv	2210016L21Rik	9.32414e-05	0.35211	0.609	0.393	1.27643	Up
HE_f vs VC_f	DPallv	Xpr1	9.58772e-05	0.445566	0.894	0.779	1.36185	Up
HE_f vs VC_f	DPallv	Ndufa12	9.63287e-05	0.333576	0.689	0.471	1.26013	Up
HE_f vs VC_f	DPallv	Wnk2	0.00010438	-0.29653	0.714	0.836	0.814208	Down
HE_f vs VC_f	DPallv	Trim9	0.000111534	-0.369234	0.491	0.664	0.774194	Down
HE_f vs VC_f	DPallv	Slc1a2	0.000114136	-0.405889	0.366	0.571	0.754771	Down
HE_f vs VC_f	DPallv	Prdx2	0.000115574	0.338295	0.783	0.607	1.26426	Up
HE_f vs VC_f	DPallv	Carhsp1	0.000116943	-0.27543	0.969	0.986	0.826204	Down
HE_f vs VC_f	DPallv	Rmnd5b	0.000119495	0.283793	0.435	0.229	1.21739	Up
HE_f vs VC_f	DPallv	Dedd2	0.000124751	0.332997	0.876	0.736	1.25963	Up
HE_f vs VC_f	DPallv	Gpr137c	0.000126673	0.365407	0.907	0.85	1.28824	Up
HE_f vs VC_f	DPallv	Hnrnpd	0.000143492	0.316089	0.435	0.229	1.24495	Up
HE_f vs VC_f	DPallv	Cd164	0.000145777	0.387616	0.615	0.407	1.30823	Up
HE_f vs VC_f	DPallv	Sri	0.000156425	-0.315727	0.758	0.864	0.803446	Down
HE_f vs VC_f	DPallv	Etv4	0.000162683	-0.582058	0.727	0.843	0.66801	Down
HE_f vs VC_f	DPallv	Pcdhgc3	0.000164822	-0.361727	0.783	0.871	0.778232	Down
HE_f vs VC_f	DPallv	Galk1	0.000176119	0.339739	0.609	0.421	1.26553	Up
HE_f vs VC_f	DPallv	Clstn1	0.00017964	0.326711	0.969	0.921	1.25415	Up
HE_f vs VC_f	DPallv	Kctd5	0.000186074	0.349059	0.596	0.407	1.27373	Up
HE_f vs VC_f	DPallv	Fam13c	0.00019422	-0.303036	0.236	0.429	0.810545	Down
HE_f vs VC_f	DPallv	Nap1l1	0.000197773	-0.283519	1	1	0.821585	Down
HE_f vs VC_f	DPallv	Plekho1	0.000211396	0.319903	0.447	0.243	1.24825	Up
HE_f vs VC_f	DPallv	Gnb2	0.000214372	0.296927	0.907	0.9	1.22852	Up
HE_f vs VC_f	DPallv	Samd1	0.000216815	0.309056	0.472	0.271	1.2389	Up
HE_f vs VC_f	DPallv	Ring1	0.000222372	-0.298171	0.901	0.964	0.813283	Down
HE_f vs VC_f	DPallv	Plpp3	0.000227654	-0.406859	0.913	0.964	0.754264	Down
HE_f vs VC_f	DPallv	Cbx8	0.000238104	-0.322807	0.882	0.929	0.799513	Down
HE_f vs VC_f	DPallv	Nucb1	0.000243875	0.288936	0.547	0.343	1.22174	Up
HE_f vs VC_f	DPallv	Crk	0.000251246	0.283294	0.994	0.986	1.21697	Up
HE_f vs VC_f	DPallv	Tsc2	0.000263949	0.280235	0.391	0.2	1.21439	Up
HE_f vs VC_f	DPallv	Prpf40b	0.000296099	-0.312665	0.665	0.843	0.805153	Down
HE_f vs VC_f	DPallv	Igfbp5	0.000298373	-0.422016	0.919	0.993	0.746381	Down
HE_f vs VC_f	DPallv	Cul7	0.000305612	0.362134	0.832	0.714	1.28533	Up
HE_f vs VC_f	DPallv	Atp2a2	0.000329589	-0.298756	0.72	0.843	0.812953	Down
HE_f vs VC_f	DPallv	Mt3	0.000334107	-0.543768	0.988	1	0.685977	Down
HE_f vs VC_f	DPallv	Tnrc6c	0.000334226	-0.316251	0.783	0.864	0.803155	Down
HE_f vs VC_f	DPallv	Ccnl1	0.000358887	0.325114	0.963	0.871	1.25276	Up
HE_f vs VC_f	DPallv	Ppic	0.000366103	-0.338096	0.41	0.593	0.791085	Down
HE_f vs VC_f	DPallv	Epn1	0.000371108	0.304086	0.925	0.9	1.23464	Up
HE_f vs VC_f	DPallv	Dtx3	0.000389502	0.270118	0.602	0.393	1.20591	Up
HE_f vs VC_f	DPallv	Zcchc3	0.000403695	0.329522	0.857	0.729	1.2566	Up
HE_f vs VC_f	DPallv	Cacfd1	0.000403784	-0.264611	0.733	0.871	0.832423	Down
HE_f vs VC_f	DPallv	Ncln	0.000410484	-0.320812	0.913	0.929	0.800619	Down
HE_f vs VC_f	DPallv	Srebf2	0.000413209	0.39501	0.752	0.657	1.31495	Up
HE_f vs VC_f	DPallv	Idh3a	0.000413567	-0.27802	0.795	0.857	0.824722	Down
HE_f vs VC_f	DPallv	Lmtk3	0.000414595	-0.366145	0.727	0.764	0.775853	Down
HE_f vs VC_f	DPallv	Zfp362	0.000417644	-0.275869	1	1	0.825953	Down
HE_f vs VC_f	DPallv	Chpf	0.000419956	-0.36843	0.615	0.8	0.774625	Down
HE_f vs VC_f	DPallv	Cox17	0.000432457	-0.323938	0.696	0.836	0.798886	Down
HE_f vs VC_f	DPallv	Bri3	0.000436204	0.273146	0.752	0.607	1.20844	Up
HE_f vs VC_f	DPallv	Sarm1	0.000437225	0.32706	0.683	0.529	1.25445	Up
HE_f vs VC_f	DPallv	Ubac1	0.000441185	0.303894	0.615	0.429	1.23447	Up
HE_f vs VC_f	DPallv	Aldh2	0.000453087	-0.272131	0.863	0.95	0.828096	Down
HE_f vs VC_f	DPallv	Vps28	0.000486227	0.28616	0.385	0.207	1.21939	Up
HE_f vs VC_f	DPallv	Larp4b	0.000497489	0.305585	0.932	0.871	1.23592	Up
HE_f vs VC_f	DPallv	Adprh	0.000497707	0.289171	0.807	0.614	1.22194	Up
HE_f vs VC_f	DPallv	Eif4g1	0.000515468	0.271436	0.994	0.986	1.20701	Up
HE_f vs VC_f	DPallv	Fabp5	0.000525396	-0.303418	0.938	0.986	0.810331	Down
HE_f vs VC_f	DPallv	Mcrip1	0.000547097	0.302242	0.988	0.936	1.23306	Up
HE_f vs VC_f	DPallv	Mogs	0.000554962	0.286031	0.422	0.236	1.21928	Up
HE_f vs VC_f	DPallv	Hdgf	0.000561715	0.282666	0.901	0.85	1.21644	Up
HE_f vs VC_f	DPallv	Dlx2	0.000565036	0.283793	0.516	0.314	1.21739	Up
HE_f vs VC_f	DPallv	Ptdss1	0.000572728	-0.310981	0.745	0.829	0.806093	Down
HE_f vs VC_f	DPallv	Slit1	0.000573305	-0.266654	0.503	0.65	0.831245	Down
HE_f vs VC_f	DPallv	Sema5b	0.000591218	0.304672	0.652	0.471	1.23514	Up
HE_f vs VC_f	DPallv	Zmynd19	0.000603773	0.290426	0.814	0.671	1.223	Up
HE_f vs VC_f	DPallv	R3hdm4	0.000611445	0.348053	0.547	0.364	1.27284	Up
HE_f vs VC_f	DPallv	Hspe1	0.000613895	0.320135	0.764	0.614	1.24845	Up
HE_f vs VC_f	DPallv	Ppp1r9b	0.000672505	0.318897	0.938	0.8	1.24738	Up
HE_f vs VC_f	DPallv	Fam120a	0.000678017	-0.344146	0.714	0.821	0.787774	Down
HE_f vs VC_f	DPallv	Mecr	0.000743195	-0.351381	0.447	0.579	0.783833	Down
HE_f vs VC_f	DPallv	Dnajb3	0.000755583	-0.279313	0.385	0.557	0.823983	Down
HE_f vs VC_f	DPallv	Syn2	0.000758927	-0.383128	0.472	0.621	0.766773	Down
HE_f vs VC_f	DPallv	Msi2	0.000771151	0.28808	0.658	0.479	1.22101	Up
HE_f vs VC_f	DPallv	Gabrb3	0.000781925	-0.33645	0.932	0.943	0.791987	Down
HE_f vs VC_f	DPallv	Ckb	0.000785821	-0.347117	0.727	0.8	0.786154	Down
HE_f vs VC_f	DPallv	Pigq	0.000791062	-0.34492	0.404	0.586	0.787352	Down
HE_f vs VC_f	DPallv	Chmp6	0.0008024	0.316833	0.609	0.421	1.24559	Up
HE_f vs VC_f	DPallv	Tmem28	0.000809066	0.284721	0.609	0.4	1.21817	Up
HE_f vs VC_f	DPallv	Nova2	0.00080995	0.381015	0.888	0.8	1.30226	Up
HE_f vs VC_f	DPallv	Rsbn1	0.000813193	0.284979	0.963	0.929	1.21839	Up
HE_f vs VC_f	DPallv	Kctd12	0.00082518	-0.391419	0.764	0.871	0.762379	Down
HE_f vs VC_f	DPallv	Fkbp8	0.000870209	0.274241	1	0.986	1.20936	Up
HE_f vs VC_f	DPallv	Abhd4	0.000894785	-0.378132	0.466	0.629	0.769433	Down
HE_f vs VC_f	DPallv	Mvb12b	0.00092792	0.288171	0.46	0.286	1.22109	Up
HE_f vs VC_f	DPallv	Alms1	0.000954528	-0.320278	0.907	0.929	0.800915	Down
HE_f vs VC_f	DPallv	Tnc	0.000955991	-0.448762	0.503	0.693	0.732671	Down
HE_f vs VC_f	DPallv	Vps33a	0.000956989	-0.304727	0.739	0.793	0.809595	Down
HE_f vs VC_f	DPallv	Hist1h3d	0.00096717	-0.358889	0.857	0.886	0.779765	Down
HE_f vs VC_f	DPallv	Rprd1a	0.00096892	0.326061	0.497	0.314	1.25359	Up
HE_f vs VC_f	DPallv	Lztr1	0.00099579	-0.288745	0.41	0.571	0.818614	Down
HE_f vs VC_f	DPallv	Bcl11b	0.00107844	0.273451	0.497	0.314	1.2087	Up
HE_f vs VC_f	DPallv	Zfp651	0.00107885	0.27518	0.652	0.486	1.21014	Up
HE_f vs VC_f	DPallv	Map4k4	0.00108582	0.272297	0.615	0.45	1.20773	Up
HE_f vs VC_f	DPallv	Osbpl6	0.00109216	-0.290338	0.217	0.379	0.81771	Down
HE_f vs VC_f	DPallv	Ap2a1	0.00113978	0.350907	0.634	0.486	1.27536	Up
HE_f vs VC_f	DPallv	Atp5b	0.0011499	-0.268489	0.907	0.921	0.830189	Down
HE_f vs VC_f	DPallv	Pim3	0.00115638	0.299805	0.795	0.736	1.23098	Up
HE_f vs VC_f	DPallv	Otud4	0.00119401	0.263273	0.714	0.571	1.2002	Up
HE_f vs VC_f	DPallv	Lman2l	0.0012123	-0.301646	0.82	0.871	0.811326	Down
HE_f vs VC_f	DPallv	Ado	0.00121935	0.287113	0.789	0.657	1.2202	Up
HE_f vs VC_f	DPallv	Enc1	0.00122714	0.358512	0.919	0.871	1.2821	Up
HE_f vs VC_f	DPallv	Manf	0.00126555	-0.308133	0.385	0.55	0.807686	Down
HE_f vs VC_f	DPallv	Usf1	0.00128165	0.31774	0.41	0.264	1.24638	Up
HE_f vs VC_f	DPallv	Shank2	0.00131898	-0.334627	0.851	0.893	0.792989	Down
HE_f vs VC_f	DPallv	Brwd1	0.00146525	-0.296982	0.894	0.886	0.813953	Down
HE_f vs VC_f	DPallv	Adgrl1	0.00148313	0.286254	0.671	0.493	1.21947	Up
HE_f vs VC_f	DPallv	Scrt1	0.00153109	0.27277	0.95	0.879	1.20813	Up
HE_f vs VC_f	DPallv	Rpf1	0.00160231	-0.335416	0.398	0.536	0.792556	Down
HE_f vs VC_f	DPallv	Psd	0.00162462	-0.290774	0.963	0.971	0.817463	Down
HE_f vs VC_f	DPallv	Tmem178	0.00163017	0.278359	0.839	0.729	1.21281	Up
HE_f vs VC_f	DPallv	Edf1	0.00163229	-0.317111	0.783	0.85	0.802676	Down
HE_f vs VC_f	DPallv	1700088E04Rik	0.00172227	-0.267388	0.161	0.307	0.830822	Down
HE_f vs VC_f	DPallv	Rmnd5a	0.00183599	-0.276596	0.317	0.479	0.825537	Down
HE_f vs VC_f	DPallv	Mcm3	0.00191886	0.282908	0.596	0.45	1.21664	Up
HE_f vs VC_f	DPallv	Daam2	0.00197994	-0.371559	0.155	0.293	0.772947	Down
HE_f vs VC_f	DPallv	Fam50a	0.00209346	-0.269573	0.851	0.857	0.829565	Down
HE_f vs VC_f	DPallv	Fam117b	0.0020974	0.285632	0.59	0.407	1.21894	Up
HE_f vs VC_f	DPallv	Egln1	0.0022141	0.282868	0.596	0.421	1.21661	Up
HE_f vs VC_f	DPallv	Zmiz2	0.00236157	0.265045	0.832	0.721	1.20167	Up
HE_f vs VC_f	DPallv	Arf6	0.00236833	0.269987	0.602	0.45	1.2058	Up
HE_f vs VC_f	DPallv	Fbxl6	0.00240686	-0.276084	0.615	0.743	0.82583	Down
HE_f vs VC_f	DPallv	Lrp11	0.00242896	-0.29647	0.925	0.929	0.814242	Down
HE_f vs VC_f	DPallv	Cep170b	0.00246246	0.265492	0.634	0.464	1.20205	Up
HE_f vs VC_f	DPallv	Atat1	0.00253707	0.282445	0.77	0.643	1.21625	Up
HE_f vs VC_f	DPallv	Mier2	0.00263185	0.264582	0.745	0.607	1.20129	Up
HE_f vs VC_f	DPallv	Cdc5l	0.00265224	0.281741	0.497	0.329	1.21566	Up
HE_f vs VC_f	DPallv	Gar1	0.00266002	0.283793	0.472	0.307	1.21739	Up
HE_f vs VC_f	DPallv	Ube2a	0.00268329	-0.279636	0.366	0.514	0.823799	Down
HE_f vs VC_f	DPallv	Fam173a	0.00272906	-0.284374	0.491	0.657	0.821098	Down
HE_f vs VC_f	DPallv	Rnf114	0.00274241	0.314416	0.752	0.686	1.24351	Up
HE_f vs VC_f	DPallv	Ppfia3	0.00277209	-0.266677	0.764	0.871	0.831232	Down
HE_f vs VC_f	DPallv	Arhgap21	0.00279335	0.282116	0.627	0.5	1.21598	Up
HE_f vs VC_f	DPallv	Vars	0.00281558	0.296144	0.553	0.407	1.22786	Up
HE_f vs VC_f	DPallv	Ttyh1	0.00289773	-0.277251	0.28	0.436	0.825162	Down
HE_f vs VC_f	DPallv	Nadk	0.00292818	-0.319285	0.621	0.693	0.801467	Down
HE_f vs VC_f	DPallv	Pcdhgc4	0.00311447	-0.287648	0.615	0.7	0.819237	Down
HE_f vs VC_f	DPallv	Mad2l2	0.00312184	-0.310447	0.807	0.857	0.806392	Down
HE_f vs VC_f	DPallv	Lcmt1	0.00320389	-0.271027	0.689	0.764	0.828729	Down
HE_f vs VC_f	DPallv	Ank2	0.00321803	-0.342022	0.845	0.914	0.788935	Down
HE_f vs VC_f	DPallv	Nck2	0.00324948	0.287951	0.472	0.321	1.2209	Up
HE_f vs VC_f	DPallv	Pbx1	0.00326841	0.294121	0.975	0.907	1.22614	Up
HE_f vs VC_f	DPallv	Foxo6	0.00330991	0.272992	0.665	0.514	1.20831	Up
HE_f vs VC_f	DPallv	Haghl	0.0033364	-0.308911	0.509	0.643	0.807251	Down
HE_f vs VC_f	DPallv	Mt2	0.0035716	-0.313802	0.286	0.443	0.804519	Down
HE_f vs VC_f	DPallv	Safb	0.00400414	0.308433	0.938	0.907	1.23836	Up
HE_f vs VC_f	DPallv	Sfpq	0.00403835	0.395607	0.602	0.443	1.3155	Up
HE_f vs VC_f	DPallv	Isca2	0.00408441	-0.311422	0.292	0.421	0.805847	Down
HE_f vs VC_f	DPallv	Ist1	0.00429727	-0.322533	0.571	0.65	0.799664	Down
HE_f vs VC_f	DPallv	Nudt18	0.00430068	-0.287495	0.292	0.429	0.819324	Down
HE_f vs VC_f	DPallv	Fabp7	0.00446288	-0.332356	0.733	0.879	0.794238	Down
HE_f vs VC_f	DPallv	Cdk4	0.00453228	0.275819	0.758	0.636	1.21068	Up
HE_f vs VC_f	DPallv	Cdk19	0.00453952	0.280967	0.894	0.871	1.21501	Up
HE_f vs VC_f	DPallv	Cyth2	0.00473746	0.267545	0.975	0.929	1.20376	Up
HE_f vs VC_f	DPallv	Garem2	0.0050946	0.288308	0.795	0.671	1.22121	Up
HE_f vs VC_f	DPallv	Pcdh19	0.00535523	-0.265292	0.41	0.557	0.83203	Down
HE_f vs VC_f	DPallv	Dctn1	0.00536832	-0.289523	0.745	0.864	0.818172	Down
HE_f vs VC_f	DPallv	Sparcl1	0.00538082	-0.280861	0.398	0.529	0.8231	Down
HE_f vs VC_f	DPallv	Calr	0.00581472	-0.315291	0.41	0.521	0.803689	Down
HE_f vs VC_f	DPallv	Nol12	0.00611629	0.280619	0.814	0.671	1.21472	Up
HE_f vs VC_f	DPallv	Ly6h	0.00619899	-0.274146	0.814	0.843	0.826939	Down
HE_f vs VC_f	DPallv	Cdkn2c	0.00687836	-0.405323	0.36	0.486	0.755067	Down
HE_f vs VC_f	DPallv	Ccdc149	0.00692306	0.280832	0.534	0.4	1.21489	Up
HE_f vs VC_f	DPallv	Slc38a2	0.00700999	-0.303274	0.503	0.593	0.810411	Down
HE_f vs VC_f	DPallv	Tmem170	0.00752328	0.311489	0.472	0.357	1.24099	Up
HE_f vs VC_f	DPallv	Tsc22d4	0.00779286	-0.317909	0.683	0.771	0.802232	Down
HE_f vs VC_f	DPallv	Dyrk1b	0.00881683	0.298261	0.795	0.7	1.22966	Up
HE_f vs VC_f	DPallv	Pdcd6ip	0.00916264	0.294792	0.826	0.743	1.22671	Up
HE_f vs VC_f	DPallv	2810459M11Rik	0.0100547	-0.278976	0.795	0.871	0.824176	Down
HE_f vs VC_f	DPallv	Prdx4	0.0109128	-0.2899	0.634	0.7	0.817959	Down
HE_f vs VC_f	DPallv	Slc9a3r1	0.0133473	-0.443549	0.584	0.65	0.735324	Down
HE_f vs VC_f	DPallv	Grin2b	0.015961	-0.269321	0.348	0.45	0.82971	Down
HE_f vs VC_f	DPallv	Dbi	0.0162161	0.337851	0.758	0.679	1.26387	Up
HE_f vs VC_f	DPallv	Sfrp1	0.0182453	-0.307879	0.807	0.871	0.807829	Down
HE_f vs VC_f	DPallv	Plxnd1	0.0214536	-0.288005	0.689	0.75	0.819034	Down
HE_f vs VC_f	DPallv	Hba-a2	0.022182	0.518101	0.994	0.986	1.43207	Up
HE_f vs VC_f	DPallv	Ptpn5	0.0230357	-0.333662	0.776	0.786	0.79352	Down
HE_f vs VC_f	DPallv	Tubb4b	0.0245775	0.26474	0.944	0.871	1.20142	Up
HE_f vs VC_f	DPallv	Hist1h4f	0.0256508	0.282899	0.907	0.85	1.21664	Up
HE_f vs VC_f	DPallv	Adcy1	0.0321533	-0.283132	0.807	0.821	0.821805	Down
HE_f vs VC_f	DPallv	Vim	0.0383633	0.285733	0.925	0.836	1.21903	Up
HE_f vs VC_f	DPallv	Gipr	0.0417478	-0.267108	0.466	0.55	0.830984	Down
HE_f vs VC_f	DPallv	Selenok	0.0420099	0.304257	0.143	0.071	1.23478	Up
HE_f vs VC_f	DPallv	Tcf7l1	0.0457053	0.281791	0.422	0.336	1.2157	Up
HE_f vs VC_f	DPallv	Uchl1	0.0476665	-0.28721	0.714	0.743	0.819486	Down
HE_m vs VC_m	DPallv	Pabpn1	9.68323e-16	0.768485	0.917	0.687	1.70348	Up
HE_m vs VC_m	DPallv	H2afz	2.05067e-11	0.483106	1	1	1.39775	Up
HE_m vs VC_m	DPallv	Ctxn1	2.32706e-11	-0.346528	1	1	0.786475	Down
HE_m vs VC_m	DPallv	Syt4	5.60331e-10	-0.408413	0.101	0.407	0.753452	Down
HE_m vs VC_m	DPallv	Islr2	1.72159e-09	-0.594342	0.722	0.887	0.662347	Down
HE_m vs VC_m	DPallv	Adgrb1	2.67242e-09	-0.306123	1	1	0.808812	Down
HE_m vs VC_m	DPallv	Ddx5	5.93899e-09	0.284797	1	1	1.21824	Up
HE_m vs VC_m	DPallv	Hectd4	1.25475e-07	-0.381699	0.207	0.48	0.767533	Down
HE_m vs VC_m	DPallv	Srcin1	2.78961e-07	-0.271878	1	1	0.828241	Down
HE_m vs VC_m	DPallv	Atp6v0d1	2.82976e-07	-0.35973	0.976	1	0.77931	Down
HE_m vs VC_m	DPallv	Pfkp	4.94152e-07	-0.305327	0.083	0.307	0.809259	Down
HE_m vs VC_m	DPallv	Nr2f1	5.58079e-07	-0.423157	1	1	0.745791	Down
HE_m vs VC_m	DPallv	Hbb-bs	7.11967e-07	0.566272	0.953	0.82	1.48069	Up
HE_m vs VC_m	DPallv	Rnf187	8.05006e-07	0.427257	0.982	0.947	1.34467	Up
HE_m vs VC_m	DPallv	Cadm1	8.36825e-07	-0.320341	0.112	0.347	0.800881	Down
HE_m vs VC_m	DPallv	Chd3	1.24935e-06	-0.3868	0.325	0.593	0.764824	Down
HE_m vs VC_m	DPallv	Mef2c	1.2677e-06	-0.333699	0.124	0.353	0.793499	Down
HE_m vs VC_m	DPallv	Hspa5	2.11979e-06	-0.301421	0.982	0.993	0.811453	Down
HE_m vs VC_m	DPallv	Ttr	3.0042e-06	1.12392	0.905	0.773	2.17939	Up
HE_m vs VC_m	DPallv	Mycl	3.58461e-06	-0.397416	0.888	0.953	0.759217	Down
HE_m vs VC_m	DPallv	Abi2	5.53125e-06	-0.29817	0.178	0.413	0.813284	Down
HE_m vs VC_m	DPallv	C1qtnf4	6.75863e-06	-0.369398	1	0.993	0.774106	Down
HE_m vs VC_m	DPallv	Irf2bp1	1.07018e-05	-0.364706	0.213	0.433	0.776627	Down
HE_m vs VC_m	DPallv	Kcnk1	1.55564e-05	-0.41008	0.243	0.473	0.752582	Down
HE_m vs VC_m	DPallv	Shisa6	1.7769e-05	-0.550353	0.805	0.84	0.682853	Down
HE_m vs VC_m	DPallv	Bbc3	2.07413e-05	-0.365143	0.763	0.853	0.776392	Down
HE_m vs VC_m	DPallv	Cbr1	2.28736e-05	-0.323493	0.343	0.593	0.799132	Down
HE_m vs VC_m	DPallv	Cyb561d2	2.51498e-05	-0.265547	0.314	0.553	0.831883	Down
HE_m vs VC_m	DPallv	Ppic	3.57079e-05	-0.367612	0.331	0.567	0.775065	Down
HE_m vs VC_m	DPallv	Fosl2	4.36512e-05	-0.378512	0.183	0.367	0.769231	Down
HE_m vs VC_m	DPallv	Msl1	4.45066e-05	-0.306761	0.899	0.96	0.808455	Down
HE_m vs VC_m	DPallv	Pacs1	4.63052e-05	-0.272157	1	1	0.828081	Down
HE_m vs VC_m	DPallv	Kctd12	4.97625e-05	-0.328119	0.882	0.927	0.796575	Down
HE_m vs VC_m	DPallv	Dll1	5.35896e-05	-0.343076	0.432	0.673	0.788359	Down
HE_m vs VC_m	DPallv	Csnk1a1	5.87179e-05	-0.338071	0.325	0.553	0.791099	Down
HE_m vs VC_m	DPallv	Negr1	6.00397e-05	-0.355661	0.893	0.927	0.781512	Down
HE_m vs VC_m	DPallv	Rapgefl1	6.61889e-05	-0.303046	0.349	0.553	0.810539	Down
HE_m vs VC_m	DPallv	Khdrbs2	6.70105e-05	-0.269616	0.278	0.527	0.82954	Down
HE_m vs VC_m	DPallv	Hist1h2bj	6.73594e-05	0.331372	0.988	0.993	1.25821	Up
HE_m vs VC_m	DPallv	Trim9	6.80655e-05	-0.271236	0.361	0.607	0.828609	Down
HE_m vs VC_m	DPallv	Lrrc20	7.00303e-05	-0.288874	0.314	0.553	0.81854	Down
HE_m vs VC_m	DPallv	Hist1h1d	9.49777e-05	0.273612	1	1	1.20883	Up
HE_m vs VC_m	DPallv	Tle5	0.000120672	0.302848	0.964	0.913	1.23358	Up
HE_m vs VC_m	DPallv	Tmpo	0.000124369	0.275722	1	1	1.2106	Up
HE_m vs VC_m	DPallv	Dad1	0.000137902	-0.289017	0.266	0.467	0.81846	Down
HE_m vs VC_m	DPallv	Crlf1	0.000146065	-0.267341	0.32	0.553	0.830849	Down
HE_m vs VC_m	DPallv	Cpne1	0.000148168	-0.28798	0.337	0.56	0.819048	Down
HE_m vs VC_m	DPallv	Fchsd2	0.000180476	-0.307944	0.325	0.527	0.807792	Down
HE_m vs VC_m	DPallv	Bhlhe22	0.000180645	-0.30191	0.976	1	0.811178	Down
HE_m vs VC_m	DPallv	Eef1a1	0.000181991	-0.285413	0.988	1	0.820506	Down
HE_m vs VC_m	DPallv	Dtx4	0.000189841	-0.347775	0.834	0.84	0.785795	Down
HE_m vs VC_m	DPallv	Igdcc4	0.000199505	-0.277333	0.325	0.54	0.825115	Down
HE_m vs VC_m	DPallv	Mpc2	0.000201454	-0.35172	0.479	0.66	0.783649	Down
HE_m vs VC_m	DPallv	Srsf11	0.000206907	-0.294208	0.32	0.533	0.81552	Down
HE_m vs VC_m	DPallv	Rtn4rl2	0.000214593	-0.383021	0.592	0.727	0.76683	Down
HE_m vs VC_m	DPallv	Cldnd1	0.000231127	-0.265635	0.118	0.28	0.831833	Down
HE_m vs VC_m	DPallv	Rtn4	0.000233064	-0.274422	0.183	0.36	0.826781	Down
HE_m vs VC_m	DPallv	Smdt1	0.000234097	-0.277204	0.408	0.633	0.825189	Down
HE_m vs VC_m	DPallv	Dnajb3	0.00025649	-0.263777	0.373	0.593	0.832905	Down
HE_m vs VC_m	DPallv	Adcy1	0.00026379	-0.417388	0.929	0.98	0.748779	Down
HE_m vs VC_m	DPallv	Maged1	0.000273588	0.336576	0.911	0.82	1.26276	Up
HE_m vs VC_m	DPallv	Ppp1r14b	0.000332704	0.36568	0.876	0.767	1.28849	Up
HE_m vs VC_m	DPallv	Tubb3	0.00034325	-0.264348	0.858	0.86	0.832575	Down
HE_m vs VC_m	DPallv	Hdgf	0.00037852	0.334453	0.828	0.74	1.2609	Up
HE_m vs VC_m	DPallv	Nsd2	0.000391365	0.307517	0.947	0.853	1.23758	Up
HE_m vs VC_m	DPallv	Igfbpl1	0.000421239	0.325592	1	1	1.25318	Up
HE_m vs VC_m	DPallv	Jpt1	0.000434532	-0.282821	1	1	0.821982	Down
HE_m vs VC_m	DPallv	Ptp4a1	0.000462191	-0.280874	0.225	0.4	0.823092	Down
HE_m vs VC_m	DPallv	Jph3	0.000522592	-0.332178	0.929	0.953	0.794336	Down
HE_m vs VC_m	DPallv	Amotl2	0.000538817	-0.340599	0.621	0.76	0.789713	Down
HE_m vs VC_m	DPallv	Gap43	0.000626536	-0.342515	0.521	0.647	0.788665	Down
HE_m vs VC_m	DPallv	Mt2	0.000629976	-0.312352	0.201	0.373	0.805328	Down
HE_m vs VC_m	DPallv	Mex3b	0.000638204	0.290548	0.994	0.987	1.2231	Up
HE_m vs VC_m	DPallv	Slc9a3r1	0.000644533	-0.331804	0.432	0.66	0.794542	Down
HE_m vs VC_m	DPallv	Cdk19	0.000659132	-0.277828	0.893	0.913	0.824832	Down
HE_m vs VC_m	DPallv	Fam168b	0.00069585	-0.317778	0.781	0.853	0.802305	Down
HE_m vs VC_m	DPallv	Ptbp2	0.000856323	0.29839	0.988	0.94	1.22977	Up
HE_m vs VC_m	DPallv	Stmn3	0.000903639	0.295415	0.888	0.84	1.22724	Up
HE_m vs VC_m	DPallv	Pex26	0.000942736	-0.302933	0.663	0.747	0.810603	Down
HE_m vs VC_m	DPallv	Gpr27	0.000961892	-0.456191	0.888	0.9	0.728908	Down
HE_m vs VC_m	DPallv	Tet3	0.000983161	-0.28796	0.379	0.58	0.819059	Down
HE_m vs VC_m	DPallv	Klhl42	0.00104548	-0.278581	0.402	0.573	0.824401	Down
HE_m vs VC_m	DPallv	Rsbn1	0.00109677	0.274472	0.97	0.94	1.20955	Up
HE_m vs VC_m	DPallv	Dars	0.00124467	-0.275565	0.314	0.48	0.826127	Down
HE_m vs VC_m	DPallv	Arf1	0.00124645	0.292002	0.976	0.933	1.22434	Up
HE_m vs VC_m	DPallv	Cplx1	0.0015408	0.34891	0.769	0.673	1.2736	Up
HE_m vs VC_m	DPallv	Bola1	0.00156107	-0.265457	0.533	0.7	0.831935	Down
HE_m vs VC_m	DPallv	Gabrb3	0.00168558	-0.268754	0.959	0.987	0.830036	Down
HE_m vs VC_m	DPallv	Hsp90aa1	0.00175475	-0.264507	0.408	0.593	0.832483	Down
HE_m vs VC_m	DPallv	Zmym3	0.00181304	0.291886	0.905	0.78	1.22424	Up
HE_m vs VC_m	DPallv	Stmn4	0.00216877	-0.300013	0.361	0.533	0.812245	Down
HE_m vs VC_m	DPallv	Tubb4b	0.00220709	0.305828	0.911	0.813	1.23613	Up
HE_m vs VC_m	DPallv	Pf4	0.00239441	-0.276012	0.024	0.107	0.825871	Down
HE_m vs VC_m	DPallv	Thra	0.00240876	-0.296049	0.544	0.687	0.81448	Down
HE_m vs VC_m	DPallv	Sox4	0.00248472	0.268835	0.982	0.967	1.20483	Up
HE_m vs VC_m	DPallv	Prkab1	0.00281373	0.263388	0.888	0.76	1.20029	Up
HE_m vs VC_m	DPallv	Ccdc59	0.00326094	0.309066	0.876	0.78	1.23891	Up
HE_m vs VC_m	DPallv	Efna3	0.00337907	-0.274422	0.462	0.587	0.826781	Down
HE_m vs VC_m	DPallv	Ubtd1	0.00347071	-0.293562	0.29	0.467	0.815885	Down
HE_m vs VC_m	DPallv	Dalrd3	0.00348953	-0.327855	0.272	0.407	0.79672	Down
HE_m vs VC_m	DPallv	Eln	0.00419825	-0.430889	0.26	0.4	0.741805	Down
HE_m vs VC_m	DPallv	Pxdc1	0.00454534	-0.381888	0.408	0.56	0.767433	Down
HE_m vs VC_m	DPallv	Bcan	0.00464785	-0.378362	0.805	0.873	0.76931	Down
HE_m vs VC_m	DPallv	Mt1	0.0052598	-0.430795	0.923	0.94	0.741853	Down
HE_m vs VC_m	DPallv	Ubqln2	0.00537574	-0.298973	0.373	0.533	0.812831	Down
HE_m vs VC_m	DPallv	Fblim1	0.00559797	-0.263209	0.272	0.42	0.833233	Down
HE_m vs VC_m	DPallv	Lamc1	0.00611787	-0.266878	0.917	0.96	0.831116	Down
HE_m vs VC_m	DPallv	Slc25a38	0.00782152	-0.293153	0.243	0.367	0.816117	Down
HE_m vs VC_m	DPallv	Hist1h3d	0.00908464	-0.263154	0.787	0.913	0.833264	Down
HE_m vs VC_m	DPallv	Col9a3	0.00989949	0.32283	0.811	0.687	1.25078	Up
HE_m vs VC_m	DPallv	Hba-a2	0.0120989	0.33138	1	1	1.25822	Up
HE_m vs VC_m	DPallv	Hist1h4f	0.0122916	0.303173	0.876	0.873	1.23386	Up
HE_m vs VC_m	DPallv	Tns1	0.0130757	-0.303566	0.296	0.427	0.810247	Down
HE_m vs VC_m	DPallv	Hcn1	0.0165752	-0.378512	0.621	0.7	0.769231	Down
HE_m vs VC_m	DPallv	Hist1h1e	0.0211379	0.286965	0.657	0.62	1.22007	Up
HE_m vs VC_m	DPallv	Srsf2	0.0276302	0.264456	0.692	0.613	1.20118	Up
HE_m vs VC_m	DPallv	Mt3	0.0323829	-0.34434	1	1	0.787668	Down
HE_m vs VC_m	DPallv	2810459M11Rik	0.0352966	-0.375774	0.787	0.847	0.770692	Down
HE_m vs VC_m	DPallv	Ydjc	0.0372147	-0.276627	0.751	0.787	0.825519	Down
HE_m vs VC_m	DPallv	Hist1h3a	0.0414394	0.29883	0.467	0.4	1.23015	Up

## Sheet: p2R
Comparison	Brain region	Gene	p-value	log2FoldChange	pct.1	pct.2	FoldChange	Regulation
HE_f vs VC_f	p2R	Pabpn1	5.19654e-19	0.957274	0.865	0.547	1.94164	Up
HE_f vs VC_f	p2R	Strap	1.41819e-10	0.61504	0.936	0.777	1.5316	Up
HE_f vs VC_f	p2R	Ddx5	1.0039e-09	0.355972	1	1	1.27985	Up
HE_f vs VC_f	p2R	Hint1	1.72216e-07	0.47152	0.551	0.259	1.38657	Up
HE_f vs VC_f	p2R	Dlgap4	5.14301e-07	-0.460909	0.974	1	0.726529	Down
HE_f vs VC_f	p2R	Bcas2	9.45043e-07	0.371743	1	1	1.29392	Up
HE_f vs VC_f	p2R	Usp4	5.25608e-06	0.374107	0.699	0.46	1.29604	Up
HE_f vs VC_f	p2R	Ctxn1	6.14373e-06	-0.315429	1	1	0.803612	Down
HE_f vs VC_f	p2R	Hdgf	1.42613e-05	0.39624	0.808	0.583	1.31607	Up
HE_f vs VC_f	p2R	Pacs1	1.5552e-05	-0.30215	0.987	1	0.811043	Down
HE_f vs VC_f	p2R	Sbk1	1.80167e-05	-0.268118	1	1	0.830402	Down
HE_f vs VC_f	p2R	Pfn1	2.27282e-05	0.270497	1	1	1.20622	Up
HE_f vs VC_f	p2R	Sh2b2	2.37782e-05	-0.376909	0.91	0.978	0.770086	Down
HE_f vs VC_f	p2R	Ankrd13b	2.80802e-05	-0.304523	1	1	0.80971	Down
HE_f vs VC_f	p2R	Phf5a	2.84024e-05	0.3787	0.519	0.295	1.30017	Up
HE_f vs VC_f	p2R	Zfp651	3.08371e-05	0.430375	0.673	0.475	1.34758	Up
HE_f vs VC_f	p2R	Vps53	3.11018e-05	0.338943	0.981	0.942	1.26483	Up
HE_f vs VC_f	p2R	Zcchc3	3.81036e-05	0.316771	0.968	0.863	1.24554	Up
HE_f vs VC_f	p2R	Trim8	4.02008e-05	0.33004	0.962	0.878	1.25705	Up
HE_f vs VC_f	p2R	Tmem223	4.72729e-05	0.311359	0.981	0.971	1.24088	Up
HE_f vs VC_f	p2R	Actr3	7.96773e-05	0.374451	0.994	0.935	1.29635	Up
HE_f vs VC_f	p2R	Pcmt1	9.02943e-05	0.367564	0.628	0.424	1.29017	Up
HE_f vs VC_f	p2R	Hdgfl2	9.98413e-05	-0.290422	0.942	0.95	0.817663	Down
HE_f vs VC_f	p2R	Cdc34	0.000109564	0.413636	0.769	0.655	1.33204	Up
HE_f vs VC_f	p2R	Pi4k2a	0.000127373	0.324927	0.75	0.576	1.2526	Up
HE_f vs VC_f	p2R	Nucb1	0.000161759	0.328115	0.667	0.439	1.25537	Up
HE_f vs VC_f	p2R	Cd164	0.000161813	0.507311	0.635	0.482	1.4214	Up
HE_f vs VC_f	p2R	Pkd2	0.000162296	0.370435	0.776	0.647	1.29274	Up
HE_f vs VC_f	p2R	Chtop	0.00016778	0.272193	0.949	0.935	1.20764	Up
HE_f vs VC_f	p2R	Stk39	0.00022705	0.425996	0.679	0.482	1.3435	Up
HE_f vs VC_f	p2R	Cul7	0.000248542	0.318347	0.833	0.727	1.2469	Up
HE_f vs VC_f	p2R	Nsg1	0.000333752	-0.330814	0.891	0.993	0.795087	Down
HE_f vs VC_f	p2R	Mid1ip1	0.00035424	0.324525	0.891	0.799	1.25225	Up
HE_f vs VC_f	p2R	Sirt6	0.000376208	0.274666	0.744	0.554	1.20971	Up
HE_f vs VC_f	p2R	2025-03-05	0.000378162	0.276482	0.5	0.288	1.21124	Up
HE_f vs VC_f	p2R	Brsk2	0.000379215	-0.275132	0.981	1	0.826374	Down
HE_f vs VC_f	p2R	Papola	0.000397919	0.365022	0.949	0.806	1.2879	Up
HE_f vs VC_f	p2R	Ubtd2	0.000428796	0.296364	0.994	0.986	1.22805	Up
HE_f vs VC_f	p2R	Mdh2	0.00043334	0.309272	0.506	0.324	1.23908	Up
HE_f vs VC_f	p2R	Serpinh1	0.000452618	0.433452	0.59	0.381	1.35046	Up
HE_f vs VC_f	p2R	Gpr26	0.000476272	0.4208	0.462	0.281	1.33867	Up
HE_f vs VC_f	p2R	Vat1	0.000488238	-0.286355	1	1	0.819971	Down
HE_f vs VC_f	p2R	Mapre3	0.000528271	-0.276434	0.814	0.921	0.825629	Down
HE_f vs VC_f	p2R	Uqcr10	0.000529813	0.344961	0.724	0.568	1.27012	Up
HE_f vs VC_f	p2R	Mapk11	0.000556875	-0.325067	0.571	0.734	0.798261	Down
HE_f vs VC_f	p2R	Eif4g1	0.000596716	0.276902	0.994	1	1.21159	Up
HE_f vs VC_f	p2R	Alms1	0.000614769	-0.294252	0.917	0.993	0.815495	Down
HE_f vs VC_f	p2R	Wdr83os	0.000634673	0.32552	0.66	0.504	1.25312	Up
HE_f vs VC_f	p2R	Zscan2	0.000686043	-0.302393	0.59	0.755	0.810906	Down
HE_f vs VC_f	p2R	Ccdc59	0.000726524	0.310378	0.821	0.719	1.24003	Up
HE_f vs VC_f	p2R	Tceal9	0.000744005	0.346608	0.75	0.568	1.27157	Up
HE_f vs VC_f	p2R	Tnks2	0.000770338	0.307792	0.942	0.95	1.23781	Up
HE_f vs VC_f	p2R	Id4	0.00080822	-0.30599	0.712	0.842	0.808887	Down
HE_f vs VC_f	p2R	Mtss2	0.000808613	0.390173	0.571	0.403	1.31055	Up
HE_f vs VC_f	p2R	Wbp11	0.000881056	0.33311	0.929	0.813	1.25973	Up
HE_f vs VC_f	p2R	Cdc37	0.00105146	0.291389	0.673	0.504	1.22382	Up
HE_f vs VC_f	p2R	Lrrc4b	0.00106653	0.313089	0.974	0.95	1.24237	Up
HE_f vs VC_f	p2R	Ptpn5	0.00134187	-0.371885	0.865	0.906	0.772772	Down
HE_f vs VC_f	p2R	Atp13a1	0.00147038	-0.270618	0.179	0.331	0.828964	Down
HE_f vs VC_f	p2R	Adam15	0.00158788	0.282524	0.436	0.259	1.21632	Up
HE_f vs VC_f	p2R	Prdx5	0.00162704	0.280998	0.808	0.719	1.21503	Up
HE_f vs VC_f	p2R	Dyrk1b	0.00170162	0.320391	0.744	0.561	1.24867	Up
HE_f vs VC_f	p2R	Arpp21	0.00170361	-0.272256	0.16	0.302	0.828024	Down
HE_f vs VC_f	p2R	Gabbr1	0.00175235	-0.301244	1	1	0.811552	Down
HE_f vs VC_f	p2R	Srebf2	0.00211095	0.271091	0.788	0.662	1.20672	Up
HE_f vs VC_f	p2R	Luc7l	0.00213834	-0.270741	0.91	0.971	0.828894	Down
HE_f vs VC_f	p2R	Lmtk3	0.00224554	-0.275396	0.667	0.806	0.826224	Down
HE_f vs VC_f	p2R	Xpr1	0.0024313	0.313815	0.891	0.849	1.24299	Up
HE_f vs VC_f	p2R	Repin1	0.00257478	0.275137	0.782	0.612	1.21011	Up
HE_f vs VC_f	p2R	Hsd17b10	0.00259504	0.301987	0.994	0.986	1.23284	Up
HE_f vs VC_f	p2R	Sox11	0.00275901	-0.336723	1	1	0.791838	Down
HE_f vs VC_f	p2R	Rsbn1	0.0029427	0.265205	0.936	0.95	1.20181	Up
HE_f vs VC_f	p2R	Rab5c	0.00301098	0.265345	0.724	0.568	1.20192	Up
HE_f vs VC_f	p2R	Dohh	0.00301336	-0.309296	0.34	0.475	0.807036	Down
HE_f vs VC_f	p2R	Hspd1	0.00302049	-0.288883	0.519	0.633	0.818535	Down
HE_f vs VC_f	p2R	Bhlhe22	0.00348524	-0.345962	0.462	0.604	0.786783	Down
HE_f vs VC_f	p2R	Cdk4	0.00390437	0.275455	0.577	0.432	1.21038	Up
HE_f vs VC_f	p2R	Nectin1	0.00401395	-0.276086	0.321	0.475	0.825829	Down
HE_f vs VC_f	p2R	Scrn1	0.00404677	0.333401	0.853	0.849	1.25998	Up
HE_f vs VC_f	p2R	Arhgap33	0.00412406	-0.273376	0.962	0.986	0.827381	Down
HE_f vs VC_f	p2R	Zmpste24	0.00432911	0.297486	0.59	0.46	1.229	Up
HE_f vs VC_f	p2R	Nf1	0.00450698	0.280028	0.865	0.806	1.21422	Up
HE_f vs VC_f	p2R	Larp1	0.00471713	0.29297	0.679	0.554	1.22516	Up
HE_f vs VC_f	p2R	Maged1	0.00518723	0.267435	0.776	0.698	1.20367	Up
HE_f vs VC_f	p2R	Arhgef1	0.00532089	0.267112	0.353	0.216	1.2034	Up
HE_f vs VC_f	p2R	Unc13a	0.00533356	0.399677	0.788	0.734	1.31921	Up
HE_f vs VC_f	p2R	Ano8	0.00576728	-0.26739	0.891	0.964	0.830821	Down
HE_f vs VC_f	p2R	Med19	0.00600117	-0.271996	0.353	0.482	0.828173	Down
HE_f vs VC_f	p2R	4833420G17Rik	0.00609652	-0.349226	0.635	0.755	0.785005	Down
HE_f vs VC_f	p2R	Bccip	0.00614385	0.26995	0.468	0.324	1.20577	Up
HE_f vs VC_f	p2R	Col4a2	0.00643561	0.300978	0.827	0.705	1.23198	Up
HE_f vs VC_f	p2R	Pebp1	0.00645318	0.279835	0.782	0.698	1.21406	Up
HE_f vs VC_f	p2R	Pou3f3	0.00658589	-0.301954	0.91	0.964	0.811153	Down
HE_f vs VC_f	p2R	Tnc	0.00773876	-0.270955	0.25	0.381	0.828771	Down
HE_f vs VC_f	p2R	Cbarp	0.00785534	0.315816	0.853	0.799	1.24472	Up
HE_f vs VC_f	p2R	Axin2	0.00799625	0.316648	0.859	0.755	1.24543	Up
HE_f vs VC_f	p2R	Csad	0.00866459	0.32726	0.513	0.41	1.25463	Up
HE_f vs VC_f	p2R	Gli3	0.00933312	0.288105	0.378	0.245	1.22104	Up
HE_f vs VC_f	p2R	Zfp423	0.00954174	0.279795	0.583	0.439	1.21402	Up
HE_f vs VC_f	p2R	Nkd2	0.00984723	0.292166	0.244	0.129	1.22448	Up
HE_f vs VC_f	p2R	Fgfbp3	0.0102403	-0.343537	0.724	0.835	0.788107	Down
HE_f vs VC_f	p2R	Fam117b	0.0108054	0.339179	0.603	0.525	1.26504	Up
HE_f vs VC_f	p2R	Bcan	0.0114004	-0.349325	0.635	0.77	0.784951	Down
HE_f vs VC_f	p2R	Mpc2	0.0120195	-0.288023	0.506	0.633	0.819024	Down
HE_f vs VC_f	p2R	Hbb-bt	0.0128908	-0.371576	0.276	0.396	0.772938	Down
HE_f vs VC_f	p2R	Sdhc	0.0130843	0.26882	0.564	0.439	1.20482	Up
HE_f vs VC_f	p2R	Fbxl19	0.0144937	0.2668	0.84	0.727	1.20314	Up
HE_f vs VC_f	p2R	Ndufaf5	0.014623	0.268678	0.429	0.317	1.2047	Up
HE_f vs VC_f	p2R	Tubb4b	0.0153987	0.375956	0.917	0.899	1.2977	Up
HE_f vs VC_f	p2R	Flt1	0.016241	-0.269147	0.404	0.511	0.82981	Down
HE_f vs VC_f	p2R	Zfp36l2	0.0162696	0.291068	0.615	0.504	1.22355	Up
HE_f vs VC_f	p2R	Ccnd1	0.0163553	0.322742	0.513	0.396	1.25071	Up
HE_f vs VC_f	p2R	Ptgds	0.0164556	0.411084	0.635	0.54	1.32968	Up
HE_f vs VC_f	p2R	Aif1l	0.0191386	0.315638	0.679	0.525	1.24456	Up
HE_f vs VC_f	p2R	Tmem191c	0.0196983	-0.283237	0.718	0.806	0.821745	Down
HE_f vs VC_f	p2R	Nhlh2	0.0241116	0.417115	0.699	0.583	1.33525	Up
HE_f vs VC_f	p2R	C130074G19Rik	0.0291675	0.410648	0.641	0.554	1.32928	Up
HE_f vs VC_f	p2R	B630019K06Rik	0.0336654	0.266195	0.904	0.827	1.20263	Up
HE_f vs VC_f	p2R	Rspo1	0.0385422	0.411306	0.34	0.245	1.32989	Up
HE_f vs VC_f	p2R	Adgrl1	0.0447064	0.268046	0.66	0.59	1.20418	Up
HE_f vs VC_f	p2R	Neurod2	0.0464269	-0.345517	0.404	0.504	0.787026	Down
HE_m vs VC_m	p2R	Marcks	5.13667e-21	-0.561436	1	1	0.677627	Down
HE_m vs VC_m	p2R	Clta	1.68882e-11	0.306174	1	1	1.23642	Up
HE_m vs VC_m	p2R	Pabpn1	4.65318e-11	0.607686	0.912	0.678	1.52381	Up
HE_m vs VC_m	p2R	Arglu1	5.63754e-10	0.392709	1	1	1.31286	Up
HE_m vs VC_m	p2R	Islr2	1.2571e-09	-0.68056	0.686	0.895	0.623923	Down
HE_m vs VC_m	p2R	Sem1	1.65097e-09	0.533007	0.993	0.986	1.44694	Up
HE_m vs VC_m	p2R	Papola	1.15323e-08	0.448505	0.964	0.853	1.36463	Up
HE_m vs VC_m	p2R	Snrnp70	1.25654e-08	-0.299184	1	1	0.812712	Down
HE_m vs VC_m	p2R	Camk2n1	2.10372e-08	-0.571103	0.949	0.986	0.673102	Down
HE_m vs VC_m	p2R	Rack1	3.71833e-08	0.328558	1	1	1.25576	Up
HE_m vs VC_m	p2R	Gpr27	4.14183e-08	-0.562077	0.832	0.937	0.677326	Down
HE_m vs VC_m	p2R	Szrd1	5.06055e-08	0.59369	0.745	0.531	1.5091	Up
HE_m vs VC_m	p2R	H2afz	5.95461e-08	0.541654	1	0.979	1.45564	Up
HE_m vs VC_m	p2R	Chmp4b	7.9449e-08	-0.350959	1	1	0.784063	Down
HE_m vs VC_m	p2R	Ubxn1	1.82013e-07	0.426114	0.956	0.916	1.34361	Up
HE_m vs VC_m	p2R	Tmem151b	2.10705e-07	-0.533056	0.796	0.909	0.691089	Down
HE_m vs VC_m	p2R	Basp1	2.63712e-07	-0.453025	1	1	0.730509	Down
HE_m vs VC_m	p2R	Caly	2.6846e-07	-0.37426	0.088	0.343	0.771501	Down
HE_m vs VC_m	p2R	Nap1l1	3.11683e-07	0.394128	1	0.993	1.31415	Up
HE_m vs VC_m	p2R	Agpat1	3.17708e-07	-0.437339	0.234	0.524	0.738496	Down
HE_m vs VC_m	p2R	Ptms	3.36308e-07	-0.270435	1	1	0.829069	Down
HE_m vs VC_m	p2R	Pcdh19	7.08617e-07	-0.692508	0.584	0.776	0.618777	Down
HE_m vs VC_m	p2R	Rusc2	7.19394e-07	-0.463821	0.993	0.993	0.725063	Down
HE_m vs VC_m	p2R	Vstm2l	7.34974e-07	-0.686796	0.328	0.566	0.621232	Down
HE_m vs VC_m	p2R	Ccdc59	1.04027e-06	0.457768	0.876	0.636	1.37342	Up
HE_m vs VC_m	p2R	Tmpo	1.09902e-06	0.444575	0.993	0.986	1.36091	Up
HE_m vs VC_m	p2R	Olfm1	1.33911e-06	-0.533212	0.299	0.552	0.691015	Down
HE_m vs VC_m	p2R	Spag7	1.40406e-06	0.446391	0.788	0.559	1.36263	Up
HE_m vs VC_m	p2R	Sf1	1.53224e-06	0.374883	1	0.937	1.29673	Up
HE_m vs VC_m	p2R	Pdxp	1.81903e-06	-0.484232	0.993	1	0.714877	Down
HE_m vs VC_m	p2R	Xpr1	1.90242e-06	-0.499078	0.861	0.965	0.707559	Down
HE_m vs VC_m	p2R	Ctxn1	2.05573e-06	-0.34092	1	1	0.789538	Down
HE_m vs VC_m	p2R	Akt1	2.45589e-06	0.418325	0.891	0.79	1.33637	Up
HE_m vs VC_m	p2R	Mbd3	2.46782e-06	0.411022	0.942	0.825	1.32963	Up
HE_m vs VC_m	p2R	C1qtnf4	2.48987e-06	-0.547556	0.92	0.993	0.684178	Down
HE_m vs VC_m	p2R	Zfp362	2.69914e-06	0.382787	1	0.979	1.30386	Up
HE_m vs VC_m	p2R	Lpgat1	2.78959e-06	-0.36853	0.978	0.986	0.774571	Down
HE_m vs VC_m	p2R	Gpr153	3.02056e-06	-0.517271	0.445	0.692	0.698692	Down
HE_m vs VC_m	p2R	Shisa6	3.05309e-06	-0.595735	0.657	0.839	0.661707	Down
HE_m vs VC_m	p2R	Eif4a1	4.14551e-06	0.372459	0.883	0.678	1.29456	Up
HE_m vs VC_m	p2R	Atp6v0d1	4.55482e-06	-0.349374	0.971	0.986	0.784925	Down
HE_m vs VC_m	p2R	Cacnb1	4.65545e-06	-0.38562	0.19	0.455	0.76545	Down
HE_m vs VC_m	p2R	Nf1	6.01435e-06	-0.449717	0.825	0.902	0.732186	Down
HE_m vs VC_m	p2R	Sst	7.21234e-06	-0.676114	0.818	0.902	0.625849	Down
HE_m vs VC_m	p2R	Snrpf	8.18905e-06	0.489134	0.803	0.608	1.4036	Up
HE_m vs VC_m	p2R	Syn1	9.47993e-06	-0.556998	0.774	0.888	0.679715	Down
HE_m vs VC_m	p2R	Commd3	1.11119e-05	0.371695	0.81	0.538	1.29387	Up
HE_m vs VC_m	p2R	Rnf103	1.1517e-05	-0.485241	0.818	0.895	0.714378	Down
HE_m vs VC_m	p2R	Zic2	1.19555e-05	-0.575796	0.715	0.881	0.670916	Down
HE_m vs VC_m	p2R	Edf1	1.20744e-05	0.37044	0.905	0.699	1.29275	Up
HE_m vs VC_m	p2R	Ina	1.246e-05	-0.494834	0.321	0.566	0.709643	Down
HE_m vs VC_m	p2R	Lrp11	1.40722e-05	-0.539914	0.854	0.937	0.687812	Down
HE_m vs VC_m	p2R	Actr3	1.65791e-05	-0.320865	0.993	1	0.80059	Down
HE_m vs VC_m	p2R	Serf2	1.70913e-05	0.270389	1	1	1.20613	Up
HE_m vs VC_m	p2R	Dennd5a	1.82202e-05	-0.330104	0.934	0.965	0.795479	Down
HE_m vs VC_m	p2R	Ski	1.84025e-05	0.350869	0.993	0.993	1.27533	Up
HE_m vs VC_m	p2R	Anp32e	1.95178e-05	0.40519	1	0.986	1.32426	Up
HE_m vs VC_m	p2R	Eif2d	1.98378e-05	0.443055	0.547	0.35	1.35948	Up
HE_m vs VC_m	p2R	Uck2	2.12651e-05	-0.359222	0.978	0.993	0.779585	Down
HE_m vs VC_m	p2R	Spred3	2.17894e-05	-0.421585	0.679	0.804	0.746604	Down
HE_m vs VC_m	p2R	Mex3a	2.37926e-05	-0.482859	0.745	0.839	0.715558	Down
HE_m vs VC_m	p2R	Tshz1	2.39336e-05	0.411331	0.504	0.266	1.32991	Up
HE_m vs VC_m	p2R	Snrpe	2.44932e-05	-0.399002	0.314	0.524	0.758383	Down
HE_m vs VC_m	p2R	Stk11	2.85725e-05	0.373392	0.869	0.622	1.29539	Up
HE_m vs VC_m	p2R	Kdelr2	2.9685e-05	-0.304124	0.978	1	0.809934	Down
HE_m vs VC_m	p2R	Larp1	3.05076e-05	0.335833	0.832	0.622	1.26211	Up
HE_m vs VC_m	p2R	Srcin1	4.04973e-05	-0.338931	1	1	0.790627	Down
HE_m vs VC_m	p2R	Tmem163	4.33427e-05	-0.348445	0.088	0.273	0.78543	Down
HE_m vs VC_m	p2R	Bax	4.49486e-05	0.287964	0.993	0.972	1.22092	Up
HE_m vs VC_m	p2R	Gpn2	4.95885e-05	0.373172	0.854	0.643	1.2952	Up
HE_m vs VC_m	p2R	Fam241a	5.00591e-05	-0.477799	0.606	0.762	0.718072	Down
HE_m vs VC_m	p2R	Polr1d	5.13628e-05	0.35076	0.993	0.965	1.27523	Up
HE_m vs VC_m	p2R	Scamp1	5.26312e-05	-0.298661	0.117	0.315	0.813007	Down
HE_m vs VC_m	p2R	Nsd2	5.82096e-05	0.339941	0.891	0.762	1.2657	Up
HE_m vs VC_m	p2R	Gap43	5.95921e-05	-0.489847	0.62	0.762	0.712101	Down
HE_m vs VC_m	p2R	Ift43	5.96796e-05	0.42047	0.788	0.615	1.33836	Up
HE_m vs VC_m	p2R	Tsc22d4	7.26133e-05	0.41226	0.825	0.671	1.33077	Up
HE_m vs VC_m	p2R	Nedd4	7.31289e-05	0.298261	0.993	0.972	1.22966	Up
HE_m vs VC_m	p2R	Tubb4b	8.24443e-05	0.544187	0.942	0.888	1.4582	Up
HE_m vs VC_m	p2R	Pou4f1	8.67045e-05	-0.805179	0.321	0.545	0.572291	Down
HE_m vs VC_m	p2R	Ppp3ca	9.02509e-05	-0.266544	0.978	1	0.831309	Down
HE_m vs VC_m	p2R	Npr1	9.3406e-05	-0.45738	0.409	0.608	0.728308	Down
HE_m vs VC_m	p2R	Cdk5r2	9.41904e-05	-0.512999	0.54	0.692	0.700764	Down
HE_m vs VC_m	p2R	Arf1	9.44085e-05	0.355773	0.956	0.916	1.27967	Up
HE_m vs VC_m	p2R	Lhx9	9.64458e-05	-0.30972	0.131	0.329	0.806799	Down
HE_m vs VC_m	p2R	Wdr13	9.91491e-05	0.365416	0.759	0.538	1.28825	Up
HE_m vs VC_m	p2R	Hist1h1d	0.00010356	0.435684	0.993	0.944	1.35255	Up
HE_m vs VC_m	p2R	Laptm4a	0.00012244	0.267943	1	1	1.20409	Up
HE_m vs VC_m	p2R	Cyb561d2	0.000128688	-0.353198	0.401	0.587	0.782847	Down
HE_m vs VC_m	p2R	Bex2	0.000139206	-0.387687	0.591	0.734	0.764354	Down
HE_m vs VC_m	p2R	Igfbpl1	0.000145157	0.513648	0.898	0.804	1.42766	Up
HE_m vs VC_m	p2R	Nrgn	0.000151452	-0.428212	0.219	0.427	0.743182	Down
HE_m vs VC_m	p2R	Ttc28	0.000154235	0.320372	0.832	0.622	1.24865	Up
HE_m vs VC_m	p2R	Srsf2	0.00019854	-0.339778	0.482	0.706	0.790163	Down
HE_m vs VC_m	p2R	Kif26b	0.000198985	-0.381767	0.212	0.406	0.767497	Down
HE_m vs VC_m	p2R	Lrrc4b	0.000209003	-0.347527	0.927	0.986	0.78593	Down
HE_m vs VC_m	p2R	Tmcc2	0.000209936	-0.350463	0.759	0.888	0.784332	Down
HE_m vs VC_m	p2R	Plpp3	0.000220521	0.496476	0.985	0.881	1.41076	Up
HE_m vs VC_m	p2R	Itgb1	0.000223114	0.362394	0.672	0.531	1.28556	Up
HE_m vs VC_m	p2R	Negr1	0.000223261	-0.520252	0.854	0.923	0.69725	Down
HE_m vs VC_m	p2R	Gnptg	0.000236104	0.331106	0.912	0.818	1.25798	Up
HE_m vs VC_m	p2R	Kdm3b	0.000239834	-0.318464	0.934	0.986	0.801923	Down
HE_m vs VC_m	p2R	Kctd12	0.000244003	-0.4546	0.934	0.972	0.729712	Down
HE_m vs VC_m	p2R	Pgp	0.000259325	-0.33429	0.956	0.965	0.793175	Down
HE_m vs VC_m	p2R	Tgfb3	0.000262393	0.306258	0.453	0.245	1.2365	Up
HE_m vs VC_m	p2R	Fam32a	0.000265169	0.370908	0.788	0.622	1.29317	Up
HE_m vs VC_m	p2R	Gigyf1	0.000269846	-0.318036	0.869	0.944	0.802161	Down
HE_m vs VC_m	p2R	Tuba1a	0.00028543	0.319945	1	1	1.24828	Up
HE_m vs VC_m	p2R	Mex3b	0.000287748	0.360393	0.891	0.853	1.28378	Up
HE_m vs VC_m	p2R	Crim1	0.000289121	-0.347154	0.606	0.769	0.786133	Down
HE_m vs VC_m	p2R	Ptprt	0.000305083	-0.398944	0.285	0.483	0.758413	Down
HE_m vs VC_m	p2R	Pcdh10	0.00032482	-0.745961	0.978	0.993	0.59627	Down
HE_m vs VC_m	p2R	Igf2	0.000340462	0.570853	0.971	0.888	1.4854	Up
HE_m vs VC_m	p2R	Ccdc184	0.00034111	-0.558018	0.65	0.734	0.679235	Down
HE_m vs VC_m	p2R	Gabbr1	0.000370407	-0.406771	1	1	0.75431	Down
HE_m vs VC_m	p2R	Zyx	0.000402044	-0.276148	0.993	1	0.825793	Down
HE_m vs VC_m	p2R	Faf2	0.000406332	0.33347	0.657	0.497	1.26004	Up
HE_m vs VC_m	p2R	Sparcl1	0.000411518	0.366377	0.562	0.364	1.28911	Up
HE_m vs VC_m	p2R	Mpc2	0.000422082	-0.353198	0.46	0.601	0.782847	Down
HE_m vs VC_m	p2R	Slc29a4	0.00045133	0.343707	0.642	0.455	1.26901	Up
HE_m vs VC_m	p2R	Wnt7b	0.000502739	0.274569	0.474	0.252	1.20963	Up
HE_m vs VC_m	p2R	Ttc19	0.000507921	-0.377352	0.81	0.832	0.769849	Down
HE_m vs VC_m	p2R	Gng11	0.000528346	0.496834	0.737	0.72	1.41111	Up
HE_m vs VC_m	p2R	Uchl1	0.000571212	-0.358446	0.693	0.832	0.780004	Down
HE_m vs VC_m	p2R	Zfp651	0.00057828	0.37254	0.672	0.503	1.29463	Up
HE_m vs VC_m	p2R	Shank1	0.000582301	-0.327372	0.81	0.902	0.796987	Down
HE_m vs VC_m	p2R	Ubtd2	0.000586551	-0.294964	0.993	0.979	0.815093	Down
HE_m vs VC_m	p2R	Rpn1	0.000595022	0.307932	0.927	0.797	1.23793	Up
HE_m vs VC_m	p2R	Pcp4	0.000629821	-0.470443	0.365	0.531	0.721743	Down
HE_m vs VC_m	p2R	Irf2bpl	0.000634278	-0.293256	0.898	0.937	0.816058	Down
HE_m vs VC_m	p2R	Wbp11	0.000636848	-0.264924	0.832	0.888	0.832242	Down
HE_m vs VC_m	p2R	Adgrl1	0.000646497	-0.322927	0.642	0.783	0.799447	Down
HE_m vs VC_m	p2R	Irx2	0.000648949	-0.46694	0.234	0.406	0.723497	Down
HE_m vs VC_m	p2R	Maz	0.000651185	-0.306025	0.584	0.734	0.808867	Down
HE_m vs VC_m	p2R	Plekha7	0.000666985	0.354621	0.686	0.51	1.27865	Up
HE_m vs VC_m	p2R	Sparc	0.000670713	0.368337	0.818	0.643	1.29086	Up
HE_m vs VC_m	p2R	Gpr151	0.000691297	-0.272229	0.036	0.154	0.828039	Down
HE_m vs VC_m	p2R	Chadl	0.000702058	-0.311744	0.299	0.497	0.805667	Down
HE_m vs VC_m	p2R	Rprd1a	0.000721613	-0.323711	0.219	0.392	0.799012	Down
HE_m vs VC_m	p2R	Nkiras2	0.000763656	0.29383	0.788	0.699	1.22589	Up
HE_m vs VC_m	p2R	Sun2	0.000784549	0.292677	0.533	0.343	1.22491	Up
HE_m vs VC_m	p2R	Csnk1g2	0.000817494	0.281346	0.73	0.594	1.21533	Up
HE_m vs VC_m	p2R	Phf5a	0.000861627	0.292371	0.504	0.308	1.22465	Up
HE_m vs VC_m	p2R	Pop5	0.000869337	-0.309862	0.526	0.678	0.806719	Down
HE_m vs VC_m	p2R	Ydjc	0.000915296	-0.389998	0.693	0.79	0.763131	Down
HE_m vs VC_m	p2R	Apoe	0.000937449	0.345011	0.964	0.888	1.27016	Up
HE_m vs VC_m	p2R	Pabpc1	0.000977361	-0.322392	0.387	0.559	0.799743	Down
HE_m vs VC_m	p2R	Tnks2	0.00100846	-0.303927	0.934	0.972	0.810044	Down
HE_m vs VC_m	p2R	Eef1a1	0.00104566	-0.355675	0.985	0.986	0.781504	Down
HE_m vs VC_m	p2R	Naga	0.00104596	0.35402	0.591	0.42	1.27812	Up
HE_m vs VC_m	p2R	Ccdc85a	0.00107287	-0.439397	0.942	0.944	0.737443	Down
HE_m vs VC_m	p2R	Efnb3	0.00110367	-0.323892	0.81	0.888	0.798912	Down
HE_m vs VC_m	p2R	Mad2l2	0.00111055	0.30404	0.723	0.552	1.2346	Up
HE_m vs VC_m	p2R	Kif21b	0.00111728	0.282138	0.869	0.776	1.216	Up
HE_m vs VC_m	p2R	Adcy1	0.0011184	-0.442953	0.759	0.867	0.735627	Down
HE_m vs VC_m	p2R	Dpysl2	0.00112057	-0.353198	0.664	0.769	0.782847	Down
HE_m vs VC_m	p2R	Usp4	0.00113928	-0.332693	0.54	0.664	0.794053	Down
HE_m vs VC_m	p2R	Ndufa13	0.00115969	0.270426	0.949	0.867	1.20616	Up
HE_m vs VC_m	p2R	Emg1	0.00117664	0.344239	0.569	0.448	1.26948	Up
HE_m vs VC_m	p2R	Vps37b	0.00120375	0.298332	0.752	0.629	1.22972	Up
HE_m vs VC_m	p2R	Sgta	0.0012076	0.286906	0.898	0.783	1.22002	Up
HE_m vs VC_m	p2R	Irf2bp2	0.00123197	-0.287229	0.993	1	0.819475	Down
HE_m vs VC_m	p2R	Ubald2	0.00123918	0.264309	0.978	0.937	1.20106	Up
HE_m vs VC_m	p2R	Ctnnb1	0.00124404	-0.275979	0.701	0.832	0.82589	Down
HE_m vs VC_m	p2R	Irx1	0.00124751	-0.294026	0.387	0.629	0.815623	Down
HE_m vs VC_m	p2R	Arhgap23	0.00126748	-0.30805	0.613	0.741	0.807733	Down
HE_m vs VC_m	p2R	Med4	0.00127997	0.282918	0.81	0.608	1.21665	Up
HE_m vs VC_m	p2R	Hist1h1c	0.00128956	0.450009	0.934	0.944	1.36605	Up
HE_m vs VC_m	p2R	Csrp1	0.00129096	0.313096	0.482	0.315	1.24237	Up
HE_m vs VC_m	p2R	Pcsk1n	0.00130453	-0.404964	0.92	0.965	0.755255	Down
HE_m vs VC_m	p2R	Hsbp1	0.00131228	-0.313549	0.489	0.65	0.80466	Down
HE_m vs VC_m	p2R	Tmem167b	0.00133617	0.318435	0.701	0.566	1.24698	Up
HE_m vs VC_m	p2R	Alg10b	0.00133817	-0.293356	0.912	0.923	0.816002	Down
HE_m vs VC_m	p2R	Dusp8	0.00134874	-0.30756	0.847	0.895	0.808007	Down
HE_m vs VC_m	p2R	Kcnma1	0.00136937	-0.289633	0.161	0.329	0.81811	Down
HE_m vs VC_m	p2R	Nudt21	0.00142547	0.264239	0.978	0.965	1.201	Up
HE_m vs VC_m	p2R	Nefl	0.00146325	-0.548214	0.431	0.58	0.683866	Down
HE_m vs VC_m	p2R	Rhot2	0.00147135	-0.289551	0.92	0.923	0.818157	Down
HE_m vs VC_m	p2R	Tnks	0.00147938	-0.318042	0.861	0.895	0.802158	Down
HE_m vs VC_m	p2R	Sipa1l1	0.00148466	0.332943	0.504	0.336	1.25958	Up
HE_m vs VC_m	p2R	Hist1h4h	0.00151319	0.439053	0.949	0.902	1.35571	Up
HE_m vs VC_m	p2R	Cux2	0.00152628	-0.322304	0.226	0.392	0.799791	Down
HE_m vs VC_m	p2R	Unk	0.00155747	0.273343	0.876	0.776	1.20861	Up
HE_m vs VC_m	p2R	Tceal9	0.00157318	0.327429	0.774	0.622	1.25478	Up
HE_m vs VC_m	p2R	Kcnk2	0.00157722	0.301593	0.372	0.21	1.2325	Up
HE_m vs VC_m	p2R	Snhg11	0.00172532	-0.509875	0.73	0.825	0.702283	Down
HE_m vs VC_m	p2R	Fam117a	0.00178857	0.275144	0.372	0.203	1.21011	Up
HE_m vs VC_m	p2R	Prdm16	0.00178944	0.302198	0.285	0.133	1.23302	Up
HE_m vs VC_m	p2R	Celf4	0.00181743	-0.266943	0.19	0.35	0.831079	Down
HE_m vs VC_m	p2R	Dlk2	0.00182187	-0.282606	0.219	0.385	0.822105	Down
HE_m vs VC_m	p2R	Ndfip1	0.00188409	-0.273028	0.445	0.594	0.827581	Down
HE_m vs VC_m	p2R	Nfix	0.00190514	0.280647	0.869	0.692	1.21474	Up
HE_m vs VC_m	p2R	Ring1	0.00190583	0.325678	0.964	0.923	1.25325	Up
HE_m vs VC_m	p2R	Cbln2	0.00193209	-0.368795	0.27	0.441	0.774429	Down
HE_m vs VC_m	p2R	B630019K06Rik	0.00198511	-0.340071	0.825	0.846	0.790003	Down
HE_m vs VC_m	p2R	Gpc2	0.00198783	0.266735	0.956	0.902	1.20308	Up
HE_m vs VC_m	p2R	Slc41a1	0.00206705	0.303974	0.438	0.28	1.23454	Up
HE_m vs VC_m	p2R	Map4k2	0.00210427	-0.263479	0.204	0.364	0.833076	Down
HE_m vs VC_m	p2R	Shisa4	0.00212377	-0.301879	0.898	0.951	0.811195	Down
HE_m vs VC_m	p2R	1700088E04Rik	0.00213987	0.401972	0.555	0.392	1.32131	Up
HE_m vs VC_m	p2R	Guk1	0.00214592	-0.324286	0.307	0.469	0.798694	Down
HE_m vs VC_m	p2R	1810058I24Rik	0.0021517	0.397529	0.708	0.636	1.31725	Up
HE_m vs VC_m	p2R	Mfap2	0.0021546	0.392664	0.423	0.273	1.31282	Up
HE_m vs VC_m	p2R	Nnat	0.00217689	-0.365725	1	1	0.776079	Down
HE_m vs VC_m	p2R	Adrb1	0.00217958	-0.404609	0.599	0.727	0.755441	Down
HE_m vs VC_m	p2R	Atp6v0c	0.00221644	-0.380105	0.723	0.776	0.768382	Down
HE_m vs VC_m	p2R	Prkab1	0.00223651	0.317528	0.861	0.748	1.24619	Up
HE_m vs VC_m	p2R	Casp2	0.00224243	0.278463	0.372	0.217	1.2129	Up
HE_m vs VC_m	p2R	Mblac2	0.00230175	-0.387215	0.555	0.636	0.764604	Down
HE_m vs VC_m	p2R	Vim	0.00235483	0.347039	0.934	0.895	1.27195	Up
HE_m vs VC_m	p2R	Rnf114	0.00245124	-0.30756	0.642	0.741	0.808007	Down
HE_m vs VC_m	p2R	Vegfb	0.00263786	-0.276963	0.387	0.545	0.825327	Down
HE_m vs VC_m	p2R	Lmnb1	0.00266367	0.306691	0.81	0.65	1.23687	Up
HE_m vs VC_m	p2R	Cacna1i	0.00266979	-0.524567	0.496	0.622	0.695168	Down
HE_m vs VC_m	p2R	Msi2	0.0026976	-0.390673	0.766	0.797	0.762774	Down
HE_m vs VC_m	p2R	Ppp1r14b	0.00273127	0.376404	0.664	0.51	1.2981	Up
HE_m vs VC_m	p2R	Tnrc18	0.00275766	-0.30811	0.818	0.895	0.807699	Down
HE_m vs VC_m	p2R	Nhlh2	0.00278288	-0.33826	0.496	0.692	0.790994	Down
HE_m vs VC_m	p2R	Fahd1	0.00280007	0.334014	0.547	0.413	1.26052	Up
HE_m vs VC_m	p2R	Chst2	0.00287068	-0.413696	0.964	0.951	0.750698	Down
HE_m vs VC_m	p2R	Eef2	0.00288475	-0.272825	0.343	0.51	0.827697	Down
HE_m vs VC_m	p2R	Grin2d	0.00292419	-0.340259	0.372	0.538	0.789899	Down
HE_m vs VC_m	p2R	Ctdnep1	0.00298311	-0.304289	0.591	0.755	0.809841	Down
HE_m vs VC_m	p2R	Gpr26	0.00302163	-0.37546	0.336	0.483	0.77086	Down
HE_m vs VC_m	p2R	Wbp1	0.00306792	0.28048	0.818	0.671	1.2146	Up
HE_m vs VC_m	p2R	Ddr1	0.0031021	0.275164	0.985	0.874	1.21013	Up
HE_m vs VC_m	p2R	Gabrb3	0.00321915	-0.309936	0.934	0.937	0.806678	Down
HE_m vs VC_m	p2R	Spryd3	0.00324717	-0.299042	0.869	0.895	0.812792	Down
HE_m vs VC_m	p2R	Gtf3a	0.00330952	0.263238	0.679	0.531	1.20017	Up
HE_m vs VC_m	p2R	Hist1h4f	0.00341967	0.41421	0.73	0.636	1.33257	Up
HE_m vs VC_m	p2R	Gpm6a	0.00370729	-0.294305	0.533	0.657	0.815465	Down
HE_m vs VC_m	p2R	Strip2	0.00371937	0.289073	0.27	0.133	1.22185	Up
HE_m vs VC_m	p2R	Mus81	0.00384162	0.306726	0.467	0.322	1.2369	Up
HE_m vs VC_m	p2R	Ttr	0.00390321	0.680095	0.964	0.881	1.60225	Up
HE_m vs VC_m	p2R	Fbxl19	0.0039451	-0.354294	0.715	0.79	0.782252	Down
HE_m vs VC_m	p2R	Gng3	0.00396921	-0.301509	0.372	0.524	0.811403	Down
HE_m vs VC_m	p2R	Ctdsp1	0.00398353	0.283196	0.438	0.287	1.21689	Up
HE_m vs VC_m	p2R	Rbfox2	0.0041263	-0.353198	0.562	0.657	0.782847	Down
HE_m vs VC_m	p2R	Nova2	0.00425837	-0.307276	0.788	0.853	0.808167	Down
HE_m vs VC_m	p2R	H2afv	0.00433947	0.274434	0.993	0.93	1.20952	Up
HE_m vs VC_m	p2R	Cenpa	0.00440755	0.407835	0.482	0.357	1.32669	Up
HE_m vs VC_m	p2R	Trim9	0.00441375	-0.279897	0.365	0.531	0.82365	Down
HE_m vs VC_m	p2R	Abi2	0.00449492	-0.265084	0.19	0.336	0.83215	Down
HE_m vs VC_m	p2R	Arrb1	0.00460734	-0.290734	0.241	0.385	0.817486	Down
HE_m vs VC_m	p2R	Nap1l5	0.00472682	-0.582017	0.715	0.769	0.668029	Down
HE_m vs VC_m	p2R	Nrn1	0.00473212	-0.355056	0.248	0.406	0.781839	Down
HE_m vs VC_m	p2R	Clic6	0.00480983	0.518824	0.934	0.776	1.43279	Up
HE_m vs VC_m	p2R	Tmem178	0.00490335	0.305198	0.672	0.573	1.23559	Up
HE_m vs VC_m	p2R	Mettl25	0.00496919	0.295126	0.62	0.49	1.22699	Up
HE_m vs VC_m	p2R	Alg2	0.00497469	-0.288524	0.38	0.531	0.818739	Down
HE_m vs VC_m	p2R	Tcp1	0.00503391	0.301593	0.869	0.685	1.2325	Up
HE_m vs VC_m	p2R	Crk	0.00505192	-0.273509	0.993	0.993	0.827305	Down
HE_m vs VC_m	p2R	Ggt7	0.00538077	-0.286084	0.328	0.476	0.820125	Down
HE_m vs VC_m	p2R	Zswim6	0.00544826	-0.279198	0.942	0.951	0.824049	Down
HE_m vs VC_m	p2R	Ubr2	0.0056813	-0.265142	0.438	0.58	0.832117	Down
HE_m vs VC_m	p2R	Zbtb10	0.00579797	-0.284892	0.219	0.357	0.820803	Down
HE_m vs VC_m	p2R	Fblim1	0.00595357	-0.277853	0.416	0.566	0.824818	Down
HE_m vs VC_m	p2R	Arx	0.0061696	0.271686	0.328	0.189	1.20722	Up
HE_m vs VC_m	p2R	Mia	0.0063799	0.511837	0.526	0.371	1.42586	Up
HE_m vs VC_m	p2R	Gm45623	0.00646247	-0.29251	0.168	0.301	0.81648	Down
HE_m vs VC_m	p2R	Zcchc12	0.00652101	-0.286084	0.219	0.357	0.820125	Down
HE_m vs VC_m	p2R	Col26a1	0.00666528	0.416165	0.569	0.448	1.33438	Up
HE_m vs VC_m	p2R	App	0.00683041	-0.267763	0.679	0.741	0.830607	Down
HE_m vs VC_m	p2R	Fam171a2	0.00693664	-0.343516	0.985	0.986	0.788118	Down
HE_m vs VC_m	p2R	Ahsa1	0.00696892	-0.298336	0.387	0.517	0.81319	Down
HE_m vs VC_m	p2R	Kbtbd11	0.00725359	-0.27708	0.628	0.734	0.82526	Down
HE_m vs VC_m	p2R	Tcf4	0.00738398	0.26804	0.796	0.685	1.20417	Up
HE_m vs VC_m	p2R	Fzd2	0.00756054	0.329461	0.745	0.643	1.25654	Up
HE_m vs VC_m	p2R	Gdi1	0.00760448	-0.301098	0.825	0.902	0.811635	Down
HE_m vs VC_m	p2R	Taf4	0.00771591	0.27389	0.606	0.469	1.20906	Up
HE_m vs VC_m	p2R	Fip1l1	0.00772357	0.270309	0.606	0.497	1.20607	Up
HE_m vs VC_m	p2R	Zeb1	0.0079251	0.383767	0.672	0.587	1.30474	Up
HE_m vs VC_m	p2R	Nrxn2	0.00793326	-0.304199	0.934	0.909	0.809892	Down
HE_m vs VC_m	p2R	Pcbp2	0.00806549	-0.275196	0.657	0.797	0.826338	Down
HE_m vs VC_m	p2R	D8Ertd738e	0.00815415	0.271128	0.584	0.476	1.20675	Up
HE_m vs VC_m	p2R	Ciapin1	0.00834188	-0.270736	0.336	0.469	0.828897	Down
HE_m vs VC_m	p2R	1700016K19Rik	0.00852452	0.377341	0.307	0.189	1.29895	Up
HE_m vs VC_m	p2R	Plekhg2	0.0085481	0.286713	0.723	0.629	1.21986	Up
HE_m vs VC_m	p2R	Bag1	0.00865368	-0.267109	0.182	0.308	0.830983	Down
HE_m vs VC_m	p2R	Lrrc45	0.00877926	0.289791	0.533	0.399	1.22246	Up
HE_m vs VC_m	p2R	Tspan13	0.00891238	-0.2999	0.292	0.427	0.812309	Down
HE_m vs VC_m	p2R	Dpysl3	0.00898201	-0.280616	0.686	0.762	0.823239	Down
HE_m vs VC_m	p2R	Carmil3	0.00902551	-0.275794	0.321	0.455	0.825996	Down
HE_m vs VC_m	p2R	Syt9	0.00930056	-0.55732	0.839	0.902	0.679563	Down
HE_m vs VC_m	p2R	Rtn4rl2	0.0104961	-0.329779	0.445	0.587	0.795658	Down
HE_m vs VC_m	p2R	Scrt1	0.0107487	-0.263123	0.745	0.783	0.833282	Down
HE_m vs VC_m	p2R	Nacad	0.0110877	-0.309255	0.701	0.776	0.807058	Down
HE_m vs VC_m	p2R	Cpsf6	0.0114072	0.26868	0.912	0.839	1.20471	Up
HE_m vs VC_m	p2R	Pim3	0.0115611	-0.279198	0.701	0.79	0.824049	Down
HE_m vs VC_m	p2R	Skida1	0.0115976	0.27255	0.606	0.469	1.20794	Up
HE_m vs VC_m	p2R	Hist1h2bj	0.0117323	0.370107	0.92	0.853	1.29245	Up
HE_m vs VC_m	p2R	Tab1	0.0121366	0.303812	0.54	0.448	1.2344	Up
HE_m vs VC_m	p2R	Ddt	0.0126105	0.26829	0.511	0.385	1.20438	Up
HE_m vs VC_m	p2R	Med16	0.0128396	0.279431	0.511	0.406	1.21372	Up
HE_m vs VC_m	p2R	Nkx2-1	0.0129822	0.266378	0.131	0.049	1.20278	Up
HE_m vs VC_m	p2R	Slit3	0.0130381	0.3313	0.474	0.35	1.25815	Up
HE_m vs VC_m	p2R	Zcchc24	0.0135065	0.277834	0.839	0.804	1.21237	Up
HE_m vs VC_m	p2R	Ptpmt1	0.0137919	0.273815	0.679	0.608	1.209	Up
HE_m vs VC_m	p2R	Hbb-bs	0.0142417	0.42141	0.934	0.895	1.33924	Up
HE_m vs VC_m	p2R	Glis3	0.014898	0.444559	0.752	0.601	1.3609	Up
HE_m vs VC_m	p2R	Fam120a	0.0155832	0.268593	0.73	0.65	1.20463	Up
HE_m vs VC_m	p2R	Sap30	0.0158881	0.33451	0.898	0.867	1.26095	Up
HE_m vs VC_m	p2R	Ccdc149	0.0163886	-0.33715	0.438	0.545	0.791603	Down
HE_m vs VC_m	p2R	Ubn2	0.0164207	-0.274712	0.847	0.86	0.826615	Down
HE_m vs VC_m	p2R	Cep170b	0.0167832	-0.276129	0.715	0.755	0.825804	Down
HE_m vs VC_m	p2R	Ascl1	0.0170753	0.269115	0.496	0.385	1.20507	Up
HE_m vs VC_m	p2R	Cdkn1c	0.0174469	0.313279	0.92	0.86	1.24253	Up
HE_m vs VC_m	p2R	Auts2	0.0184478	-0.291093	0.628	0.657	0.817283	Down
HE_m vs VC_m	p2R	Smad3	0.0199734	0.276791	0.737	0.657	1.2115	Up
HE_m vs VC_m	p2R	Nr4a2	0.020012	-0.433198	0.175	0.28	0.740618	Down
HE_m vs VC_m	p2R	Clstn3	0.0203552	-0.400557	0.796	0.783	0.757566	Down
HE_m vs VC_m	p2R	Enho	0.0207482	-0.267468	0.285	0.406	0.830776	Down
HE_m vs VC_m	p2R	Doc2b	0.0208356	-0.364894	0.387	0.476	0.776526	Down
HE_m vs VC_m	p2R	Kcnc4	0.0219597	-0.703331	0.38	0.462	0.614152	Down
HE_m vs VC_m	p2R	Jph4	0.0228701	-0.294379	0.883	0.916	0.815423	Down
HE_m vs VC_m	p2R	Slc4a2	0.0252718	0.383767	0.54	0.434	1.30474	Up
HE_m vs VC_m	p2R	Ywhaz	0.025746	-0.272726	0.759	0.818	0.827754	Down
HE_m vs VC_m	p2R	Prag1	0.0268769	0.268446	0.956	0.944	1.20451	Up
HE_m vs VC_m	p2R	Vstm4	0.0281385	0.295153	0.321	0.224	1.22702	Up
HE_m vs VC_m	p2R	Arl6ip1	0.0283233	0.270618	0.905	0.881	1.20632	Up
HE_m vs VC_m	p2R	Selenoh	0.0306601	0.276534	0.788	0.734	1.21128	Up
HE_m vs VC_m	p2R	Plppr2	0.0309788	-0.275022	0.73	0.748	0.826438	Down
HE_m vs VC_m	p2R	Igfbp4	0.0321274	0.275578	0.876	0.797	1.21048	Up
HE_m vs VC_m	p2R	Irx5	0.0329945	-0.27708	0.372	0.49	0.82526	Down
HE_m vs VC_m	p2R	Pea15a	0.0332114	0.292821	0.934	0.902	1.22503	Up
HE_m vs VC_m	p2R	Prdx4	0.0335201	0.274669	0.73	0.65	1.20972	Up
HE_m vs VC_m	p2R	Folr1	0.0342779	0.536359	0.599	0.483	1.45031	Up
HE_m vs VC_m	p2R	Vamp8	0.0345538	0.327851	0.489	0.406	1.25514	Up
HE_m vs VC_m	p2R	Lratd2	0.0346133	0.293165	0.474	0.378	1.22533	Up
HE_m vs VC_m	p2R	Rnf152	0.0370416	-0.291521	0.453	0.538	0.81704	Down
HE_m vs VC_m	p2R	Sostdc1	0.0375173	0.430048	0.416	0.308	1.34728	Up
HE_m vs VC_m	p2R	Prelp	0.0400631	0.402299	0.489	0.413	1.32161	Up
HE_m vs VC_m	p2R	Atp1a1	0.0437101	0.297193	0.949	0.923	1.22875	Up

## Sheet: TelA
Comparison	Brain region	Gene	p-value	log2FoldChange	pct.1	pct.2	FoldChange	Regulation
HE_f vs VC_f	TelA	Pabpn1	4.81485e-09	0.732357	0.798	0.496	1.66135	Up
HE_f vs VC_f	TelA	Tubb4b	9.48529e-08	0.573654	0.942	0.826	1.48829	Up
HE_f vs VC_f	TelA	Cbarp	2.85985e-07	0.467748	0.962	0.887	1.38295	Up
HE_f vs VC_f	TelA	Dynll2	1.64447e-06	-0.281298	1	1	0.82285	Down
HE_f vs VC_f	TelA	Nenf	1.97613e-06	-0.29749	1	1	0.813667	Down
HE_f vs VC_f	TelA	Zfp428	2.38495e-06	0.353032	1	1	1.27724	Up
HE_f vs VC_f	TelA	Zfp651	2.70261e-06	0.582114	0.721	0.53	1.49704	Up
HE_f vs VC_f	TelA	Bcas2	2.73192e-06	0.487938	1	0.983	1.40244	Up
HE_f vs VC_f	TelA	Tmem151b	3.99342e-06	0.369821	1	1	1.29219	Up
HE_f vs VC_f	TelA	Sumo3	1.16158e-05	0.390163	0.413	0.157	1.31054	Up
HE_f vs VC_f	TelA	Gabbr1	1.48136e-05	-0.268411	1	1	0.830233	Down
HE_f vs VC_f	TelA	Fgfbp3	3.01023e-05	-0.437964	0.779	0.878	0.738176	Down
HE_f vs VC_f	TelA	Actr3	3.41497e-05	0.357123	1	1	1.28087	Up
HE_f vs VC_f	TelA	Adgrb2	3.98811e-05	-0.389684	0.99	0.983	0.763297	Down
HE_f vs VC_f	TelA	Mrfap1	4.23407e-05	-0.271187	1	1	0.828638	Down
HE_f vs VC_f	TelA	Eif4g1	4.47631e-05	0.317518	0.99	1	1.24618	Up
HE_f vs VC_f	TelA	Zfp451	6.09561e-05	-0.270415	1	1	0.829081	Down
HE_f vs VC_f	TelA	Bri3	7.02014e-05	0.396334	0.798	0.591	1.31616	Up
HE_f vs VC_f	TelA	Cmpk1	7.05585e-05	0.337464	1	1	1.26353	Up
HE_f vs VC_f	TelA	Gpr26	9.31767e-05	0.504593	0.837	0.73	1.41872	Up
HE_f vs VC_f	TelA	Stard7	9.40072e-05	0.372461	1	0.965	1.29456	Up
HE_f vs VC_f	TelA	C130074G19Rik	0.000105595	0.367443	0.471	0.217	1.29006	Up
HE_f vs VC_f	TelA	Arglu1	0.000120655	-0.281976	1	1	0.822464	Down
HE_f vs VC_f	TelA	Elfn2	0.00015331	-0.321826	0.163	0.391	0.800057	Down
HE_f vs VC_f	TelA	Pgrmc1	0.000161996	0.311569	1	1	1.24106	Up
HE_f vs VC_f	TelA	Atp2b2	0.000198324	0.345963	0.587	0.304	1.271	Up
HE_f vs VC_f	TelA	Mapt	0.000198975	0.356231	0.981	0.957	1.28008	Up
HE_f vs VC_f	TelA	Unc13a	0.000282887	0.34482	0.99	0.983	1.26999	Up
HE_f vs VC_f	TelA	Vps53	0.000338433	0.338764	1	0.991	1.26467	Up
HE_f vs VC_f	TelA	Lmbrd1	0.000418157	0.286379	0.99	0.991	1.21958	Up
HE_f vs VC_f	TelA	Strap	0.000477738	0.339667	0.971	0.922	1.26546	Up
HE_f vs VC_f	TelA	Vat1	0.000503427	-0.308535	0.971	0.991	0.807461	Down
HE_f vs VC_f	TelA	Hint1	0.00052213	0.402023	0.885	0.704	1.32136	Up
HE_f vs VC_f	TelA	Slc3a2	0.000536782	0.406791	0.625	0.443	1.32573	Up
HE_f vs VC_f	TelA	Dclk1	0.000633708	0.35768	0.779	0.626	1.28136	Up
HE_f vs VC_f	TelA	Lpcat4	0.000644684	0.292481	0.538	0.313	1.22474	Up
HE_f vs VC_f	TelA	Tomm70a	0.000690775	-0.28519	0.125	0.313	0.820634	Down
HE_f vs VC_f	TelA	Sox11	0.000866157	-0.310917	1	1	0.806129	Down
HE_f vs VC_f	TelA	Arf1	0.00101422	0.353346	0.99	0.965	1.27752	Up
HE_f vs VC_f	TelA	Vangl2	0.00106104	0.311608	0.894	0.783	1.24109	Up
HE_f vs VC_f	TelA	Lix1l	0.00106911	-0.284291	1	1	0.821145	Down
HE_f vs VC_f	TelA	Nfkbib	0.00122323	0.365225	0.798	0.713	1.28808	Up
HE_f vs VC_f	TelA	Nucb1	0.00124092	0.34619	0.798	0.67	1.2712	Up
HE_f vs VC_f	TelA	Rprm	0.00141611	-0.371867	0.577	0.713	0.772782	Down
HE_f vs VC_f	TelA	Akap6	0.00142212	0.360367	0.856	0.8	1.28375	Up
HE_f vs VC_f	TelA	Soga1	0.0014574	-0.269328	0.99	1	0.829706	Down
HE_f vs VC_f	TelA	Nr2f2	0.00163562	-0.504263	0.644	0.791	0.705021	Down
HE_f vs VC_f	TelA	Tsc2	0.00187859	0.304117	0.519	0.304	1.23466	Up
HE_f vs VC_f	TelA	Dazap1	0.00191915	0.387554	0.971	0.93	1.30817	Up
HE_f vs VC_f	TelA	Cops9	0.00209344	-0.300089	0.865	0.93	0.812202	Down
HE_f vs VC_f	TelA	Kctd12	0.0021881	-0.342301	0.846	0.913	0.788782	Down
HE_f vs VC_f	TelA	Relch	0.00220722	0.336811	0.702	0.522	1.26296	Up
HE_f vs VC_f	TelA	Syn2	0.00228452	-0.311482	0.865	0.904	0.805813	Down
HE_f vs VC_f	TelA	AI837181	0.00255493	0.295076	0.76	0.643	1.22695	Up
HE_f vs VC_f	TelA	Bhlhe22	0.00266232	-0.353051	0.962	0.983	0.782926	Down
HE_f vs VC_f	TelA	Csad	0.00279291	0.285913	0.462	0.278	1.21918	Up
HE_f vs VC_f	TelA	Arrdc4	0.00284188	-0.304257	0.808	0.87	0.809859	Down
HE_f vs VC_f	TelA	B3gat3	0.00284685	0.29406	0.663	0.47	1.22609	Up
HE_f vs VC_f	TelA	Dgat1	0.00338002	0.358044	0.712	0.574	1.28169	Up
HE_f vs VC_f	TelA	Dedd2	0.00344488	0.306639	0.808	0.73	1.23682	Up
HE_f vs VC_f	TelA	Scd2	0.00345448	-0.305471	0.702	0.835	0.809178	Down
HE_f vs VC_f	TelA	Maged1	0.00359005	0.322207	0.933	0.87	1.25024	Up
HE_f vs VC_f	TelA	Fbxw8	0.00359839	-0.307697	0.702	0.809	0.80793	Down
HE_f vs VC_f	TelA	Igfbp5	0.0036417	-0.274993	0.981	1	0.826454	Down
HE_f vs VC_f	TelA	Xpr1	0.00381025	0.31904	1	0.974	1.2475	Up
HE_f vs VC_f	TelA	Ext2	0.00402325	0.288542	0.433	0.252	1.22141	Up
HE_f vs VC_f	TelA	Tmeff1	0.00415593	-0.269987	0.327	0.496	0.829327	Down
HE_f vs VC_f	TelA	Auh	0.0041739	0.278775	0.817	0.687	1.21316	Up
HE_f vs VC_f	TelA	9130401M01Rik	0.00440129	0.298525	0.865	0.774	1.22989	Up
HE_f vs VC_f	TelA	Larp1	0.00448224	0.339489	0.654	0.504	1.26531	Up
HE_f vs VC_f	TelA	Rhou	0.00463994	0.268786	0.308	0.157	1.20479	Up
HE_f vs VC_f	TelA	Nkd2	0.00468898	0.424204	0.538	0.409	1.34183	Up
HE_f vs VC_f	TelA	Syt16	0.00474793	0.298525	0.644	0.47	1.22989	Up
HE_f vs VC_f	TelA	Lhfpl4	0.00482377	0.29876	0.558	0.391	1.23009	Up
HE_f vs VC_f	TelA	Cd81	0.00568805	0.327144	0.721	0.591	1.25453	Up
HE_f vs VC_f	TelA	Ddhd1	0.00586343	-0.290399	0.548	0.67	0.817676	Down
HE_f vs VC_f	TelA	Prmt1	0.00639327	0.268974	0.971	0.965	1.20495	Up
HE_f vs VC_f	TelA	Cacng7	0.00639533	-0.3128	0.481	0.617	0.805078	Down
HE_f vs VC_f	TelA	Ak6	0.00656728	0.309026	0.712	0.557	1.23887	Up
HE_f vs VC_f	TelA	Adrb1	0.00694495	0.361576	0.856	0.8	1.28483	Up
HE_f vs VC_f	TelA	Hba-a2	0.00744308	0.309363	1	0.965	1.23916	Up
HE_f vs VC_f	TelA	Plec	0.00767104	-0.295522	0.308	0.461	0.814777	Down
HE_f vs VC_f	TelA	Caln1	0.00822477	0.298827	0.971	0.957	1.23014	Up
HE_f vs VC_f	TelA	Slc32a1	0.00846663	-0.295522	0.317	0.461	0.814777	Down
HE_f vs VC_f	TelA	Wnt7b	0.00877322	0.3002	0.702	0.565	1.23132	Up
HE_f vs VC_f	TelA	Actr1a	0.0101412	0.283286	0.981	0.974	1.21696	Up
HE_f vs VC_f	TelA	Pcbp2	0.0109542	-0.265952	0.49	0.661	0.83165	Down
HE_f vs VC_f	TelA	Npm1	0.0114372	0.267222	0.702	0.557	1.20349	Up
HE_f vs VC_f	TelA	Gap43	0.0117507	-0.295522	0.913	0.948	0.814777	Down
HE_f vs VC_f	TelA	Ptgds	0.0119985	-0.346426	0.288	0.443	0.78653	Down
HE_f vs VC_f	TelA	Sarm1	0.0120258	0.317785	0.788	0.626	1.24642	Up
HE_f vs VC_f	TelA	Arl8a	0.0139701	-0.263034	0.885	0.957	0.833333	Down
HE_f vs VC_f	TelA	Ccni	0.0139911	-0.269987	0.519	0.635	0.829327	Down
HE_f vs VC_f	TelA	Fam117b	0.0146591	0.30221	0.894	0.826	1.23303	Up
HE_f vs VC_f	TelA	Fmc1	0.0150221	0.359175	0.5	0.4	1.28269	Up
HE_f vs VC_f	TelA	Uqcrc1	0.0154865	0.287459	1	1	1.22049	Up
HE_f vs VC_f	TelA	Med19	0.0157945	-0.298002	0.365	0.513	0.813378	Down
HE_f vs VC_f	TelA	Gpm6b	0.0159003	-0.303471	0.51	0.652	0.810301	Down
HE_f vs VC_f	TelA	Plpp3	0.0169927	-0.295207	0.721	0.774	0.814955	Down
HE_f vs VC_f	TelA	Slc9a3r1	0.0173141	-0.26447	0.221	0.357	0.832504	Down
HE_f vs VC_f	TelA	Plxnc1	0.0193585	0.265127	0.74	0.635	1.20174	Up
HE_f vs VC_f	TelA	Pcdh10	0.0226495	-0.292772	1	1	0.816332	Down
HE_f vs VC_f	TelA	Ppp2r2c	0.0243332	-0.332156	0.471	0.583	0.794349	Down
HE_f vs VC_f	TelA	Cadm3	0.0281061	0.266357	0.49	0.348	1.20277	Up
HE_f vs VC_f	TelA	Skp1a	0.0287695	-0.274853	0.346	0.461	0.826535	Down
HE_f vs VC_f	TelA	Sec22b	0.0295466	0.281255	0.606	0.539	1.21525	Up
HE_f vs VC_f	TelA	Vars	0.0317993	0.318115	0.654	0.548	1.2467	Up
HE_f vs VC_f	TelA	Eif2s2	0.0352434	0.269902	0.529	0.426	1.20573	Up
HE_f vs VC_f	TelA	Dlg4	0.0355064	0.264021	0.894	0.817	1.20082	Up
HE_f vs VC_f	TelA	Sst	0.036047	-0.268593	1	1	0.830129	Down
HE_f vs VC_f	TelA	Slc6a1	0.0361599	-0.266321	0.538	0.652	0.831437	Down
HE_f vs VC_f	TelA	Nkiras2	0.0459467	0.275944	0.519	0.391	1.21079	Up
HE_m vs VC_m	TelA	Marcks	3.37445e-16	-0.421179	1	1	0.746814	Down
HE_m vs VC_m	TelA	Tuba1a	6.0965e-12	0.273597	1	1	1.20882	Up
HE_m vs VC_m	TelA	Tubb2a	1.9292e-11	0.30858	1	1	1.23849	Up
HE_m vs VC_m	TelA	Cmpk1	1.84432e-07	0.403498	1	0.992	1.32271	Up
HE_m vs VC_m	TelA	Tmsb4x	3.03208e-07	0.341555	1	1	1.26712	Up
HE_m vs VC_m	TelA	Ctxn1	7.29598e-07	-0.303128	1	1	0.810493	Down
HE_m vs VC_m	TelA	Eif4a1	1.43724e-06	0.549502	0.838	0.626	1.46358	Up
HE_m vs VC_m	TelA	Arf1	1.67604e-06	0.454996	0.983	0.939	1.37078	Up
HE_m vs VC_m	TelA	Gpi1	2.02829e-06	0.338335	1	0.985	1.2643	Up
HE_m vs VC_m	TelA	2210016L21Rik	6.79916e-06	0.460324	0.752	0.527	1.37585	Up
HE_m vs VC_m	TelA	Fabp3	8.29644e-06	0.435652	0.897	0.702	1.35252	Up
HE_m vs VC_m	TelA	Scand1	1.49927e-05	-0.282137	1	1	0.822372	Down
HE_m vs VC_m	TelA	Agap1	1.5215e-05	0.354522	0.966	0.885	1.27856	Up
HE_m vs VC_m	TelA	Astn1	2.28591e-05	0.389334	1	0.977	1.30979	Up
HE_m vs VC_m	TelA	Rusc2	3.22204e-05	-0.268747	1	1	0.83004	Down
HE_m vs VC_m	TelA	Gpr27	3.44668e-05	-0.379491	1	1	0.768708	Down
HE_m vs VC_m	TelA	Dcaf11	3.54288e-05	0.404066	0.812	0.626	1.32323	Up
HE_m vs VC_m	TelA	Acrbp	3.59006e-05	0.289436	0.282	0.084	1.22216	Up
HE_m vs VC_m	TelA	Cplx1	4.19722e-05	0.371501	0.94	0.786	1.2937	Up
HE_m vs VC_m	TelA	Ppp1r1a	4.90551e-05	0.383221	0.889	0.802	1.30425	Up
HE_m vs VC_m	TelA	Tle5	6.08451e-05	0.324985	0.983	0.916	1.25265	Up
HE_m vs VC_m	TelA	Tepsin	6.1384e-05	0.364692	0.41	0.183	1.28761	Up
HE_m vs VC_m	TelA	Hnrnpa0	6.74961e-05	-0.281335	1	1	0.822829	Down
HE_m vs VC_m	TelA	Acly	7.0528e-05	0.339193	0.991	0.985	1.26505	Up
HE_m vs VC_m	TelA	Tmpo	7.17103e-05	0.396994	0.932	0.771	1.31676	Up
HE_m vs VC_m	TelA	Anks1b	8.43854e-05	0.381699	0.667	0.435	1.30287	Up
HE_m vs VC_m	TelA	H2afz	8.47335e-05	0.432091	0.983	0.924	1.34919	Up
HE_m vs VC_m	TelA	Mex3a	9.90788e-05	-0.378537	0.915	0.962	0.769217	Down
HE_m vs VC_m	TelA	Ptpn12	0.000114083	-0.275321	0.983	1	0.826266	Down
HE_m vs VC_m	TelA	Bax	0.000115405	0.280764	0.983	0.969	1.21484	Up
HE_m vs VC_m	TelA	Uqcrc1	0.000125916	0.309708	0.991	0.969	1.23946	Up
HE_m vs VC_m	TelA	Sipa1l1	0.000127224	0.366772	0.632	0.412	1.28946	Up
HE_m vs VC_m	TelA	Bbc3	0.000137162	-0.437417	0.863	0.908	0.738455	Down
HE_m vs VC_m	TelA	Pcdh19	0.000166163	-0.379965	0.923	0.985	0.768456	Down
HE_m vs VC_m	TelA	Atp6v0d1	0.00018116	-0.30535	0.991	0.992	0.809246	Down
HE_m vs VC_m	TelA	Gatd1	0.000181964	0.300562	0.325	0.13	1.23162	Up
HE_m vs VC_m	TelA	Kif5c	0.00018753	0.330233	0.88	0.664	1.25722	Up
HE_m vs VC_m	TelA	Zfp651	0.000188988	0.315061	0.752	0.55	1.24406	Up
HE_m vs VC_m	TelA	Pabpn1	0.000198561	0.369166	0.803	0.618	1.29161	Up
HE_m vs VC_m	TelA	Acvr2b	0.000224933	0.308599	0.513	0.282	1.2385	Up
HE_m vs VC_m	TelA	Tmem178b	0.000227743	0.329561	1	0.985	1.25663	Up
HE_m vs VC_m	TelA	Cul7	0.000231332	0.328118	0.846	0.695	1.25537	Up
HE_m vs VC_m	TelA	Psmd2	0.000234123	0.371924	0.59	0.374	1.29408	Up
HE_m vs VC_m	TelA	Syt7	0.000259743	0.362092	0.855	0.725	1.28529	Up
HE_m vs VC_m	TelA	Ndufa2	0.000266754	0.393228	0.538	0.336	1.31333	Up
HE_m vs VC_m	TelA	Ten1	0.000287728	0.291792	0.316	0.13	1.22416	Up
HE_m vs VC_m	TelA	Ttr	0.000291151	0.375688	0.684	0.481	1.29746	Up
HE_m vs VC_m	TelA	Eif4g1	0.00031408	0.310725	1	0.977	1.24033	Up
HE_m vs VC_m	TelA	4833420G17Rik	0.000315466	0.366085	0.667	0.443	1.28885	Up
HE_m vs VC_m	TelA	Cdc42ep3	0.000318702	0.400097	0.547	0.351	1.3196	Up
HE_m vs VC_m	TelA	Stmn3	0.000330608	0.269785	0.983	0.908	1.20563	Up
HE_m vs VC_m	TelA	Nfix	0.000341546	0.417939	0.581	0.366	1.33602	Up
HE_m vs VC_m	TelA	Wbp1	0.000380949	0.324602	0.59	0.397	1.25232	Up
HE_m vs VC_m	TelA	Tmem229b	0.000402875	0.378967	0.65	0.443	1.30041	Up
HE_m vs VC_m	TelA	Spock2	0.000403375	0.339779	1	0.969	1.26556	Up
HE_m vs VC_m	TelA	Vat1	0.00042124	-0.272009	0.991	0.985	0.828166	Down
HE_m vs VC_m	TelA	Sqstm1	0.000435744	0.31277	0.991	0.931	1.24209	Up
HE_m vs VC_m	TelA	Ccdc59	0.00043702	0.356422	0.769	0.557	1.28025	Up
HE_m vs VC_m	TelA	Cherp	0.000437265	0.278535	0.786	0.55	1.21296	Up
HE_m vs VC_m	TelA	Wdr83os	0.000465879	0.353742	0.786	0.58	1.27787	Up
HE_m vs VC_m	TelA	Kif21b	0.00047266	0.322604	0.966	0.916	1.25059	Up
HE_m vs VC_m	TelA	Tkt	0.000488715	0.331628	0.863	0.771	1.25843	Up
HE_m vs VC_m	TelA	Mdga1	0.000489384	0.310468	0.872	0.779	1.24011	Up
HE_m vs VC_m	TelA	Gigyf1	0.00049245	-0.318993	0.949	0.954	0.801629	Down
HE_m vs VC_m	TelA	Cc2d1a	0.000502196	0.352982	0.573	0.359	1.2772	Up
HE_m vs VC_m	TelA	Ppp1r3f	0.000528804	-0.337242	0.41	0.634	0.791553	Down
HE_m vs VC_m	TelA	Kdm3b	0.000569204	-0.308873	0.915	0.977	0.807272	Down
HE_m vs VC_m	TelA	Smpd3	0.000576435	0.319981	0.838	0.71	1.24831	Up
HE_m vs VC_m	TelA	Anp32e	0.000594962	0.331772	0.974	0.985	1.25856	Up
HE_m vs VC_m	TelA	Gpc2	0.000602281	0.384655	0.983	0.916	1.30555	Up
HE_m vs VC_m	TelA	Neurod6	0.00060613	0.467315	0.632	0.481	1.38253	Up
HE_m vs VC_m	TelA	Ddn	0.000613408	0.36913	0.718	0.55	1.29157	Up
HE_m vs VC_m	TelA	Hspa5	0.000617247	-0.294624	0.983	1	0.815285	Down
HE_m vs VC_m	TelA	Sf1	0.000693422	0.283224	0.949	0.885	1.21691	Up
HE_m vs VC_m	TelA	Mlf2	0.000773531	0.305798	0.726	0.542	1.2361	Up
HE_m vs VC_m	TelA	Clstn1	0.00079316	0.272911	0.991	0.992	1.20824	Up
HE_m vs VC_m	TelA	Wdr26	0.000796982	-0.305946	1	1	0.808912	Down
HE_m vs VC_m	TelA	1500011B03Rik	0.000956469	0.339797	0.923	0.817	1.26558	Up
HE_m vs VC_m	TelA	Tceal9	0.00101684	0.355092	0.778	0.664	1.27907	Up
HE_m vs VC_m	TelA	Usp22	0.00107237	0.290814	0.923	0.74	1.22333	Up
HE_m vs VC_m	TelA	Vstm2b	0.00107993	0.299477	0.718	0.511	1.2307	Up
HE_m vs VC_m	TelA	Rell2	0.00109125	0.330515	0.735	0.611	1.25746	Up
HE_m vs VC_m	TelA	Ubc	0.00109812	0.264754	0.897	0.702	1.20143	Up
HE_m vs VC_m	TelA	Gipr	0.00109906	0.297359	0.359	0.183	1.22889	Up
HE_m vs VC_m	TelA	Itgb1	0.00113311	0.332983	0.504	0.321	1.25962	Up
HE_m vs VC_m	TelA	Kcnc3	0.00113645	0.337663	0.427	0.244	1.26371	Up
HE_m vs VC_m	TelA	Tubb4b	0.00115159	0.407132	0.94	0.84	1.32605	Up
HE_m vs VC_m	TelA	Ntng2	0.00115796	0.265541	0.376	0.191	1.20209	Up
HE_m vs VC_m	TelA	Nrbp2	0.00116487	0.335525	0.53	0.344	1.26184	Up
HE_m vs VC_m	TelA	Ring1	0.00118409	0.3206	0.769	0.664	1.24885	Up
HE_m vs VC_m	TelA	Nt5dc3	0.00119183	0.306016	0.248	0.099	1.23629	Up
HE_m vs VC_m	TelA	Sox11	0.00125644	-0.292547	1	1	0.81646	Down
HE_m vs VC_m	TelA	Zmym3	0.00134352	0.290672	0.863	0.702	1.22321	Up
HE_m vs VC_m	TelA	Igfbpl1	0.00135056	0.494978	0.65	0.496	1.4093	Up
HE_m vs VC_m	TelA	Tbc1d14	0.00135592	0.280895	0.513	0.321	1.21495	Up
HE_m vs VC_m	TelA	Golga7b	0.00142374	0.266378	0.991	0.977	1.20278	Up
HE_m vs VC_m	TelA	Timm13	0.00145544	0.293793	0.889	0.748	1.22586	Up
HE_m vs VC_m	TelA	Fezf2	0.00147234	-0.593488	0.205	0.374	0.662739	Down
HE_m vs VC_m	TelA	Pnkd	0.00160937	0.32533	0.598	0.405	1.25295	Up
HE_m vs VC_m	TelA	Rundc1	0.00173577	0.285741	0.419	0.237	1.21904	Up
HE_m vs VC_m	TelA	Hexim1	0.00173893	0.341007	0.726	0.595	1.26664	Up
HE_m vs VC_m	TelA	Hbb-bs	0.001777	1.19193	0.761	0.672	2.28459	Up
HE_m vs VC_m	TelA	Celf3	0.00186314	0.267167	0.821	0.618	1.20344	Up
HE_m vs VC_m	TelA	Cdc34	0.00186757	0.310078	0.735	0.534	1.23977	Up
HE_m vs VC_m	TelA	Msl1	0.00199588	-0.301247	0.863	0.924	0.811551	Down
HE_m vs VC_m	TelA	Vstm2l	0.00199622	-0.393335	0.709	0.817	0.761368	Down
HE_m vs VC_m	TelA	Pxdc1	0.00201204	0.281453	0.299	0.145	1.21542	Up
HE_m vs VC_m	TelA	Phf5a	0.00215968	0.283983	0.487	0.29	1.21755	Up
HE_m vs VC_m	TelA	Nsd2	0.00223055	0.307811	0.889	0.786	1.23783	Up
HE_m vs VC_m	TelA	Camk2n1	0.00224283	-0.271372	1	1	0.828531	Down
HE_m vs VC_m	TelA	Spag7	0.00234521	0.337962	0.624	0.504	1.26397	Up
HE_m vs VC_m	TelA	Cyth2	0.00240433	0.306315	0.855	0.771	1.23655	Up
HE_m vs VC_m	TelA	Prpf19	0.0024963	0.280415	0.453	0.275	1.21454	Up
HE_m vs VC_m	TelA	Nudt16	0.00301259	0.302035	0.453	0.282	1.23288	Up
HE_m vs VC_m	TelA	Fam32a	0.00310964	0.347276	0.744	0.656	1.27216	Up
HE_m vs VC_m	TelA	Ccdc9	0.00313396	-0.3239	0.692	0.786	0.798907	Down
HE_m vs VC_m	TelA	Edf1	0.0032196	0.280034	0.752	0.641	1.21422	Up
HE_m vs VC_m	TelA	Col9a3	0.0032719	0.284245	0.513	0.344	1.21777	Up
HE_m vs VC_m	TelA	Pcyt2	0.0033986	0.275085	0.368	0.206	1.21007	Up
HE_m vs VC_m	TelA	Ctnnb1	0.00346317	-0.303949	0.692	0.779	0.810032	Down
HE_m vs VC_m	TelA	Cacna1b	0.00357989	0.291956	0.615	0.458	1.2243	Up
HE_m vs VC_m	TelA	Slc25a27	0.00364366	0.280242	0.701	0.542	1.2144	Up
HE_m vs VC_m	TelA	Nek9	0.00369399	-0.268309	0.974	0.977	0.830292	Down
HE_m vs VC_m	TelA	Auh	0.00429901	0.321258	0.778	0.656	1.24942	Up
HE_m vs VC_m	TelA	Ccdc115	0.00480261	0.266369	0.667	0.496	1.20278	Up
HE_m vs VC_m	TelA	Ttc28	0.00483731	0.268551	0.769	0.656	1.2046	Up
HE_m vs VC_m	TelA	Arnt2	0.00537462	0.350843	0.607	0.481	1.27531	Up
HE_m vs VC_m	TelA	Mast1	0.00581222	0.347483	0.598	0.458	1.27234	Up
HE_m vs VC_m	TelA	Six3	0.00599712	-0.350114	0.325	0.496	0.784522	Down
HE_m vs VC_m	TelA	Slc1a2	0.00609137	0.291163	0.726	0.649	1.22363	Up
HE_m vs VC_m	TelA	Fjx1	0.00627155	-0.264154	0.821	0.878	0.832687	Down
HE_m vs VC_m	TelA	Spef1	0.00650391	0.279345	0.726	0.588	1.21364	Up
HE_m vs VC_m	TelA	Nbdy	0.0065051	0.319503	0.641	0.504	1.2479	Up
HE_m vs VC_m	TelA	Tbc1d24	0.00655295	0.285049	0.547	0.405	1.21845	Up
HE_m vs VC_m	TelA	Lysmd2	0.00658223	0.271118	0.453	0.298	1.20674	Up
HE_m vs VC_m	TelA	Nf2	0.00665177	0.313475	0.718	0.634	1.2427	Up
HE_m vs VC_m	TelA	Col4a2	0.00705412	0.306121	0.692	0.55	1.23638	Up
HE_m vs VC_m	TelA	Wnk2	0.00706788	0.27334	0.59	0.435	1.2086	Up
HE_m vs VC_m	TelA	Ogfr	0.00762021	0.291382	0.41	0.26	1.22381	Up
HE_m vs VC_m	TelA	Islr2	0.00783942	-0.277898	0.966	0.992	0.824792	Down
HE_m vs VC_m	TelA	Ankrd16	0.00793811	0.269448	0.504	0.359	1.20535	Up
HE_m vs VC_m	TelA	Map3k9	0.00798647	0.275716	0.564	0.42	1.21059	Up
HE_m vs VC_m	TelA	Ccdc85c	0.00801231	-0.331449	0.393	0.519	0.794738	Down
HE_m vs VC_m	TelA	Stx1a	0.00806393	0.279116	0.487	0.351	1.21345	Up
HE_m vs VC_m	TelA	Hs3st1	0.00832248	0.282473	0.487	0.344	1.21628	Up
HE_m vs VC_m	TelA	Amotl2	0.00986725	-0.278169	0.573	0.695	0.824637	Down
HE_m vs VC_m	TelA	Slc2a1	0.00996896	0.313737	0.761	0.763	1.24292	Up
HE_m vs VC_m	TelA	Gatc	0.0101214	0.2708	0.863	0.756	1.20648	Up
HE_m vs VC_m	TelA	Prdx2	0.0102853	0.282169	0.675	0.58	1.21602	Up
HE_m vs VC_m	TelA	Slit3	0.0102923	0.280895	0.462	0.313	1.21495	Up
HE_m vs VC_m	TelA	Cpe	0.0105634	-0.321327	0.427	0.565	0.800333	Down
HE_m vs VC_m	TelA	Got2	0.0108279	0.277181	0.786	0.725	1.21183	Up
HE_m vs VC_m	TelA	Agfg2	0.0108502	-0.324456	0.701	0.794	0.7986	Down
HE_m vs VC_m	TelA	Repin1	0.010986	0.275533	0.598	0.435	1.21044	Up
HE_m vs VC_m	TelA	Arhgap21	0.0114462	0.296914	0.573	0.435	1.22851	Up
HE_m vs VC_m	TelA	Arpc4	0.0126044	-0.290199	0.256	0.382	0.81779	Down
HE_m vs VC_m	TelA	Gap43	0.0127398	-0.264032	0.906	0.947	0.832757	Down
HE_m vs VC_m	TelA	Rprm	0.0134493	-0.361743	0.547	0.641	0.778224	Down
HE_m vs VC_m	TelA	Tbc1d2b	0.0137448	-0.322369	0.504	0.626	0.799756	Down
HE_m vs VC_m	TelA	Cacna2d1	0.0137695	0.309015	0.709	0.588	1.23886	Up
HE_m vs VC_m	TelA	Eif1a	0.013898	0.272683	0.256	0.137	1.20805	Up
HE_m vs VC_m	TelA	Dcx	0.0144098	-0.290168	0.59	0.695	0.817807	Down
HE_m vs VC_m	TelA	Pafah1b1	0.0159858	-0.275586	0.513	0.626	0.826115	Down
HE_m vs VC_m	TelA	Kdm2b	0.0169985	0.350685	0.829	0.771	1.27517	Up
HE_m vs VC_m	TelA	Slit1	0.0181309	0.267395	0.641	0.527	1.20363	Up
HE_m vs VC_m	TelA	Wnt7b	0.0184106	0.282357	0.701	0.595	1.21618	Up
HE_m vs VC_m	TelA	Ptprt	0.0185747	0.266015	0.795	0.718	1.20248	Up
HE_m vs VC_m	TelA	Ccdc85a	0.0204234	-0.290094	0.949	0.985	0.817849	Down
HE_m vs VC_m	TelA	Rpp21	0.0237455	0.263635	0.726	0.595	1.2005	Up
HE_m vs VC_m	TelA	Gpr158	0.0256439	0.273031	0.496	0.389	1.20834	Up
HE_m vs VC_m	TelA	Asph	0.0263518	0.266563	0.632	0.542	1.20294	Up
HE_m vs VC_m	TelA	Slc17a7	0.0361333	0.271041	0.744	0.71	1.20668	Up
HE_m vs VC_m	TelA	Lamc1	0.0403786	-0.274843	0.761	0.802	0.82654	Down
HE_m vs VC_m	TelA	Pfn2	0.0407184	-0.266528	0.598	0.649	0.831318	Down
HE_m vs VC_m	TelA	Grin2d	0.0422449	-0.29332	0.744	0.771	0.816022	Down
HE_m vs VC_m	TelA	Med4	0.0459393	0.267037	0.709	0.626	1.20333	Up

## Sheet: MPall
Comparison	Brain region	Gene	p-value	log2FoldChange	pct.1	pct.2	FoldChange	Regulation
HE_f vs VC_f	MPall	Pabpn1	4.17983e-16	0.939005	0.896	0.505	1.91721	Up
HE_f vs VC_f	MPall	Ddx5	7.80345e-14	0.451648	1	1	1.3676	Up
HE_f vs VC_f	MPall	Hspa5	1.26035e-08	-0.486904	0.99	1	0.713555	Down
HE_f vs VC_f	MPall	Ier5	2.60852e-08	0.514609	1	1	1.42861	Up
HE_f vs VC_f	MPall	Kctd5	1.1238e-07	0.530107	0.708	0.39	1.44404	Up
HE_f vs VC_f	MPall	Ptpn5	2.05194e-06	-0.457564	0.979	0.99	0.728215	Down
HE_f vs VC_f	MPall	Adgrb1	6.11447e-06	-0.316304	1	1	0.803125	Down
HE_f vs VC_f	MPall	C1qtnf4	1.09129e-05	-0.369943	1	1	0.773813	Down
HE_f vs VC_f	MPall	Papola	1.34123e-05	0.435529	0.958	0.829	1.35241	Up
HE_f vs VC_f	MPall	Triobp	2.95883e-05	0.402302	0.708	0.4	1.32161	Up
HE_f vs VC_f	MPall	Ccdc59	3.57742e-05	0.427752	0.906	0.695	1.34514	Up
HE_f vs VC_f	MPall	Calcoco1	3.91878e-05	0.449746	0.833	0.59	1.3658	Up
HE_f vs VC_f	MPall	Ttc9	4.27722e-05	0.290438	0.25	0.048	1.22301	Up
HE_f vs VC_f	MPall	Pcbp1	4.43023e-05	0.396763	0.698	0.438	1.31655	Up
HE_f vs VC_f	MPall	Afg3l1	5.7687e-05	0.30788	0.49	0.219	1.23789	Up
HE_f vs VC_f	MPall	Snap25	6.01832e-05	0.4089	0.708	0.467	1.32767	Up
HE_f vs VC_f	MPall	Mtcl1	6.49888e-05	0.35435	0.615	0.314	1.27841	Up
HE_f vs VC_f	MPall	Sarm1	7.38466e-05	0.373702	0.75	0.495	1.29567	Up
HE_f vs VC_f	MPall	Xpr1	8.33421e-05	0.469999	0.979	0.933	1.38511	Up
HE_f vs VC_f	MPall	Mmp14	9.40993e-05	0.316369	0.469	0.21	1.24519	Up
HE_f vs VC_f	MPall	Nrxn2	0.000113912	-0.272298	0.969	0.99	0.827999	Down
HE_f vs VC_f	MPall	Tubb2a	0.00011639	-0.277514	1	1	0.825012	Down
HE_f vs VC_f	MPall	Bmyc	0.000166068	-0.326977	0.979	0.99	0.797205	Down
HE_f vs VC_f	MPall	Diras1	0.000185365	0.30437	0.406	0.171	1.23488	Up
HE_f vs VC_f	MPall	Brk1	0.000186471	-0.299968	0.052	0.238	0.81227	Down
HE_f vs VC_f	MPall	Egln1	0.000205428	0.363295	0.646	0.381	1.28636	Up
HE_f vs VC_f	MPall	Pom121	0.000233867	0.321928	0.5	0.257	1.25	Up
HE_f vs VC_f	MPall	Mpst	0.000234902	0.274231	0.385	0.152	1.20935	Up
HE_f vs VC_f	MPall	Auts2	0.000245666	0.376631	0.896	0.752	1.29831	Up
HE_f vs VC_f	MPall	Ndufc2	0.000259609	0.340142	0.938	0.838	1.26588	Up
HE_f vs VC_f	MPall	Opcml	0.000331278	0.295532	0.458	0.219	1.22734	Up
HE_f vs VC_f	MPall	Arf3	0.000334634	-0.298315	0.99	1	0.813202	Down
HE_f vs VC_f	MPall	Lsm14b	0.000337142	0.299208	0.708	0.467	1.23047	Up
HE_f vs VC_f	MPall	Epop	0.000362293	0.471154	0.885	0.743	1.38622	Up
HE_f vs VC_f	MPall	Atp5b	0.000365526	-0.322868	0.906	0.924	0.799479	Down
HE_f vs VC_f	MPall	Drg1	0.00038253	0.352826	0.74	0.495	1.27706	Up
HE_f vs VC_f	MPall	B3gat3	0.000434681	0.361326	0.562	0.324	1.28461	Up
HE_f vs VC_f	MPall	Cacnb3	0.000438278	0.32568	0.542	0.305	1.25326	Up
HE_f vs VC_f	MPall	Nop16	0.000444545	0.276509	0.365	0.152	1.21126	Up
HE_f vs VC_f	MPall	Ppp4r3b	0.000458566	0.267667	0.583	0.324	1.20386	Up
HE_f vs VC_f	MPall	Ndufa12	0.000561193	0.321928	0.792	0.562	1.25	Up
HE_f vs VC_f	MPall	Cdk5r1	0.000580787	0.386964	0.833	0.667	1.30764	Up
HE_f vs VC_f	MPall	Aldh18a1	0.000805999	0.279308	0.573	0.333	1.21361	Up
HE_f vs VC_f	MPall	Amfr	0.000824988	-0.278637	0.99	0.99	0.824369	Down
HE_f vs VC_f	MPall	Adam22	0.000829747	0.267519	0.74	0.476	1.20374	Up
HE_f vs VC_f	MPall	Syncrip	0.000851584	0.278572	1	1	1.21299	Up
HE_f vs VC_f	MPall	Dyrk1b	0.000914415	0.389811	0.74	0.581	1.31022	Up
HE_f vs VC_f	MPall	Mapkapk2	0.000987845	0.305832	0.677	0.467	1.23613	Up
HE_f vs VC_f	MPall	Plcg1	0.000992617	0.306161	0.625	0.4	1.23641	Up
HE_f vs VC_f	MPall	Cox5b	0.00107613	-0.263034	1	1	0.833333	Down
HE_f vs VC_f	MPall	Arfgap3	0.00114793	0.290746	0.583	0.371	1.22327	Up
HE_f vs VC_f	MPall	Bcas2	0.00117239	0.312729	0.99	0.981	1.24206	Up
HE_f vs VC_f	MPall	Hnrnpdl	0.001175	0.270375	0.531	0.305	1.20612	Up
HE_f vs VC_f	MPall	Fabp5	0.00117561	-0.2987	1	1	0.812985	Down
HE_f vs VC_f	MPall	Tubb2b	0.00122663	0.294695	1	1	1.22663	Up
HE_f vs VC_f	MPall	Kcnk1	0.00124355	0.308032	0.917	0.79	1.23802	Up
HE_f vs VC_f	MPall	Fzd1	0.00135942	0.43567	0.771	0.648	1.35254	Up
HE_f vs VC_f	MPall	Usp22	0.00145444	0.290806	0.927	0.79	1.22332	Up
HE_f vs VC_f	MPall	Pip4k2c	0.00148857	0.273249	0.646	0.41	1.20853	Up
HE_f vs VC_f	MPall	Reps1	0.00154782	0.277927	0.417	0.219	1.21245	Up
HE_f vs VC_f	MPall	Fam174a	0.00155119	-0.341693	0.698	0.829	0.789115	Down
HE_f vs VC_f	MPall	Pip4k2b	0.00161139	0.306926	0.51	0.305	1.23707	Up
HE_f vs VC_f	MPall	Serp1	0.00163151	0.302931	0.656	0.495	1.23365	Up
HE_f vs VC_f	MPall	Men1	0.00163268	-0.270537	0.99	1	0.829011	Down
HE_f vs VC_f	MPall	Phf5a	0.00168281	0.359289	0.615	0.467	1.28279	Up
HE_f vs VC_f	MPall	Rfc1	0.00170555	0.311874	0.375	0.19	1.24132	Up
HE_f vs VC_f	MPall	Dgat1	0.00171833	0.289748	0.615	0.429	1.22243	Up
HE_f vs VC_f	MPall	Spire1	0.00178133	0.265856	0.5	0.286	1.20235	Up
HE_f vs VC_f	MPall	St3gal2	0.00185651	0.308607	0.458	0.267	1.23851	Up
HE_f vs VC_f	MPall	Celf2	0.00188811	0.345601	0.75	0.59	1.27068	Up
HE_f vs VC_f	MPall	Dnajb2	0.00190016	0.267667	0.562	0.333	1.20386	Up
HE_f vs VC_f	MPall	Pik3c2b	0.00191813	0.306161	0.49	0.305	1.23641	Up
HE_f vs VC_f	MPall	Srsf4	0.00198178	0.279617	0.667	0.467	1.21387	Up
HE_f vs VC_f	MPall	Ntrk3	0.00210411	0.297554	0.75	0.581	1.22906	Up
HE_f vs VC_f	MPall	Bach2	0.00217567	0.263768	0.698	0.486	1.20061	Up
HE_f vs VC_f	MPall	Arf6	0.00219616	0.326175	0.781	0.629	1.25369	Up
HE_f vs VC_f	MPall	Cntn2	0.00222191	0.288761	0.562	0.333	1.22159	Up
HE_f vs VC_f	MPall	Arhgap21	0.00223192	0.306476	0.719	0.533	1.23668	Up
HE_f vs VC_f	MPall	Repin1	0.00231429	0.344022	0.615	0.438	1.26929	Up
HE_f vs VC_f	MPall	2025-09-03	0.00244918	0.31308	0.719	0.514	1.24236	Up
HE_f vs VC_f	MPall	Polr3d	0.00245083	0.277382	0.573	0.381	1.21199	Up
HE_f vs VC_f	MPall	Pcdh10	0.00273176	-0.386215	0.792	0.857	0.765135	Down
HE_f vs VC_f	MPall	Tysnd1	0.00274057	0.290921	0.74	0.581	1.22342	Up
HE_f vs VC_f	MPall	Kif26a	0.00292017	0.288639	0.438	0.238	1.22149	Up
HE_f vs VC_f	MPall	Sorbs1	0.00298064	0.289748	0.635	0.41	1.22243	Up
HE_f vs VC_f	MPall	Atp2a2	0.00304327	-0.297959	0.677	0.819	0.813403	Down
HE_f vs VC_f	MPall	Tmem191c	0.00305855	-0.364655	0.531	0.676	0.776654	Down
HE_f vs VC_f	MPall	Tmem178b	0.00309616	-0.298311	0.927	0.981	0.813204	Down
HE_f vs VC_f	MPall	Tmpo	0.00313883	0.366975	0.969	0.962	1.28965	Up
HE_f vs VC_f	MPall	Fgfbp3	0.00321622	-0.295739	0.677	0.81	0.814655	Down
HE_f vs VC_f	MPall	Pnkd	0.00326306	0.315434	0.646	0.467	1.24439	Up
HE_f vs VC_f	MPall	Nkap	0.00330754	-0.301068	0.51	0.686	0.811652	Down
HE_f vs VC_f	MPall	Pofut1	0.00369673	0.267989	0.812	0.686	1.20413	Up
HE_f vs VC_f	MPall	Bcl7c	0.00371781	-0.267844	0.927	0.971	0.83056	Down
HE_f vs VC_f	MPall	Ppp1r1b	0.00374304	0.345012	0.521	0.324	1.27016	Up
HE_f vs VC_f	MPall	Mfn1	0.00375617	0.263825	0.427	0.238	1.20066	Up
HE_f vs VC_f	MPall	Fezf2	0.00376565	0.481915	0.917	0.876	1.3966	Up
HE_f vs VC_f	MPall	Negr1	0.0038291	-0.344648	0.771	0.838	0.7875	Down
HE_f vs VC_f	MPall	Snrpf	0.00393165	0.286009	0.938	0.848	1.21926	Up
HE_f vs VC_f	MPall	Hspa12b	0.0040564	0.286824	0.385	0.21	1.21995	Up
HE_f vs VC_f	MPall	Rnf114	0.00415385	0.292289	0.76	0.6	1.22458	Up
HE_f vs VC_f	MPall	Znhit1	0.00420835	0.266423	0.948	0.933	1.20282	Up
HE_f vs VC_f	MPall	Sod1	0.00427774	-0.310992	0.802	0.857	0.806087	Down
HE_f vs VC_f	MPall	Igfbp3	0.00428108	0.292013	0.438	0.257	1.22435	Up
HE_f vs VC_f	MPall	Usp49	0.00432845	0.293063	0.719	0.552	1.22524	Up
HE_f vs VC_f	MPall	Frat2	0.0044721	0.294568	0.625	0.438	1.22652	Up
HE_f vs VC_f	MPall	Tmem65	0.00491816	-0.327095	0.521	0.686	0.79714	Down
HE_f vs VC_f	MPall	Fasn	0.00522841	-0.277276	0.927	0.962	0.825147	Down
HE_f vs VC_f	MPall	Cacng8	0.00530469	0.294094	0.562	0.371	1.22611	Up
HE_f vs VC_f	MPall	Ier2	0.00543656	0.347923	0.583	0.438	1.27273	Up
HE_f vs VC_f	MPall	Phc2	0.00575292	0.271887	0.552	0.362	1.20739	Up
HE_f vs VC_f	MPall	Gnas	0.00632248	-0.272815	0.729	0.8	0.827703	Down
HE_f vs VC_f	MPall	Rtn4rl2	0.00669287	0.324631	0.948	0.838	1.25234	Up
HE_f vs VC_f	MPall	Axin2	0.0071368	0.363405	0.708	0.562	1.28646	Up
HE_f vs VC_f	MPall	Stk11	0.00735976	0.303177	0.833	0.733	1.23386	Up
HE_f vs VC_f	MPall	Alg10b	0.00755006	-0.288808	0.906	0.952	0.818578	Down
HE_f vs VC_f	MPall	Arl8a	0.00781135	-0.311066	0.948	0.914	0.806046	Down
HE_f vs VC_f	MPall	Ncor2	0.00846485	0.270146	0.531	0.362	1.20593	Up
HE_f vs VC_f	MPall	Psmb6	0.00866759	0.281286	0.594	0.419	1.21528	Up
HE_f vs VC_f	MPall	Mphosph8	0.00878669	0.359209	0.708	0.562	1.28272	Up
HE_f vs VC_f	MPall	Lsm7	0.0101251	0.27675	0.76	0.619	1.21146	Up
HE_f vs VC_f	MPall	Shb	0.0101306	0.350698	0.719	0.581	1.27518	Up
HE_f vs VC_f	MPall	Pcdh19	0.0104217	-0.346055	0.792	0.857	0.786732	Down
HE_f vs VC_f	MPall	Sumo2	0.0108715	-0.269707	0.75	0.857	0.829488	Down
HE_f vs VC_f	MPall	Nans	0.0112376	0.264283	0.948	0.857	1.20104	Up
HE_f vs VC_f	MPall	Arl3	0.0120097	-0.296481	0.344	0.486	0.814236	Down
HE_f vs VC_f	MPall	Sowahc	0.0122604	0.293003	0.812	0.752	1.22519	Up
HE_f vs VC_f	MPall	Tmx4	0.0128705	-0.283411	0.469	0.619	0.821646	Down
HE_f vs VC_f	MPall	Hcn1	0.0135451	0.561194	0.896	0.819	1.47549	Up
HE_f vs VC_f	MPall	Gdpd5	0.0139288	0.293914	0.635	0.476	1.22596	Up
HE_f vs VC_f	MPall	Aatk	0.0143249	-0.292331	0.906	0.943	0.816581	Down
HE_f vs VC_f	MPall	Fam241a	0.0154052	-0.283855	0.615	0.733	0.821393	Down
HE_f vs VC_f	MPall	Pdf	0.0163799	0.279588	0.844	0.733	1.21385	Up
HE_f vs VC_f	MPall	Shisa6	0.0165716	-0.426822	0.958	1	0.743899	Down
HE_f vs VC_f	MPall	Phlpp1	0.0167005	0.268599	0.74	0.657	1.20464	Up
HE_f vs VC_f	MPall	Adam15	0.0170429	0.271302	0.479	0.333	1.2069	Up
HE_f vs VC_f	MPall	Lhx2	0.0174149	0.329185	0.917	0.905	1.2563	Up
HE_f vs VC_f	MPall	Igfbpl1	0.0205669	0.325174	1	0.981	1.25282	Up
HE_f vs VC_f	MPall	Pcdh8	0.0215735	0.265918	0.5	0.343	1.2024	Up
HE_f vs VC_f	MPall	Nxph3	0.0225719	0.294621	0.375	0.229	1.22656	Up
HE_f vs VC_f	MPall	Zfp523	0.0242402	-0.285754	0.625	0.695	0.820312	Down
HE_f vs VC_f	MPall	Anks1b	0.0260514	0.284402	0.646	0.552	1.21791	Up
HE_f vs VC_f	MPall	Srsf2	0.0266426	0.264746	0.667	0.562	1.20142	Up
HE_f vs VC_f	MPall	Igfbp5	0.0295142	-0.312685	0.927	0.981	0.805142	Down
HE_f vs VC_f	MPall	Cenpa	0.0305228	0.294342	0.51	0.4	1.22633	Up
HE_f vs VC_f	MPall	Nefl	0.0308508	-0.27435	0.25	0.381	0.826823	Down
HE_f vs VC_f	MPall	Snhg11	0.0331783	-0.382727	0.396	0.524	0.766987	Down
HE_f vs VC_f	MPall	Aif1l	0.0355968	0.291554	0.74	0.667	1.22396	Up
HE_f vs VC_f	MPall	Gpr26	0.0360932	0.27496	0.531	0.419	1.20996	Up
HE_f vs VC_f	MPall	Gap43	0.0421082	-0.274831	0.719	0.762	0.826547	Down
HE_f vs VC_f	MPall	Ccdc184	0.0456413	-0.295522	0.615	0.695	0.814777	Down
HE_m vs VC_m	MPall	Basp1	3.17e-18	-0.383501	1	1	0.766575	Down
HE_m vs VC_m	MPall	Marcks	1.08e-16	-0.55219	1	1	0.681984	Down
HE_m vs VC_m	MPall	Rack1	5.04e-12	0.303419	1	1	1.23407	Up
HE_m vs VC_m	MPall	Camk2n1	6.36e-11	-0.803879	0.922	1	0.572807	Down
HE_m vs VC_m	MPall	Polr1d	6.12e-10	0.453701	0.991	0.976	1.36955	Up
HE_m vs VC_m	MPall	Tmsb4x	2.14e-09	0.28731	1	1	1.22036	Up
HE_m vs VC_m	MPall	Astn1	2.24e-09	0.432011	0.991	1	1.34911	Up
HE_m vs VC_m	MPall	Hsp90b1	3.01e-09	-0.339341	1	1	0.790402	Down
HE_m vs VC_m	MPall	Tuba1a	3.43e-09	0.298259	1	1	1.22966	Up
HE_m vs VC_m	MPall	Igfbpl1	1.17e-08	0.662707	1	0.967	1.58305	Up
HE_m vs VC_m	MPall	Ydjc	3.33e-08	-0.588267	0.888	0.943	0.665141	Down
HE_m vs VC_m	MPall	Ubr4	3.94e-08	0.341932	1	1	1.26745	Up
HE_m vs VC_m	MPall	Akt1	4.08e-08	0.455689	0.983	0.911	1.37144	Up
HE_m vs VC_m	MPall	H2afz	1.72e-07	0.515168	1	0.992	1.42916	Up
HE_m vs VC_m	MPall	Gap43	1.78e-07	-0.594869	0.724	0.87	0.662105	Down
HE_m vs VC_m	MPall	Rusc2	1.93e-07	-0.341002	1	1	0.789493	Down
HE_m vs VC_m	MPall	Gpc2	1.94e-07	0.398989	1	0.984	1.31858	Up
HE_m vs VC_m	MPall	Sem1	3.06e-07	0.33829	1	0.992	1.26426	Up
HE_m vs VC_m	MPall	Sipa1l1	4.34e-07	0.528836	0.828	0.626	1.44276	Up
HE_m vs VC_m	MPall	Nsd2	4.63e-07	0.473501	0.948	0.797	1.38847	Up
HE_m vs VC_m	MPall	Pabpn1	1.22e-06	0.512917	0.828	0.691	1.42693	Up
HE_m vs VC_m	MPall	Neurl4	1.36e-06	0.452398	0.897	0.691	1.36831	Up
HE_m vs VC_m	MPall	Neurod6	1.57e-06	0.609745	0.957	0.886	1.52599	Up
HE_m vs VC_m	MPall	Usf2	1.62e-06	-0.290326	1	1	0.817717	Down
HE_m vs VC_m	MPall	Pcdh10	1.72e-06	-0.571671	0.733	0.894	0.672837	Down
HE_m vs VC_m	MPall	Cplx1	2.11e-06	0.464806	0.922	0.878	1.38013	Up
HE_m vs VC_m	MPall	Ankrd13b	2.12e-06	0.291644	1	1	1.22403	Up
HE_m vs VC_m	MPall	Nap1l1	2.28e-06	0.313378	1	0.992	1.24261	Up
HE_m vs VC_m	MPall	Tcf4	2.85e-06	0.346795	1	1	1.27173	Up
HE_m vs VC_m	MPall	Fgfr1	3.13e-06	0.480955	0.802	0.577	1.39567	Up
HE_m vs VC_m	MPall	Fzd1	3.75e-06	0.514398	0.784	0.577	1.4284	Up
HE_m vs VC_m	MPall	Snrnp70	4.23e-06	-0.270691	1	1	0.828922	Down
HE_m vs VC_m	MPall	Adgrb1	4.73e-06	-0.281963	1	1	0.822471	Down
HE_m vs VC_m	MPall	Mad2l2	4.79e-06	0.412108	0.914	0.74	1.33063	Up
HE_m vs VC_m	MPall	Mex3b	4.94e-06	0.390311	0.974	0.935	1.31068	Up
HE_m vs VC_m	MPall	Islr2	5.78e-06	-0.479235	0.957	0.992	0.717358	Down
HE_m vs VC_m	MPall	Ubxn1	6.95e-06	0.397261	0.957	0.886	1.31701	Up
HE_m vs VC_m	MPall	Syt9	8.93e-06	-0.454259	0.612	0.837	0.729885	Down
HE_m vs VC_m	MPall	Sec14l1	1.13e-05	0.42557	0.853	0.724	1.3431	Up
HE_m vs VC_m	MPall	Mdga1	1.2e-05	0.536365	0.966	0.902	1.45031	Up
HE_m vs VC_m	MPall	Sf1	1.21e-05	0.36626	1	0.951	1.28901	Up
HE_m vs VC_m	MPall	Lemd2	1.31e-05	0.271584	1	1	1.20713	Up
HE_m vs VC_m	MPall	Acrbp	1.33e-05	0.357218	0.448	0.195	1.28095	Up
HE_m vs VC_m	MPall	Hspa5	1.34e-05	-0.360041	1	1	0.779142	Down
HE_m vs VC_m	MPall	Gpr27	1.45e-05	-0.3582	0.966	1	0.780137	Down
HE_m vs VC_m	MPall	Xpr1	1.57e-05	-0.461276	0.905	0.984	0.726344	Down
HE_m vs VC_m	MPall	Irf2bpl	2.34e-05	-0.385545	0.871	0.959	0.76549	Down
HE_m vs VC_m	MPall	Pcdh19	2.39e-05	-0.401576	0.759	0.862	0.757031	Down
HE_m vs VC_m	MPall	Rbm15b	2.68e-05	-0.38545	0.819	0.927	0.76554	Down
HE_m vs VC_m	MPall	Spock2	3.8e-05	0.37869	0.983	0.935	1.30016	Up
HE_m vs VC_m	MPall	Vstm2l	4.09e-05	-0.400893	0.284	0.545	0.757389	Down
HE_m vs VC_m	MPall	Pcbp4	4.35e-05	0.305489	1	0.967	1.23584	Up
HE_m vs VC_m	MPall	Crlf2	4.93e-05	-0.41616	0.457	0.699	0.749417	Down
HE_m vs VC_m	MPall	Ehd1	6.45e-05	-0.434841	0.526	0.732	0.739775	Down
HE_m vs VC_m	MPall	Ap1s1	6.91e-05	0.384435	0.802	0.683	1.30535	Up
HE_m vs VC_m	MPall	Gatc	8.08e-05	0.334115	0.966	0.927	1.2606	Up
HE_m vs VC_m	MPall	Vash1	8.25e-05	0.318999	1	0.992	1.24746	Up
HE_m vs VC_m	MPall	Scrt1	8.27e-05	-0.374898	0.836	0.911	0.77116	Down
HE_m vs VC_m	MPall	Npdc1	9.91e-05	0.324966	1	0.992	1.25264	Up
HE_m vs VC_m	MPall	Mapk8ip1	0.000102354	0.321928	0.991	1	1.25	Up
HE_m vs VC_m	MPall	Cenpv	0.000108467	0.278145	1	0.992	1.21263	Up
HE_m vs VC_m	MPall	Pou4f1	0.000115305	-0.270131	0.043	0.211	0.829244	Down
HE_m vs VC_m	MPall	Sgta	0.000122022	0.371943	0.897	0.756	1.29409	Up
HE_m vs VC_m	MPall	Nabp2	0.000125188	0.436986	0.905	0.789	1.35377	Up
HE_m vs VC_m	MPall	Prmt1	0.000127738	-0.329682	0.948	0.976	0.795712	Down
HE_m vs VC_m	MPall	Tmem65	0.000135778	-0.451968	0.586	0.748	0.731045	Down
HE_m vs VC_m	MPall	Fgfbp3	0.00015154	-0.369604	0.664	0.805	0.773995	Down
HE_m vs VC_m	MPall	Amfr	0.000156434	-0.265734	0.991	1	0.831776	Down
HE_m vs VC_m	MPall	Szrd1	0.000174497	0.37404	0.75	0.577	1.29598	Up
HE_m vs VC_m	MPall	Cux2	0.000179431	-0.379178	0.259	0.472	0.768876	Down
HE_m vs VC_m	MPall	Atp6v0d1	0.000180621	-0.281727	0.966	0.992	0.822606	Down
HE_m vs VC_m	MPall	Tmem259	0.000183484	0.364887	0.897	0.805	1.28778	Up
HE_m vs VC_m	MPall	Lrrc75a	0.000187673	0.372044	0.81	0.659	1.29419	Up
HE_m vs VC_m	MPall	Vegfb	0.000213886	-0.345611	0.466	0.683	0.786975	Down
HE_m vs VC_m	MPall	C1qtnf4	0.000218905	-0.263704	1	1	0.832947	Down
HE_m vs VC_m	MPall	Eif2d	0.000219319	0.339414	0.69	0.512	1.26524	Up
HE_m vs VC_m	MPall	Zic2	0.000223823	-0.391104	0.276	0.52	0.762546	Down
HE_m vs VC_m	MPall	Ier3ip1	0.000224113	0.334671	0.69	0.504	1.26109	Up
HE_m vs VC_m	MPall	Kdm2b	0.00026137	0.28276	0.966	0.87	1.21652	Up
HE_m vs VC_m	MPall	Egln1	0.000269285	-0.324768	0.466	0.675	0.798427	Down
HE_m vs VC_m	MPall	Hbb-bt	0.00027677	-0.341475	0.129	0.317	0.789234	Down
HE_m vs VC_m	MPall	Ywhag	0.000291914	0.276472	1	1	1.21123	Up
HE_m vs VC_m	MPall	Ttc28	0.000293075	0.346549	0.974	0.943	1.27152	Up
HE_m vs VC_m	MPall	Tbc1d14	0.000305043	0.333213	0.69	0.488	1.25982	Up
HE_m vs VC_m	MPall	Cdc25a	0.000334436	0.293987	0.491	0.276	1.22602	Up
HE_m vs VC_m	MPall	Galnt17	0.000360784	0.334978	0.664	0.431	1.26136	Up
HE_m vs VC_m	MPall	Gigyf1	0.000361307	-0.30013	0.853	0.951	0.812179	Down
HE_m vs VC_m	MPall	Anp32a	0.00038663	-0.307414	1	1	0.808089	Down
HE_m vs VC_m	MPall	Hpcal1	0.000387844	0.383474	0.819	0.65	1.30448	Up
HE_m vs VC_m	MPall	Ankrd16	0.000392335	0.308005	0.638	0.431	1.23799	Up
HE_m vs VC_m	MPall	Rsbn1	0.000400129	0.341899	0.957	0.902	1.26742	Up
HE_m vs VC_m	MPall	Nans	0.000401266	0.290764	0.974	0.919	1.22329	Up
HE_m vs VC_m	MPall	Nkain1	0.00041152	0.310301	0.966	0.951	1.23997	Up
HE_m vs VC_m	MPall	Taok2	0.0004238	0.288329	0.966	0.927	1.22122	Up
HE_m vs VC_m	MPall	Bag6	0.000432058	0.296876	0.94	0.878	1.22848	Up
HE_m vs VC_m	MPall	Cck	0.000446434	0.865153	0.707	0.553	1.82153	Up
HE_m vs VC_m	MPall	Reep1	0.000457392	0.280819	1	0.992	1.21488	Up
HE_m vs VC_m	MPall	Fam117b	0.000477782	-0.411162	0.509	0.65	0.752018	Down
HE_m vs VC_m	MPall	Eif3b	0.000481705	-0.348163	0.578	0.715	0.785584	Down
HE_m vs VC_m	MPall	Tmpo	0.000515701	0.401724	0.974	0.935	1.32109	Up
HE_m vs VC_m	MPall	Lmnb1	0.000517557	0.326477	0.922	0.821	1.25395	Up
HE_m vs VC_m	MPall	Syn1	0.000529258	-0.28978	0.983	0.984	0.818027	Down
HE_m vs VC_m	MPall	Tab1	0.000529261	0.350124	0.603	0.431	1.27467	Up
HE_m vs VC_m	MPall	Dennd5a	0.000530857	-0.292567	0.922	0.984	0.816448	Down
HE_m vs VC_m	MPall	Arl6ip1	0.000543656	0.324932	0.931	0.821	1.25261	Up
HE_m vs VC_m	MPall	Ube2ql1	0.000559164	-0.296371	0.172	0.366	0.814298	Down
HE_m vs VC_m	MPall	Kalrn	0.000598688	0.343203	0.879	0.78	1.26857	Up
HE_m vs VC_m	MPall	Papola	0.00060133	0.270089	0.94	0.886	1.20588	Up
HE_m vs VC_m	MPall	Bhlhe22	0.000707677	0.285963	1	1	1.21922	Up
HE_m vs VC_m	MPall	Lsm7	0.000708978	0.335595	0.767	0.659	1.2619	Up
HE_m vs VC_m	MPall	Arf1	0.000738	0.301109	0.974	0.959	1.23209	Up
HE_m vs VC_m	MPall	Dcaf11	0.000751029	0.325938	0.845	0.724	1.25348	Up
HE_m vs VC_m	MPall	Grin2d	0.000754832	-0.339117	0.284	0.488	0.790525	Down
HE_m vs VC_m	MPall	Rnf187	0.000781516	0.29208	0.991	0.984	1.2244	Up
HE_m vs VC_m	MPall	Efnb3	0.000966649	-0.372452	0.81	0.854	0.772468	Down
HE_m vs VC_m	MPall	Atp6v1e1	0.000971641	-0.279157	0.224	0.415	0.824072	Down
HE_m vs VC_m	MPall	Ufm1	0.000991191	-0.29607	0.336	0.528	0.814468	Down
HE_m vs VC_m	MPall	R3hdm2	0.000993117	0.29312	0.578	0.382	1.22529	Up
HE_m vs VC_m	MPall	Nova2	0.00099655	-0.327145	0.905	0.959	0.797112	Down
HE_m vs VC_m	MPall	Rab1a	0.00104137	-0.304678	0.302	0.48	0.809623	Down
HE_m vs VC_m	MPall	Mex3a	0.00107182	-0.30597	0.862	0.927	0.808898	Down
HE_m vs VC_m	MPall	Tmem229b	0.00109154	0.33108	0.698	0.642	1.25795	Up
HE_m vs VC_m	MPall	Carm1	0.00113071	-0.264314	0.56	0.764	0.832595	Down
HE_m vs VC_m	MPall	Myt1l	0.00116494	0.278823	1	0.927	1.2132	Up
HE_m vs VC_m	MPall	Acaa1a	0.00116586	0.307858	0.733	0.593	1.23787	Up
HE_m vs VC_m	MPall	Ube2i	0.00120217	-0.270309	0.517	0.691	0.829142	Down
HE_m vs VC_m	MPall	Tmem169	0.00120556	-0.300326	0.31	0.496	0.812069	Down
HE_m vs VC_m	MPall	Kif21b	0.00127657	0.263822	0.966	0.935	1.20066	Up
HE_m vs VC_m	MPall	Itgb1	0.00128306	0.361051	0.655	0.52	1.28436	Up
HE_m vs VC_m	MPall	Ppp2r5d	0.00139279	0.32091	0.81	0.691	1.24912	Up
HE_m vs VC_m	MPall	Sirt6	0.00140767	-0.311626	0.716	0.813	0.805733	Down
HE_m vs VC_m	MPall	Pdxp	0.00150457	-0.267554	1	1	0.830727	Down
HE_m vs VC_m	MPall	Plxna4	0.00151947	0.295681	0.552	0.366	1.22746	Up
HE_m vs VC_m	MPall	2310022B05Rik	0.00159265	0.289258	0.931	0.935	1.22201	Up
HE_m vs VC_m	MPall	Slc35c2	0.00159965	0.284961	0.69	0.52	1.21838	Up
HE_m vs VC_m	MPall	Scd2	0.00163076	-0.271295	0.733	0.87	0.828575	Down
HE_m vs VC_m	MPall	Rnf103	0.0016383	-0.309839	0.836	0.878	0.806732	Down
HE_m vs VC_m	MPall	Ppp2r1a	0.00164402	0.334629	0.853	0.74	1.26105	Up
HE_m vs VC_m	MPall	Sfxn3	0.00170009	0.270947	0.759	0.569	1.2066	Up
HE_m vs VC_m	MPall	Zfp697	0.00170538	-0.287884	0.241	0.423	0.819102	Down
HE_m vs VC_m	MPall	Unk	0.00173382	0.267755	0.871	0.724	1.20393	Up
HE_m vs VC_m	MPall	Cherp	0.0017444	0.295259	0.905	0.846	1.22711	Up
HE_m vs VC_m	MPall	Plekhg2	0.00177515	0.292957	0.879	0.805	1.22515	Up
HE_m vs VC_m	MPall	Slc20a2	0.00184595	0.273143	0.578	0.398	1.20844	Up
HE_m vs VC_m	MPall	Prkab1	0.00186593	0.318754	0.836	0.756	1.24725	Up
HE_m vs VC_m	MPall	Rcl1	0.00188769	0.307858	0.759	0.577	1.23787	Up
HE_m vs VC_m	MPall	Zfp579	0.00193675	-0.278037	0.94	0.919	0.824713	Down
HE_m vs VC_m	MPall	Ddx6	0.00195868	-0.290394	0.31	0.488	0.817679	Down
HE_m vs VC_m	MPall	Usp22	0.00200151	0.314627	0.922	0.797	1.24369	Up
HE_m vs VC_m	MPall	Nefl	0.00200885	-0.384952	0.207	0.374	0.765805	Down
HE_m vs VC_m	MPall	Gja4	0.00213338	-0.281594	0.155	0.317	0.822681	Down
HE_m vs VC_m	MPall	Cdk5r2	0.00214936	-0.453432	0.534	0.675	0.730304	Down
HE_m vs VC_m	MPall	Pafah1b1	0.00217029	-0.31575	0.422	0.593	0.803433	Down
HE_m vs VC_m	MPall	Kdm3b	0.0022148	-0.300342	0.948	0.943	0.81206	Down
HE_m vs VC_m	MPall	4833420G17Rik	0.00224785	0.289585	0.836	0.74	1.22229	Up
HE_m vs VC_m	MPall	Hint1	0.00231654	-0.279623	0.474	0.667	0.823806	Down
HE_m vs VC_m	MPall	Gfer	0.00245824	0.273804	0.672	0.512	1.20899	Up
HE_m vs VC_m	MPall	Etv4	0.00250839	0.447104	0.733	0.691	1.3633	Up
HE_m vs VC_m	MPall	Rbfox2	0.00258239	-0.28371	0.759	0.878	0.821476	Down
HE_m vs VC_m	MPall	Zscan2	0.00265122	0.325162	0.862	0.748	1.2528	Up
HE_m vs VC_m	MPall	Adrb1	0.00265215	-0.373317	0.319	0.488	0.772005	Down
HE_m vs VC_m	MPall	Mlf2	0.0027224	0.315087	0.81	0.74	1.24409	Up
HE_m vs VC_m	MPall	Bex3	0.0027783	-0.324579	0.776	0.846	0.798531	Down
HE_m vs VC_m	MPall	Kdelr2	0.00280103	-0.29607	0.948	0.992	0.814468	Down
HE_m vs VC_m	MPall	Snhg11	0.00291517	-0.480345	0.474	0.626	0.716806	Down
HE_m vs VC_m	MPall	Slit3	0.00296252	0.363853	0.836	0.732	1.28686	Up
HE_m vs VC_m	MPall	Ubald2	0.00315997	0.273729	1	0.984	1.20893	Up
HE_m vs VC_m	MPall	Sfpq	0.00328716	-0.270131	0.457	0.634	0.829244	Down
HE_m vs VC_m	MPall	Gatad2b	0.00329891	0.278912	0.664	0.528	1.21328	Up
HE_m vs VC_m	MPall	R3hdm1	0.00331019	0.278138	0.578	0.431	1.21263	Up
HE_m vs VC_m	MPall	Atat1	0.0036275	-0.322189	0.733	0.789	0.799855	Down
HE_m vs VC_m	MPall	Nat14	0.00375786	-0.287097	0.457	0.634	0.819549	Down
HE_m vs VC_m	MPall	Alg10b	0.00387282	-0.29167	0.905	0.951	0.816956	Down
HE_m vs VC_m	MPall	Nsg2	0.00398526	-0.277022	0.828	0.894	0.825293	Down
HE_m vs VC_m	MPall	Fezf2	0.00407433	-0.3266	0.81	0.886	0.797414	Down
HE_m vs VC_m	MPall	Caln1	0.00416261	-0.301419	0.526	0.732	0.811454	Down
HE_m vs VC_m	MPall	Relch	0.00424776	-0.301978	0.345	0.496	0.811139	Down
HE_m vs VC_m	MPall	Disp3	0.00459925	0.276015	0.379	0.22	1.21085	Up
HE_m vs VC_m	MPall	Aamdc	0.00463473	0.268617	0.483	0.317	1.20465	Up
HE_m vs VC_m	MPall	Ina	0.00471466	-0.271858	0.431	0.593	0.828252	Down
HE_m vs VC_m	MPall	Gng3	0.00484087	-0.283198	0.267	0.423	0.821767	Down
HE_m vs VC_m	MPall	Phb2	0.00491091	-0.264616	0.733	0.813	0.83242	Down
HE_m vs VC_m	MPall	Mafb	0.00503178	-0.270243	0.336	0.512	0.82918	Down
HE_m vs VC_m	MPall	Sun2	0.00506156	0.277179	0.595	0.463	1.21182	Up
HE_m vs VC_m	MPall	Sfxn2	0.00517903	0.287625	0.5	0.333	1.22063	Up
HE_m vs VC_m	MPall	Plekhg5	0.00528848	0.275139	0.509	0.341	1.21011	Up
HE_m vs VC_m	MPall	Foxd1	0.00539129	-0.29847	0.207	0.358	0.813114	Down
HE_m vs VC_m	MPall	Tmem260	0.0055876	0.26614	0.466	0.309	1.20259	Up
HE_m vs VC_m	MPall	B630019K06Rik	0.00593795	-0.324651	0.629	0.715	0.798491	Down
HE_m vs VC_m	MPall	Slc27a1	0.00594291	-0.315827	0.664	0.772	0.80339	Down
HE_m vs VC_m	MPall	Igdcc3	0.00608959	0.2728	0.422	0.268	1.20815	Up
HE_m vs VC_m	MPall	Atp1b1	0.00620226	-0.296035	0.991	1	0.814488	Down
HE_m vs VC_m	MPall	Wnt7b	0.00679872	-0.309745	0.552	0.65	0.806784	Down
HE_m vs VC_m	MPall	Psmd4	0.0068233	0.270593	0.767	0.65	1.2063	Up
HE_m vs VC_m	MPall	Olfm1	0.00687669	-0.297145	0.388	0.553	0.813861	Down
HE_m vs VC_m	MPall	Tm9sf4	0.00711271	0.281892	0.569	0.423	1.21579	Up
HE_m vs VC_m	MPall	Pwwp2b	0.00766076	-0.291482	0.491	0.593	0.817062	Down
HE_m vs VC_m	MPall	Tnks2	0.00799435	-0.268803	0.914	0.951	0.830008	Down
HE_m vs VC_m	MPall	Mt1	0.008209	-0.290678	0.776	0.919	0.817518	Down
HE_m vs VC_m	MPall	Kcnq5	0.00829225	-0.29607	0.603	0.78	0.814468	Down
HE_m vs VC_m	MPall	Armc5	0.00846712	-0.27216	0.629	0.772	0.828079	Down
HE_m vs VC_m	MPall	Srp68	0.00855363	-0.337293	0.328	0.463	0.791525	Down
HE_m vs VC_m	MPall	Foxo6	0.00873259	-0.276695	0.638	0.764	0.82548	Down
HE_m vs VC_m	MPall	Snrpf	0.00966962	0.276643	0.879	0.813	1.21137	Up
HE_m vs VC_m	MPall	Polr2i	0.0106549	0.290508	0.621	0.504	1.22307	Up
HE_m vs VC_m	MPall	Trp53i11	0.0109622	0.267715	0.871	0.821	1.2039	Up
HE_m vs VC_m	MPall	Pdap1	0.0115126	-0.27105	0.336	0.48	0.828716	Down
HE_m vs VC_m	MPall	Sh3rf3	0.0115484	0.281	0.888	0.854	1.21504	Up
HE_m vs VC_m	MPall	Prdm8	0.01321	0.271139	0.983	1	1.20676	Up
HE_m vs VC_m	MPall	Shisa4	0.0134077	-0.289976	0.853	0.837	0.817916	Down
HE_m vs VC_m	MPall	Rnf182	0.0135008	0.267563	0.612	0.48	1.20377	Up
HE_m vs VC_m	MPall	Lamc1	0.0138647	-0.270561	0.853	0.886	0.828997	Down
HE_m vs VC_m	MPall	Nagk	0.0145301	0.277897	0.724	0.61	1.21243	Up
HE_m vs VC_m	MPall	Haghl	0.0148621	0.266372	0.612	0.496	1.20278	Up
HE_m vs VC_m	MPall	Dleu7	0.0152	-0.2847	0.509	0.602	0.820912	Down
HE_m vs VC_m	MPall	Ccdc9	0.0152932	-0.281594	0.603	0.715	0.822681	Down
HE_m vs VC_m	MPall	Ubc	0.0157183	0.271332	0.862	0.78	1.20692	Up
HE_m vs VC_m	MPall	Nrgn	0.0160423	-0.314294	0.371	0.488	0.804245	Down
HE_m vs VC_m	MPall	Col1a2	0.0161099	-0.352387	0.31	0.455	0.783287	Down
HE_m vs VC_m	MPall	Cxcl12	0.0162152	-0.2847	0.19	0.309	0.820912	Down
HE_m vs VC_m	MPall	Bzw2	0.0165739	-0.287148	0.629	0.732	0.819521	Down
HE_m vs VC_m	MPall	Tmem88	0.0166268	-0.265964	0.534	0.659	0.831643	Down
HE_m vs VC_m	MPall	Col2a1	0.0174066	-0.267768	0.552	0.667	0.830603	Down
HE_m vs VC_m	MPall	Fosl2	0.0181078	-0.42448	0.534	0.618	0.745107	Down
HE_m vs VC_m	MPall	Neurog2	0.0189048	0.284631	0.897	0.837	1.2181	Up
HE_m vs VC_m	MPall	Nanos1	0.0210619	-0.282675	0.948	0.967	0.822065	Down
HE_m vs VC_m	MPall	Cdkn1a	0.0229504	-0.283198	0.483	0.61	0.821767	Down
HE_m vs VC_m	MPall	Ndfip1	0.0273566	-0.305413	0.431	0.504	0.809211	Down
HE_m vs VC_m	MPall	Gng11	0.0282499	0.302608	0.655	0.593	1.23337	Up
HE_m vs VC_m	MPall	Efna3	0.0288474	-0.298612	0.698	0.732	0.813034	Down
HE_m vs VC_m	MPall	Lhx2	0.0309561	0.282264	0.914	0.886	1.2161	Up
HE_m vs VC_m	MPall	Hbb-bs	0.0316391	0.393231	0.879	0.854	1.31333	Up
HE_m vs VC_m	MPall	Nr4a2	0.0399121	-0.296896	0.207	0.317	0.814002	Down
HE_m vs VC_m	MPall	Adamts19	0.0426017	0.480154	0.388	0.293	1.39489	Up
HE_m vs VC_m	MPall	Kcnk1	0.043772	0.278569	0.897	0.886	1.21299	Up

## Sheet: CSPall
Comparison	Brain region	Gene	p-value	log2FoldChange	pct.1	pct.2	FoldChange	Regulation
HE_f vs VC_f	CSPall	Pabpn1	9.81561e-10	0.858718	0.86	0.475	1.81343	Up
HE_f vs VC_f	CSPall	Ddx5	3.75958e-07	0.344563	1	1	1.26977	Up
HE_f vs VC_f	CSPall	Palm	4.7669e-06	0.314216	1	1	1.24334	Up
HE_f vs VC_f	CSPall	Zfp428	2.57287e-05	0.295524	1	1	1.22733	Up
HE_f vs VC_f	CSPall	Xpr1	4.98935e-05	0.376414	1	0.975	1.29811	Up
HE_f vs VC_f	CSPall	Hspa5	0.000128028	-0.334309	0.989	1	0.793164	Down
HE_f vs VC_f	CSPall	Pcdh19	0.000134538	-0.510427	0.903	0.95	0.702015	Down
HE_f vs VC_f	CSPall	Larp1	0.000186043	0.397685	0.753	0.488	1.31739	Up
HE_f vs VC_f	CSPall	Megf6	0.000215558	-0.433549	0.323	0.6	0.740438	Down
HE_f vs VC_f	CSPall	Gpr26	0.000272498	0.488322	0.656	0.412	1.40281	Up
HE_f vs VC_f	CSPall	Actl6b	0.000317511	0.338159	0.613	0.312	1.26414	Up
HE_f vs VC_f	CSPall	Clasp2	0.000329188	-0.38583	0.226	0.475	0.765338	Down
HE_f vs VC_f	CSPall	Strap	0.000403073	0.35849	0.957	0.875	1.28208	Up
HE_f vs VC_f	CSPall	Hspe1	0.000446252	0.418613	0.892	0.762	1.33664	Up
HE_f vs VC_f	CSPall	Cdc5l	0.000450107	0.344196	0.516	0.25	1.26944	Up
HE_f vs VC_f	CSPall	Pcbp1	0.000469195	0.417855	0.677	0.425	1.33594	Up
HE_f vs VC_f	CSPall	Phf5a	0.000475316	0.451148	0.548	0.312	1.36713	Up
HE_f vs VC_f	CSPall	Ufm1	0.000477542	0.342728	0.43	0.188	1.26815	Up
HE_f vs VC_f	CSPall	Ly6h	0.000485189	-0.353525	0.957	1	0.782669	Down
HE_f vs VC_f	CSPall	Sptan1	0.000615039	0.295839	0.441	0.2	1.2276	Up
HE_f vs VC_f	CSPall	Hsp90b1	0.000615565	-0.302998	1	1	0.810567	Down
HE_f vs VC_f	CSPall	Dtd2	0.000725835	-0.323272	0.237	0.475	0.799255	Down
HE_f vs VC_f	CSPall	Erlin2	0.0007462	0.358082	0.452	0.212	1.28172	Up
HE_f vs VC_f	CSPall	Mex3a	0.00075619	0.333943	0.946	0.912	1.26045	Up
HE_f vs VC_f	CSPall	Pigs	0.000890234	-0.379881	0.785	0.863	0.768501	Down
HE_f vs VC_f	CSPall	Aldh7a1	0.000925204	-0.309489	0.118	0.325	0.806927	Down
HE_f vs VC_f	CSPall	Tmem151b	0.000987806	0.341838	1	1	1.26737	Up
HE_f vs VC_f	CSPall	Tysnd1	0.00101515	0.317358	0.742	0.462	1.24605	Up
HE_f vs VC_f	CSPall	Negr1	0.00102266	-0.326855	1	1	0.797272	Down
HE_f vs VC_f	CSPall	Alms1	0.00104084	-0.327608	0.882	0.912	0.796856	Down
HE_f vs VC_f	CSPall	Sox4	0.00129462	0.324511	0.989	0.988	1.25224	Up
HE_f vs VC_f	CSPall	Gnas	0.00136552	-0.439623	0.742	0.838	0.737327	Down
HE_f vs VC_f	CSPall	4833420G17Rik	0.00139258	-0.381206	0.656	0.812	0.767795	Down
HE_f vs VC_f	CSPall	Mapkapk2	0.00142902	0.311148	0.495	0.262	1.24069	Up
HE_f vs VC_f	CSPall	Spag9	0.00143169	0.274883	0.591	0.312	1.2099	Up
HE_f vs VC_f	CSPall	Nrxn2	0.00145321	-0.323025	0.946	0.975	0.799392	Down
HE_f vs VC_f	CSPall	Tmem223	0.00158814	0.2842	0.989	0.988	1.21774	Up
HE_f vs VC_f	CSPall	Dda1	0.00161532	0.374553	0.903	0.738	1.29644	Up
HE_f vs VC_f	CSPall	Ube2i	0.00167308	0.374585	0.71	0.525	1.29647	Up
HE_f vs VC_f	CSPall	Zfp651	0.00167595	0.392454	0.677	0.475	1.31262	Up
HE_f vs VC_f	CSPall	Gpsm1	0.00181468	-0.278445	0.957	0.975	0.824479	Down
HE_f vs VC_f	CSPall	Cmpk1	0.00184462	0.331321	1	0.975	1.25817	Up
HE_f vs VC_f	CSPall	Lancl1	0.0018759	-0.313446	0.226	0.438	0.804717	Down
HE_f vs VC_f	CSPall	Cdc42ep3	0.00188445	-0.392802	0.548	0.713	0.761649	Down
HE_f vs VC_f	CSPall	Ubtd2	0.00192812	0.291146	1	0.988	1.22361	Up
HE_f vs VC_f	CSPall	Ddb1	0.00198269	-0.31999	0.43	0.675	0.801075	Down
HE_f vs VC_f	CSPall	Nsd3	0.00211163	0.283198	0.624	0.362	1.21689	Up
HE_f vs VC_f	CSPall	Psap	0.00259669	-0.313446	0.785	0.9	0.804717	Down
HE_f vs VC_f	CSPall	Lrrc4b	0.00279988	0.266301	1	1	1.20272	Up
HE_f vs VC_f	CSPall	Clk3	0.00287762	0.370999	0.742	0.55	1.29325	Up
HE_f vs VC_f	CSPall	Creld1	0.00291458	-0.45481	0.538	0.675	0.729606	Down
HE_f vs VC_f	CSPall	Pus1	0.00292965	-0.299693	0.215	0.425	0.812425	Down
HE_f vs VC_f	CSPall	Sult4a1	0.00304811	0.320664	0.699	0.438	1.2489	Up
HE_f vs VC_f	CSPall	Atp1b2	0.00331499	-0.32297	0.742	0.875	0.799422	Down
HE_f vs VC_f	CSPall	Ppp2r5b	0.00335595	0.290709	0.505	0.288	1.22324	Up
HE_f vs VC_f	CSPall	Adgrl1	0.0033665	0.404258	0.849	0.725	1.32341	Up
HE_f vs VC_f	CSPall	Hint1	0.00360203	0.375345	0.613	0.425	1.29715	Up
HE_f vs VC_f	CSPall	Zmym3	0.0036074	-0.284554	0.892	0.963	0.820996	Down
HE_f vs VC_f	CSPall	Plk2	0.00369602	-0.275647	0.226	0.438	0.82608	Down
HE_f vs VC_f	CSPall	Cbarp	0.00380295	0.335066	0.925	0.887	1.26143	Up
HE_f vs VC_f	CSPall	Timm17b	0.00386662	0.309629	0.742	0.488	1.23939	Up
HE_f vs VC_f	CSPall	Auts2	0.00387531	0.315117	0.882	0.825	1.24411	Up
HE_f vs VC_f	CSPall	Pfdn1	0.00420701	0.292444	0.914	0.875	1.22471	Up
HE_f vs VC_f	CSPall	Efnb3	0.00428144	-0.366978	0.86	0.95	0.775405	Down
HE_f vs VC_f	CSPall	Nucb1	0.00449275	0.304916	0.667	0.45	1.23535	Up
HE_f vs VC_f	CSPall	Vstm2l	0.00518154	0.308089	0.882	0.812	1.23807	Up
HE_f vs VC_f	CSPall	Rprd1a	0.00518855	0.268196	0.538	0.3	1.2043	Up
HE_f vs VC_f	CSPall	Snx4	0.00534123	0.277534	0.892	0.762	1.21212	Up
HE_f vs VC_f	CSPall	Mt1	0.00534461	-0.304694	0.667	0.825	0.809614	Down
HE_f vs VC_f	CSPall	Tnrc18	0.0058465	0.376449	0.968	0.938	1.29814	Up
HE_f vs VC_f	CSPall	Dctn1	0.00599053	-0.294399	0.882	0.925	0.815412	Down
HE_f vs VC_f	CSPall	Pih1d1	0.00609753	-0.30604	0.312	0.488	0.808859	Down
HE_f vs VC_f	CSPall	Apopt1	0.00614487	0.287242	0.656	0.438	1.22031	Up
HE_f vs VC_f	CSPall	Syt9	0.00616314	-0.309797	0.495	0.675	0.806755	Down
HE_f vs VC_f	CSPall	Dazap1	0.0063988	0.316201	0.989	0.95	1.24505	Up
HE_f vs VC_f	CSPall	Rnf152	0.00703067	-0.351716	0.505	0.688	0.783651	Down
HE_f vs VC_f	CSPall	Hspbp1	0.00763989	-0.315078	0.495	0.675	0.803808	Down
HE_f vs VC_f	CSPall	Gaa	0.00783771	0.320984	0.527	0.338	1.24918	Up
HE_f vs VC_f	CSPall	Zfp503	0.00786015	0.271957	0.989	0.963	1.20744	Up
HE_f vs VC_f	CSPall	Bccip	0.00787435	0.273095	0.634	0.438	1.2084	Up
HE_f vs VC_f	CSPall	Calcoco1	0.00790176	0.266448	0.516	0.312	1.20284	Up
HE_f vs VC_f	CSPall	Actr3	0.00793971	0.26507	1	1	1.20169	Up
HE_f vs VC_f	CSPall	Atp2a2	0.00852159	-0.314842	0.677	0.8	0.803939	Down
HE_f vs VC_f	CSPall	Cirbp	0.00867292	-0.358275	0.57	0.738	0.780097	Down
HE_f vs VC_f	CSPall	Smarcc1	0.00880862	-0.291928	0.645	0.8	0.81681	Down
HE_f vs VC_f	CSPall	Hes5	0.00901262	-0.268761	0.151	0.312	0.830032	Down
HE_f vs VC_f	CSPall	Sys1	0.0094966	0.26527	0.688	0.512	1.20186	Up
HE_f vs VC_f	CSPall	Vps53	0.00974133	0.272981	0.989	0.975	1.2083	Up
HE_f vs VC_f	CSPall	Atmin	0.00976174	0.309517	0.581	0.388	1.23929	Up
HE_f vs VC_f	CSPall	Tulp4	0.0102296	-0.286309	0.968	0.988	0.819997	Down
HE_f vs VC_f	CSPall	Bzw2	0.0102441	0.301879	0.602	0.425	1.23275	Up
HE_f vs VC_f	CSPall	Adrb1	0.0103008	0.362129	0.742	0.613	1.28532	Up
HE_f vs VC_f	CSPall	Npm1	0.0104226	0.293142	0.806	0.688	1.22531	Up
HE_f vs VC_f	CSPall	Ttc19	0.0104461	0.290506	0.946	0.838	1.22307	Up
HE_f vs VC_f	CSPall	B630019K06Rik	0.0105327	0.269733	0.978	0.975	1.20558	Up
HE_f vs VC_f	CSPall	Sipa1	0.0115564	-0.275726	0.409	0.6	0.826034	Down
HE_f vs VC_f	CSPall	Srsf4	0.0124408	0.323338	0.581	0.425	1.25122	Up
HE_f vs VC_f	CSPall	Mgat3	0.0133784	0.274158	0.667	0.475	1.20929	Up
HE_f vs VC_f	CSPall	Sh3gl1	0.0140334	-0.279966	0.355	0.525	0.82361	Down
HE_f vs VC_f	CSPall	Lrrc45	0.0144678	-0.324759	0.538	0.675	0.798432	Down
HE_f vs VC_f	CSPall	Tle5	0.0146532	0.279074	1	0.95	1.21342	Up
HE_f vs VC_f	CSPall	Syt16	0.0148913	0.275473	0.495	0.325	1.21039	Up
HE_f vs VC_f	CSPall	R3hdm1	0.0158915	0.277129	0.527	0.35	1.21178	Up
HE_f vs VC_f	CSPall	Slc25a27	0.0175377	-0.275236	0.645	0.787	0.826315	Down
HE_f vs VC_f	CSPall	Hdac5	0.0178585	0.324479	0.763	0.65	1.25221	Up
HE_f vs VC_f	CSPall	Unc13a	0.0179993	0.285855	0.935	0.95	1.21913	Up
HE_f vs VC_f	CSPall	Sarm1	0.0181865	0.31259	0.72	0.575	1.24194	Up
HE_f vs VC_f	CSPall	Cox14	0.0192454	-0.271338	0.452	0.613	0.828551	Down
HE_f vs VC_f	CSPall	Lrrc59	0.0198927	0.274158	0.871	0.787	1.20929	Up
HE_f vs VC_f	CSPall	Acly	0.0204048	-0.278631	1	0.988	0.824373	Down
HE_f vs VC_f	CSPall	Ggt7	0.0207052	0.264638	0.527	0.35	1.20133	Up
HE_f vs VC_f	CSPall	Cep170b	0.0214346	0.272769	0.892	0.838	1.20812	Up
HE_f vs VC_f	CSPall	Nova2	0.0215079	0.280269	0.989	0.963	1.21442	Up
HE_f vs VC_f	CSPall	Cplx2	0.023833	0.26733	0.882	0.787	1.20358	Up
HE_f vs VC_f	CSPall	Slc9a6	0.0265275	0.292134	0.462	0.325	1.22445	Up
HE_f vs VC_f	CSPall	Ralbp1	0.0279701	0.264176	0.72	0.55	1.20095	Up
HE_f vs VC_f	CSPall	Csf2ra	0.0284356	-0.369234	0.516	0.613	0.774194	Down
HE_f vs VC_f	CSPall	Nefm	0.0287246	0.264785	0.527	0.375	1.20146	Up
HE_f vs VC_f	CSPall	Fgfbp3	0.0307304	-0.282819	0.677	0.812	0.821983	Down
HE_f vs VC_f	CSPall	Pcmt1	0.0320671	0.268196	0.591	0.425	1.2043	Up
HE_f vs VC_f	CSPall	Pin1	0.033364	0.279888	0.677	0.613	1.2141	Up
HE_f vs VC_f	CSPall	Adprh	0.0343643	0.270497	0.774	0.662	1.20622	Up
HE_f vs VC_f	CSPall	Rac3	0.0355714	-0.286493	0.806	0.812	0.819892	Down
HE_f vs VC_f	CSPall	Fmn2	0.0359278	-0.301928	0.72	0.787	0.811168	Down
HE_f vs VC_f	CSPall	Sfrp1	0.0387055	-0.264927	0.247	0.375	0.832241	Down
HE_f vs VC_f	CSPall	Iffo1	0.0431357	-0.278199	0.419	0.537	0.82462	Down
HE_f vs VC_f	CSPall	Mycl	0.0433281	-0.287001	0.742	0.75	0.819604	Down
HE_f vs VC_f	CSPall	Abhd12	0.0462656	-0.276124	0.548	0.65	0.825806	Down
HE_f vs VC_f	CSPall	Apln	0.046853	-0.264536	0.237	0.362	0.832466	Down
HE_f vs VC_f	CSPall	Prdm8	0.0471486	-0.389086	0.312	0.462	0.763613	Down
HE_f vs VC_f	CSPall	Ppp1r16a	0.0497815	-0.265671	0.624	0.725	0.831812	Down
HE_m vs VC_m	CSPall	Tuba1a	4.15e-17	0.33199	1	1	1.25875	Up
HE_m vs VC_m	CSPall	Marcks	1.27e-15	-0.404619	1	1	0.755436	Down
HE_m vs VC_m	CSPall	Cplx1	1.23e-14	0.762477	0.938	0.742	1.6964	Up
HE_m vs VC_m	CSPall	Clta	3.45e-12	0.315409	1	1	1.24436	Up
HE_m vs VC_m	CSPall	Ctxn1	1.75e-11	-0.394665	1	1	0.760666	Down
HE_m vs VC_m	CSPall	Gigyf1	8.43e-10	-0.62446	0.868	0.938	0.648663	Down
HE_m vs VC_m	CSPall	Camk2n1	1.27e-09	-0.532936	1	1	0.691147	Down
HE_m vs VC_m	CSPall	Dach1	5.17e-09	0.6011	0.965	0.732	1.51687	Up
HE_m vs VC_m	CSPall	Rusc2	1.96e-08	-0.276988	1	1	0.825312	Down
HE_m vs VC_m	CSPall	Rxrg	2.11e-08	0.629802	0.66	0.34	1.54735	Up
HE_m vs VC_m	CSPall	Hsp90b1	2.3e-08	-0.390084	1	1	0.763085	Down
HE_m vs VC_m	CSPall	H2afz	2.39e-08	0.483676	1	0.99	1.3983	Up
HE_m vs VC_m	CSPall	Lsm7	2.93e-08	0.580405	0.819	0.567	1.49527	Up
HE_m vs VC_m	CSPall	Nsd2	4.96e-08	0.51604	0.965	0.835	1.43002	Up
HE_m vs VC_m	CSPall	Adgrb1	5.5e-08	-0.321137	1	1	0.800439	Down
HE_m vs VC_m	CSPall	2025-09-05	7.14e-08	0.364719	1	1	1.28763	Up
HE_m vs VC_m	CSPall	Tmsb4x	1.14e-07	0.317487	1	1	1.24616	Up
HE_m vs VC_m	CSPall	Ywhag	1.3e-07	0.336221	1	1	1.26245	Up
HE_m vs VC_m	CSPall	Igfbp2	1.62e-07	-0.591964	0.938	0.99	0.663439	Down
HE_m vs VC_m	CSPall	Map7d1	1.64e-07	0.271368	1	1	1.20695	Up
HE_m vs VC_m	CSPall	Myt1l	1.92e-07	0.448038	0.993	0.969	1.36418	Up
HE_m vs VC_m	CSPall	Pabpn1	2.45e-07	0.552351	0.833	0.649	1.46647	Up
HE_m vs VC_m	CSPall	Robo1	2.84e-07	0.52029	0.875	0.598	1.43424	Up
HE_m vs VC_m	CSPall	Tubb2b	6.3e-07	0.323946	1	1	1.25175	Up
HE_m vs VC_m	CSPall	Scrn1	8.09e-07	0.410879	0.993	0.948	1.3295	Up
HE_m vs VC_m	CSPall	Nr2f1	9.36e-07	-0.662899	0.785	0.907	0.631608	Down
HE_m vs VC_m	CSPall	Gpr88	9.88e-07	0.398722	0.986	0.99	1.31834	Up
HE_m vs VC_m	CSPall	Enc1	1.17e-06	0.453993	0.986	0.928	1.36983	Up
HE_m vs VC_m	CSPall	Mus81	1.85e-06	0.47063	0.632	0.32	1.38571	Up
HE_m vs VC_m	CSPall	Pet100	2.9e-06	0.411046	0.458	0.175	1.32965	Up
HE_m vs VC_m	CSPall	Gas7	3.3e-06	0.446476	0.771	0.505	1.36271	Up
HE_m vs VC_m	CSPall	Lratd1	3.41e-06	0.405466	1	0.928	1.32452	Up
HE_m vs VC_m	CSPall	H1fx	3.58e-06	-0.430142	0.979	1	0.742189	Down
HE_m vs VC_m	CSPall	Plxnd1	4.12e-06	0.479864	1	1	1.39461	Up
HE_m vs VC_m	CSPall	Spock2	4.18e-06	0.360401	0.993	1	1.28378	Up
HE_m vs VC_m	CSPall	Gng11	4.22e-06	0.539371	0.639	0.34	1.45334	Up
HE_m vs VC_m	CSPall	Ubqln1	4.34e-06	0.378589	0.847	0.505	1.30007	Up
HE_m vs VC_m	CSPall	Kctd12	5.35e-06	-0.447367	0.847	0.959	0.73338	Down
HE_m vs VC_m	CSPall	Crk	6.31e-06	-0.313904	0.993	1	0.804462	Down
HE_m vs VC_m	CSPall	Mrgbp	6.64e-06	0.422252	0.812	0.546	1.34002	Up
HE_m vs VC_m	CSPall	Gatad2b	7.51e-06	0.39202	0.722	0.412	1.31223	Up
HE_m vs VC_m	CSPall	Nans	7.53e-06	0.410418	0.979	0.897	1.32907	Up
HE_m vs VC_m	CSPall	Drg1	8.03e-06	0.34633	0.59	0.258	1.27132	Up
HE_m vs VC_m	CSPall	Reep1	8.04e-06	0.334628	1	0.979	1.26105	Up
HE_m vs VC_m	CSPall	Sertad4	9.44e-06	0.40747	0.882	0.66	1.32636	Up
HE_m vs VC_m	CSPall	Adrb1	9.6e-06	0.436193	0.889	0.691	1.35303	Up
HE_m vs VC_m	CSPall	Tmem178b	1.13e-05	0.314592	1	0.99	1.24366	Up
HE_m vs VC_m	CSPall	Golga7b	1.43e-05	0.367984	0.979	0.928	1.29055	Up
HE_m vs VC_m	CSPall	Timm17b	1.73e-05	0.450336	0.757	0.526	1.36636	Up
HE_m vs VC_m	CSPall	Arnt2	1.86e-05	0.392405	0.792	0.505	1.31258	Up
HE_m vs VC_m	CSPall	Cherp	2.03e-05	0.424428	0.924	0.794	1.34204	Up
HE_m vs VC_m	CSPall	Gle1	2.15e-05	0.41568	0.674	0.412	1.33393	Up
HE_m vs VC_m	CSPall	Zfp579	2.4e-05	-0.418718	0.889	0.948	0.748089	Down
HE_m vs VC_m	CSPall	Ttr	3.08e-05	-1.85274	0.806	0.845	0.276866	Down
HE_m vs VC_m	CSPall	Arglu1	3.25e-05	0.268772	1	1	1.20478	Up
HE_m vs VC_m	CSPall	Gtf3a	3.41e-05	0.3806	0.861	0.629	1.30188	Up
HE_m vs VC_m	CSPall	4833420G17Rik	4.04e-05	0.390162	0.847	0.691	1.31054	Up
HE_m vs VC_m	CSPall	Strip2	4.18e-05	0.348304	0.333	0.103	1.27306	Up
HE_m vs VC_m	CSPall	Atxn1	4.22e-05	0.465417	0.75	0.557	1.38072	Up
HE_m vs VC_m	CSPall	Syt7	4.28e-05	0.367591	0.806	0.588	1.2902	Up
HE_m vs VC_m	CSPall	Folr1	4.4e-05	-0.329878	0.042	0.206	0.795604	Down
HE_m vs VC_m	CSPall	Sox8	4.61e-05	0.405041	0.729	0.515	1.32413	Up
HE_m vs VC_m	CSPall	Agap1	4.81e-05	0.331847	0.979	0.969	1.25862	Up
HE_m vs VC_m	CSPall	Arpp21	4.94e-05	0.399094	0.882	0.68	1.31868	Up
HE_m vs VC_m	CSPall	C1qtnf4	4.94e-05	-0.292351	1	1	0.81657	Down
HE_m vs VC_m	CSPall	Tle5	5e-05	0.429988	0.979	0.928	1.34722	Up
HE_m vs VC_m	CSPall	Ppp2r1a	5.28e-05	0.403993	0.889	0.68	1.32316	Up
HE_m vs VC_m	CSPall	Cacybp	5.3e-05	-0.336071	0.965	0.99	0.792196	Down
HE_m vs VC_m	CSPall	Ptdss1	5.33e-05	0.380178	0.868	0.629	1.3015	Up
HE_m vs VC_m	CSPall	Mbd3	5.54e-05	0.33979	0.958	0.928	1.26557	Up
HE_m vs VC_m	CSPall	Syngr1	5.61e-05	0.263149	0.986	0.99	1.2001	Up
HE_m vs VC_m	CSPall	Dlgap4	6.01e-05	0.27013	1	1	1.20592	Up
HE_m vs VC_m	CSPall	Gpc2	6.17e-05	0.302312	0.993	0.99	1.23312	Up
HE_m vs VC_m	CSPall	Bclaf1	6.55e-05	0.392513	0.694	0.464	1.31268	Up
HE_m vs VC_m	CSPall	Zfp362	7.34e-05	0.282363	1	0.99	1.21619	Up
HE_m vs VC_m	CSPall	B4galnt4	7.63e-05	0.429988	0.896	0.701	1.34722	Up
HE_m vs VC_m	CSPall	Sipa1l1	7.94e-05	0.405326	0.743	0.557	1.32439	Up
HE_m vs VC_m	CSPall	Shisa4	8.8e-05	-0.434425	0.639	0.804	0.739989	Down
HE_m vs VC_m	CSPall	Nars	9.07e-05	0.37204	0.5	0.258	1.29418	Up
HE_m vs VC_m	CSPall	Dgkz	9.69e-05	0.321377	0.528	0.268	1.24952	Up
HE_m vs VC_m	CSPall	Hspe1	9.86e-05	0.302983	0.958	0.825	1.23369	Up
HE_m vs VC_m	CSPall	Fam131c	9.93e-05	0.328108	0.333	0.113	1.25537	Up
HE_m vs VC_m	CSPall	Dnlz	0.000101509	0.267435	1	0.969	1.20367	Up
HE_m vs VC_m	CSPall	Nap1l1	0.000102302	0.273505	1	1	1.20874	Up
HE_m vs VC_m	CSPall	Lmo4	0.000102515	0.405831	0.91	0.742	1.32485	Up
HE_m vs VC_m	CSPall	Msl1	0.000105744	-0.404002	0.896	0.948	0.755759	Down
HE_m vs VC_m	CSPall	Poldip3	0.000114263	0.276443	0.257	0.062	1.2112	Up
HE_m vs VC_m	CSPall	Dennd5a	0.000121211	-0.327112	0.917	1	0.79713	Down
HE_m vs VC_m	CSPall	Pisd	0.0001272	0.349257	0.625	0.371	1.2739	Up
HE_m vs VC_m	CSPall	B630019K06Rik	0.000169374	-0.467529	0.986	0.979	0.723202	Down
HE_m vs VC_m	CSPall	Pcbp4	0.000174224	0.29116	0.986	0.959	1.22362	Up
HE_m vs VC_m	CSPall	Wnk2	0.000186545	0.349614	0.812	0.608	1.27422	Up
HE_m vs VC_m	CSPall	Tshz1	0.000189221	0.475502	0.625	0.423	1.3904	Up
HE_m vs VC_m	CSPall	Map1a	0.000193592	0.321174	0.417	0.196	1.24935	Up
HE_m vs VC_m	CSPall	Esrrg	0.000201488	0.319934	0.757	0.474	1.24827	Up
HE_m vs VC_m	CSPall	Bop1	0.000206522	0.388302	0.653	0.433	1.30885	Up
HE_m vs VC_m	CSPall	Nabp2	0.000223396	0.337624	0.903	0.763	1.26367	Up
HE_m vs VC_m	CSPall	Kcnq5	0.000230594	0.362874	0.882	0.701	1.28598	Up
HE_m vs VC_m	CSPall	Ccdc92	0.000234143	0.366116	0.479	0.247	1.28888	Up
HE_m vs VC_m	CSPall	Sephs2	0.000254732	0.275013	0.292	0.093	1.21001	Up
HE_m vs VC_m	CSPall	Efnb3	0.000258496	-0.361791	0.833	0.928	0.778198	Down
HE_m vs VC_m	CSPall	Ndst1	0.000263521	0.274869	0.875	0.639	1.20988	Up
HE_m vs VC_m	CSPall	Szrd1	0.000268142	0.317513	0.743	0.495	1.24618	Up
HE_m vs VC_m	CSPall	Asb6	0.000282237	0.382939	0.757	0.577	1.304	Up
HE_m vs VC_m	CSPall	Marcksl1	0.00029308	-0.305693	1	1	0.809054	Down
HE_m vs VC_m	CSPall	Oaz2	0.000312226	-0.297876	0.986	1	0.813449	Down
HE_m vs VC_m	CSPall	Negr1	0.000316823	-0.349865	0.972	0.979	0.784657	Down
HE_m vs VC_m	CSPall	Hspa5	0.000338791	-0.323052	0.993	1	0.799377	Down
HE_m vs VC_m	CSPall	Cfdp1	0.000340311	0.351036	0.701	0.464	1.27548	Up
HE_m vs VC_m	CSPall	Phf5a	0.000354803	0.36104	0.632	0.402	1.28435	Up
HE_m vs VC_m	CSPall	Ccdc124	0.00036761	0.298344	0.965	0.887	1.22973	Up
HE_m vs VC_m	CSPall	Ankrd11	0.000371515	0.311343	0.611	0.392	1.24086	Up
HE_m vs VC_m	CSPall	Dctn1	0.000383094	0.352131	0.951	0.804	1.27644	Up
HE_m vs VC_m	CSPall	Atmin	0.00039589	0.357579	0.569	0.351	1.28127	Up
HE_m vs VC_m	CSPall	Rasgef1b	0.00041418	0.347526	0.576	0.361	1.27238	Up
HE_m vs VC_m	CSPall	Surf1	0.000422713	0.277985	0.417	0.196	1.2125	Up
HE_m vs VC_m	CSPall	Cadm3	0.000426511	0.297884	0.424	0.206	1.22934	Up
HE_m vs VC_m	CSPall	Epha8	0.000430251	0.364233	0.778	0.619	1.2872	Up
HE_m vs VC_m	CSPall	Klhdc3	0.000454078	0.359862	0.535	0.309	1.2833	Up
HE_m vs VC_m	CSPall	Usp49	0.000486319	0.326276	0.701	0.505	1.25377	Up
HE_m vs VC_m	CSPall	Ccdc59	0.000490394	0.324378	0.903	0.794	1.25212	Up
HE_m vs VC_m	CSPall	Zfp688	0.000493877	0.299927	0.389	0.186	1.23108	Up
HE_m vs VC_m	CSPall	Mycl	0.000503738	-0.331755	0.799	0.887	0.794569	Down
HE_m vs VC_m	CSPall	Igfbp5	0.00052396	-0.310961	0.944	0.979	0.806104	Down
HE_m vs VC_m	CSPall	Oprl1	0.000551262	0.275311	0.958	0.835	1.21025	Up
HE_m vs VC_m	CSPall	Mindy4	0.000591994	0.29968	0.319	0.134	1.23087	Up
HE_m vs VC_m	CSPall	Cpeb3	0.000601394	0.317168	0.347	0.155	1.24588	Up
HE_m vs VC_m	CSPall	Exoc7	0.000612896	0.333773	0.618	0.423	1.2603	Up
HE_m vs VC_m	CSPall	Asb1	0.000614352	0.287544	0.361	0.155	1.22056	Up
HE_m vs VC_m	CSPall	Grm4	0.000632688	0.26431	0.257	0.082	1.20106	Up
HE_m vs VC_m	CSPall	Med11	0.000649111	0.319805	0.542	0.33	1.24816	Up
HE_m vs VC_m	CSPall	Dmwd	0.000667818	-0.312082	1	1	0.805478	Down
HE_m vs VC_m	CSPall	Usp22	0.000688494	0.307228	0.965	0.876	1.23733	Up
HE_m vs VC_m	CSPall	Glrx5	0.000699401	0.295851	0.812	0.691	1.22761	Up
HE_m vs VC_m	CSPall	Islr2	0.00071832	-0.303278	0.986	0.99	0.810409	Down
HE_m vs VC_m	CSPall	Fam53a	0.000719708	0.298198	0.444	0.227	1.22961	Up
HE_m vs VC_m	CSPall	Fbxl18	0.00072773	0.276513	0.306	0.124	1.21126	Up
HE_m vs VC_m	CSPall	Kdm3b	0.000733965	-0.303732	0.91	0.969	0.810154	Down
HE_m vs VC_m	CSPall	Cntfr	0.00073651	0.345775	0.792	0.649	1.27083	Up
HE_m vs VC_m	CSPall	Rnf103	0.000741786	-0.359082	0.826	0.876	0.779661	Down
HE_m vs VC_m	CSPall	Ntrk3	0.000765104	0.319627	0.493	0.289	1.24801	Up
HE_m vs VC_m	CSPall	Stk11	0.000770164	0.314774	0.861	0.732	1.24382	Up
HE_m vs VC_m	CSPall	Tln2	0.000809403	0.314511	0.465	0.258	1.24359	Up
HE_m vs VC_m	CSPall	Nradd	0.000837879	0.308822	0.694	0.495	1.2387	Up
HE_m vs VC_m	CSPall	Nkiras2	0.000838539	0.343479	0.75	0.588	1.26881	Up
HE_m vs VC_m	CSPall	Atf7ip	0.000943772	0.313735	0.646	0.464	1.24292	Up
HE_m vs VC_m	CSPall	Limk1	0.000951453	0.296721	0.403	0.206	1.22835	Up
HE_m vs VC_m	CSPall	Tnrc18	0.00105349	-0.282965	0.944	0.959	0.8219	Down
HE_m vs VC_m	CSPall	Rbm15b	0.00108611	-0.367137	0.931	0.928	0.77532	Down
HE_m vs VC_m	CSPall	Ylpm1	0.00111183	0.320224	0.917	0.794	1.24852	Up
HE_m vs VC_m	CSPall	Papola	0.00114231	0.293325	0.965	0.907	1.22546	Up
HE_m vs VC_m	CSPall	Gtpbp2	0.00117122	0.282762	0.5	0.289	1.21652	Up
HE_m vs VC_m	CSPall	Tmx4	0.00120966	0.27471	0.764	0.557	1.20975	Up
HE_m vs VC_m	CSPall	0610012G03Rik	0.00136943	0.263219	0.979	0.918	1.20015	Up
HE_m vs VC_m	CSPall	Lrp11	0.00137379	-0.362207	0.958	0.979	0.777973	Down
HE_m vs VC_m	CSPall	Nefm	0.00139061	0.301778	0.583	0.381	1.23266	Up
HE_m vs VC_m	CSPall	Meis1	0.00143266	0.360279	0.639	0.485	1.28367	Up
HE_m vs VC_m	CSPall	Ier3ip1	0.00146226	0.295802	0.639	0.433	1.22757	Up
HE_m vs VC_m	CSPall	Commd3	0.00147433	0.333087	0.889	0.753	1.25971	Up
HE_m vs VC_m	CSPall	Gnb5	0.00161329	0.370282	0.896	0.804	1.29261	Up
HE_m vs VC_m	CSPall	Naa25	0.00174493	0.299027	0.396	0.216	1.23031	Up
HE_m vs VC_m	CSPall	Nrm	0.00175727	0.296363	0.472	0.278	1.22804	Up
HE_m vs VC_m	CSPall	Rnaseh2c	0.00182619	-0.344903	0.924	0.897	0.787361	Down
HE_m vs VC_m	CSPall	Gtf3c2	0.00183238	0.276831	0.507	0.299	1.21153	Up
HE_m vs VC_m	CSPall	Fam174b	0.00187033	-0.29871	0.486	0.649	0.812979	Down
HE_m vs VC_m	CSPall	Man1a	0.00193779	0.355478	0.542	0.371	1.27941	Up
HE_m vs VC_m	CSPall	2310022B05Rik	0.00200903	0.282113	0.951	0.887	1.21597	Up
HE_m vs VC_m	CSPall	Lmnb1	0.00201418	0.3018	0.917	0.814	1.23268	Up
HE_m vs VC_m	CSPall	Wbp1	0.00203366	0.348916	0.701	0.567	1.2736	Up
HE_m vs VC_m	CSPall	Mex3a	0.00209807	-0.266274	0.924	0.959	0.831464	Down
HE_m vs VC_m	CSPall	Ppp1r14b	0.00213044	0.323499	0.91	0.825	1.25136	Up
HE_m vs VC_m	CSPall	Tmem178	0.00219409	0.286461	0.479	0.278	1.21964	Up
HE_m vs VC_m	CSPall	Impdh2	0.00220606	-0.290789	0.993	1	0.817455	Down
HE_m vs VC_m	CSPall	Tac1	0.00243005	-0.493777	0.528	0.639	0.710164	Down
HE_m vs VC_m	CSPall	Dcx	0.00249169	-0.330629	0.479	0.629	0.79519	Down
HE_m vs VC_m	CSPall	Nsmaf	0.00254653	0.309306	0.611	0.485	1.23911	Up
HE_m vs VC_m	CSPall	Frem2	0.00260492	0.353575	0.403	0.237	1.27772	Up
HE_m vs VC_m	CSPall	Zfp142	0.00265104	0.264929	0.285	0.124	1.20158	Up
HE_m vs VC_m	CSPall	Tbc1d14	0.00269029	0.371094	0.569	0.423	1.29333	Up
HE_m vs VC_m	CSPall	Serp2	0.00272891	0.295802	0.625	0.433	1.22757	Up
HE_m vs VC_m	CSPall	Pura	0.00273445	0.288711	0.472	0.299	1.22155	Up
HE_m vs VC_m	CSPall	2210016L21Rik	0.00281288	0.272748	0.736	0.546	1.20811	Up
HE_m vs VC_m	CSPall	Igsf9	0.00295941	0.267716	0.528	0.351	1.2039	Up
HE_m vs VC_m	CSPall	Tmem132b	0.00296577	0.321463	0.528	0.361	1.2496	Up
HE_m vs VC_m	CSPall	Acss2	0.00304035	0.273869	0.347	0.175	1.20905	Up
HE_m vs VC_m	CSPall	Foxp4	0.00304747	0.31842	0.826	0.629	1.24696	Up
HE_m vs VC_m	CSPall	Ubc	0.00306115	0.330046	0.924	0.732	1.25705	Up
HE_m vs VC_m	CSPall	Tspan9	0.00317697	0.281889	0.41	0.237	1.21579	Up
HE_m vs VC_m	CSPall	Lss	0.00329173	0.295687	0.5	0.33	1.22747	Up
HE_m vs VC_m	CSPall	Gpr161	0.00329604	0.307997	0.576	0.412	1.23799	Up
HE_m vs VC_m	CSPall	Tbcd	0.00332601	0.297884	0.646	0.464	1.22934	Up
HE_m vs VC_m	CSPall	Plekhg2	0.00342176	0.304952	0.847	0.763	1.23538	Up
HE_m vs VC_m	CSPall	Ndufb7	0.00342474	0.275767	0.833	0.67	1.21064	Up
HE_m vs VC_m	CSPall	Crim1	0.00344309	-0.431936	0.535	0.639	0.741266	Down
HE_m vs VC_m	CSPall	Arf1	0.00351098	0.305037	0.965	0.938	1.23545	Up
HE_m vs VC_m	CSPall	Alg10b	0.00353118	-0.287311	0.944	0.969	0.819428	Down
HE_m vs VC_m	CSPall	Mt1	0.00354965	-0.550002	0.743	0.814	0.683019	Down
HE_m vs VC_m	CSPall	Hbb-bs	0.00357243	0.670012	0.896	0.918	1.59109	Up
HE_m vs VC_m	CSPall	Eif4a1	0.00358159	0.301722	0.91	0.814	1.23261	Up
HE_m vs VC_m	CSPall	Tmod2	0.00358778	0.300297	0.84	0.732	1.2314	Up
HE_m vs VC_m	CSPall	Gga2	0.00369921	0.295687	0.479	0.299	1.22747	Up
HE_m vs VC_m	CSPall	Rbfox2	0.00370184	-0.339784	0.792	0.856	0.79016	Down
HE_m vs VC_m	CSPall	Zfand2b	0.00375007	0.276871	0.576	0.392	1.21156	Up
HE_m vs VC_m	CSPall	Pcdh19	0.00375278	-0.297232	0.889	0.938	0.813812	Down
HE_m vs VC_m	CSPall	Men1	0.00395097	-0.277184	0.972	1	0.8252	Down
HE_m vs VC_m	CSPall	Atox1	0.0039905	0.302609	0.535	0.371	1.23337	Up
HE_m vs VC_m	CSPall	Ptgfrn	0.00412044	0.316083	0.715	0.567	1.24495	Up
HE_m vs VC_m	CSPall	Zfp651	0.00412339	0.309879	0.646	0.464	1.2396	Up
HE_m vs VC_m	CSPall	Zfp518b	0.00416288	0.283598	0.319	0.165	1.21723	Up
HE_m vs VC_m	CSPall	Tysnd1	0.00425715	0.270921	0.722	0.567	1.20658	Up
HE_m vs VC_m	CSPall	Plekha7	0.00426896	0.301404	0.444	0.278	1.23234	Up
HE_m vs VC_m	CSPall	Brat1	0.00434244	0.282947	0.438	0.268	1.21668	Up
HE_m vs VC_m	CSPall	Sptbn1	0.00471969	0.279082	0.569	0.402	1.21342	Up
HE_m vs VC_m	CSPall	Zfp324	0.00479401	0.293007	0.5	0.33	1.22519	Up
HE_m vs VC_m	CSPall	Smg5	0.00479524	0.30022	0.722	0.608	1.23133	Up
HE_m vs VC_m	CSPall	Faf2	0.00496186	0.282834	0.625	0.454	1.21658	Up
HE_m vs VC_m	CSPall	Sptbn2	0.00506405	0.309454	0.451	0.289	1.23924	Up
HE_m vs VC_m	CSPall	Hs3st4	0.00543994	-0.384657	0.611	0.66	0.765961	Down
HE_m vs VC_m	CSPall	Zeb1	0.00557483	0.304457	0.632	0.495	1.23495	Up
HE_m vs VC_m	CSPall	Ap1s1	0.00562185	0.276717	0.896	0.794	1.21144	Up
HE_m vs VC_m	CSPall	Cdkn1a	0.00589774	-0.333572	0.778	0.784	0.793569	Down
HE_m vs VC_m	CSPall	Atp2c1	0.00605148	0.291958	0.486	0.32	1.2243	Up
HE_m vs VC_m	CSPall	Dynlrb1	0.00669281	0.273119	0.625	0.495	1.20842	Up
HE_m vs VC_m	CSPall	Gba2	0.00681447	0.287969	0.542	0.402	1.22092	Up
HE_m vs VC_m	CSPall	Pttg1ip	0.00690615	-0.286219	0.535	0.701	0.820048	Down
HE_m vs VC_m	CSPall	Kctd18	0.00699162	0.264564	0.361	0.206	1.20127	Up
HE_m vs VC_m	CSPall	Cxcl14	0.0069941	0.302438	0.431	0.278	1.23323	Up
HE_m vs VC_m	CSPall	Alg2	0.00711092	-0.299746	0.486	0.639	0.812395	Down
HE_m vs VC_m	CSPall	Foxo1	0.00717386	0.318441	0.979	0.948	1.24698	Up
HE_m vs VC_m	CSPall	Col4a2	0.00732996	0.326365	0.778	0.66	1.25385	Up
HE_m vs VC_m	CSPall	Ccdc149	0.00775712	-0.318755	0.486	0.629	0.801762	Down
HE_m vs VC_m	CSPall	B3galt6	0.007905	0.273792	0.924	0.784	1.20898	Up
HE_m vs VC_m	CSPall	Lpcat1	0.00797344	0.29206	0.639	0.505	1.22439	Up
HE_m vs VC_m	CSPall	Arl10	0.00798351	-0.267858	0.889	0.918	0.830552	Down
HE_m vs VC_m	CSPall	Crlf2	0.00845	-0.316628	0.59	0.691	0.802944	Down
HE_m vs VC_m	CSPall	Rere	0.00866295	0.301473	0.681	0.557	1.2324	Up
HE_m vs VC_m	CSPall	Cox8a	0.00869948	-0.263506	1	1	0.833061	Down
HE_m vs VC_m	CSPall	Calm1	0.00936897	-0.311479	0.535	0.619	0.805815	Down
HE_m vs VC_m	CSPall	Pcp4	0.00994942	0.267435	0.375	0.227	1.20367	Up
HE_m vs VC_m	CSPall	Slc2a1	0.0111234	0.310481	0.806	0.66	1.24012	Up
HE_m vs VC_m	CSPall	Nadk	0.0111454	0.339656	0.632	0.557	1.26545	Up
HE_m vs VC_m	CSPall	Rell2	0.0115802	0.276513	0.785	0.691	1.21126	Up
HE_m vs VC_m	CSPall	Aldh2	0.011609	-0.274141	0.924	1	0.826943	Down
HE_m vs VC_m	CSPall	Hpcal1	0.0117896	0.286988	0.944	0.825	1.22009	Up
HE_m vs VC_m	CSPall	Gnb1	0.012372	-0.268185	0.312	0.443	0.830363	Down
HE_m vs VC_m	CSPall	Map3k1	0.0124367	0.266489	0.625	0.515	1.20288	Up
HE_m vs VC_m	CSPall	Pou3f1	0.01245	0.358729	0.771	0.711	1.2823	Up
HE_m vs VC_m	CSPall	Tm9sf4	0.0139556	0.27423	0.653	0.567	1.20935	Up
HE_m vs VC_m	CSPall	Eid2	0.0153392	-0.311074	0.938	0.969	0.806041	Down
HE_m vs VC_m	CSPall	Hmgb1	0.016433	0.284137	0.736	0.639	1.21768	Up
HE_m vs VC_m	CSPall	Hs3st1	0.0165055	0.287595	0.444	0.32	1.2206	Up
HE_m vs VC_m	CSPall	Bhlhe22	0.0176428	-0.278357	0.354	0.474	0.824529	Down
HE_m vs VC_m	CSPall	Hist1h3d	0.0178328	-0.273175	0.576	0.732	0.827496	Down
HE_m vs VC_m	CSPall	Six3	0.0193319	-0.343544	0.917	0.928	0.788103	Down
HE_m vs VC_m	CSPall	Edf1	0.0205718	0.266012	0.868	0.763	1.20248	Up
HE_m vs VC_m	CSPall	Clic6	0.0219726	-0.972217	0.736	0.753	0.509722	Down
HE_m vs VC_m	CSPall	Prag1	0.0232903	-0.276858	0.896	0.918	0.825387	Down
HE_m vs VC_m	CSPall	Slc27a1	0.0250114	-0.329495	0.611	0.66	0.795815	Down
HE_m vs VC_m	CSPall	Med4	0.0285287	0.267852	0.812	0.722	1.20401	Up
HE_m vs VC_m	CSPall	Neurod2	0.0287969	-0.31258	0.417	0.526	0.8052	Down
HE_m vs VC_m	CSPall	Sst	0.0309019	0.338253	0.965	0.979	1.26423	Up
HE_m vs VC_m	CSPall	Wdr26	0.0341041	-0.288927	0.993	1	0.818511	Down
HE_m vs VC_m	CSPall	Nkap	0.0447438	-0.267085	0.576	0.629	0.830997	Down
