# Supplementary material for: Sex-dimorphic reprogramming of fetal mouse brain development by maternal estradiol excess
Source: Biol Sex Differ. 2025 Dec 2;17:1. doi: 10.1186/s13293-025-00792-7 (PMC12777311; doi:10.1186/s13293-025-00792-7)
Supplement: Supplementary file 12 — Supplementary Material 12: Table S3. GO enrichment of HE-induced DEGs. [file 13293_2025_792_MOESM12_ESM.xlsx]

## Sheet: Sheet1
Term	cluster	Description	pvalue	ratio	geneID	padjust	Brain_region	Category
GO:2000736	C1	regulation of stem cell differentiation	8.12294e-06	9.7561	Ptn/Mbd3/Rbm24/Tmsb4x	0.00806608	DPallm	Male_specific
GO:0007612...2	C1	learning	0.000205757	9.7561	Ntsr1/Oprl1/Ptn/Ppp1r1b	0.0718654	DPallm	Male_specific
GO:1905475	C1	regulation of protein localization to membrane	0.000312964	9.7561	Cplx1/Ptn/Rack1/Sqstm1	0.0718654	DPallm	Male_specific
GO:0007218	C1	neuropeptide signaling pathway	0.000448047	7.31707	Ntsr1/Oprl1/Gipr	0.0718654	DPallm	Male_specific
GO:0106070	C1	regulation of adenylate cyclase-activating G protein-coupled receptor signaling pathway	0.000530331	4.87805	Oprl1/Rack1	0.0718654	DPallm	Male_specific
GO:0036503	C2	ERAD pathway	3.36578e-06	14.8148	Hspa5/Rnf103/Amfr/Hsp90b1	0.00158141	DPallm	Male_specific
GO:0034976	C2	response to endoplasmic reticulum stress	5.46256e-06	18.5185	Hspa5/Rnf103/Amfr/Marcks/Hsp90b1	0.00158141	DPallm	Male_specific
GO:0001764...996	C2	neuron migration	4.63637e-05	14.8148	Scrt2/Eomes/Ywhae/Nr2f1	0.0089482	DPallm	Male_specific
GO:0071318	C2	cellular response to ATP	8.74282e-05	7.40741	Hsp90b1/Pdxp	0.0115638	DPallm	Male_specific
GO:0021978	C2	telencephalon regionalization	9.98604e-05	7.40741	Eomes/Nr2f1	0.0115638	DPallm	Male_specific
GO:0016358...1	C1	dendrite development	7.20013e-08	13.4328	Nck2/Actr3/Dclk1/Lrp8/Cux2/Crk/Sez6/Tsc2/Cul7	0.000108002	DPallm	female_specific
GO:0048588...2	C1	developmental cell growth	3.17254e-07	11.9403	Actr3/Dclk1/Auts2/Unc13a/Pin1/Islr2/Sirt6/Akap6	0.000237941	DPallm	female_specific
GO:0050773	C1	regulation of dendrite development	1.15451e-06	8.95522	Actr3/Lrp8/Cux2/Crk/Sez6/Cul7	0.000460264	DPallm	female_specific
GO:0031346...4	C1	positive regulation of cell projection organization	1.38027e-06	13.4328	Actr3/Lrp8/Cux2/Auts2/Fscn1/Ap2a1/Islr2/Tsc2/Cul7	0.000460264	DPallm	female_specific
GO:0000380...5	C1	alternative mRNA splicing, via spliceosome	1.53421e-06	7.46269	Celf2/Bcas2/Strap/Ddx5/Srsf2	0.000460264	DPallm	female_specific
GO:0001942	C2	hair follicle development	0.000485815	25	Igfbp5/Gnas	0.0403166	DPallm	female_specific
GO:0022404	C2	molting cycle process	0.00050989	25	Igfbp5/Gnas	0.0403166	DPallm	female_specific
GO:0022405	C2	hair cycle process	0.00050989	25	Igfbp5/Gnas	0.0403166	DPallm	female_specific
GO:0042303	C2	molting cycle	0.000675618	25	Igfbp5/Gnas	0.0403166	DPallm	female_specific
GO:0042633	C2	hair cycle	0.000675618	25	Igfbp5/Gnas	0.0403166	DPallm	female_specific
GO:0050771	C1	negative regulation of axonogenesis	2.44719e-05	50	Mt3/Efnb3	0.00408681	DPallm	sex-concordant
GO:0010977	C1	negative regulation of neuron projection development	0.000181083	50	Mt3/Efnb3	0.00675497	DPallm	sex-concordant
GO:0050768	C1	negative regulation of neurogenesis	0.000187933	50	Mt3/Efnb3	0.00675497	DPallm	sex-concordant
GO:0051961	C1	negative regulation of nervous system development	0.000211678	50	Mt3/Efnb3	0.00675497	DPallm	sex-concordant
GO:0050770...5	C1	regulation of axonogenesis	0.000224075	50	Mt3/Efnb3	0.00675497	DPallm	sex-concordant
GO:0003357	C2	noradrenergic neuron differentiation	0.0013821	25	Sox4	0.0275727	DPallm	sex-concordant
GO:0021603	C2	cranial nerve formation	0.0013821	25	Plxna1	0.0275727	DPallm	sex-concordant
GO:0031440	C2	regulation of mRNA 3'-end processing	0.00152023	25	Pabpn1	0.0275727	DPallm	sex-concordant
GO:0060600	C2	dichotomous subdivision of an epithelial terminal unit	0.00152023	25	Plxna1	0.0275727	DPallm	sex-concordant
GO:0045588	C2	positive regulation of gamma-delta T cell differentiation	0.00165835	25	Sox4	0.0275727	DPallm	sex-concordant
GO:0051656	C1	establishment of organelle localization	5.81008e-07	13.5135	Fmn2/Arhgap21/Dnm1/Snap25/Dctn1/Bccip/Itgb1/Npm1/Tuba1a/Slit1	0.000871512	hypothalamus	male-specific
GO:0021537...2	C1	telencephalon development	1.72068e-06	10.8108	Kdm2b/Neurod6/Foxg1/Tubb2b/Fezf2/Tuba1a/Bmerb1/Slit1	0.00129051	hypothalamus	male-specific
GO:0030900...3	C1	forebrain development	3.76174e-06	12.1622	Kdm2b/Neurod6/Foxg1/Tubb2b/Fezf2/Tuba1a/Bmerb1/Slit1/Tcf7l2	0.00188087	hypothalamus	male-specific
GO:0051293	C1	establishment of spindle localization	1.72581e-05	5.40541	Fmn2/Dctn1/Bccip/Itgb1	0.00443026	hypothalamus	male-specific
GO:0021543...5	C1	pallium development	1.81299e-05	8.10811	Neurod6/Foxg1/Tubb2b/Fezf2/Tuba1a/Bmerb1	0.00443026	hypothalamus	male-specific
O:0001764...1501	C2	neuron migration	0.000132004	11.4286	Cdk5r2/Scrt2/Crk/Scrt1	0.0822388	hypothalamus	male-specific
GO:0021549...1502	C2	cerebellum development	0.000634864	8.57143	Cdk5r2/Hspa5/Crk	0.126689	hypothalamus	male-specific
GO:1900273...1503	C2	positive regulation of long-term synaptic potentiation	0.000689452	5.71429	Nrgn/Adcy1	0.126689	hypothalamus	male-specific
GO:0022037...1504	C2	metencephalon development	0.000838594	8.57143	Cdk5r2/Hspa5/Crk	0.126689	hypothalamus	male-specific
GO:0006984	C2	ER-nucleus signaling pathway	0.00136261	5.71429	Hspa5/Amfr	0.126689	hypothalamus	male-specific
GO:0009220	C1	pyrimidine ribonucleotide biosynthetic process	0.000221382	6.89655	Uck2/Cmpk1	0.0776314	hypothalamus	female_specific
GO:0006221	C1	pyrimidine nucleotide biosynthetic process	0.000387406	6.89655	Uck2/Cmpk1	0.0776314	hypothalamus	female_specific
GO:0009218	C1	pyrimidine ribonucleotide metabolic process	0.000472402	6.89655	Uck2/Cmpk1	0.0776314	hypothalamus	female_specific
GO:0072528	C1	pyrimidine-containing compound biosynthetic process	0.000632346	6.89655	Uck2/Cmpk1	0.0779367	hypothalamus	female_specific
GO:0006220	C1	pyrimidine nucleotide metabolic process	0.0008943	6.89655	Uck2/Cmpk1	0.088178	hypothalamus	female_specific
GO:0001558...494	C2	regulation of cell growth	6.92329e-07	21.2121	Igfbp5/Dnajb2/Avp/Clstn3/Dact3/Apoe/Mt3	0.000741484	hypothalamus	female_specific
GO:0045926...495	C2	negative regulation of growth	9.55576e-06	15.1515	Igfbp5/Dnajb2/Dact3/Mt3/Mt1	0.00233539	hypothalamus	female_specific
GO:0009306	C2	protein secretion	9.7271e-06	18.1818	Mpc2/Foxo1/Clstn3/Apoe/Cd200/Baiap3	0.00233539	hypothalamus	female_specific
GO:0035592	C2	establishment of protein localization to extracellular region	1.0107e-05	18.1818	Mpc2/Foxo1/Clstn3/Apoe/Cd200/Baiap3	0.00233539	hypothalamus	female_specific
GO:0071692	C2	protein localization to extracellular region	1.09029e-05	18.1818	Mpc2/Foxo1/Clstn3/Apoe/Cd200/Baiap3	0.00233539	hypothalamus	female_specific
GO:0032388	C1	positive regulation of intracellular transport	0.000596128	28.5714	Zic1/Arf1	0.0602418	hypothalamus	sex-concordant
GO:0032386	C1	regulation of intracellular transport	0.00218925	28.5714	Zic1/Arf1	0.0602418	hypothalamus	sex-concordant
GO:0051222	C1	positive regulation of protein transport	0.00239411	28.5714	Zic1/Arf1	0.0602418	hypothalamus	sex-concordant
GO:0034379	C1	very-low-density lipoprotein particle assembly	0.00241754	14.2857	Arf1	0.0602418	hypothalamus	sex-concordant
GO:0031440	C1	regulation of mRNA 3'-end processing	0.00265902	14.2857	Pabpn1	0.0602418	hypothalamus	sex-concordant
GO:0035811	C2	negative regulation of urine volume	0.000380254	100	Adrb1	0.00655375	hypothalamus	sex-concordant
GO:1905665	C2	positive regulation of calcium ion import across plasma membrane	0.000449392	100	Adrb1	0.00655375	hypothalamus	sex-concordant
GO:0002024	C2	diet induced thermogenesis	0.000553097	100	Adrb1	0.00655375	hypothalamus	sex-concordant
GO:0040015	C2	negative regulation of multicellular organism growth	0.000587666	100	Adrb1	0.00655375	hypothalamus	sex-concordant
GO:1905664	C2	regulation of calcium ion import across plasma membrane	0.000587666	100	Adrb1	0.00655375	hypothalamus	sex-concordant
GO:0051258...1	C1	protein polymerization	2.10631e-06	8.18182	Capza1/Arpc3/Micall2/Fkbp4/Tuba1a/Cdc42ep3/Cfl1/Mid1ip1/Tmsb4x	0.00308369	p2A	male-specific
GO:0030111...2	C1	regulation of Wnt signaling pathway	4.84156e-06	8.18182	Ptpru/Mad2l2/Fzd1/Nkd1/Axin2/Wnk2/Tmem132a/Btrc/Tcf7l2	0.00308369	p2A	male-specific
GO:0060828...3	C1	regulation of canonical Wnt signaling pathway	6.16738e-06	7.27273	Ptpru/Mad2l2/Fzd1/Nkd1/Axin2/Wnk2/Btrc/Tcf7l2	0.00308369	p2A	male-specific
GO:0008154...4	C1	actin polymerization or depolymerization	1.34759e-05	6.36364	Capza1/Arpc3/Micall2/Mical1/Cdc42ep3/Cfl1/Tmsb4x	0.00433649	p2A	male-specific
GO:0090090...5	C1	negative regulation of canonical Wnt signaling pathway	1.4455e-05	5.45455	Ptpru/Mad2l2/Fzd1/Nkd1/Axin2/Tcf7l2		p2A	male-specific
GO:0099173...1501	C2	postsynapse organization	6.30133e-11	11.5702	Actr3/Cux2/Iqsec3/Lrrc4b/Marcks/Shisa6/Crk/Nf1/Srcin1/Arf6/Gap43/App/Ina/Dcx	9.452e-08	p2A	male-specific
GO:0048168	C2	regulation of neuronal synaptic plasticity	4.24714e-08	5.78512	Slc8a2/Grin2d/Unc13a/Shisa6/Nf1/App/Syn1	3.18535e-05	p2A	male-specific
GO:0007416...1503	C2	synapse assembly	6.60179e-08	9.09091	Actr3/Cux2/Lrrc4b/Adgrl1/Crk/Srcin1/Arf6/Pcdh17/Gap43/App/Dcx	3.3009e-05	p2A	male-specific
GO:0099504...1504	C2	synaptic vesicle cycle	1.58188e-07	8.26446	Pfn2/Ap2a1/Syt9/Unc13a/Atp6v0d1/Doc2b/Arf6/Pcdh17/Atp6ap2/Syn1	5.93205e-05	p2A	male-specific
GO:0031346...1505	C2	positive regulation of cell projection organization	7.11253e-07	9.91736	Stk25/Actr3/Hspa5/Cux2/Auts2/Ap2a1/Rgma/Islr2/Marcks/Nf1/Arf6/Dcx	0.000213376	p2A	male-specific
GO:1901386	C1	negative regulation of voltage-gated calcium channel activity	7.47697e-05	8	Calm3/Cbarp	0.0364129	p2A	female_specific
GO:1901385	C1	regulation of voltage-gated calcium channel activity	0.000267323	8	Calm3/Cbarp	0.039974	p2A	female_specific
GO:1901020	C1	negative regulation of calcium ion transmembrane transporter activity	0.000286973	8	Calm3/Cbarp	0.039974	p2A	female_specific
GO:0021895	C1	cerebral cortex neuron differentiation	0.000328328	8	Neurog2/Id4	0.039974	p2A	female_specific
GO:2001258	C1	negative regulation of cation channel activity	0.000443656	8	Calm3/Cbarp	0.0432121	p2A	female_specific
GO:0042063...488	C2	gliogenesis	3.79959e-05	28.5714	Plpp3/Flt1/Atp1b2/Foxg1	0.018124	p2A	female_specific
GO:0099505	C2	regulation of presynaptic membrane potential	0.000113857	14.2857	Kcna4/Gabbr1	0.0211598	p2A	female_specific
GO:0071805	C2	potassium ion transmembrane transport	0.00013308	21.4286	Kcna4/Slc9a5/Atp1b2	0.0211598	p2A	female_specific
GO:0006813	C2	potassium ion transport	0.000213812	21.4286	Kcna4/Slc9a5/Atp1b2	0.025497	p2A	female_specific
GO:0090596	C2	sensory organ morphogenesis	0.00053665	21.4286	Flt1/Foxg1/Col2a1	0.045782	p2A	female_specific
GO:0021543	C1	pallium development	3.20001e-05	33.3333	Zic1/Mdga1/Zic3	0.00790403	p2A	sex-concordant
GO:0021537	C1	telencephalon development	0.000109211	33.3333	Zic1/Mdga1/Zic3	0.00811118	p2A	sex-concordant
GO:0021772	C1	olfactory bulb development	0.000117594	22.2222	Zic1/Zic3	0.00811118	p2A	sex-concordant
GO:0021988	C1	olfactory lobe development	0.000131355	22.2222	Zic1/Zic3	0.00811118	p2A	sex-concordant
GO:0030900	C1	forebrain development	0.000354006	33.3333	Zic1/Mdga1/Zic3	0.0174879	p2A	sex-concordant
GO:0007616	C2	long-term memory	5.16851e-05	28.5714	Camk2n1/Adcy1	0.00780445	p2A	sex-concordant
GO:0007613	C2	memory	0.000757584	28.5714	Camk2n1/Adcy1	0.0468522	p2A	sex-concordant
GO:0006171	C2	cAMP biosynthetic process	0.00265902	14.2857	Adcy1	0.0468522	p2A	sex-concordant
GO:0007190	C2	activation of adenylate cyclase activity	0.00290045	14.2857	Adcy1	0.0468522	p2A	sex-concordant
GO:1903779	C2	regulation of cardiac conduction	0.00290045	14.2857	Tmem65	0.0468522	p2A	sex-concordant
GO:0001893	C1	maternal placenta development	7.41082e-06	5	Parp1/Ptn/Mapk3/Akt1	0.00731152	POA	male-specific
GO:0050807...2	C1	regulation of synapse organization	1.26344e-05	10	Snap25/Dlgap4/Sparcl1/Ptn/Sipa1l1/Akt1/Tuba1a/Cfl1	0.00731152	POA	male-specific
GO:0050803...3	C1	regulation of synapse structure or activity	1.4623e-05	10	Snap25/Dlgap4/Sparcl1/Ptn/Sipa1l1/Akt1/Tuba1a/Cfl1	0.00731152	POA	male-specific
GO:0042063...4	C1	gliogenesis	2.04261e-05	10	Pou3f1/Ptn/Mapk3/Nfix/Slc7a5/Nf2/Akt1/Tuba1a	0.00765978	POA	male-specific
GO:0060135	C1	maternal process involved in female pregnancy	4.08881e-05	5	Parp1/Ptn/Mapk3/Akt1	0.0122664	POA	male-specific
GO:0035437	C2	maintenance of protein localization in endoplasmic reticulum	8.60523e-05	6.45161	Hspa5/Kdelr2	0.0475869	POA	male-specific
GO:0098885...1502	C2	modification of postsynaptic actin cytoskeleton	0.000383631	6.45161	Pfn2/Marcks	0.0798071	POA	male-specific
GO:0060996...1503	C2	dendritic spine development	0.00043295	9.67742	Foxo6/Marcks/Srcin1	0.0798071	POA	male-specific
GO:0072595...1504	C2	maintenance of protein localization in organelle	0.00102228	6.45161	Hspa5/Kdelr2	0.110118	POA	male-specific
GO:0099010...1505	C2	modification of postsynaptic structure	0.00116584	6.45161	Pfn2/Marcks	0.110118	POA	male-specific
GO:0000375	C1	RNA splicing, via transesterification reactions	6.30275e-05	12.8205	Bcas2/Strap/Dazap1/Npm1/Phf5a	0.0179127	POA	female_specific
GO:0000377	C1	RNA splicing, via transesterification reactions with bulged adenosine as nucleophile	6.30275e-05	12.8205	Bcas2/Strap/Dazap1/Npm1/Phf5a	0.0179127	POA	female_specific
GO:0000398	C1	mRNA splicing, via spliceosome	6.30275e-05	12.8205	Bcas2/Strap/Dazap1/Npm1/Phf5a	0.0179127	POA	female_specific
GO:0016358	C1	dendrite development	7.96121e-05	12.8205	Dclk1/Shank1/Cyth2/Tsc2/Cul7	0.0179127	POA	female_specific
GO:0008380	C1	RNA splicing	0.000381601	12.8205	Bcas2/Strap/Dazap1/Npm1/Phf5a	0.0686881	POA	female_specific
GO:0038063	C2	collagen-activated tyrosine kinase receptor signaling pathway	1.03871e-05	16.6667	Col4a1/Col4a2	0.00519356	POA	female_specific
GO:0038065	C2	collagen-activated signaling pathway	2.13791e-05	16.6667	Col4a1/Col4a2	0.00534478	POA	female_specific
GO:0045765	C2	regulation of angiogenesis	0.000271456	25	Igf2/Col4a2/Cldn5	0.0361632	POA	female_specific
GO:1901342	C2	regulation of vasculature development	0.000289305	25	Igf2/Col4a2/Cldn5	0.0361632	POA	female_specific
GO:0050810	C2	regulation of steroid biosynthetic process	0.000763394	16.6667	Igfbp7/Igf2	0.0613134	POA	female_specific
GO:0017158	C1	regulation of calcium ion-dependent exocytosis	0.000104588	22.2222	Cbarp/Arf1	0.0290755	POA	sex-concordant
GO:0017156	C1	calcium-ion regulated exocytosis	0.00024873	22.2222	Cbarp/Arf1	0.0345735	POA	sex-concordant
GO:1903305	C1	regulation of regulated secretory pathway	0.00109347	22.2222	Cbarp/Arf1	0.0379455	POA	sex-concordant
GO:0008584	C1	male gonad development	0.00145233	22.2222	Eif2s2/Adam15	0.0379455	POA	sex-concordant
GO:0046546	C1	development of primary male sexual characteristics	0.00146771	22.2222	Eif2s2/Adam15	0.0379455	POA	sex-concordant
GO:0010635	C2	regulation of mitochondrial fusion	0.00221067	25	Vat1	0.0457214	POA	sex-concordant
GO:0060019	C2	radial glial cell differentiation	0.00276276	25	Gap43	0.0457214	POA	sex-concordant
GO:0003084	C2	positive regulation of systemic arterial blood pressure	0.00372838	25	Camk2n1	0.0457214	POA	sex-concordant
GO:0099150	C2	regulation of postsynaptic specialization assembly	0.00386626	25	Gap43	0.0457214	POA	sex-concordant
GO:0010996	C2	response to auditory stimulus	0.00441767	25	Gap43	0.0457214	POA	sex-concordant
GO:0035640	C1	exploration behavior	3.14434e-07	3.79747	Atp1a2/Lmo3/Apoe/Dlg4/Dcaf11/Tuba1a	0.000471651	prethalamus	Male_specific
GO:0007626...1502	C1	locomotory behavior	5.05702e-06	6.32911	Astn1/Atp1a2/Snap25/Gbx1/Apoe/Cend1/Dlg4/Gaa/Npas3/Tuba1a	0.00290194	prethalamus	Male_specific
GO:0035641	C1	locomotory exploration behavior	5.80388e-06	2.53165	Atp1a2/Apoe/Dlg4/Tuba1a	0.00290194	prethalamus	Male_specific
GO:0016358...1504	C1	dendrite development	1.50557e-05	6.32911	Abi1/Map1a/Rere/Apoe/Cc2d1a/Arf1/Dlg4/Sarm1/Sipa1l1/Tbc1d24	0.00564588	prethalamus	Male_specific
GO:0006119	C1	oxidative phosphorylation	2.30115e-05	4.43038	Pink1/Ndufa13/Ndufb7/Uqcrc1/Chchd10/Uqcr11/Uqcr10	0.00690344	prethalamus	Male_specific
GO:0009954	C2	proximal/distal pattern formation	2.73647e-08	7.24638	Dlx1/Dlx2/Ctnnb1/Sp8/Six3	4.10471e-05	prethalamus	Male_specific
GO:0048715	C2	negative regulation of oligodendrocyte differentiation	8.84254e-08	5.7971	Dlx1/Dlx2/Ctnnb1/Id4	4.77382e-05	prethalamus	Male_specific
GO:0045665	C2	negative regulation of neuron differentiation	9.54765e-08	8.69565	Dlx1/Dlx2/Cd24a/Id4/App/Six3	4.77382e-05	prethalamus	Male_specific
GO:0045664	C2	regulation of neuron differentiation	1.34599e-07	11.5942	Dlx1/Dlx2/Mycl/Cd24a/Sox11/Id4/App/Six3	5.04746e-05	prethalamus	Male_specific
GO:0051961...5	C2	negative regulation of nervous system development	1.91266e-07	10.1449	Dlx1/Dlx2/Ctnnb1/Cd24a/Sox11/Id4/App	5.10577e-05	prethalamus	Male_specific
GO:0060993	C1	kidney morphogenesis	9.70861e-05	13.0435	Pbx1/Wnt7b/Maged1	0.0214303	prethalamus	female_specific
GO:0072080	C1	nephron tubule development	9.70861e-05	13.0435	Pbx1/Wnt7b/Maged1	0.0214303	prethalamus	female_specific
GO:0061326	C1	renal tubule development	0.000113188	13.0435	Pbx1/Wnt7b/Maged1	0.0214303	prethalamus	female_specific
GO:0072009	C1	nephron epithelium development	0.000168011	13.0435	Pbx1/Wnt7b/Maged1	0.0238576	prethalamus	female_specific
GO:1902751	C1	positive regulation of cell cycle G2/M phase transition	0.000295601	8.69565	Pbx1/Npm1	0.0310639	prethalamus	female_specific
GO:1905562	C2	regulation of vascular endothelial cell proliferation	2.52209e-06	12	Flt1/Igf2/Apln	0.00138672	prethalamus	female_specific
GO:0101023	C2	vascular endothelial cell proliferation	3.05781e-06	12	Flt1/Igf2/Apln	0.00138672	prethalamus	female_specific
GO:0001936	C2	regulation of endothelial cell proliferation	8.95527e-06	16	Flt1/Prkd2/Igf2/Apln	0.00270748	prethalamus	female_specific
GO:0001935	C2	endothelial cell proliferation	1.54993e-05	16	Flt1/Prkd2/Igf2/Apln	0.00351446	prethalamus	female_specific
GO:0045807	C2	positive regulation of endocytosis	2.65306e-05	16	Ptpn5/Calr/Sod1/Apln	0.00481264	prethalamus	female_specific
GO:0031346...1	C1	positive regulation of cell projection organization	0.000472645	30	Stk25/Hspa5/Islr2	0.0542035	prethalamus	sex-concordant
GO:0050772...2	C1	positive regulation of axonogenesis	0.000533314	20	Stk25/Islr2	0.0342035	prethalamus	sex-concordant
GO:0050770...3	C1	regulation of axonogenesis	0.00164016	20	Stk25/Islr2	0.0342035	prethalamus	sex-concordant
GO:0007189	C1	adenylate cyclase-activating G protein-coupled receptor signaling pathway	0.00167671	20	Ramp3/Adcy1	0.0542035	prethalamus	sex-concordant
GO:0098742...5	C1	cell-cell adhesion via plasma-membrane adhesion molecules	0.00273896	20	Pcdh17/Pcdh19	0.0542035	prethalamus	sex-concordant
GO:0031440	C2	regulation of mRNA 3'-end processing	1.57286e-05	12.5	Fip1l1/Pabpn1	0.00841482	prethalamus	sex-concordant
GO:0031124	C2	mRNA 3'-end processing	0.000267668	12.5	Fip1l1/Pabpn1	0.0716011	prethalamus	sex-concordant
GO:0021879	C2	forebrain neuron differentiation	0.000403593	12.5	Lhx8/Nkx2-1	0.0719741	prethalamus	sex-concordant
GO:0021872	C2	forebrain generation of neurons	0.00060263	12.5	Lhx8/Nkx2-1	0.0806018	prethalamus	sex-concordant
GO:0031123	C2	RNA 3'-end processing	0.00124275	12.5	Fip1l1/Pabpn1	0.0861568	prethalamus	sex-concordant
GO:0045807...1	C1	positive regulation of endocytosis	0.00363245	15.3846	Mex3b/Arf1	0.0885064	DPallv	Male_specific
GO:0043087	C1	regulation of GTPase activity	0.00424962	15.3846	Stmn3/Mex3b	0.0885064	DPallv	Male_specific
GO:0017157	C1	regulation of exocytosis	0.0044398	15.3846	Cplx1/Arf1	0.0885064	DPallv	Male_specific
GO:0003149	C1	membranous septum morphogenesis	0.00448553	7.69231	Nsd2	0.0885064	DPallv	Male_specific
GO:0034379	C1	very-low-density lipoprotein particle assembly	0.00448553	7.69231	Arf1	0.0885064	DPallv	Male_specific
74	C2	postsynaptic actin cytoskeleton organization	2.42693e-05	4.41176	Abi2/Srcin1/Adgrb1	0.0192283	DPallv	Male_specific
GO:0045664	C2	regulation of neuron differentiation	2.56378e-05	8.82353	Cpne1/Efna3/Mycl/Rtn4/Mef2c/Dll1	0.0192283	DPallv	Male_specific
GO:0099188...276	C2	postsynaptic cytoskeleton organization	4.3447e-05	4.41176	Abi2/Srcin1/Adgrb1	0.0217235	DPallv	Male_specific
GO:0007416	C2	synapse assembly	8.11996e-05	8.82353	Cadm1/Rtn4/Srcin1/Mef2c/Adgrb1/Gap43	0.0268564	DPallv	Male_specific
GO:0099173...278	C2	postsynapse organization	9.69661e-05	8.82353	Abi2/Cadm1/Rtn4/Srcin1/Adgrb1/Gap43	0.0268564	DPallv	Male_specific
GO:0008380...1	C1	RNA splicing	1.19593e-09	9.78261	Celf2/Ccnl1/Bcas2/Sfpq/Khdrbs1/Wbp11/Strap/Nova2/Prmt1/Syncrip/Usp4/Dazap1/Snrpf/Npm1/Usp22/Phf5a/Cdc5l/Prpf19	1.79389e-06	DPallv	female_specific
GO:0045727	C1	positive regulation of translation	2.72764e-08	5.43478	Nck2/Khdrbs1/Hnrnpd/Pcbp1/Prmt1/Syncrip/Cdk4/Npm1/Larp4b/Eif4g1	2.04573e-05	DPallv	female_specific
GO:0000375...3	C1	RNA splicing, via transesterification reactions	1.29003e-07	7.06522	Celf2/Bcas2/Sfpq/Khdrbs1/Strap/Nova2/Usp4/Dazap1/Snrpf/Npm1/Phf5a/Cdc5l/Prpf19	3.87009e-05	DPallv	female_specific
GO:0000377...4	C1	RNA splicing, via transesterification reactions with bulged adenosine as nucleophile	1.29003e-07	7.06522	Celf2/Bcas2/Sfpq/Khdrbs1/Strap/Nova2/Usp4/Dazap1/Snrpf/Npm1/Phf5a/Cdc5l/Prpf19	3.87009e-05	DPallv	female_specific
GO:0000398...5	C1	mRNA splicing, via spliceosome	1.29003e-07	7.06522	Celf2/Bcas2/Sfpq/Khdrbs1/Strap/Nova2/Usp4/Dazap1/Snrpf/Npm1/Phf5a/Cdc5l/Prpf19	3.87009e-05	DPallv	female_specific
GO:0015800	C2	acidic amino acid transport	1.97727e-05	4.54545	Slc1a2/Grin2b/Ttyh1/Slc38a2/Gabbr1	0.0260404	DPallv	female_specific
GO:0006835	C2	dicarboxylic acid transport	7.04273e-05	4.54545	Slc1a2/Grin2b/Ttyh1/Slc38a2/Gabbr1	0.0260404	DPallv	female_specific
GO:0071305	C2	cellular response to vitamin D	7.81558e-05	2.72727	Pdia3/Tnc/Sfrp1	0.0260404	DPallv	female_specific
GO:0043484...1504	C2	regulation of RNA splicing	0.000101123	5.45455	Srsf6/Arglu1/Pcbp4/Srsf1/Slc38a2/Fam50a	0.0260404	DPallv	female_specific
GO:0046942	C2	carboxylic acid transport	0.000107163	7.27273	Slc1a2/Fabp5/Grin2b/Ttyh1/Fabp7/Psap/Slc38a2/Gabbr1	0.0260404	DPallv	female_specific
GO:0050684	C1	regulation of mRNA processing	2.14374e-05	27.2727	Ddx5/Srsf2/Pabpn1	0.00675278	DPallv	sex-concordant
GO:0043516	C1	regulation of DNA damage response, signal transduction by p53 class mediator	9.1724e-05	18.1818	Ddx5/Sox4	0.0144465	DPallv	sex-concordant
GO:1903311	C1	regulation of mRNA metabolic process	0.000207166	27.2727	Ddx5/Srsf2/Pabpn1	0.0159705	DPallv	sex-concordant
GO:0034504	C1	protein localization to nucleus	0.000247592	27.2727	Hdgf/Ddx5/Maged1	0.0159705	DPallv	sex-concordant
GO:0000381	C1	regulation of alternative mRNA splicing, via spliceosome	0.0002535	18.1818	Ddx5/Srsf2	0.0159705	DPallv	sex-concordant
GO:0071294	C2	cellular response to zinc ion	1.57342e-07	18.75	Gabrb3/Mt3/Mt2	6.23075e-05	DPallv	sex-concordant
GO:0010043	C2	response to zinc ion	2.36475e-06	18.75	Gabrb3/Mt3/Mt2	0.000468221	DPallv	sex-concordant
GO:0071248	C2	cellular response to metal ion	4.01079e-06	25	Gabrb3/Mt3/Mt2/Adcy1	0.000529424	DPallv	sex-concordant
GO:0097501	C2	stress response to metal ion	2.22917e-05	12.5	Mt3/Mt2	0.00220688	DPallv	sex-concordant
GO:0061687	C2	detoxification of inorganic compound	3.42617e-05	12.5	Mt3/Mt2	0.00271353	DPallv	sex-concordant
GO:0050807...1	C1	regulation of synapse organization	2.08338e-15	12.7907	Abi2/Actr3/Ptprt/Negr1/Cux2/Clstn3/Lrrc4b/Gpm6a/Adgrl1/Ctnnb1/Marcks/Efnb3/Nf1/Srcin1/Nrn1/Carmil3/Nefl/Ywhaz/Pdxp/App/Cbln2/Nrxn2	2.37556e-12	p2R	Male_specific
GO:0050803...2	C1	regulation of synapse structure or activity	3.16741e-15	12.7907	Abi2/Actr3/Ptprt/Negr1/Cux2/Clstn3/Lrrc4b/Gpm6a/Adgrl1/Ctnnb1/Marcks/Efnb3/Nf1/Srcin1/Nrn1/Carmil3/Nefl/Ywhaz/Pdxp/App/Cbln2/Nrxn2	2.37556e-12	p2R	Male_specific
GO:0007416	C1	synapse assembly	4.30893e-12	9.88372	Actr3/Negr1/Cux2/Clstn3/Lrrc4b/Gabrb3/Gpm6a/Adgrl1/Ctnnb1/Efnb3/Crk/Srcin1/Carmil3/Gap43/App/Cbln2/Nrxn2	2.15446e-09	p2R	Male_specific
GO:0099173...4	C1	postsynapse organization	7.54828e-11	9.30233	Abi2/Actr3/Cux2/Shank1/Lrrc4b/Marcks/Shisa6/Crk/Nf1/Srcin1/Carmil3/Nefl/Gap43/App/Nrxn2/Ina	2.8306e-08	p2R	Male_specific
GO:0051963	C1	regulation of synapse assembly	4.02339e-10	7.55814	Actr3/Negr1/Cux2/Clstn3/Lrrc4b/Adgrl1/Ctnnb1/Efnb3/Srcin1/Carmil3/App/Cbln2/Nrxn2	1.20702e-07	p2R	Male_specific
GO:0090287...1501	C2	regulation of cellular response to growth factor stimulus	4.40913e-10	10.6061	Prdm16/Ski/Folr1/Cdkn1c/Sap30/Itgb1/Smad3/Nedd4/Stk11/Sostdc1/Nkx2-1/Tgfb3/Zeb1/Tcf4	6.6137e-07	p2R	Male_specific
GO:0017015	C2	regulation of transforming growth factor beta receptor signaling pathway	1.55018e-09	7.57576	Prdm16/Ski/Folr1/Cdkn1c/Sap30/Smad3/Stk11/Nkx2-1/Tgfb3/Zeb1	9.43767e-07	p2R	Male_specific
GO:1903844	C2	regulation of cellular response to transforming growth factor beta stimulus	1.88753e-09	7.57576	Prdm16/Ski/Folr1/Cdkn1c/Sap30/Smad3/Stk11/Nkx2-1/Tgfb3/Zeb1	9.43767e-07	p2R	Male_specific
GO:0007179	C2	transforming growth factor beta receptor signaling pathway	5.38954e-09	8.33333	Prdm16/Ski/Folr1/Cdkn1c/Sap30/Smad3/Stk11/Nkx2-1/Tgfb3/Tab1/Zeb1	2.02108e-06	p2R	Male_specific
GO:0090092	C2	regulation of transmembrane receptor protein serine/threonine kinase signaling pathway	5.87998e-08	8.33333	Prdm16/Ski/Folr1/Cdkn1c/Sap30/Smad3/Stk11/Sostdc1/Nkx2-1/Tgfb3/Zeb1	1.764e-05	p2R	Male_specific
GO:0034504...1	C1	protein localization to nucleus	2.44071e-05	9.58904	Hdgf/Sirt6/Nf1/Ddx5/Gli3/Trim8/Maged1	0.0347971	p2R	female_specific
GO:1900180...2	C1	regulation of protein localization to nucleus	6.23912e-05	6.84931	Sirt6/Nf1/Gli3/Trim8/Maged1	0.0347971	p2R	female_specific
GO:0001889	C1	liver development	0.000112569	6.84931	Zmpste24/Pkd2/Ccnd1/Nf1/Gli3	0.0347971	p2R	female_specific
GO:0061008	C1	hepaticobiliary system development	0.000121285	6.84931	Zmpste24/Pkd2/Ccnd1/Nf1/Gli3	0.0347971	p2R	female_specific
GO:0060351	C1	cartilage development involved in endochondral bone morphogenesis	0.000153402	4.10959	Zmpste24/Serpinh1/Axin2	0.0347971	p2R	female_specific
GO:0048593...1501	C2	camera-type eye morphogenesis	1.65425e-06	14.2857	Bhlhe22/Flt1/Alms1/Nectin1/Sox11	0.001421	p2R	female_specific
GO:0048592...1502	C2	eye morphogenesis	4.12055e-06	14.2857	Bhlhe22/Flt1/Alms1/Nectin1/Sox11	0.00176978	p2R	female_specific
GO:0060074...1503	C2	synapse maturation	3.24671e-05	8.57143	Dlgap4/Bcan/Neurod2	0.00929641	p2R	female_specific
GO:0090596...1504	C2	sensory organ morphogenesis	5.36606e-05	14.2857	Bhlhe22/Flt1/Alms1/Nectin1/Sox11	0.0115236	p2R	female_specific
GO:0021543...1505	C2	pallium development	0.000125094	11.4286	Pou3f3/Bhlhe22/Bcan/Id4	0.0211387	p2R	female_specific
GO:0090277	C1	positive regulation of peptide hormone secretion	8.52742e-05	66.6667	Mpc2/Gabbr1	0.00431821	p2R	sex-concordant
GO:0002793	C1	positive regulation of peptide secretion	8.97386e-05	66.6667	Mpc2/Gabbr1	0.00431821	p2R	sex-concordant
GO:0046887	C1	positive regulation of hormone secretion	0.000142035	66.6667	Mpc2/Gabbr1	0.00431821	p2R	sex-concordant
GO:0090276	C1	regulation of peptide hormone secretion	0.00027039	66.6667	Mpc2/Gabbr1	0.00431821	p2R	sex-concordant
GO:0002791	C1	regulation of peptide secretion	0.000280261	66.6667	Mpc2/Gabbr1	0.00431821	p2R	sex-concordant
GO:0031124	C2	mRNA 3'-end processing	2.25444e-05	40	Papola/Pabpn1	0.00175846	p2R	sex-concordant
GO:0031123	C2	RNA 3'-end processing	0.000106031	40	Papola/Pabpn1	0.00413523	p2R	sex-concordant
GO:1903311	C2	regulation of mRNA metabolic process	0.00119328	40	Larp1/Pabpn1	0.0310254	p2R	sex-concordant
GO:0031440	C2	regulation of mRNA 3'-end processing	0.00189996	20	Pabpn1	0.0323316	p2R	sex-concordant
GO:0071362	C2	cellular response to ether	0.00207254	20	Larp1	0.0323316	p2R	sex-concordant
GO:0021537...1	C1	telencephalon development	9.6636e-09	10.084	Kif21b/Slc1a2/Slc2a1/Kdm2b/Neurod6/Bax/Nfix/Nf2/Tubb2a/Tuba1a/Mdga1/Slit1	1.44954e-05	TelA	Male_specific
GO:0006836...2	C1	neurotransmitter transport	6.18116e-08	8.40336	Pnkd/Gpr158/Cacna1b/Slc1a2/Cplx1/Stx1a/Kcnc3/Slc17a7/Itgb1/Syt7	4.63587e-05	TelA	Male_specific
GO:0030900...3	C1	forebrain development	7.24453e-07	10.084	Kif21b/Slc1a2/Slc2a1/Kdm2b/Neurod6/Bax/Nfix/Nf2/Tubb2a/Tuba1a/Mdga1/Slit1	0.00030507	TelA	Male_specific
GO:0050803...4	C1	regulation of synapse structure or activity	8.13521e-07	9.2437	Gpr158/Ntng2/Ptprt/Clstn1/Slc17a7/Cc2d1a/Itgb1/Sipa1l1/Tuba1a/Mdga1/Slit1	0.00030507	TelA	Male_specific
GO:0021543...5	C1	pallium development	2.94951e-06	6.72269	Slc2a1/Neurod6/Bax/Nfix/Nf2/Tubb2a/Tuba1a/Mdga1	0.000884853	TelA	Male_specific
GO:0021819	C2	layer formation in cerebral cortex	1.404e-06	7.89474	Ctnnb1/Pafah1b1/Dcx	0.000903353	TelA	Male_specific
GO:0022029...1502	C2	telencephalon cell migration	2.18039e-06	10.5263	Ctnnb1/Pafah1b1/Fezf2/Dcx	0.000903353	TelA	Male_specific
GO:0021885...1503	C2	forebrain cell migration	2.58101e-06	10.5263	Ctnnb1/Pafah1b1/Fezf2/Dcx	0.000903353	TelA	Male_specific
GO:0021537...1504	C2	telencephalon development	3.71281e-06	15.7895	Ctnnb1/Pafah1b1/Ccdc85c/Fezf2/Six3/Dcx	0.000974612	TelA	Male_specific
GO:0021801	C2	cerebral cortex radial glia-guided migration	7.46274e-06	7.89474	Ctnnb1/Pafah1b1/Dcx	0.00127562	TelA	Male_specific
GO:0015812	C1	gamma-aminobutyric acid transport	4.25578e-06	8.82353	Slc32a1/Slc6a1/Gabbr1	0.00324716	TelA	female_specific
GO:0014052	C1	regulation of gamma-aminobutyric acid secretion	0.000103739	5.88235	Slc6a1/Gabbr1	0.033612	TelA	female_specific
GO:0015800	C1	acidic amino acid transport	0.000142012	8.82353	Slc32a1/Slc6a1/Gabbr1	0.033612	TelA	female_specific
GO:0006836...4	C1	neurotransmitter transport	0.000176209	11.7647	Slc32a1/Slc6a1/Syn2/Gpm6b	0.033612	TelA	female_specific
GO:0014051	C1	gamma-aminobutyric acid secretion	0.000251397	5.88235	Slc6a1/Gabbr1	0.0383632	TelA	female_specific
O:0050807...764	C2	regulation of synapse organization	5.8125e-08	16.0714	Actr3/Vangl2/Dclk1/Lhfpl4/Plxnc1/Dlg4/Sarm1/Tsc2/Pgrmc1	5.18192e-05	TelA	female_specific
GO:0050803...765	C2	regulation of synapse structure or activity	6.90923e-08	16.0714	Actr3/Vangl2/Dclk1/Lhfpl4/Plxnc1/Dlg4/Sarm1/Tsc2/Pgrmc1	5.18192e-05	TelA	female_specific
GO:1905806	C2	regulation of synapse pruning	1.12135e-06	5.35714	Vangl2/Plxnc1/Sarm1	0.000560675	TelA	female_specific
GO:1905477	C2	positive regulation of protein localization to membrane	4.11224e-06	8.92857	Actr3/Cd81/Dlg4/Nkd2/Pgrmc1	0.00137501	TelA	female_specific
GO:0098883	C2	synapse pruning	4.58337e-06	5.35714	Vangl2/Plxnc1/Sarm1	0.00137501	TelA	female_specific
GO:0030324...1	C1	lung development	0.00215776	25	Wnt7b/Eif4g1	0.0475503	TelA	sex-concordant
GO:0030323...2	C1	respiratory tube development	0.00220722	25	Wnt7b/Eif4g1	0.0475503	TelA	sex-concordant
GO:0060541...3	C1	respiratory system development	0.00274971	25	Wnt7b/Eif4g1	0.0475503	TelA	sex-concordant
GO:0006551	C1	L-leucine metabolic process	0.00276248	12.5	Auh	0.0475503	TelA	sex-concordant
GO:0009138	C1	pyrimidine nucleoside diphosphate metabolic process	0.00276248	12.5	Cmpk1	0.0475503	TelA	sex-concordant
O:0010001	C2	glial cell differentiation	0.000672781	50	Sox11/Gap43	0.0332029	TelA	sex-concordant
GO:0042063	C2	gliogenesis	0.00122016	50	Sox11/Gap43	0.0332029	TelA	sex-concordant
GO:0003357	C2	noradrenergic neuron differentiation	0.0013821	25	Sox11	0.0332029	TelA	sex-concordant
GO:0060022	C2	hard palate development	0.0013821	25	Sox11	0.0332029	TelA	sex-concordant
GO:0060900	C2	embryonic camera-type eye formation	0.00152023	25	Sox11	0.0332029	TelA	sex-concordant
GO:0007411...1	C1	axon guidance	2.07729e-08	10.101	Cdk5r2/Lamc1/Efna3/Cxcl12/Nova2/Efnb3/Foxd1/Fezf2/Zic2/Wnt7b	1.616e-05	MPall	Male_specific
GO:0097485...2	C1	neuron projection guidance	2.15466e-08	10.101	Cdk5r2/Lamc1/Efna3/Cxcl12/Nova2/Efnb3/Foxd1/Fezf2/Zic2/Wnt7b	1.616e-05	MPall	Male_specific
GO:0001764...3	C1	neuron migration	9.76848e-06	7.07071	Cdk5r2/Nr4a2/Cxcl12/Pafah1b1/Fezf2/Pou4f1/Scrt1	0.00488424	MPall	Male_specific
GO:0030520	C1	estrogen receptor signaling pathway	2.85026e-05	4.0404	Ufm1/Phb2/Carm1/Rbfox2	0.0106885	MPall	Male_specific
GO:0021954...5	C1	central nervous system neuron development	4.07787e-05	5.05051	Nr4a2/Nova2/Pafah1b1/Fezf2/Nanos1	0.0107889	MPall	Male_specific
GO:0021537...1501	C2	telencephalon development	4.09137e-07	9.17431	Kif21b/Bhlhe22/Prdm8/Kdm2b/Plxna4/Neurod6/Fgfr1/Sun2/Tuba1a/Mdga1	0.000613705	MPall	Male_specific
GO:0030900...1502	C2	forebrain development	2.08384e-06	10.0917	Kif21b/Bhlhe22/Neurog2/Prdm8/Kdm2b/Plxna4/Neurod6/Fgfr1/Sun2/Tuba1a/Mdga1	0.00153417	MPall	Male_specific
GO:1904292	C2	regulation of ERAD pathway	3.13049e-06	3.66973	Tmem259/Sgta/Bag6/Ubxn1	0.00153417	MPall	Male_specific
GO:1901800	C2	positive regulation of proteasomal protein catabolic process	4.09113e-06	5.50459	Sh3rf3/Tmem259/Sgta/Rack1/Akt1/Bag6	0.00153417	MPall	Male_specific
GO:0061136	C2	regulation of proteasomal protein catabolic process	9.79012e-06	6.42202	Sh3rf3/Tmem259/Sgta/Rack1/Akt1/Bag6/Ubxn1	0.00265627	MPall	Male_specific
GO:0014733	C1	regulation of skeletal muscle adaptation	8.74282e-05	7.40741	Igfbp5/Atp2a2	0.0409601	MPall	female_specific
GO:0098962	C1	regulation of postsynaptic neurotransmitter receptor activity	8.74282e-05	7.40741	Shisa6/Nrxn2	0.0409601	MPall	female_specific
GO:0002573	C1	myeloid leukocyte differentiation	0.000148612	14.8148	Bmyc/Gnas/Fasn/Nkap	0.0464164	MPall	female_specific
GO:0048145	C1	regulation of fibroblast proliferation	0.000223772	11.1111	Bmyc/Brk1/Men1	0.0503923	MPall	female_specific
GO:0043501	C1	skeletal muscle adaptation	0.000268902	7.40741	Igfbp5/Atp2a2	0.0503923	MPall	female_specific
GO:0001764	C2	neuron migration	6.93146e-06	7.44681	Cntn2/Auts2/Ntrk3/Cdk5r1/Kif26a/Tubb2b/Fezf2	0.0103972	MPall	female_specific
GO:0050807...939	C2	regulation of synapse organization	4.1193e-05	8.51064	Snap25/Mfn1/Ntrk3/Egln1/Sarm1/Cdk5r1/Arf6/Pcdh8	0.011087	MPall	female_specific
GO:0050803...940	C2	regulation of synapse structure or activity	4.7515e-05	8.51064	Snap25/Mfn1/Ntrk3/Egln1/Sarm1/Cdk5r1/Arf6/Pcdh8	0.011087	MPall	female_specific
GO:1905477	C2	positive regulation of protein localization to membrane	5.1953e-05	5.31915	Cdk5r1/Arf6/Cacnb3/Mtcl1/Sorbs1	0.011087	MPall	female_specific
GO:0062012...942	C2	regulation of small molecule metabolic process	5.36924e-05	8.51064	Ncor2/Ndufc2/Tysnd1/Stk11/Igfbp3/Ppp4r3b/Dgat1/Sorbs1	0.011087	MPall	female_specific
GO:0099188	C1	postsynaptic cytoskeleton organization	6.36466e-05	16.6667	Nefl/Adgrb1	0.0190303	MPall	sex-concordant
GO:0006984	C1	ER-nucleus signaling pathway	0.000154626	16.6667	Hspa5/Amfr	0.0212867	MPall	sex-concordant
GO:0099173	C1	postsynapse organization	0.000259155	25	Nefl/Adgrb1/Gap43	0.0212867	MPall	sex-concordant
GO:0031103	C1	axon regeneration	0.000284772	16.6667	Nefl/Gap43	0.0212867	MPall	sex-concordant
GO:0031102	C1	neuron projection regeneration	0.000407822	16.6667	Nefl/Gap43	0.0226068	MPall	sex-concordant
GO:0031124	C2	mRNA 3'-end processing	0.000123276	18.1818	Papola/Pabpn1	0.0260112	MPall	sex-concordant
GO:0031123	C2	RNA 3'-end processing	0.000575723	18.1818	Papola/Pabpn1	0.0432326	MPall	sex-concordant
GO:0008380	C2	RNA splicing	0.000614681	27.2727	Lsm7/Snrpf/Usp22	0.0432326	MPall	sex-concordant
GO:0003149	C2	membranous septum morphogenesis	0.00379663	9.09091	Fzd1	0.0756165	MPall	sex-concordant
GO:0060022	C2	hard palate development	0.00379663	9.09091	Fzd1	0.0756165	MPall	sex-concordant
GO:0021978	C1	telencephalon regionalization	3.77973e-06	5.35714	Bhlhe22/Nr2f1/Six3	0.00511776	CSPall	Male_specific
GO:0021871	C1	forebrain regionalization	1.94463e-05	5.35714	Bhlhe22/Nr2f1/Six3	0.0131652	CSPall	Male_specific
GO:0048009...3	C1	insulin-like growth factor receptor signaling pathway	0.000141973	5.35714	Igfbp2/Igfbp5/Gigyf1	0.0582995	CSPall	Male_specific
GO:0021987...4	C1	cerebral cortex development	0.000172229	7.14286	Bhlhe22/Crk/Nr2f1/Dcx	0.0582995	CSPall	Male_specific
GO:0045668	C1	negative regulation of osteoblast differentiation	0.000372781	5.35714	Igfbp5/Crim1/Men1	0.0897032	CSPall	Male_specific
GO:0051258	C2	protein polymerization	2.53109e-06	6.17978	Gba2/Dctn1/Plekhg2/Tmod2/Drg1/Sptbn1/Gas7/Tbcd/Map3k1/Tuba1a/Tmsb4x	0.00379664	CSPall	Male_specific
GO:0032271	C2	regulation of protein polymerization	6.8457e-06	5.05618	Gba2/Dctn1/Plekhg2/Tmod2/Drg1/Sptbn1/Tbcd/Map3k1/Tmsb4x	0.00443264	CSPall	Male_specific
GO:1902903...1357	C2	regulation of supramolecular fiber organization	8.86528e-06	6.74157	Map1a/Gba2/Limk1/Dctn1/Plekhg2/Tmod2/Drg1/Sptbn1/Arf1/Tbcd/Map3k1/Tmsb4x	0.00443264	CSPall	Male_specific
GO:0030041	C2	actin filament polymerization	0.000114015	3.93258	Gba2/Plekhg2/Tmod2/Sptbn1/Gas7/Map3k1/Tmsb4x	0.0403673	CSPall	Male_specific
GO:0043254	C2	regulation of protein-containing complex assembly	0.000148862	6.17978	Lmo4/Gba2/Hmgb1/Dctn1/Plekhg2/Tmod2/Drg1/Sptbn1/Tbcd/Map3k1/Tmsb4x	0.0403673	CSPall	Male_specific
GO:0097484	C1	dendrite extension	2.76676e-06	6.25	Auts2/Unc13a/Spag9/Slc9a6	0.00131488	CSPall	female_specific
GO:0043484...2	C1	regulation of RNA splicing	4.56834e-06	9.375	Srsf4/Nova2/Clk3/Dazap1/Npm1/Ddx5	0.00131488	CSPall	female_specific
GO:0000375...3	C1	RNA splicing, via transesterification reactions	6.20006e-06	10.9375	Srsf4/Strap/Nova2/Dazap1/Npm1/Ddx5/Cdc5l	0.00131488	CSPall	female_specific
GO:0000377...4	C1	RNA splicing, via transesterification reactions with bulged adenosine as nucleophile	6.20006e-06	10.9375	Srsf4/Strap/Nova2/Dazap1/Npm1/Ddx5/Cdc5l	0.00131488	CSPall	female_specific
GO:0000398...5	C1	mRNA splicing, via spliceosome	6.20006e-06	10.9375	Srsf4/Strap/Nova2/Dazap1/Npm1/Ddx5/Cdc5l	0.00131488	CSPall	female_specific
GO:0007163...1266	C2	establishment or maintenance of cell polarity	2.04513e-06	13.3333	Gpsm1/Hes5/Dctn1/Clasp2/Rac3/Sipa1	0.00156822	CSPall	female_specific
GO:0051293...1267	C2	establishment of spindle localization	2.33729e-06	8.88889	Fmn2/Gpsm1/Dctn1/Clasp2	0.00156822	CSPall	female_specific
GO:0051653...1268	C2	spindle localization	3.2268e-06	8.88889	Fmn2/Gpsm1/Dctn1/Clasp2	0.00156822	CSPall	female_specific
GO:0030010...1269	C2	establishment of cell polarity	9.04961e-06	11.1111	Gpsm1/Hes5/Dctn1/Clasp2/Sipa1	0.00329858	CSPall	female_specific
GO:0040001...1270	C2	establishment of mitotic spindle localization	3.59761e-05	6.66667	Gpsm1/Dctn1/Clasp2	0.0104906	CSPall	female_specific
GO:0036503	C1	ERAD pathway	0.00030259	28.5714	Hspa5/Hsp90b1	0.0289209	CSPall	sex-concordant
GO:0006457...2	C1	protein folding	0.000836409	28.5714	Hspa5/Hsp90b1	0.0289209	CSPall	sex-concordant
GO:0051963	C1	regulation of synapse assembly	0.00105514	28.5714	Negr1/Efnb3	0.0289209	CSPall	sex-concordant
GO:0010976	C1	positive regulation of neuron projection development	0.00141204	28.5714	Hspa5/Negr1	0.0289209	CSPall	sex-concordant
GO:0034976	C1	response to endoplasmic reticulum stress	0.00188521	28.5714	Hspa5/Hsp90b1	0.0289209	CSPall	sex-concordant
GO:0031440	C2	regulation of mRNA 3'-end processing	0.00341756	11.1111	Pabpn1	0.0692839	CSPall	sex-concordant
GO:0035811	C2	negative regulation of urine volume	0.00341756	11.1111	Adrb1	0.0692839	CSPall	sex-concordant
GO:0060052	C2	neurofilament cytoskeleton organization	0.00341756	11.1111	Nefm	0.0692839	CSPall	sex-concordant
GO:1902857	C2	positive regulation of non-motile cilium assembly	0.00372773	11.1111	Atmin	0.0692839	CSPall	sex-concordant
GO:1905665	C2	positive regulation of calcium ion import across plasma membrane	0.00403782	11.1111	Adrb1	0.0692839	CSPall	sex-concordant
