# Supplementary material for: Sex-dimorphic reprogramming of fetal mouse brain development by maternal estradiol excess
Source: Biol Sex Differ. 2025 Dec 2;17:1. doi: 10.1186/s13293-025-00792-7 (PMC12777311; doi:10.1186/s13293-025-00792-7)
Supplement: Supplementary file 13 — Supplementary Material 13: Table S4. Findallmarker for single-cell RNA-seq. [file 13293_2025_792_MOESM13_ESM.xls]

p_val	avg_log2FC	pct.1	pct.2	p_val_adj	cluster	gene
0	4.832595493	0.977	0.103	0	Astrocyte	Mfge8
0	4.100957764	0.906	0.067	0	Astrocyte	Zfp36l1
0	5.115448638	0.933	0.101	0	Astrocyte	Aldoc
0	4.661833016	0.939	0.116	0	Astrocyte	Tnc
0	4.466931238	0.966	0.144	0	Astrocyte	Phgdh
0	4.5476269	0.972	0.152	0	Astrocyte	Ddah1
0	4.543097545	0.874	0.055	0	Astrocyte	Atp1a2
0	5.517654301	0.833	0.028	0	Astrocyte	Pdpn
0	5.050376814	0.828	0.025	0	Astrocyte	Mlc1
0	4.68048942	0.865	0.068	0	Astrocyte	Slc9a3r1
0	4.586473778	0.857	0.067	0	Astrocyte	Notch2
0	4.821125566	0.885	0.095	0	Astrocyte	Mt1
0	4.25411768	0.906	0.116	0	Astrocyte	Gas1
0	3.907572418	0.951	0.167	0	Astrocyte	Sox9
0	5.464267715	0.811	0.028	0	Astrocyte	Ccdc80
0	3.387611826	0.913	0.137	0	Astrocyte	Notch1
0	5.000882894	0.86	0.084	0	Astrocyte	Hes5
0	4.257343669	0.951	0.187	0	Astrocyte	Plpp3
0	5.360387593	0.778	0.034	0	Astrocyte	Vcam1
0	4.244797074	0.796	0.057	0	Astrocyte	Sox3
0	4.89182272	0.796	0.059	0	Astrocyte	Rgcc
0	5.109572107	0.782	0.048	0	Astrocyte	Mt2
0	4.425785712	0.764	0.034	0	Astrocyte	Hes1
0	4.123026016	0.785	0.057	0	Astrocyte	Gpx8
0	2.933400013	0.893	0.169	0	Astrocyte	Apoe
0	3.402836769	0.787	0.064	0	Astrocyte	Sparc
0	3.082518006	0.851	0.13	0	Astrocyte	E130114P18Rik
0	3.887801536	0.911	0.201	0	Astrocyte	Ttyh1
0	3.802252162	0.98	0.27	0	Astrocyte	Slc1a3
0	3.400189321	0.81	0.107	0	Astrocyte	Rcn1
0	2.818645103	0.882	0.18	0	Astrocyte	Serpinh1
0	4.712330913	0.729	0.027	0	Astrocyte	Ednrb
0	3.879667383	0.755	0.057	0	Astrocyte	Slco1c1
0	3.572182253	0.857	0.16	0	Astrocyte	Psph
0	4.074147374	0.819	0.122	0	Astrocyte	Psat1
0	2.556880306	0.931	0.237	0	Astrocyte	Pax6
0	3.456731241	0.864	0.173	0	Astrocyte	AW047730
0	4.62917048	0.77	0.088	0	Astrocyte	Hopx
0	3.109944562	0.833	0.155	0	Astrocyte	Fstl1
0	4.10618404	0.721	0.049	0	Astrocyte	Igfbp5
0	3.424967119	0.928	0.257	0	Astrocyte	Ndrg2
0	3.151944832	0.849	0.181	0	Astrocyte	Nes
0	3.874658559	0.714	0.051	0	Astrocyte	Wwtr1
0	2.753207627	0.796	0.136	0	Astrocyte	Efhd2
0	3.610922929	0.719	0.06	0	Astrocyte	Nr2e1
0	2.247615623	0.954	0.299	0	Astrocyte	Sox2
0	3.688930651	0.783	0.13	0	Astrocyte	Ptx3
0	4.310950383	0.686	0.034	0	Astrocyte	Veph1
0	4.072092487	0.7	0.05	0	Astrocyte	Cbs
0	3.150018467	0.773	0.127	0	Astrocyte	Creb5
0	2.690224796	0.901	0.255	0	Astrocyte	Id4
0	5.563278938	0.663	0.02	0	Astrocyte	Pmp22
0	3.576672437	0.742	0.104	0	Astrocyte	Cavin3
0	2.83374159	0.739	0.101	0	Astrocyte	Grb10
0	4.289553244	0.719	0.081	0	Astrocyte	Clu
0	4.001893459	0.668	0.033	0	Astrocyte	Pon2
0	3.941569956	0.686	0.052	0	Astrocyte	Camk2d
0	3.855317504	0.693	0.059	0	Astrocyte	Sox21
0	3.387488024	0.726	0.099	0	Astrocyte	Nrarp
0	3.351124523	0.696	0.069	0	Astrocyte	Rhoc
0	3.631112356	0.685	0.062	0	Astrocyte	Acadl
0	3.200258065	0.693	0.071	0	Astrocyte	Msn
0	3.162815453	0.795	0.175	0	Astrocyte	Tst
0	5.008212753	0.64	0.022	0	Astrocyte	S1pr1
0	3.599193211	0.67	0.06	0	Astrocyte	Rgs20
0	3.25550101	0.683	0.073	0	Astrocyte	Ptgfrn
0	5.055941956	0.626	0.016	0	Astrocyte	Lfng
0	3.121775738	0.839	0.229	0	Astrocyte	Asrgl1
0	3.352261796	0.686	0.082	0	Astrocyte	Gli3
0	3.257564462	0.737	0.136	0	Astrocyte	Plagl1
0	3.729579676	0.665	0.065	0	Astrocyte	Nim1k
0	4.578013742	0.975	0.38	0	Astrocyte	Mt3
0	4.13204888	0.626	0.031	0	Astrocyte	Sall3
0	5.169376426	0.614	0.02	0	Astrocyte	Aldh1l1
0	4.018039796	0.833	0.239	0	Astrocyte	Fgfbp3
0	3.661092727	0.681	0.088	0	Astrocyte	Nde1
0	4.783648512	0.631	0.038	0	Astrocyte	Htra1
0	3.852322572	0.612	0.021	0	Astrocyte	Plce1
0	2.845569467	0.686	0.1	0	Astrocyte	Bcl2
0	2.976449073	0.908	0.323	0	Astrocyte	Oat
0	3.188609892	0.701	0.118	0	Astrocyte	Tgfb2
0	3.753225701	0.614	0.031	0	Astrocyte	Sox8
0	3.247427057	0.65	0.07	0	Astrocyte	Tfap2c
0	4.414380088	0.608	0.029	0	Astrocyte	Vit
0	2.9906594	0.683	0.11	0	Astrocyte	Hadh
0	3.137086385	0.639	0.068	0	Astrocyte	S100a11
0	3.360409058	0.657	0.087	0	Astrocyte	Kcne1l
0	4.005227331	0.635	0.066	0	Astrocyte	Bcan
0	4.402142155	0.591	0.023	0	Astrocyte	Lrp4
0	4.102541956	0.593	0.027	0	Astrocyte	Etl4
0	3.951489215	0.591	0.031	0	Astrocyte	Fbln2
0	4.974100818	0.576	0.016	0	Astrocyte	Acsbg1
0	4.237366027	0.583	0.026	0	Astrocyte	Tns3
0	3.685818129	0.589	0.034	0	Astrocyte	Jam2
0	4.835286739	0.573	0.019	0	Astrocyte	2810459M11Rik
0	4.654769001	0.585	0.035	0	Astrocyte	Ccn1
0	3.27905914	0.621	0.072	0	Astrocyte	Pcgf5
0	4.826536399	0.593	0.048	0	Astrocyte	Ecrg4
0	3.231476816	0.603	0.062	0	Astrocyte	Gng12
0	3.152732028	0.611	0.071	0	Astrocyte	Tmem132b
0	3.203480684	0.589	0.049	0	Astrocyte	Tagln2
0	4.269897716	0.58	0.047	0	Astrocyte	Id1
0	3.685538374	0.558	0.027	0	Astrocyte	Zcchc24
0	3.8743881	0.997	0.466	0	Astrocyte	Vim
0	3.313327211	0.586	0.057	0	Astrocyte	Tpbg
0	3.349025153	0.583	0.058	0	Astrocyte	Zfp36l2
0	3.481479522	0.591	0.068	0	Astrocyte	2010204K13Rik
0	2.913978638	0.588	0.066	0	Astrocyte	Csrp1
0	3.53006034	0.599	0.078	0	Astrocyte	Smpdl3a
0	3.347622941	0.558	0.041	0	Astrocyte	Adgrv1
0	3.166653445	0.617	0.1	0	Astrocyte	Cenpq
0	4.021707418	0.594	0.08	0	Astrocyte	Emid1
0	3.558128154	0.578	0.066	0	Astrocyte	Fgfr3
0	4.507232045	0.534	0.024	0	Astrocyte	Eepd1
0	3.269515137	0.57	0.062	0	Astrocyte	Pacsin3
0	3.038270499	0.57	0.064	0	Astrocyte	Mcm3
0	4.840358911	0.525	0.02	0	Astrocyte	Scrg1
0	3.044519812	0.562	0.057	0	Astrocyte	Sall1
0	3.139050545	0.544	0.048	0	Astrocyte	Bcl2l12
0	3.462040446	0.553	0.059	0	Astrocyte	Rdm1
0	4.581152102	0.502	0.016	0	Astrocyte	Col2a1
0	2.907203322	0.547	0.063	0	Astrocyte	Cpne2
0	3.693997135	0.517	0.035	0	Astrocyte	Trip6
0	4.290083632	0.514	0.034	0	Astrocyte	Gm11627
0	3.117094578	0.542	0.066	0	Astrocyte	Cdkn2c
0	3.510134626	0.527	0.052	0	Astrocyte	Abhd4
0	3.065987994	0.532	0.059	0	Astrocyte	Stxbp6
0	3.550799952	0.509	0.044	0	Astrocyte	Fgfrl1
0	3.05061162	0.506	0.056	0	Astrocyte	Gldc
0	2.689423291	0.989	0.561	0	Astrocyte	Qk
0	3.956814159	1	0.723	0	Astrocyte	Dbi
0	4.905390401	0.992	0.718	0	Astrocyte	Fabp7
1.01E-307	3.494628349	0.535	0.069	3.26E-303	Astrocyte	Tpx2
2.05E-306	2.872856305	0.55	0.071	6.60E-302	Astrocyte	Gmnn
9.63E-305	1.994922871	0.998	0.911	3.11E-300	Astrocyte	Ckb
1.58E-303	3.174603923	0.557	0.077	5.09E-299	Astrocyte	Pbk
1.98E-303	3.315178636	0.547	0.074	6.38E-299	Astrocyte	Cdca3
3.26E-303	3.148719296	0.956	0.448	1.05E-298	Astrocyte	Pea15a
5.09E-301	2.811827526	0.913	0.371	1.64E-296	Astrocyte	Acot1
9.97E-299	3.123080349	0.502	0.06	3.22E-294	Astrocyte	Shroom3
1.02E-297	2.851227917	0.887	0.291	3.30E-293	Astrocyte	Mid1ip1
1.29E-295	3.571344672	0.601	0.098	4.17E-291	Astrocyte	Cenpf
1.74E-289	2.965330131	0.704	0.148	5.63E-285	Astrocyte	Ak3
3.76E-289	3.332164558	0.581	0.091	1.21E-284	Astrocyte	Cdk1
4.70E-289	3.297361531	0.524	0.07	1.52E-284	Astrocyte	Fzd8
1.27E-287	2.770087687	0.55	0.076	4.10E-283	Astrocyte	Mpp5
3.75E-286	3.480506834	0.539	0.078	1.21E-281	Astrocyte	Tacc3
7.20E-285	2.68337036	0.673	0.128	2.33E-280	Astrocyte	Sfxn5
8.82E-285	2.952834135	0.606	0.102	2.85E-280	Astrocyte	B3gat2
4.41E-284	2.510549926	0.514	0.065	1.42E-279	Astrocyte	Pnp
5.92E-282	2.227471397	0.97	0.665	1.91E-277	Astrocyte	Gng5
1.13E-277	2.63425946	0.686	0.139	3.64E-273	Astrocyte	Cdon
5.39E-276	3.474535573	0.517	0.072	1.74E-271	Astrocyte	Prc1
1.18E-274	2.26764112	0.608	0.095	3.82E-270	Astrocyte	Myo10
1.65E-274	2.69151246	0.929	0.421	5.32E-270	Astrocyte	Cd9
2.99E-274	2.850806237	0.55	0.082	9.66E-270	Astrocyte	Spc24
2.59E-272	2.822438061	0.506	0.067	8.35E-268	Astrocyte	Kbtbd11
1.75E-269	2.778711184	0.562	0.088	5.64E-265	Astrocyte	Pttg1
1.52E-267	2.80173779	0.678	0.144	4.91E-263	Astrocyte	E2f5
1.42E-266	2.26073085	0.847	0.243	4.60E-262	Astrocyte	Ctnna1
1.86E-266	3.119279207	0.591	0.102	6.00E-262	Astrocyte	Top2a
2.14E-264	2.688970532	0.635	0.119	6.89E-260	Astrocyte	Tspan12
5.59E-264	3.007976637	0.974	0.58	1.80E-259	Astrocyte	Hmgb2
6.78E-263	1.906395291	0.985	0.758	2.19E-258	Astrocyte	Gnai2
9.26E-263	2.566197998	0.639	0.117	2.99E-258	Astrocyte	Rcn3
1.96E-261	3.986178143	0.571	0.099	6.32E-257	Astrocyte	Id3
6.33E-257	2.458424286	0.79	0.218	2.04E-252	Astrocyte	Rnf180
4.26E-256	2.816771052	0.512	0.074	1.38E-251	Astrocyte	Flnb
6.52E-255	3.037074343	0.586	0.108	2.11E-250	Astrocyte	Mki67
2.13E-254	2.349173085	0.53	0.077	6.89E-250	Astrocyte	Tcf7l2
3.30E-254	3.181414205	0.634	0.132	1.07E-249	Astrocyte	Gstm1
2.43E-248	2.323180749	0.929	0.416	7.84E-244	Astrocyte	Arhgap5
2.61E-247	2.726039213	0.677	0.154	8.44E-243	Astrocyte	Lockd
2.65E-247	2.765273205	0.547	0.094	8.55E-243	Astrocyte	Cenpm
4.12E-246	3.02382481	0.509	0.08	1.33E-241	Astrocyte	Birc5
1.86E-241	1.944721692	0.982	0.837	6.01E-237	Astrocyte	Cst3
2.78E-238	2.059304605	0.957	0.627	8.99E-234	Astrocyte	1810037I17Rik
9.76E-238	2.723380361	0.982	0.663	3.15E-233	Astrocyte	Ptprz1
1.27E-237	2.639569804	0.534	0.088	4.11E-233	Astrocyte	Parva
1.80E-237	2.88124469	0.857	0.356	5.80E-233	Astrocyte	Sfrp1
1.72E-236	2.615348394	0.805	0.255	5.54E-232	Astrocyte	Smc4
4.54E-236	1.777549382	0.961	0.651	1.46E-231	Astrocyte	Prdx1
5.59E-235	2.008713876	0.998	0.781	1.80E-230	Astrocyte	Ptn
1.10E-234	2.339566457	0.608	0.117	3.54E-230	Astrocyte	Itgb8
4.39E-233	1.882382693	0.698	0.152	1.42E-228	Astrocyte	Sox6
2.91E-232	1.983813385	0.962	0.663	9.39E-228	Astrocyte	Hmgn3
3.25E-230	1.556011061	0.964	0.426	1.05E-225	Astrocyte	Ccnd2
8.98E-230	2.734235211	0.785	0.251	2.90E-225	Astrocyte	Fam181b
7.55E-229	2.330337895	0.56	0.1	2.44E-224	Astrocyte	Etv5
1.29E-228	2.357448744	0.639	0.139	4.17E-224	Astrocyte	Isoc1
3.33E-226	2.264373353	0.905	0.415	1.08E-221	Astrocyte	Rlbp1
5.80E-226	1.539966251	0.553	0.091	1.87E-221	Astrocyte	Sox1ot
1.26E-225	2.626663943	0.675	0.164	4.08E-221	Astrocyte	Spry2
1.53E-225	2.521317128	0.685	0.166	4.93E-221	Astrocyte	Dtna
7.24E-225	2.275731833	0.611	0.125	2.34E-220	Astrocyte	Litaf
4.95E-223	1.807610371	0.819	0.234	1.60E-218	Astrocyte	Tead2
5.18E-223	1.667232121	0.762	0.192	1.67E-218	Astrocyte	Sox1
4.22E-222	2.558839713	0.608	0.133	1.36E-217	Astrocyte	Tmem97
4.35E-222	3.366763177	0.517	0.096	1.41E-217	Astrocyte	Ckap2
7.82E-222	3.118556799	0.524	0.097	2.53E-217	Astrocyte	Actr3b
1.15E-217	2.345879698	0.568	0.107	3.72E-213	Astrocyte	Fat1
1.09E-216	2.318514777	0.673	0.165	3.53E-212	Astrocyte	Magt1
1.62E-215	2.237062216	0.585	0.118	5.23E-211	Astrocyte	Ptprg
2.94E-215	2.390467695	0.851	0.341	9.49E-211	Astrocyte	Idi1
9.42E-215	2.153480265	0.708	0.187	3.04E-210	Astrocyte	Asah1
3.71E-212	3.103486056	0.542	0.11	1.20E-207	Astrocyte	Cenpa
2.98E-211	2.45779873	0.624	0.142	9.61E-207	Astrocyte	Paqr8
9.92E-211	2.153400168	0.829	0.339	3.20E-206	Astrocyte	Gcsh
1.92E-209	2.074389865	0.897	0.459	6.19E-205	Astrocyte	Scrn1
5.97E-209	3.597335724	0.553	0.122	1.93E-204	Astrocyte	Lxn
1.14E-208	2.232645497	0.612	0.137	3.67E-204	Astrocyte	Acadm
2.67E-208	1.604860987	0.581	0.114	8.62E-204	Astrocyte	Etv1
2.61E-207	2.61378306	0.514	0.094	8.42E-203	Astrocyte	Gpc4
7.43E-207	2.168514735	0.589	0.122	2.40E-202	Astrocyte	Eci1
1.62E-206	2.479435531	0.654	0.169	5.23E-202	Astrocyte	Acaa2
8.25E-206	2.099041848	0.841	0.344	2.66E-201	Astrocyte	Prdx4
3.87E-205	2.383994727	0.542	0.107	1.25E-200	Astrocyte	Pclaf
6.33E-203	2.017524171	0.91	0.436	2.04E-198	Astrocyte	Fam210b
1.01E-200	2.106014665	0.704	0.185	3.26E-196	Astrocyte	Celsr1
2.33E-199	2.327745804	0.634	0.156	7.52E-195	Astrocyte	Krcc1
2.99E-198	1.825865469	0.913	0.461	9.64E-194	Astrocyte	Ctsl
7.07E-198	1.861686917	0.989	0.941	2.28E-193	Astrocyte	H2afz
7.00E-197	1.870172635	0.87	0.387	2.26E-192	Astrocyte	Clic1
4.93E-195	2.108707906	0.696	0.19	1.59E-190	Astrocyte	Mmp14
1.28E-194	1.955589318	0.642	0.153	4.14E-190	Astrocyte	Wscd1
2.55E-194	1.988862439	0.926	0.591	8.24E-190	Astrocyte	Prdx6
3.45E-194	1.535050026	0.604	0.126	1.11E-189	Astrocyte	Npas3
4.95E-193	2.108759191	0.547	0.111	1.60E-188	Astrocyte	Ncald
1.40E-192	1.600471756	0.962	0.737	4.51E-188	Astrocyte	Cnn3
2.55E-192	1.242412109	0.989	0.852	8.24E-188	Astrocyte	Nedd4
3.44E-192	2.229535849	0.612	0.145	1.11E-187	Astrocyte	Itga6
4.81E-192	2.292329635	0.512	0.099	1.55E-187	Astrocyte	10-Sep
1.08E-191	2.248065879	0.698	0.208	3.50E-187	Astrocyte	Hspa4l
5.26E-191	2.234989612	0.575	0.124	1.70E-186	Astrocyte	Sema5b
8.38E-190	3.196866783	0.539	0.128	2.70E-185	Astrocyte	Cdca8
2.11E-189	1.869033251	0.686	0.187	6.82E-185	Astrocyte	Rgma
3.70E-189	2.149651235	0.545	0.114	1.19E-184	Astrocyte	Nxn
6.41E-189	1.834097954	0.936	0.472	2.07E-184	Astrocyte	Jun
7.39E-189	1.122211207	0.969	0.862	2.39E-184	Astrocyte	Pfn1
3.65E-188	1.716136208	0.888	0.512	1.18E-183	Astrocyte	Glo1
2.69E-187	2.204175847	0.888	0.418	8.69E-183	Astrocyte	Cspg5
2.52E-186	2.13014352	0.808	0.331	8.14E-182	Astrocyte	Polr3h
7.62E-185	1.353750959	0.982	0.85	2.46E-180	Astrocyte	Gpm6b
2.14E-183	2.859511531	0.563	0.138	6.91E-179	Astrocyte	Ube2c
2.05E-181	2.208469314	0.573	0.132	6.63E-177	Astrocyte	Slitrk2
2.41E-181	2.045112613	0.555	0.122	7.80E-177	Astrocyte	Ormdl2
3.35E-181	3.202415237	0.626	0.183	1.08E-176	Astrocyte	Cks2
1.87E-180	1.980210724	0.708	0.213	6.04E-176	Astrocyte	Dmrta2
1.65E-179	1.058446128	0.979	0.897	5.32E-175	Astrocyte	Ndufc2
1.89E-179	1.251128452	0.967	0.817	6.11E-175	Astrocyte	Hnrnpf
1.05E-177	1.511995628	0.987	0.806	3.38E-173	Astrocyte	Hsp90b1
2.47E-177	2.203801858	0.524	0.113	7.96E-173	Astrocyte	Cntln
7.17E-177	2.129173848	0.534	0.114	2.31E-172	Astrocyte	Aif1l
3.92E-176	1.986653239	0.703	0.218	1.26E-171	Astrocyte	B230118H07Rik
5.32E-176	1.922681842	0.892	0.496	1.72E-171	Astrocyte	Tspan7
5.91E-175	1.366329048	0.977	0.86	1.91E-170	Astrocyte	H2afv
1.24E-174	1.598526883	0.874	0.391	4.00E-170	Astrocyte	Cd63
1.71E-172	1.838450751	0.754	0.252	5.51E-168	Astrocyte	Bet1
1.97E-172	2.332561448	0.55	0.13	6.36E-168	Astrocyte	Zfyve21
2.45E-172	1.925407042	0.785	0.293	7.91E-168	Astrocyte	Tsc22d4
3.44E-172	2.070198062	0.727	0.241	1.11E-167	Astrocyte	Slc27a1
5.13E-172	2.330525129	0.521	0.112	1.66E-167	Astrocyte	Myo6
9.10E-172	1.4655657	0.923	0.655	2.94E-167	Astrocyte	Eef1d
1.14E-171	1.879002376	0.878	0.453	3.69E-167	Astrocyte	Glud1
8.63E-171	1.905442291	0.53	0.111	2.79E-166	Astrocyte	Snhg18
9.05E-170	2.128735181	0.534	0.121	2.92E-165	Astrocyte	Smco4
1.05E-169	1.992586808	0.555	0.127	3.38E-165	Astrocyte	Otx1
3.40E-169	2.015427473	0.813	0.318	1.10E-164	Astrocyte	Fzd2
2.07E-168	1.801705466	0.709	0.223	6.67E-164	Astrocyte	Dnajc24
1.38E-167	1.754458206	0.708	0.213	4.46E-163	Astrocyte	Zeb1
5.26E-167	1.556977489	0.923	0.545	1.70E-162	Astrocyte	Gstm5
5.07E-166	1.766794985	0.575	0.136	1.64E-161	Astrocyte	Tex9
4.76E-165	1.976510651	0.606	0.16	1.54E-160	Astrocyte	Slc39a1
8.45E-165	1.876034177	0.837	0.396	2.73E-160	Astrocyte	Ppp1r1a
1.38E-164	2.009573511	0.64	0.185	4.47E-160	Astrocyte	Pygb
4.58E-164	1.488629789	0.622	0.16	1.48E-159	Astrocyte	Cdca7
1.48E-163	1.730426251	0.81	0.347	4.77E-159	Astrocyte	Rexo2
3.58E-163	1.683821165	0.901	0.602	1.16E-158	Astrocyte	Anp32b
5.70E-163	1.536948344	0.673	0.183	1.84E-158	Astrocyte	Cdk6
7.92E-163	1.292965898	0.961	0.788	2.56E-158	Astrocyte	Slc25a5
1.68E-162	1.749175738	0.732	0.261	5.42E-158	Astrocyte	Vamp3
1.55E-161	2.091449625	0.53	0.121	5.01E-157	Astrocyte	Nxt2
9.37E-161	1.391845272	0.97	0.75	3.03E-156	Astrocyte	Syt11
1.53E-159	1.589071481	0.588	0.145	4.95E-155	Astrocyte	Trps1
1.34E-158	1.833647329	0.865	0.443	4.33E-154	Astrocyte	Mmd2
2.92E-158	1.922991185	0.553	0.133	9.44E-154	Astrocyte	Arhgef40
4.05E-158	1.832420622	0.726	0.254	1.31E-153	Astrocyte	Ift74
6.83E-158	1.517179422	0.813	0.318	2.21E-153	Astrocyte	Sri
3.15E-157	1.750024857	0.649	0.184	1.02E-152	Astrocyte	Cpne3
2.61E-155	1.752395685	0.787	0.317	8.43E-151	Astrocyte	Calu
3.28E-154	1.733266092	0.834	0.371	1.06E-149	Astrocyte	Hsd17b4
3.80E-154	1.941274136	0.537	0.13	1.23E-149	Astrocyte	Btg3
3.31E-153	1.085605145	0.959	0.837	1.07E-148	Astrocyte	Selenof
3.32E-153	1.227373013	0.943	0.743	1.07E-148	Astrocyte	Rhoa
4.40E-152	2.419647184	0.657	0.234	1.42E-147	Astrocyte	Smc2
1.32E-151	1.836385101	0.67	0.217	4.28E-147	Astrocyte	Aldh7a1
2.31E-151	1.680597422	0.875	0.436	7.45E-147	Astrocyte	Fjx1
2.51E-150	1.486441878	0.926	0.499	8.09E-146	Astrocyte	Msi2
1.77E-149	1.799053753	0.708	0.259	5.73E-145	Astrocyte	Cdc42se1
1.92E-149	2.145503879	0.596	0.171	6.21E-145	Astrocyte	Slc1a2
2.03E-149	1.011235556	0.974	0.872	6.54E-145	Astrocyte	Rpl22l1
6.40E-149	1.358818223	0.972	0.826	2.07E-144	Astrocyte	Hmgn2
3.14E-148	1.947817305	0.667	0.227	1.01E-143	Astrocyte	Hat1
4.53E-148	0.739918935	0.997	0.96	1.46E-143	Astrocyte	Gnas
1.45E-147	1.611331092	0.821	0.352	4.68E-143	Astrocyte	Adgrb1
1.69E-147	1.98734439	0.552	0.145	5.45E-143	Astrocyte	Lbr
4.68E-147	1.799667798	0.544	0.137	1.51E-142	Astrocyte	Mthfd1
5.46E-147	2.014893164	0.524	0.129	1.76E-142	Astrocyte	Crot
7.13E-147	1.805121858	0.535	0.134	2.30E-142	Astrocyte	Smpd2
1.34E-146	1.96292943	0.539	0.14	4.32E-142	Astrocyte	Itgb3bp
8.20E-146	1.732121473	0.708	0.253	2.65E-141	Astrocyte	Aldh2
4.90E-144	1.17392371	0.926	0.74	1.58E-139	Astrocyte	Snx3
7.13E-144	1.504578489	0.793	0.31	2.30E-139	Astrocyte	Tox3
1.51E-143	0.994493429	0.959	0.85	4.87E-139	Astrocyte	Hspe1
4.72E-143	1.876985401	0.58	0.159	1.52E-138	Astrocyte	Igdcc4
5.33E-142	1.886208195	0.685	0.236	1.72E-137	Astrocyte	Pcdh10
9.74E-142	1.760967462	0.668	0.229	3.15E-137	Astrocyte	B9d1
3.10E-141	1.493700793	0.959	0.701	1.00E-136	Astrocyte	Hmgcs1
4.65E-141	1.889675819	0.662	0.218	1.50E-136	Astrocyte	Emx2
5.37E-141	1.74923842	0.887	0.583	1.73E-136	Astrocyte	Dek
8.36E-141	1.089061796	0.952	0.813	2.70E-136	Astrocyte	Pgam1
3.77E-140	2.142113546	0.53	0.14	1.22E-135	Astrocyte	Fgfr2
1.10E-139	1.210747138	0.916	0.69	3.55E-135	Astrocyte	Ost4
2.21E-139	1.982424405	0.741	0.335	7.14E-135	Astrocyte	Cks1b
2.61E-139	1.972133638	0.54	0.147	8.42E-135	Astrocyte	Hectd2
2.31E-137	2.21443575	0.632	0.214	7.45E-133	Astrocyte	Nkain4
7.47E-137	1.83010464	0.506	0.128	2.41E-132	Astrocyte	Tjp1
9.54E-137	1.063506745	0.967	0.813	3.08E-132	Astrocyte	Tspan3
1.38E-136	1.864044246	0.575	0.161	4.46E-132	Astrocyte	Prdm16
4.68E-136	1.380994159	0.888	0.577	1.51E-131	Astrocyte	Tmed10
5.17E-136	1.64287045	0.747	0.282	1.67E-131	Astrocyte	Golim4
6.33E-136	1.342176788	0.92	0.696	2.04E-131	Astrocyte	Eno1
8.50E-136	2.173294721	0.557	0.17	2.75E-131	Astrocyte	Rrm2
1.39E-135	1.621223687	0.688	0.228	4.49E-131	Astrocyte	Jam3
2.22E-135	1.901527711	0.611	0.191	7.16E-131	Astrocyte	Specc1
2.15E-134	2.531520738	0.555	0.183	6.95E-130	Astrocyte	Racgap1
2.75E-133	1.512049698	0.757	0.309	8.88E-129	Astrocyte	Ptbp1
2.87E-132	1.783004599	0.793	0.382	9.26E-128	Astrocyte	Glul
5.52E-131	2.098925886	0.527	0.146	1.78E-126	Astrocyte	Gm29260
7.80E-131	1.534887168	0.708	0.268	2.52E-126	Astrocyte	Snx5
8.65E-131	1.216519033	0.921	0.657	2.79E-126	Astrocyte	Tmbim6
8.86E-131	1.058123634	0.951	0.8	2.86E-126	Astrocyte	Cnbp
1.07E-129	1.708635526	0.568	0.168	3.44E-125	Astrocyte	Actn1
2.21E-129	1.753959505	0.658	0.226	7.12E-125	Astrocyte	Pde1b
3.02E-129	1.905607347	0.544	0.153	9.76E-125	Astrocyte	Atf5
3.75E-129	1.516970861	0.703	0.258	1.21E-124	Astrocyte	Nek6
9.58E-129	1.894627896	0.56	0.169	3.09E-124	Astrocyte	Rragd
1.92E-128	1.538092134	0.765	0.336	6.19E-124	Astrocyte	Etfa
2.09E-128	1.026435285	0.982	0.913	6.75E-124	Astrocyte	Ran
3.88E-128	2.255604216	0.75	0.347	1.25E-123	Astrocyte	Mest
1.09E-127	1.655154708	0.975	0.859	3.51E-123	Astrocyte	Tuba1b
1.70E-127	1.500390943	0.737	0.294	5.48E-123	Astrocyte	Abcd3
2.04E-127	1.807417999	0.507	0.134	6.58E-123	Astrocyte	Naf1
2.20E-127	1.501641308	0.732	0.297	7.10E-123	Astrocyte	Bola3
4.36E-127	1.76116443	0.673	0.255	1.41E-122	Astrocyte	Lap3
1.16E-125	1.175671321	0.946	0.654	3.75E-121	Astrocyte	Canx
1.48E-125	1.632416366	0.649	0.223	4.79E-121	Astrocyte	Dhx32
5.88E-125	1.428129086	0.952	0.689	1.90E-120	Astrocyte	Hspa5
1.06E-124	1.158284771	0.703	0.233	3.42E-120	Astrocyte	Chd7
1.40E-124	1.540207658	0.65	0.229	4.51E-120	Astrocyte	Lims1
2.42E-124	1.978485591	0.553	0.173	7.82E-120	Astrocyte	Rpa2
2.93E-124	0.966534507	0.949	0.785	9.45E-120	Astrocyte	Rps27l
4.40E-124	1.369248241	0.878	0.599	1.42E-119	Astrocyte	Anp32e
5.30E-124	1.315859536	0.882	0.559	1.71E-119	Astrocyte	Paics
6.31E-124	1.014792975	0.975	0.664	2.04E-119	Astrocyte	Mdk
9.43E-124	1.964315947	0.506	0.138	3.04E-119	Astrocyte	Srebf1
1.08E-123	1.318927175	0.947	0.709	3.48E-119	Astrocyte	Ttyh3
4.18E-122	1.579048884	0.563	0.171	1.35E-117	Astrocyte	Arhgef26
4.70E-122	1.32402238	0.795	0.374	1.52E-117	Astrocyte	Myl12a
8.73E-122	1.793077826	0.585	0.191	2.82E-117	Astrocyte	Ugp2
1.10E-121	1.451449262	0.749	0.32	3.55E-117	Astrocyte	Rnaseh2b
1.52E-121	1.762111903	0.58	0.187	4.92E-117	Astrocyte	Degs1
4.11E-121	1.115883026	0.897	0.655	1.33E-116	Astrocyte	Mrps14
5.70E-121	1.71241653	0.535	0.157	1.84E-116	Astrocyte	Tmem107
8.19E-121	1.471588894	0.906	0.632	2.64E-116	Astrocyte	Tmpo
3.03E-120	1.740280838	0.542	0.164	9.78E-116	Astrocyte	Thbs3
6.18E-120	1.50315923	0.667	0.24	2.00E-115	Astrocyte	Rsu1
1.32E-119	1.749296659	0.529	0.153	4.26E-115	Astrocyte	Smim27
2.11E-119	1.619059142	0.68	0.254	6.82E-115	Astrocyte	Tsen15
1.14E-118	1.279190311	0.867	0.532	3.67E-114	Astrocyte	Hsd17b12
1.25E-118	1.555519253	0.805	0.408	4.03E-114	Astrocyte	Dhrs1
1.51E-118	1.577567309	0.576	0.178	4.88E-114	Astrocyte	Cd164
4.45E-118	1.495258399	0.862	0.48	1.44E-113	Astrocyte	Efnb1
6.22E-118	1.380714648	0.842	0.46	2.01E-113	Astrocyte	Rpn2
6.56E-118	1.818350735	0.522	0.152	2.12E-113	Astrocyte	Tgif2
1.25E-117	1.131498424	0.893	0.652	4.02E-113	Astrocyte	Srsf9
4.56E-117	0.743236157	0.99	0.937	1.47E-112	Astrocyte	Gapdh
4.99E-117	1.405561095	0.8	0.37	1.61E-112	Astrocyte	Mir9-3hg
9.55E-117	1.223636248	0.89	0.674	3.08E-112	Astrocyte	Pgk1
8.19E-116	1.335488982	0.831	0.449	2.64E-111	Astrocyte	Vegfb
2.07E-115	1.314471162	0.829	0.421	6.69E-111	Astrocyte	Itgb1
3.80E-115	1.631164211	0.558	0.177	1.23E-110	Astrocyte	Dhcr24
7.62E-115	1.62602878	0.586	0.199	2.46E-110	Astrocyte	1500009L16Rik
1.29E-114	1.378546936	0.767	0.341	4.18E-110	Astrocyte	Fam120a
1.60E-114	1.693326685	0.539	0.164	5.15E-110	Astrocyte	Csmd1
2.06E-114	1.626063192	0.517	0.153	6.65E-110	Astrocyte	Slc1a4
2.42E-114	1.650816811	0.512	0.147	7.82E-110	Astrocyte	B3glct
3.31E-114	1.594049508	0.637	0.23	1.07E-109	Astrocyte	Bmpr1a
1.38E-113	1.036797209	0.936	0.708	4.46E-109	Astrocyte	Rdx
1.74E-113	0.678231562	0.995	0.947	5.63E-109	Astrocyte	Marcks
2.88E-113	1.470893416	0.903	0.669	9.30E-109	Astrocyte	Ldha
4.28E-113	1.353408376	0.502	0.14	1.38E-108	Astrocyte	Sema6a
1.39E-112	2.34430488	0.575	0.195	4.50E-108	Astrocyte	Rbp1
2.65E-112	1.922914278	0.524	0.165	8.54E-108	Astrocyte	Rnf26
3.09E-112	1.207596059	0.901	0.64	9.99E-108	Astrocyte	Scp2
1.35E-111	1.627253109	0.558	0.179	4.36E-107	Astrocyte	8-Sep
1.42E-111	1.38656493	0.562	0.176	4.60E-107	Astrocyte	Wasf2
2.15E-111	1.296601203	0.834	0.493	6.93E-107	Astrocyte	Etfb
3.96E-111	1.42921359	0.859	0.525	1.28E-106	Astrocyte	11-Sep
4.06E-111	1.548947854	0.836	0.461	1.31E-106	Astrocyte	Msmo1
2.22E-110	1.48637877	0.67	0.266	7.15E-106	Astrocyte	Rfc1
3.16E-110	1.761027566	0.527	0.167	1.02E-105	Astrocyte	Cmc2
5.14E-110	1.393357978	0.67	0.258	1.66E-105	Astrocyte	Nudt5
5.69E-110	1.354659839	0.803	0.399	1.84E-105	Astrocyte	Reep3
7.73E-110	1.384571628	0.796	0.397	2.50E-105	Astrocyte	Dars
9.96E-110	1.451776361	0.69	0.279	3.22E-105	Astrocyte	Ctdsp2
1.59E-109	0.960484388	0.936	0.784	5.15E-105	Astrocyte	St13
2.69E-109	0.732460616	0.642	0.215	8.67E-105	Astrocyte	Sybu
2.82E-109	1.407760363	0.736	0.319	9.11E-105	Astrocyte	9-Sep
8.02E-109	1.514355772	0.698	0.295	2.59E-104	Astrocyte	Tacc1
1.45E-108	1.388596606	0.655	0.236	4.67E-104	Astrocyte	Smo
2.80E-108	1.56026647	0.517	0.154	9.03E-104	Astrocyte	Palld
6.72E-108	0.837102629	0.951	0.834	2.17E-103	Astrocyte	Mrfap1
8.68E-108	1.416251823	0.654	0.238	2.80E-103	Astrocyte	Bbx
2.31E-107	1.517827367	0.67	0.281	7.45E-103	Astrocyte	Pbdc1
2.43E-107	1.662671736	0.639	0.261	7.85E-103	Astrocyte	Usp1
5.30E-107	1.010458861	0.938	0.694	1.71E-102	Astrocyte	Lamp1
8.74E-107	1.560357038	0.534	0.167	2.82E-102	Astrocyte	Txndc5
1.11E-106	1.276687724	0.975	0.796	3.58E-102	Astrocyte	Scd2
3.48E-106	0.983880313	0.974	0.804	1.12E-101	Astrocyte	Tkt
3.97E-106	1.339743827	0.742	0.337	1.28E-101	Astrocyte	Hadhb
8.49E-106	1.418363934	0.874	0.612	2.74E-101	Astrocyte	Ccdc34
1.13E-104	1.522696499	0.624	0.233	3.64E-100	Astrocyte	Elp4
4.22E-104	1.436724351	0.768	0.346	1.36E-99	Astrocyte	Ntrk2
9.11E-104	0.824677185	0.947	0.818	2.94E-99	Astrocyte	7-Sep
1.34E-103	1.456968903	0.821	0.439	4.32E-99	Astrocyte	Fads2
3.36E-103	1.429981437	0.698	0.291	1.09E-98	Astrocyte	Stag2
3.41E-103	1.173017817	0.755	0.316	1.10E-98	Astrocyte	Zfp219
4.87E-103	2.08347494	0.504	0.164	1.57E-98	Astrocyte	Fos
1.33E-102	1.553738119	0.631	0.252	4.28E-98	Astrocyte	Fxn
7.49E-102	1.075375172	0.939	0.712	2.42E-97	Astrocyte	Pdia3
1.19E-101	0.837926383	0.875	0.402	3.84E-97	Astrocyte	Ezr
2.57E-101	1.418191161	0.547	0.173	8.30E-97	Astrocyte	Acads
4.78E-101	1.134630453	0.867	0.588	1.54E-96	Astrocyte	Sptssa
4.88E-101	1.130220551	0.859	0.531	1.57E-96	Astrocyte	Rap1a
3.09E-100	1.797717359	0.589	0.226	9.98E-96	Astrocyte	Mcm6
4.66E-100	1.274273811	0.734	0.328	1.51E-95	Astrocyte	Hmg20b
6.89E-100	0.834825961	0.949	0.799	2.22E-95	Astrocyte	Txn1
1.86E-99	1.368925995	0.668	0.274	6.02E-95	Astrocyte	Tmed5
1.90E-99	1.427579099	0.688	0.295	6.14E-95	Astrocyte	Ift57
3.14E-99	0.896532974	0.954	0.849	1.01E-94	Astrocyte	Ranbp1
4.17E-99	1.300606413	0.778	0.42	1.35E-94	Astrocyte	Nudcd2
5.46E-99	1.710310548	0.524	0.178	1.76E-94	Astrocyte	Fhl1
6.76E-99	1.404538486	0.68	0.289	2.18E-94	Astrocyte	Tmed1
1.13E-98	1.201700951	0.747	0.357	3.65E-94	Astrocyte	Tmem165
2.62E-98	1.474330401	0.591	0.213	8.47E-94	Astrocyte	Bphl
3.46E-98	1.292998922	0.511	0.153	1.12E-93	Astrocyte	Ltbp3
5.06E-98	1.445958513	0.66	0.275	1.63E-93	Astrocyte	Mlec
6.78E-98	0.844673714	0.929	0.8	2.19E-93	Astrocyte	Pdcd5
1.17E-97	1.395444715	0.752	0.376	3.78E-93	Astrocyte	Tipin
3.66E-97	1.353714669	0.79	0.441	1.18E-92	Astrocyte	Siva1
7.68E-97	1.041298419	0.89	0.571	2.48E-92	Astrocyte	Tcf3
8.01E-97	1.455269802	0.521	0.165	2.59E-92	Astrocyte	Npepl1
1.80E-96	1.440019988	0.639	0.262	5.82E-92	Astrocyte	Hirip3
1.84E-96	1.708330315	0.54	0.185	5.94E-92	Astrocyte	Phlpp1
3.60E-96	1.413129675	0.573	0.203	1.16E-91	Astrocyte	Cntfr
6.18E-96	1.644253629	0.532	0.177	2.00E-91	Astrocyte	Elovl5
7.81E-96	1.267911107	0.685	0.287	2.52E-91	Astrocyte	Klhl5
1.01E-95	1.438668955	0.606	0.227	3.27E-91	Astrocyte	Ggh
1.87E-95	1.367745803	0.901	0.75	6.04E-91	Astrocyte	Selenoh
2.80E-95	1.114349506	0.862	0.554	9.05E-91	Astrocyte	Ssr3
2.90E-95	0.816663781	0.944	0.783	9.37E-91	Astrocyte	Sec61b
2.95E-95	1.319979289	0.65	0.262	9.52E-91	Astrocyte	Klf3
3.77E-95	1.69401509	0.631	0.28	1.22E-90	Astrocyte	Rrm1
5.88E-95	1.452089293	0.67	0.301	1.90E-90	Astrocyte	Adk
6.16E-95	0.715983729	0.949	0.86	1.99E-90	Astrocyte	Swi5
2.61E-94	0.858078368	0.979	0.696	8.44E-90	Astrocyte	Nfia
4.28E-94	1.132815714	0.65	0.254	1.38E-89	Astrocyte	Dnmt3a
7.91E-94	1.177789266	0.798	0.429	2.55E-89	Astrocyte	Gkap1
2.63E-93	1.184352095	0.768	0.394	8.49E-89	Astrocyte	Tbrg1
3.90E-93	1.133269902	0.821	0.451	1.26E-88	Astrocyte	Nt5dc2
4.92E-93	1.360995957	0.583	0.212	1.59E-88	Astrocyte	Mbnl2
4.29E-92	1.720715726	0.609	0.24	1.39E-87	Astrocyte	Nrg1
6.07E-92	1.400359336	0.626	0.259	1.96E-87	Astrocyte	Arl6
6.28E-92	1.196840243	0.793	0.438	2.03E-87	Astrocyte	Cetn2
7.56E-92	1.271569762	0.813	0.478	2.44E-87	Astrocyte	Ddt
1.38E-91	1.569275609	0.507	0.173	4.45E-87	Astrocyte	Rcc1
2.62E-91	1.395812453	0.532	0.182	8.47E-87	Astrocyte	Haus1
4.03E-91	1.334494945	0.714	0.346	1.30E-86	Astrocyte	Evi5
5.43E-91	1.25162186	0.744	0.401	1.75E-86	Astrocyte	Naa50
8.19E-90	1.291990454	0.816	0.557	2.64E-85	Astrocyte	Lsm2
8.82E-90	1.433614534	0.511	0.173	2.85E-85	Astrocyte	Selenom
9.72E-90	1.794927583	0.56	0.24	3.14E-85	Astrocyte	Cenpw
1.77E-89	1.208653218	0.675	0.289	5.70E-85	Astrocyte	Ehbp1
1.77E-89	1.158170114	0.696	0.288	5.72E-85	Astrocyte	Cxxc5
2.18E-89	1.343050154	0.594	0.224	7.03E-85	Astrocyte	Mcee
3.55E-89	1.070893617	0.867	0.587	1.15E-84	Astrocyte	Dtymk
4.24E-89	1.29815622	0.716	0.357	1.37E-84	Astrocyte	Dkc1
4.93E-89	1.605753888	0.512	0.178	1.59E-84	Astrocyte	Plp2
6.59E-89	1.361609281	0.539	0.184	2.13E-84	Astrocyte	Sec23b
9.49E-89	1.07965706	0.841	0.455	3.06E-84	Astrocyte	Fgfr1
1.15E-88	1.474610875	0.532	0.189	3.72E-84	Astrocyte	Ltv1
2.20E-88	1.143230567	0.88	0.641	7.11E-84	Astrocyte	Tpi1
3.52E-88	1.446200747	0.673	0.309	1.14E-83	Astrocyte	Lima1
2.90E-87	1.522647372	0.537	0.192	9.36E-83	Astrocyte	Pigs
5.27E-87	1.377188467	0.575	0.217	1.70E-82	Astrocyte	Sypl
8.21E-87	0.902687294	0.722	0.316	2.65E-82	Astrocyte	Magi1
1.29E-86	1.376482915	0.601	0.238	4.17E-82	Astrocyte	Ss18
1.50E-86	1.292814298	0.716	0.337	4.85E-82	Astrocyte	Atp1a1
2.18E-86	0.759304485	0.952	0.851	7.04E-82	Astrocyte	Nap1l1
4.17E-86	1.936855058	0.522	0.198	1.35E-81	Astrocyte	Adamts18
5.05E-86	1.04428078	0.767	0.376	1.63E-81	Astrocyte	Flna
8.12E-86	1.164690453	0.535	0.187	2.62E-81	Astrocyte	Arl4a
1.19E-85	1.12468837	0.821	0.529	3.85E-81	Astrocyte	Rbbp7
1.58E-85	1.139138885	0.828	0.563	5.10E-81	Astrocyte	Rnaseh2c
1.70E-85	1.095341989	0.883	0.678	5.48E-81	Astrocyte	Lsm5
1.99E-85	1.334054782	0.66	0.305	6.43E-81	Astrocyte	Carnmt1
6.24E-85	0.565907375	0.984	0.94	2.02E-80	Astrocyte	Rpl14
8.07E-85	1.337950247	0.787	0.445	2.61E-80	Astrocyte	Pdia4
1.28E-84	1.153946229	0.783	0.455	4.12E-80	Astrocyte	Rab9
1.67E-84	1.093419762	0.819	0.522	5.40E-80	Astrocyte	Mrpl17
2.12E-84	0.77651209	0.987	0.96	6.85E-80	Astrocyte	Hmgb1
2.36E-84	1.226649074	0.757	0.392	7.63E-80	Astrocyte	Lpcat1
4.02E-84	1.422417174	0.557	0.213	1.30E-79	Astrocyte	Pold2
1.58E-83	1.082046977	0.823	0.507	5.10E-79	Astrocyte	Eci2
2.12E-83	1.173182796	0.787	0.435	6.85E-79	Astrocyte	Hdhd2
3.40E-83	1.278293181	0.593	0.236	1.10E-78	Astrocyte	Pip4p2
6.18E-83	1.154341079	0.721	0.35	2.00E-78	Astrocyte	Rad23a
8.20E-83	1.32826671	0.568	0.22	2.65E-78	Astrocyte	Dnajc3
8.24E-83	1.828267913	0.892	0.718	2.66E-78	Astrocyte	Tubb4b
1.32E-82	1.418183702	0.545	0.207	4.28E-78	Astrocyte	Tmem138
1.94E-82	0.540192608	0.979	0.909	6.27E-78	Astrocyte	Serf2
3.11E-82	0.988718085	0.544	0.197	1.00E-77	Astrocyte	Dmd
5.34E-82	1.291728946	0.709	0.363	1.72E-77	Astrocyte	Larp7
5.44E-82	1.145058346	0.624	0.256	1.76E-77	Astrocyte	Alcam
7.08E-82	1.34073481	0.509	0.183	2.29E-77	Astrocyte	Skp2
7.77E-82	0.560618893	0.974	0.901	2.51E-77	Astrocyte	Sem1
9.16E-82	1.192288713	0.749	0.385	2.96E-77	Astrocyte	Hdac1
1.80E-81	0.9981712	0.872	0.555	5.80E-77	Astrocyte	1810058I24Rik
1.93E-81	1.240965933	0.578	0.227	6.24E-77	Astrocyte	Cbfb
2.25E-81	1.446972003	0.593	0.257	7.27E-77	Astrocyte	Pnrc2
4.23E-81	1.098938252	0.819	0.506	1.37E-76	Astrocyte	Ilk
8.82E-81	1.615076731	0.588	0.248	2.85E-76	Astrocyte	Hist1h1e
1.13E-80	1.331822922	0.626	0.286	3.66E-76	Astrocyte	Mvk
1.36E-80	1.262464659	0.654	0.294	4.40E-76	Astrocyte	Dag1
1.62E-80	1.08742333	0.831	0.511	5.22E-76	Astrocyte	Med25
2.64E-80	0.978316335	0.857	0.569	8.53E-76	Astrocyte	Arl2bp
3.49E-80	1.137285354	0.773	0.381	1.13E-75	Astrocyte	Adgrg1
4.41E-80	0.88604731	0.888	0.696	1.42E-75	Astrocyte	Tmem256
5.81E-80	1.113584541	0.78	0.429	1.88E-75	Astrocyte	Twf1
8.76E-80	1.110946574	0.662	0.293	2.83E-75	Astrocyte	Atp1b1
9.48E-80	1.496789497	0.504	0.19	3.06E-75	Astrocyte	Hist1h4i
1.16E-79	1.093071463	0.747	0.397	3.76E-75	Astrocyte	Ciao2a
1.68E-79	1.028490677	0.806	0.478	5.42E-75	Astrocyte	Ak2
2.44E-79	1.286651714	0.701	0.358	7.86E-75	Astrocyte	H2-Ke6
2.61E-79	1.382591397	0.806	0.495	8.44E-75	Astrocyte	Pmm1
3.41E-79	1.001377978	0.837	0.575	1.10E-74	Astrocyte	Echs1
6.29E-79	1.529174856	0.568	0.239	2.03E-74	Astrocyte	Gsr
9.97E-79	1.013118	0.813	0.572	3.22E-74	Astrocyte	Commd1
1.16E-78	0.73885872	0.934	0.831	3.76E-74	Astrocyte	Fkbp3
3.03E-78	1.235244833	0.517	0.193	9.79E-74	Astrocyte	Csmd2
3.29E-78	1.094099023	0.768	0.437	1.06E-73	Astrocyte	Immp1l
9.06E-78	0.910817534	0.708	0.306	2.92E-73	Astrocyte	Cdh4
1.17E-77	1.130316288	0.675	0.314	3.78E-73	Astrocyte	Spred1
1.36E-77	0.981999446	0.842	0.523	4.40E-73	Astrocyte	Lrrc58
2.01E-77	1.13151161	0.731	0.376	6.50E-73	Astrocyte	Ctbp2
2.57E-77	0.585244506	0.967	0.72	8.29E-73	Astrocyte	Zbtb20
2.74E-77	1.045017131	0.859	0.618	8.85E-73	Astrocyte	Sae1
3.42E-77	1.057990592	0.864	0.698	1.11E-72	Astrocyte	Alyref
4.02E-77	1.066926847	0.842	0.582	1.30E-72	Astrocyte	Sap30
4.37E-77	1.22103008	0.594	0.246	1.41E-72	Astrocyte	Ccs
4.64E-77	1.220218666	0.695	0.352	1.50E-72	Astrocyte	Tmem237
4.84E-77	1.560472435	0.509	0.195	1.56E-72	Astrocyte	Atad2
5.58E-77	1.067411289	0.788	0.439	1.80E-72	Astrocyte	Shisa4
6.19E-77	0.62736294	0.989	0.952	2.00E-72	Astrocyte	Npm1
6.88E-77	1.047418621	0.749	0.374	2.22E-72	Astrocyte	Hadha
7.88E-77	0.943988721	0.86	0.606	2.54E-72	Astrocyte	Elavl1
9.20E-77	1.358685969	0.594	0.256	2.97E-72	Astrocyte	Tceal3
9.27E-77	0.732515609	0.941	0.774	2.99E-72	Astrocyte	Sfr1
1.21E-76	1.296370449	0.534	0.207	3.91E-72	Astrocyte	Sigmar1
1.65E-76	0.527771354	0.998	0.987	5.34E-72	Astrocyte	Ppia
1.93E-76	1.296197842	0.527	0.197	6.24E-72	Astrocyte	Nipsnap2
4.01E-76	1.405164742	0.502	0.184	1.29E-71	Astrocyte	Inhbb
4.59E-76	0.616259303	0.969	0.888	1.48E-71	Astrocyte	Atp5g2
4.62E-76	1.558758359	0.502	0.191	1.49E-71	Astrocyte	Nup37
5.20E-76	1.307515666	0.516	0.191	1.68E-71	Astrocyte	Tmem218
1.64E-75	1.235494453	0.542	0.206	5.29E-71	Astrocyte	Clcc1
1.85E-75	0.797955068	0.905	0.712	5.97E-71	Astrocyte	Eif1ax
3.68E-75	1.311892399	0.542	0.211	1.19E-70	Astrocyte	Nit2
4.56E-75	0.934508871	0.864	0.609	1.47E-70	Astrocyte	Hsd17b10
4.78E-75	1.377790789	0.578	0.242	1.54E-70	Astrocyte	Gm35040
5.57E-75	1.006133012	0.829	0.525	1.80E-70	Astrocyte	Fmc1
1.08E-74	1.171845264	0.69	0.342	3.48E-70	Astrocyte	Mrps28
1.61E-74	1.454619937	0.511	0.198	5.20E-70	Astrocyte	Ccnd3
1.96E-74	1.345166368	0.568	0.231	6.32E-70	Astrocyte	Vegfa
4.10E-74	0.977136685	0.839	0.567	1.32E-69	Astrocyte	Higd1a
8.25E-74	1.079419613	0.696	0.342	2.66E-69	Astrocyte	Cers2
1.41E-73	1.351375286	0.588	0.264	4.56E-69	Astrocyte	Galk1
1.44E-73	1.166669313	0.706	0.373	4.67E-69	Astrocyte	Fermt2
1.63E-73	0.867027696	0.895	0.658	5.26E-69	Astrocyte	Mrpl33
1.96E-73	1.309788144	0.706	0.403	6.32E-69	Astrocyte	Ddx39
3.25E-73	1.266793215	0.649	0.317	1.05E-68	Astrocyte	Nxt1
4.46E-73	1.267967767	0.593	0.256	1.44E-68	Astrocyte	Morn2
1.70E-72	1.148041463	0.555	0.225	5.49E-68	Astrocyte	Nr2f6
2.11E-72	1.026197463	0.787	0.455	6.82E-68	Astrocyte	Scaf11
3.70E-72	1.302206571	0.601	0.279	1.20E-67	Astrocyte	Topbp1
5.82E-72	1.252931572	0.826	0.568	1.88E-67	Astrocyte	Ckap5
2.51E-71	1.041592213	0.535	0.21	8.10E-67	Astrocyte	Hip1
5.24E-71	1.906117884	0.803	0.604	1.69E-66	Astrocyte	H2afx
8.18E-71	0.960935931	0.824	0.536	2.64E-66	Astrocyte	Tceal8
1.07E-70	1.480633329	0.56	0.251	3.46E-66	Astrocyte	Tyms
1.58E-70	1.21908267	0.877	0.645	5.09E-66	Astrocyte	Igfbp2
2.03E-70	0.961149523	0.831	0.56	6.54E-66	Astrocyte	Fam162a
2.28E-70	1.22410908	0.637	0.308	7.36E-66	Astrocyte	Akr1b3
5.17E-70	1.113164511	0.673	0.327	1.67E-65	Astrocyte	Mphosph10
5.61E-70	1.109058018	0.663	0.313	1.81E-65	Astrocyte	Mtln
7.49E-70	1.136306783	0.553	0.225	2.42E-65	Astrocyte	Slc35a4
1.10E-69	1.074662162	0.711	0.375	3.54E-65	Astrocyte	Abhd17b
1.23E-69	0.95345852	0.594	0.25	3.96E-65	Astrocyte	Smc5
1.66E-69	0.988092222	0.8	0.489	5.37E-65	Astrocyte	Smim11
2.40E-69	0.853995299	0.938	0.754	7.73E-65	Astrocyte	Cd81
2.55E-69	1.228793547	0.77	0.505	8.24E-65	Astrocyte	Dnajc9
4.15E-69	0.804477882	0.964	0.809	1.34E-64	Astrocyte	Pdia6
4.84E-69	0.977825879	0.793	0.525	1.56E-64	Astrocyte	Med21
6.24E-69	0.759809561	0.928	0.798	2.01E-64	Astrocyte	Hspd1
1.23E-68	1.101973949	0.777	0.462	3.98E-64	Astrocyte	Kpnb1
2.31E-68	1.004392264	0.583	0.246	7.47E-64	Astrocyte	Aebp2
3.30E-68	0.989185831	0.78	0.468	1.06E-63	Astrocyte	Emc8
3.30E-68	0.80886068	0.614	0.26	1.07E-63	Astrocyte	Nectin3
1.38E-67	0.980514768	0.688	0.343	4.46E-63	Astrocyte	Rif1
2.12E-67	1.292539483	0.545	0.231	6.86E-63	Astrocyte	Mettl1
8.72E-67	0.606599191	0.967	0.898	2.82E-62	Astrocyte	Hnrnpa3
8.76E-67	1.341869884	0.75	0.488	2.83E-62	Astrocyte	Rad21
9.75E-67	0.975510834	0.903	0.667	3.15E-62	Astrocyte	H1f0
1.58E-66	0.688445882	0.936	0.819	5.11E-62	Astrocyte	Snrpb
2.27E-66	0.901099823	0.86	0.58	7.34E-62	Astrocyte	Ybx3
4.57E-66	1.105400524	0.571	0.25	1.48E-61	Astrocyte	Capn2
5.05E-66	0.559512801	0.961	0.851	1.63E-61	Astrocyte	Ssb
5.15E-66	0.977254264	0.755	0.418	1.66E-61	Astrocyte	P4hb
6.46E-66	0.995957664	0.736	0.408	2.09E-61	Astrocyte	Bcap31
7.13E-66	1.37361359	0.578	0.266	2.30E-61	Astrocyte	Pgpep1
2.97E-65	1.224189236	0.537	0.224	9.57E-61	Astrocyte	Ivd
3.08E-65	0.783478711	0.872	0.661	9.96E-61	Astrocyte	Tmem167
3.17E-65	1.234690055	0.581	0.264	1.02E-60	Astrocyte	Nme7
4.50E-65	0.990818547	0.796	0.531	1.45E-60	Astrocyte	Impdh2
4.69E-65	1.037724981	0.593	0.259	1.52E-60	Astrocyte	Vrk3
3.82E-64	0.554848315	0.956	0.885	1.23E-59	Astrocyte	Sub1
3.99E-64	0.861103615	0.831	0.582	1.29E-59	Astrocyte	Erg28
4.12E-64	0.73327663	0.893	0.733	1.33E-59	Astrocyte	Ptges3
4.68E-64	0.889989244	0.844	0.574	1.51E-59	Astrocyte	Pura
7.24E-64	1.0422057	0.524	0.215	2.34E-59	Astrocyte	Rrbp1
1.14E-63	1.044812964	0.726	0.392	3.67E-59	Astrocyte	2310039H08Rik
1.14E-63	0.953460129	0.828	0.551	3.69E-59	Astrocyte	Cldnd1
1.63E-63	1.150899964	0.511	0.206	5.26E-59	Astrocyte	Nup93
2.28E-63	1.031569632	0.629	0.298	7.37E-59	Astrocyte	Gfer
3.24E-63	1.064249563	0.673	0.338	1.05E-58	Astrocyte	Slc35f1
4.69E-63	1.046603996	0.647	0.323	1.51E-58	Astrocyte	Sbds
1.57E-62	1.279218873	0.548	0.239	5.06E-58	Astrocyte	Zdhhc21
2.23E-62	0.984919228	0.816	0.565	7.20E-58	Astrocyte	Nsmce4a
4.85E-62	1.115227657	0.519	0.218	1.57E-57	Astrocyte	Hmbs
8.33E-62	0.807058403	0.783	0.464	2.69E-57	Astrocyte	Tpm4
1.15E-61	0.82012159	0.842	0.594	3.71E-57	Astrocyte	Tmem14c
1.79E-61	1.040657555	0.619	0.288	5.79E-57	Astrocyte	Hibadh
1.95E-61	0.793893634	0.869	0.643	6.30E-57	Astrocyte	Pcnp
4.62E-61	1.118964335	0.726	0.422	1.49E-56	Astrocyte	Crtc3
5.60E-61	1.226952541	0.836	0.719	1.81E-56	Astrocyte	Lmnb1
1.06E-60	0.589289028	0.934	0.815	3.42E-56	Astrocyte	Ndufa12
1.64E-60	0.53958887	0.944	0.842	5.28E-56	Astrocyte	Ndufa2
1.75E-60	0.986653608	0.583	0.257	5.64E-56	Astrocyte	Gnpda2
3.31E-60	1.0843406	0.683	0.379	1.07E-55	Astrocyte	Pgp
3.58E-60	1.200283759	0.534	0.231	1.16E-55	Astrocyte	Dync2li1
4.12E-60	1.04826132	0.634	0.303	1.33E-55	Astrocyte	Srek1ip1
1.03E-59	0.689524216	0.918	0.761	3.32E-55	Astrocyte	Spcs2
1.05E-59	1.190705788	0.647	0.337	3.41E-55	Astrocyte	Insig1
1.17E-59	0.814761861	0.824	0.543	3.77E-55	Astrocyte	Purb
1.20E-59	1.030422773	0.635	0.304	3.88E-55	Astrocyte	Btg2
1.42E-59	1.26054299	0.591	0.308	4.60E-55	Astrocyte	Rfc4
4.16E-59	0.982348479	0.654	0.342	1.34E-54	Astrocyte	Med9
4.51E-59	1.034900565	0.616	0.302	1.46E-54	Astrocyte	Ap4s1
5.36E-59	1.048505289	0.645	0.343	1.73E-54	Astrocyte	Timm8a1
7.52E-59	0.81318697	0.852	0.589	2.43E-54	Astrocyte	Dpm3
1.32E-58	0.811306892	0.803	0.528	4.26E-54	Astrocyte	Cdv3
1.32E-58	0.846778845	0.757	0.448	4.27E-54	Astrocyte	Pkn2
1.33E-58	1.003805795	0.665	0.341	4.28E-54	Astrocyte	Crls1
1.34E-58	0.545288356	0.943	0.833	4.34E-54	Astrocyte	Ube2n
1.76E-58	1.008065248	0.686	0.379	5.69E-54	Astrocyte	Rab28
1.97E-58	0.922480308	0.77	0.467	6.36E-54	Astrocyte	Kdelr2
2.14E-58	0.92041231	0.768	0.478	6.91E-54	Astrocyte	Fkbp2
4.15E-58	1.150312015	0.502	0.213	1.34E-53	Astrocyte	Slc12a2
4.97E-58	0.649388486	0.911	0.718	1.61E-53	Astrocyte	Sf3b5
9.03E-58	0.995916093	0.652	0.332	2.92E-53	Astrocyte	Fubp3
9.36E-58	1.130870187	0.591	0.278	3.02E-53	Astrocyte	Ccdc58
1.05E-57	0.976360405	0.683	0.376	3.39E-53	Astrocyte	Gclm
1.10E-57	0.950609344	0.729	0.434	3.54E-53	Astrocyte	Naa38
1.26E-57	0.760906481	0.844	0.62	4.07E-53	Astrocyte	Mrpl51
1.78E-57	1.360694239	0.593	0.307	5.73E-53	Astrocyte	Trim59
2.26E-57	0.950640875	0.688	0.36	7.29E-53	Astrocyte	Lsm14a
6.21E-57	0.981371721	0.585	0.272	2.00E-52	Astrocyte	Plxnb1
6.26E-57	1.020669153	0.598	0.284	2.02E-52	Astrocyte	Exosc3
8.51E-57	1.04318139	0.667	0.354	2.75E-52	Astrocyte	Ccdc136
1.60E-56	1.043481378	0.621	0.305	5.18E-52	Astrocyte	Mesd
1.92E-56	0.966322824	0.819	0.562	6.19E-52	Astrocyte	Pdcd4
2.19E-56	1.052638466	0.611	0.311	7.06E-52	Astrocyte	Dnajc1
2.31E-56	0.93341731	0.603	0.289	7.45E-52	Astrocyte	2610507B11Rik
2.70E-56	0.731452813	0.878	0.695	8.73E-52	Astrocyte	Rbmxl1
2.82E-56	1.150229185	0.502	0.208	9.10E-52	Astrocyte	Cachd1
3.32E-56	0.688355502	0.895	0.726	1.07E-51	Astrocyte	Lsm6
4.53E-56	0.607380278	0.898	0.716	1.46E-51	Astrocyte	Rnf7
7.04E-56	0.913687515	0.675	0.344	2.27E-51	Astrocyte	2-Mar
7.10E-56	0.931620484	0.624	0.299	2.29E-51	Astrocyte	Adgrb2
1.20E-55	1.068166027	0.57	0.266	3.88E-51	Astrocyte	Spr
1.92E-55	1.007279099	0.724	0.418	6.19E-51	Astrocyte	Mrps6
2.72E-55	0.916839355	0.675	0.365	8.79E-51	Astrocyte	Hdlbp
2.77E-55	0.872807003	0.75	0.46	8.94E-51	Astrocyte	Eif3j1
2.91E-55	1.034872448	0.502	0.211	9.40E-51	Astrocyte	Ginm1
3.33E-55	0.906066667	0.688	0.382	1.08E-50	Astrocyte	Cnih1
4.01E-55	0.860925519	0.744	0.455	1.29E-50	Astrocyte	Cnih4
6.10E-55	0.88013196	0.66	0.345	1.97E-50	Astrocyte	Xiap
6.88E-55	0.906489455	0.739	0.425	2.22E-50	Astrocyte	Ipo5
7.22E-55	0.726331207	0.877	0.681	2.33E-50	Astrocyte	Btg1
7.23E-55	0.660898083	0.882	0.701	2.33E-50	Astrocyte	Taf10
8.65E-55	0.816903478	0.818	0.547	2.79E-50	Astrocyte	Mocs2
9.06E-55	0.545885318	0.952	0.826	2.92E-50	Astrocyte	Gdi2
9.65E-55	0.942754974	0.662	0.355	3.12E-50	Astrocyte	Hmgn5
1.99E-54	0.957514613	0.647	0.327	6.41E-50	Astrocyte	Clic4
2.19E-54	0.671665016	0.839	0.575	7.09E-50	Astrocyte	Sh3glb1
2.45E-54	1.09849793	0.527	0.237	7.90E-50	Astrocyte	Cklf
3.46E-54	0.554240775	0.966	0.857	1.12E-49	Astrocyte	Ctnnb1
4.33E-54	1.05474865	0.558	0.257	1.40E-49	Astrocyte	Tctex1d2
4.39E-54	0.717196006	0.734	0.399	1.42E-49	Astrocyte	Tead1
6.58E-54	0.884576227	0.713	0.414	2.12E-49	Astrocyte	Rcbtb2
7.54E-54	0.966520406	0.601	0.295	2.43E-49	Astrocyte	Nfic
8.29E-54	0.729901895	0.856	0.697	2.68E-49	Astrocyte	Pa2g4
9.93E-54	0.750133757	0.934	0.754	3.20E-49	Astrocyte	Psap
1.16E-53	0.779896065	0.849	0.566	3.74E-49	Astrocyte	Atp2a2
1.30E-53	0.906490137	0.631	0.31	4.19E-49	Astrocyte	Glt8d1
1.79E-53	0.957702979	0.585	0.277	5.79E-49	Astrocyte	Dnajc10
2.30E-53	0.979353613	0.665	0.353	7.42E-49	Astrocyte	Bcl10
2.31E-53	1.014253205	0.906	0.816	7.47E-49	Astrocyte	H1fx
2.57E-53	0.916481001	0.647	0.34	8.29E-49	Astrocyte	Fam3c
2.78E-53	1.032375733	0.586	0.286	8.96E-49	Astrocyte	2310009B15Rik
2.89E-53	0.531291342	0.964	0.905	9.34E-49	Astrocyte	Rbm3
5.86E-53	0.517083158	0.972	0.904	1.89E-48	Astrocyte	Srsf2
1.05E-52	1.099952897	0.778	0.555	3.38E-48	Astrocyte	Dut
1.06E-52	0.751170908	0.851	0.658	3.42E-48	Astrocyte	Idh2
1.42E-52	0.562552161	0.7	0.348	4.57E-48	Astrocyte	Nrcam
1.93E-52	0.751454024	0.755	0.468	6.23E-48	Astrocyte	Rap1b
2.76E-52	0.950212386	0.53	0.237	8.92E-48	Astrocyte	Zfp945
2.77E-52	0.875205187	0.502	0.214	8.93E-48	Astrocyte	Ttc8
3.29E-52	0.661252764	0.913	0.693	1.06E-47	Astrocyte	Rcn2
3.32E-52	0.799851122	0.854	0.565	1.07E-47	Astrocyte	Aplp2
3.59E-52	0.916590011	0.56	0.251	1.16E-47	Astrocyte	Csad
3.94E-52	0.960028323	0.727	0.407	1.27E-47	Astrocyte	Rpn1
6.71E-52	0.867353219	0.654	0.34	2.17E-47	Astrocyte	Pdlim4
8.31E-52	0.554584669	0.941	0.812	2.68E-47	Astrocyte	Uqcr10
8.48E-52	0.61430337	0.908	0.749	2.74E-47	Astrocyte	Nol7
1.04E-51	0.774682727	0.816	0.566	3.34E-47	Astrocyte	Rpl7l1
1.61E-51	0.873273095	0.507	0.221	5.20E-47	Astrocyte	Dync2h1
1.94E-51	0.825275091	0.796	0.574	6.26E-47	Astrocyte	Cfap20
2.02E-51	0.655924961	0.882	0.649	6.53E-47	Astrocyte	Anapc13
2.64E-51	1.014614121	0.563	0.271	8.54E-47	Astrocyte	Exosc5
3.07E-51	0.754909215	0.765	0.463	9.92E-47	Astrocyte	Rbm7
3.60E-51	0.945322623	0.578	0.28	1.16E-46	Astrocyte	Ccnq
4.75E-51	0.854585012	0.798	0.514	1.53E-46	Astrocyte	Ppp1r12a
5.18E-51	0.610088185	0.901	0.769	1.67E-46	Astrocyte	Thoc7
6.83E-51	1.113058694	0.611	0.318	2.21E-46	Astrocyte	Nsdhl
8.96E-51	0.760632316	0.869	0.627	2.89E-46	Astrocyte	Oxct1
9.81E-51	0.734979034	0.854	0.595	3.17E-46	Astrocyte	Gpi1
1.10E-50	0.759398897	0.814	0.563	3.54E-46	Astrocyte	Asf1a
1.38E-50	0.769684336	0.691	0.37	4.45E-46	Astrocyte	Cyfip1
1.38E-50	0.84281193	0.716	0.412	4.46E-46	Astrocyte	Pex2
2.81E-50	0.678418549	0.906	0.757	9.06E-46	Astrocyte	Krtcap2
3.25E-50	0.706067858	0.913	0.803	1.05E-45	Astrocyte	Nasp
5.01E-50	0.93583468	0.603	0.308	1.62E-45	Astrocyte	Aamdc
5.16E-50	0.588256422	0.933	0.781	1.67E-45	Astrocyte	Pabpc1
7.68E-50	0.678515763	0.704	0.389	2.48E-45	Astrocyte	Ctsz
8.15E-50	0.638278368	0.887	0.751	2.63E-45	Astrocyte	Pgls
9.59E-50	0.851848326	0.737	0.421	3.09E-45	Astrocyte	Fam204a
1.09E-49	0.861983923	0.737	0.493	3.51E-45	Astrocyte	Exosc8
1.26E-49	0.996586908	0.524	0.244	4.08E-45	Astrocyte	Adsl
1.77E-49	0.925774461	0.558	0.268	5.72E-45	Astrocyte	Tor1aip2
2.15E-49	0.702221698	0.859	0.68	6.94E-45	Astrocyte	Ssrp1
4.57E-49	0.532740689	0.949	0.807	1.47E-44	Astrocyte	Vdac1
5.38E-49	0.883721763	0.67	0.389	1.74E-44	Astrocyte	Hspa14
6.43E-49	1.034820452	0.524	0.242	2.08E-44	Astrocyte	Spcs3
6.87E-49	0.670448374	0.849	0.644	2.22E-44	Astrocyte	Chmp4b
1.32E-48	0.75709228	0.76	0.479	4.26E-44	Astrocyte	Pdzd11
1.37E-48	0.837477549	0.711	0.404	4.41E-44	Astrocyte	Tmed7
1.43E-48	0.798102336	0.719	0.416	4.61E-44	Astrocyte	Czib
1.57E-48	0.737137312	0.911	0.788	5.06E-44	Astrocyte	Hdgf
1.93E-48	0.523828159	0.926	0.829	6.22E-44	Astrocyte	Tomm6
2.53E-48	0.935583735	0.589	0.3	8.17E-44	Astrocyte	Desi2
3.51E-48	0.732958762	0.791	0.522	1.13E-43	Astrocyte	Wdr61
3.85E-48	1.119226297	0.532	0.258	1.24E-43	Astrocyte	Zbed3
3.92E-48	0.978698832	0.589	0.299	1.26E-43	Astrocyte	Xrcc1
5.35E-48	0.54694128	0.923	0.779	1.73E-43	Astrocyte	Trmt112
7.64E-48	0.794110534	0.775	0.514	2.47E-43	Astrocyte	Rfc2
9.09E-48	0.557282237	0.962	0.882	2.94E-43	Astrocyte	Hnrnpu
1.61E-47	0.809242061	0.947	0.798	5.19E-43	Astrocyte	Calr
2.10E-47	1.132515108	0.675	0.405	6.79E-43	Astrocyte	Slbp
2.64E-47	0.782581549	0.759	0.465	8.52E-43	Astrocyte	Eftud2
2.66E-47	0.963008633	0.726	0.416	8.58E-43	Astrocyte	Ddr1
3.04E-47	0.71946812	0.778	0.516	9.83E-43	Astrocyte	Lage3
3.39E-47	0.800913763	0.69	0.377	1.10E-42	Astrocyte	Tmem33
4.14E-47	0.972330246	0.521	0.248	1.34E-42	Astrocyte	Cmss1
4.44E-47	0.503769982	0.934	0.835	1.43E-42	Astrocyte	Erh
6.54E-47	0.965190811	0.616	0.327	2.11E-42	Astrocyte	Tm9sf2
1.01E-46	1.062492517	0.698	0.436	3.28E-42	Astrocyte	Tpm1
1.27E-46	0.930686142	0.539	0.261	4.10E-42	Astrocyte	Nucb1
1.30E-46	0.901706907	0.585	0.29	4.21E-42	Astrocyte	Acsl3
1.35E-46	0.657523963	0.834	0.61	4.37E-42	Astrocyte	Pdcd10
1.58E-46	0.863135849	0.683	0.414	5.11E-42	Astrocyte	Lyar
3.91E-46	0.748401198	0.816	0.531	1.26E-41	Astrocyte	Fam171b
4.90E-46	0.95859568	0.703	0.454	1.58E-41	Astrocyte	Tfdp1
5.06E-46	0.745236203	0.501	0.225	1.63E-41	Astrocyte	Pcdh17
7.38E-46	0.839774648	0.616	0.316	2.38E-41	Astrocyte	Ncoa4
1.08E-45	0.793914527	0.673	0.379	3.50E-41	Astrocyte	Pycr2
1.62E-45	0.637528539	0.938	0.87	5.24E-41	Astrocyte	Gm3764
1.98E-45	0.841021721	0.696	0.408	6.40E-41	Astrocyte	Med7
2.07E-45	0.917242585	0.563	0.291	6.67E-41	Astrocyte	Tob1
4.55E-45	0.55998088	0.915	0.766	1.47E-40	Astrocyte	Srsf10
4.82E-45	0.544640832	0.956	0.871	1.55E-40	Astrocyte	Ncl
5.23E-45	0.549132954	0.915	0.782	1.69E-40	Astrocyte	Dad1
5.93E-45	0.767140979	0.635	0.343	1.91E-40	Astrocyte	1110059E24Rik
6.13E-45	0.799443147	0.678	0.391	1.98E-40	Astrocyte	Dcps
8.65E-45	0.88819894	0.614	0.326	2.79E-40	Astrocyte	Smim8
9.37E-45	0.867732243	0.512	0.239	3.03E-40	Astrocyte	Tmem106b
1.27E-44	0.836143731	0.662	0.368	4.10E-40	Astrocyte	2310009A05Rik
1.49E-44	0.741189138	0.818	0.584	4.79E-40	Astrocyte	Mageh1
2.03E-44	0.810295655	0.637	0.342	6.56E-40	Astrocyte	Taf13
2.36E-44	0.718191844	0.77	0.499	7.60E-40	Astrocyte	Unc50
2.62E-44	0.825862211	0.759	0.486	8.46E-40	Astrocyte	Schip1
2.70E-44	0.792440373	0.675	0.405	8.72E-40	Astrocyte	Pole3
2.84E-44	0.994558659	0.677	0.435	9.17E-40	Astrocyte	Hjurp
2.99E-44	0.75800109	0.619	0.327	9.66E-40	Astrocyte	Api5
3.18E-44	0.560965917	0.882	0.747	1.03E-39	Astrocyte	Txnl1
3.30E-44	0.892062017	0.622	0.344	1.07E-39	Astrocyte	Mpv17
5.28E-44	0.549373242	0.913	0.718	1.70E-39	Astrocyte	Psenen
5.47E-44	0.691949269	0.816	0.56	1.77E-39	Astrocyte	Pak1ip1
6.72E-44	0.817449916	0.741	0.481	2.17E-39	Astrocyte	Txndc12
6.74E-44	0.689096816	0.857	0.636	2.18E-39	Astrocyte	Stox2
6.80E-44	1.082271928	0.642	0.377	2.19E-39	Astrocyte	2310022B05Rik
6.89E-44	0.673127476	0.542	0.248	2.23E-39	Astrocyte	Erbin
8.51E-44	0.723981635	0.695	0.401	2.75E-39	Astrocyte	Emc2
9.77E-44	0.665007613	0.862	0.68	3.15E-39	Astrocyte	Tsen34
1.22E-43	0.750979985	0.782	0.543	3.94E-39	Astrocyte	Tfg
1.43E-43	0.724407051	0.813	0.584	4.62E-39	Astrocyte	Tprgl
1.44E-43	0.682440804	0.865	0.677	4.66E-39	Astrocyte	Supt16
1.58E-43	0.846866438	0.594	0.306	5.11E-39	Astrocyte	Rnh1
1.87E-43	0.868081922	0.614	0.334	6.05E-39	Astrocyte	Cnep1r1
1.91E-43	0.732807946	0.764	0.474	6.16E-39	Astrocyte	Zfp664
2.10E-43	0.577819438	0.928	0.787	6.79E-39	Astrocyte	Srsf6
2.54E-43	0.879250982	0.562	0.288	8.20E-39	Astrocyte	Micu1
2.80E-43	0.64787412	0.813	0.551	9.03E-39	Astrocyte	Bcl7c
3.45E-43	1.348205228	0.923	0.815	1.11E-38	Astrocyte	Arl6ip1
3.61E-43	0.730760517	0.742	0.438	1.17E-38	Astrocyte	Tmx3
3.68E-43	0.818048705	0.632	0.348	1.19E-38	Astrocyte	Mapkap1
6.34E-43	0.745876311	0.721	0.448	2.05E-38	Astrocyte	Serp1
6.43E-43	0.704780995	0.719	0.446	2.07E-38	Astrocyte	Xpo1
1.28E-42	0.739755691	0.721	0.411	4.12E-38	Astrocyte	Spire1
1.52E-42	1.360277571	0.765	0.547	4.91E-38	Astrocyte	Pcna
1.53E-42	0.887806223	0.537	0.27	4.93E-38	Astrocyte	Rrp15
1.99E-42	0.634436718	0.819	0.572	6.41E-38	Astrocyte	Actl6a
2.37E-42	0.646063526	0.962	0.831	7.67E-38	Astrocyte	Cdh2
2.50E-42	0.648558737	0.851	0.665	8.07E-38	Astrocyte	Elof1
2.68E-42	0.562706313	0.898	0.708	8.64E-38	Astrocyte	Tpr
2.91E-42	0.639290521	0.787	0.532	9.39E-38	Astrocyte	Naa20
2.94E-42	0.510557297	0.931	0.805	9.50E-38	Astrocyte	Hnrnpm
3.76E-42	0.651764964	0.826	0.632	1.21E-37	Astrocyte	Mrpl42
4.75E-42	0.831174476	0.567	0.287	1.53E-37	Astrocyte	Cat
5.22E-42	0.737093346	0.811	0.548	1.68E-37	Astrocyte	Sqle
6.34E-42	0.711880557	0.714	0.435	2.05E-37	Astrocyte	Mrps25
7.23E-42	0.702268111	0.79	0.53	2.34E-37	Astrocyte	Ssr1
7.76E-42	0.787926842	0.519	0.25	2.50E-37	Astrocyte	Gtf2h3
9.16E-42	0.890049139	0.606	0.33	2.96E-37	Astrocyte	Snx4
1.11E-41	0.506441577	0.929	0.8	3.58E-37	Astrocyte	Mdh1
1.36E-41	0.787193225	0.57	0.289	4.40E-37	Astrocyte	Acot13
1.83E-41	0.602497118	0.878	0.681	5.92E-37	Astrocyte	Aamp
2.13E-41	0.853384267	0.588	0.307	6.87E-37	Astrocyte	Aifm1
2.37E-41	0.799938836	0.635	0.343	7.66E-37	Astrocyte	Snhg3
2.54E-41	0.730968678	0.726	0.454	8.22E-37	Astrocyte	Rpp25l
2.61E-41	0.64787226	0.552	0.279	8.43E-37	Astrocyte	Cdk17
4.00E-41	0.734173784	0.759	0.504	1.29E-36	Astrocyte	Cenpx
4.63E-41	0.817912006	0.594	0.329	1.49E-36	Astrocyte	Mras
4.86E-41	0.537267896	0.655	0.367	1.57E-36	Astrocyte	Nudt4
5.00E-41	0.527298899	0.892	0.695	1.62E-36	Astrocyte	Ssbp1
5.08E-41	0.82187363	0.609	0.329	1.64E-36	Astrocyte	Cyb5b
5.15E-41	0.922562914	0.639	0.378	1.66E-36	Astrocyte	Arl6ip6
7.07E-41	0.753126551	0.504	0.234	2.28E-36	Astrocyte	Ints6
1.07E-40	0.667192341	0.732	0.458	3.47E-36	Astrocyte	Psmg2
1.23E-40	0.700179184	0.711	0.455	3.98E-36	Astrocyte	Fundc2
1.23E-40	0.797951348	0.718	0.451	3.98E-36	Astrocyte	Hs2st1
1.35E-40	0.857976133	0.527	0.26	4.35E-36	Astrocyte	Ccdc167
1.36E-40	0.769200573	0.603	0.326	4.40E-36	Astrocyte	Timp2
1.42E-40	0.814915666	0.698	0.43	4.60E-36	Astrocyte	Dazap2
1.59E-40	0.846485691	0.519	0.255	5.14E-36	Astrocyte	Zbtb8os
3.45E-40	0.796416293	0.573	0.296	1.11E-35	Astrocyte	Tars
3.94E-40	0.618049538	0.621	0.325	1.27E-35	Astrocyte	Lman2
4.32E-40	0.595615432	0.88	0.692	1.39E-35	Astrocyte	Smc1a
4.92E-40	0.731386518	0.65	0.36	1.59E-35	Astrocyte	Smim15
4.94E-40	0.504109264	0.957	0.697	1.59E-35	Astrocyte	Lhx2
5.62E-40	0.925363425	0.534	0.271	1.81E-35	Astrocyte	Pttg1ip
6.55E-40	0.554656559	0.905	0.734	2.11E-35	Astrocyte	Rac1
8.22E-40	0.808947702	0.706	0.476	2.65E-35	Astrocyte	Ppih
1.43E-39	0.755485317	0.678	0.398	4.61E-35	Astrocyte	Emc7
1.78E-39	0.579572154	0.86	0.655	5.75E-35	Astrocyte	Hspa9
1.82E-39	0.509757304	0.908	0.75	5.89E-35	Astrocyte	Srp9
2.43E-39	0.647223882	0.823	0.577	7.84E-35	Astrocyte	Mcl1
3.09E-39	0.753115117	0.596	0.318	9.97E-35	Astrocyte	Pgd
3.38E-39	0.603056321	0.872	0.673	1.09E-34	Astrocyte	Ptp4a2
3.53E-39	0.601056909	0.859	0.653	1.14E-34	Astrocyte	Cuta
3.64E-39	0.661187517	0.837	0.625	1.18E-34	Astrocyte	Ddost
4.19E-39	0.710323194	0.557	0.28	1.35E-34	Astrocyte	Lamp2
4.45E-39	0.799361909	0.506	0.25	1.44E-34	Astrocyte	Gstz1
4.95E-39	0.892052768	0.857	0.689	1.60E-34	Astrocyte	Aldoa
5.36E-39	0.598300842	0.754	0.485	1.73E-34	Astrocyte	Diablo
6.01E-39	0.670424738	0.785	0.524	1.94E-34	Astrocyte	Zfr
6.20E-39	0.778442274	0.701	0.433	2.00E-34	Astrocyte	Ech1
6.50E-39	0.728023961	0.654	0.379	2.10E-34	Astrocyte	Cops7a
6.90E-39	0.708214495	0.65	0.363	2.23E-34	Astrocyte	Nelfcd
7.55E-39	0.857007069	0.575	0.307	2.44E-34	Astrocyte	Gart
1.03E-38	0.836767022	0.545	0.285	3.33E-34	Astrocyte	Gna13
1.64E-38	0.635446071	0.829	0.583	5.30E-34	Astrocyte	Hspa4
1.74E-38	0.770721831	0.649	0.375	5.61E-34	Astrocyte	Chrac1
2.27E-38	0.754570188	0.591	0.317	7.32E-34	Astrocyte	Mrpl39
2.82E-38	0.852442624	0.567	0.3	9.09E-34	Astrocyte	Mphosph6
3.32E-38	0.579345887	0.865	0.725	1.07E-33	Astrocyte	Nudt21
3.65E-38	0.665291432	0.647	0.367	1.18E-33	Astrocyte	Ppa2
3.68E-38	0.585649798	0.847	0.649	1.19E-33	Astrocyte	Smarca5
5.77E-38	0.632077958	0.731	0.459	1.86E-33	Astrocyte	Tbl1x
5.80E-38	0.705513182	0.754	0.495	1.87E-33	Astrocyte	Azin1
9.47E-38	0.530422968	0.897	0.734	3.06E-33	Astrocyte	Cwc15
1.15E-37	0.658014415	0.726	0.443	3.72E-33	Astrocyte	Mier1
1.21E-37	0.809936209	0.545	0.281	3.90E-33	Astrocyte	Mfsd14a
1.27E-37	0.752363062	0.507	0.248	4.09E-33	Astrocyte	Slc35b2
1.31E-37	0.773601209	0.552	0.29	4.22E-33	Astrocyte	2310011J03Rik
1.49E-37	0.728151781	0.78	0.539	4.79E-33	Astrocyte	Cyp51
1.50E-37	0.586676721	0.818	0.628	4.85E-33	Astrocyte	Eif2s1
1.68E-37	0.823370778	0.616	0.348	5.43E-33	Astrocyte	Akr7a5
2.22E-37	0.940534553	0.548	0.297	7.16E-33	Astrocyte	Dhcr7
2.61E-37	0.727708072	0.665	0.399	8.44E-33	Astrocyte	Alkbh5
3.02E-37	0.738095978	0.614	0.35	9.77E-33	Astrocyte	Ppie
5.34E-37	0.527632259	0.882	0.749	1.72E-32	Astrocyte	Ostc
5.99E-37	0.681091978	0.741	0.475	1.93E-32	Astrocyte	Iscu
6.15E-37	0.763197133	0.573	0.302	1.98E-32	Astrocyte	Qars
6.53E-37	0.726549149	0.56	0.294	2.11E-32	Astrocyte	Ddx52
7.45E-37	0.727597804	0.608	0.341	2.41E-32	Astrocyte	Rnf13
7.80E-37	0.55568551	0.54	0.267	2.52E-32	Astrocyte	Dhrs4
7.94E-37	0.733585477	0.537	0.273	2.56E-32	Astrocyte	Derl2
8.67E-37	0.837293388	0.57	0.321	2.80E-32	Astrocyte	Sephs1
9.26E-37	0.571455292	0.854	0.658	2.99E-32	Astrocyte	Sar1b
1.03E-36	0.862658348	0.56	0.303	3.33E-32	Astrocyte	Asnsd1
1.27E-36	0.623150126	0.767	0.5	4.10E-32	Astrocyte	Tspan31
1.55E-36	0.605327847	0.658	0.36	5.01E-32	Astrocyte	2610001J05Rik
1.73E-36	0.58213013	0.777	0.495	5.58E-32	Astrocyte	Irf2bp2
1.77E-36	0.723876414	0.675	0.414	5.71E-32	Astrocyte	Ndufaf8
1.92E-36	0.791775503	0.611	0.356	6.19E-32	Astrocyte	Rrs1
1.94E-36	0.810046588	0.507	0.259	6.27E-32	Astrocyte	Tm9sf1
2.01E-36	0.641595794	0.78	0.579	6.47E-32	Astrocyte	Stoml2
2.68E-36	0.622459664	0.688	0.423	8.64E-32	Astrocyte	Fmr1
3.90E-36	0.675970966	0.576	0.311	1.26E-31	Astrocyte	Ncaph2
4.61E-36	0.785090421	0.644	0.39	1.49E-31	Astrocyte	Nelfe
5.14E-36	0.705566005	0.69	0.441	1.66E-31	Astrocyte	Rpp30
5.49E-36	0.766402873	0.604	0.35	1.77E-31	Astrocyte	Cinp
5.93E-36	0.674250621	0.688	0.426	1.91E-31	Astrocyte	Nudt2
6.13E-36	0.729985576	0.629	0.361	1.98E-31	Astrocyte	Chchd7
6.36E-36	0.664985545	0.739	0.49	2.05E-31	Astrocyte	Mpst
6.79E-36	0.70767052	0.56	0.296	2.19E-31	Astrocyte	Tmed3
7.50E-36	0.709279226	0.635	0.361	2.42E-31	Astrocyte	Psmg1
7.79E-36	0.588804331	0.819	0.596	2.52E-31	Astrocyte	Mrpl13
9.71E-36	0.660152672	0.752	0.538	3.13E-31	Astrocyte	Osgep
1.54E-35	0.682290136	0.78	0.508	4.98E-31	Astrocyte	Ctnnd2
2.06E-35	0.746897139	0.552	0.289	6.66E-31	Astrocyte	Rxylt1
2.27E-35	0.523852423	0.841	0.673	7.32E-31	Astrocyte	Emg1
3.50E-35	0.633163976	0.678	0.414	1.13E-30	Astrocyte	Ddrgk1
3.57E-35	0.637417039	0.767	0.511	1.15E-30	Astrocyte	Esf1
6.39E-35	0.867127042	0.519	0.272	2.06E-30	Astrocyte	Lyrm4
7.51E-35	0.69158501	0.672	0.426	2.42E-30	Astrocyte	Tmem134
7.51E-35	0.653836738	0.667	0.387	2.42E-30	Astrocyte	Snx1
7.67E-35	0.501202393	0.862	0.691	2.48E-30	Astrocyte	Anapc11
8.93E-35	0.729856828	0.647	0.393	2.88E-30	Astrocyte	Bud23
9.09E-35	0.59829449	0.795	0.597	2.93E-30	Astrocyte	Ruvbl1
1.37E-34	0.634807694	0.731	0.485	4.43E-30	Astrocyte	Nsmce2
1.39E-34	0.682153819	0.762	0.523	4.50E-30	Astrocyte	Rpa3
1.48E-34	0.618145612	0.775	0.515	4.76E-30	Astrocyte	Impad1
1.50E-34	0.732947477	0.734	0.496	4.84E-30	Astrocyte	Selenos
1.64E-34	0.538915968	0.836	0.614	5.30E-30	Astrocyte	Sdha
2.10E-34	0.582322215	0.816	0.609	6.77E-30	Astrocyte	Ndufs8
2.15E-34	0.597430248	0.791	0.579	6.95E-30	Astrocyte	Gspt1
2.56E-34	0.575289654	0.775	0.512	8.26E-30	Astrocyte	Isca2
3.15E-34	0.784096477	0.519	0.267	1.02E-29	Astrocyte	Adgra3
3.18E-34	0.805847799	0.754	0.58	1.03E-29	Astrocyte	D030056L22Rik
3.52E-34	0.691296652	0.678	0.407	1.14E-29	Astrocyte	Mrpl2
3.78E-34	0.687693598	0.634	0.37	1.22E-29	Astrocyte	Amfr
4.52E-34	0.757172144	0.525	0.273	1.46E-29	Astrocyte	Akr1e1
5.28E-34	0.71732742	0.629	0.362	1.70E-29	Astrocyte	Fgfr1op2
6.23E-34	0.748357978	0.842	0.718	2.01E-29	Astrocyte	Nucks1
1.21E-33	0.690041317	0.732	0.494	3.92E-29	Astrocyte	Mydgf
1.58E-33	0.722818111	0.589	0.327	5.11E-29	Astrocyte	Erp44
1.61E-33	0.648787394	0.726	0.495	5.18E-29	Astrocyte	Brix1
1.67E-33	0.570191666	0.818	0.615	5.39E-29	Astrocyte	Zfp91
2.37E-33	0.509877274	0.862	0.689	7.67E-29	Astrocyte	Psmc3
2.82E-33	0.519084931	0.878	0.723	9.11E-29	Astrocyte	Ssr2
3.22E-33	0.551098014	0.627	0.366	1.04E-28	Astrocyte	Tnfaip1
4.45E-33	0.653636142	0.665	0.402	1.44E-28	Astrocyte	Zfp24
4.99E-33	0.550673983	0.759	0.528	1.61E-28	Astrocyte	Utp11
5.63E-33	0.681117372	0.711	0.438	1.82E-28	Astrocyte	Oxa1l
5.67E-33	0.506568997	0.88	0.683	1.83E-28	Astrocyte	Snw1
5.81E-33	0.769484149	0.654	0.416	1.88E-28	Astrocyte	Npm3
6.52E-33	0.753597539	0.539	0.292	2.10E-28	Astrocyte	Ddx19a
6.54E-33	0.578865755	0.829	0.641	2.11E-28	Astrocyte	Dpy30
8.37E-33	0.557310312	0.703	0.432	2.70E-28	Astrocyte	Ski
1.07E-32	0.503645387	0.931	0.753	3.46E-28	Astrocyte	Ktn1
1.25E-32	0.88616667	0.91	0.78	4.03E-28	Astrocyte	Ncan
1.51E-32	0.522173651	0.859	0.662	4.89E-28	Astrocyte	Chtop
1.52E-32	0.657154378	0.649	0.386	4.90E-28	Astrocyte	Snx2
1.63E-32	0.5865175	0.775	0.542	5.27E-28	Astrocyte	Psmg4
1.75E-32	0.571545567	0.839	0.595	5.64E-28	Astrocyte	Vangl2
2.47E-32	0.629832136	0.742	0.49	7.97E-28	Astrocyte	Ccdc47
2.72E-32	0.535590312	0.759	0.493	8.79E-28	Astrocyte	Rbm28
3.08E-32	0.529927587	0.839	0.618	9.93E-28	Astrocyte	Ddb1
3.08E-32	0.722901107	0.585	0.336	9.95E-28	Astrocyte	Lman1
3.22E-32	0.589383258	0.532	0.285	1.04E-27	Astrocyte	Prkd3
3.91E-32	0.570328321	0.757	0.514	1.26E-27	Astrocyte	Sdhc
4.76E-32	0.687084199	0.609	0.359	1.54E-27	Astrocyte	Ift22
5.31E-32	0.808197413	0.542	0.308	1.71E-27	Astrocyte	Triobp
6.57E-32	0.627585099	0.535	0.291	2.12E-27	Astrocyte	B3gnt5
7.99E-32	0.578134697	0.767	0.525	2.58E-27	Astrocyte	Tpd52l2
1.00E-31	0.624514565	0.714	0.446	3.23E-27	Astrocyte	Ptprf
1.07E-31	0.538776251	0.836	0.65	3.45E-27	Astrocyte	Pcm1
1.28E-31	0.684580799	0.542	0.302	4.13E-27	Astrocyte	Stt3a
1.51E-31	0.725002208	0.589	0.352	4.89E-27	Astrocyte	Cdk2ap2
1.59E-31	0.560650855	0.768	0.541	5.13E-27	Astrocyte	Dph3
2.16E-31	0.725565814	0.504	0.272	6.98E-27	Astrocyte	Coa6
2.20E-31	0.557487265	0.578	0.318	7.10E-27	Astrocyte	Swt1
2.33E-31	0.630642472	0.53	0.287	7.51E-27	Astrocyte	Zdhhc6
2.36E-31	0.670877587	0.627	0.379	7.63E-27	Astrocyte	Wdr1
2.52E-31	0.550290313	0.772	0.534	8.15E-27	Astrocyte	Dynlt1f
2.73E-31	0.577660047	0.765	0.534	8.82E-27	Astrocyte	Ppil1
3.26E-31	0.616934552	0.57	0.315	1.05E-26	Astrocyte	Snapin
3.55E-31	0.659270668	0.599	0.348	1.15E-26	Astrocyte	Fgf13
4.42E-31	0.619216863	0.525	0.279	1.43E-26	Astrocyte	Mia2
4.62E-31	0.721665114	0.757	0.573	1.49E-26	Astrocyte	Mcm7
5.48E-31	0.531706637	0.612	0.346	1.77E-26	Astrocyte	Galnt1
6.23E-31	0.602896967	0.773	0.563	2.01E-26	Astrocyte	Unc119
6.60E-31	0.51747848	0.811	0.571	2.13E-26	Astrocyte	Sdcbp
6.82E-31	0.700134033	0.604	0.368	2.20E-26	Astrocyte	Tdrkh
8.78E-31	0.666555463	0.591	0.34	2.83E-26	Astrocyte	Ddx27
9.51E-31	0.547009707	0.816	0.624	3.07E-26	Astrocyte	Ube2v1
1.05E-30	0.563472743	0.567	0.31	3.38E-26	Astrocyte	Tlk1
1.31E-30	0.5767709	0.604	0.349	4.24E-26	Astrocyte	Timm21
1.36E-30	0.547333555	0.791	0.56	4.39E-26	Astrocyte	Yy1
1.62E-30	0.654434939	0.722	0.473	5.23E-26	Astrocyte	Vgll4
1.64E-30	0.607937291	0.703	0.457	5.30E-26	Astrocyte	Dnttip2
1.70E-30	0.511346183	0.864	0.719	5.50E-26	Astrocyte	Lsm4
2.02E-30	0.683310416	0.622	0.368	6.51E-26	Astrocyte	Selenot
2.15E-30	0.548928361	0.65	0.384	6.93E-26	Astrocyte	Dnajc15
2.15E-30	0.59728999	0.672	0.41	6.93E-26	Astrocyte	Mrpl35
2.20E-30	0.667959696	0.578	0.327	7.10E-26	Astrocyte	Ngdn
3.03E-30	0.624603915	0.647	0.395	9.79E-26	Astrocyte	Mybbp1a
3.45E-30	0.641275144	0.9	0.762	1.11E-25	Astrocyte	Fdps
4.76E-30	0.658389658	0.627	0.377	1.54E-25	Astrocyte	Myg1
4.78E-30	0.533259821	0.833	0.637	1.54E-25	Astrocyte	Tomm40
5.61E-30	0.605328728	0.568	0.323	1.81E-25	Astrocyte	Wdr77
6.36E-30	0.667972269	0.545	0.298	2.05E-25	Astrocyte	Tmem106c
6.77E-30	0.696262745	0.611	0.365	2.19E-25	Astrocyte	Lasp1
1.29E-29	0.510106474	0.576	0.325	4.15E-25	Astrocyte	Memo1
1.29E-29	0.581361925	0.539	0.293	4.17E-25	Astrocyte	Ubac2
1.56E-29	0.698637247	0.609	0.369	5.05E-25	Astrocyte	Rabggtb
1.82E-29	0.574413601	0.594	0.342	5.87E-25	Astrocyte	Tfam
2.09E-29	2.18336439	0.616	0.424	6.74E-25	Astrocyte	Hist1h2ap
2.19E-29	0.543461265	0.775	0.541	7.06E-25	Astrocyte	Gnai3
2.29E-29	0.651276485	0.621	0.377	7.39E-25	Astrocyte	Slc25a39
2.34E-29	0.511044829	0.874	0.707	7.55E-25	Astrocyte	Cyb5a
2.63E-29	0.723080351	0.649	0.41	8.49E-25	Astrocyte	Pex13
3.10E-29	0.555168661	0.905	0.736	1.00E-24	Astrocyte	Manf
3.18E-29	0.634144632	0.604	0.366	1.03E-24	Astrocyte	Etf1
3.53E-29	0.681419249	0.637	0.389	1.14E-24	Astrocyte	Khsrp
3.60E-29	0.679779178	0.542	0.304	1.16E-24	Astrocyte	Apip
4.20E-29	0.679887184	0.547	0.302	1.36E-24	Astrocyte	Pigf
4.29E-29	0.719377014	0.509	0.288	1.38E-24	Astrocyte	Nup35
4.39E-29	0.569397659	0.805	0.595	1.42E-24	Astrocyte	Mrpl58
4.71E-29	0.580245782	0.67	0.433	1.52E-24	Astrocyte	9530068E07Rik
6.06E-29	0.702616761	0.726	0.482	1.96E-24	Astrocyte	Fads1
7.47E-29	0.720224015	0.565	0.343	2.41E-24	Astrocyte	Gjc1
9.50E-29	0.59979756	0.521	0.293	3.07E-24	Astrocyte	Dpysl4
1.00E-28	0.548516379	0.708	0.472	3.24E-24	Astrocyte	Mrpl54
1.10E-28	0.545222359	0.773	0.558	3.55E-24	Astrocyte	Ruvbl2
1.53E-28	0.645278388	0.575	0.338	4.94E-24	Astrocyte	Fam76a
1.55E-28	0.576428216	0.65	0.406	5.02E-24	Astrocyte	Pdha1
1.80E-28	0.721918624	0.522	0.294	5.82E-24	Astrocyte	Nckap5
1.98E-28	0.660314643	0.627	0.392	6.40E-24	Astrocyte	Nadk
2.16E-28	0.545024735	0.542	0.296	6.98E-24	Astrocyte	Dele1
2.24E-28	0.500204429	0.864	0.657	7.23E-24	Astrocyte	Papss1
2.69E-28	0.675356912	0.642	0.408	8.69E-24	Astrocyte	Agpat3
2.76E-28	0.729392573	0.571	0.338	8.90E-24	Astrocyte	Galnt2
2.86E-28	0.621453505	0.626	0.386	9.23E-24	Astrocyte	Thap12
3.68E-28	0.53708455	0.683	0.449	1.19E-23	Astrocyte	2810004N23Rik
3.69E-28	0.586290013	0.534	0.291	1.19E-23	Astrocyte	Dhx40
3.94E-28	0.530955284	0.626	0.374	1.27E-23	Astrocyte	Pds5b
4.61E-28	0.527508431	0.56	0.319	1.49E-23	Astrocyte	Ctdspl2
5.10E-28	0.540415436	0.823	0.598	1.65E-23	Astrocyte	Copb2
6.44E-28	0.678310888	0.589	0.362	2.08E-23	Astrocyte	Ccdc25
7.91E-28	0.660435996	0.54	0.306	2.55E-23	Astrocyte	Gmpr2
8.44E-28	0.583040664	0.507	0.276	2.73E-23	Astrocyte	Lta4h
8.99E-28	0.670701748	0.611	0.367	2.90E-23	Astrocyte	Sc5d
1.03E-27	0.615270223	0.576	0.345	3.32E-23	Astrocyte	Tdp2
1.11E-27	0.525661817	0.842	0.641	3.58E-23	Astrocyte	Ubxn4
1.15E-27	0.571317497	0.729	0.503	3.73E-23	Astrocyte	Commd6
1.24E-27	0.54990923	0.711	0.473	4.01E-23	Astrocyte	Ube2a
1.24E-27	0.649382604	0.585	0.355	4.01E-23	Astrocyte	Pank3
1.53E-27	0.548131447	0.672	0.429	4.93E-23	Astrocyte	Mrpl3
1.82E-27	0.584729187	0.563	0.325	5.89E-23	Astrocyte	Josd2
2.03E-27	0.590475461	0.586	0.35	6.56E-23	Astrocyte	Gorasp2
2.09E-27	0.672862258	0.64	0.404	6.73E-23	Astrocyte	Wwc1
2.29E-27	0.660897355	0.553	0.322	7.40E-23	Astrocyte	Prdx3
2.87E-27	0.588867918	0.562	0.331	9.27E-23	Astrocyte	Bckdk
3.54E-27	0.592453905	0.507	0.281	1.14E-22	Astrocyte	Prrc1
4.21E-27	0.586284525	0.563	0.325	1.36E-22	Astrocyte	Cd320
4.40E-27	0.760878043	0.506	0.296	1.42E-22	Astrocyte	Tex30
4.78E-27	0.603035512	0.657	0.43	1.54E-22	Astrocyte	Pfkl
5.01E-27	0.89147771	0.521	0.336	1.62E-22	Astrocyte	Ncapd2
5.23E-27	0.693271595	0.645	0.414	1.69E-22	Astrocyte	Pmvk
5.51E-27	0.520829302	0.745	0.517	1.78E-22	Astrocyte	Bccip
5.75E-27	0.52524334	0.757	0.544	1.86E-22	Astrocyte	Mrps7
6.06E-27	0.680108613	0.547	0.32	1.96E-22	Astrocyte	Surf4
6.37E-27	0.589257021	0.539	0.305	2.06E-22	Astrocyte	Ap3m1
6.84E-27	0.62549148	0.539	0.305	2.21E-22	Astrocyte	Rnf145
6.94E-27	0.653100388	0.562	0.331	2.24E-22	Astrocyte	Vamp4
8.27E-27	0.58385154	0.567	0.338	2.67E-22	Astrocyte	Cep57
8.53E-27	0.554610212	0.731	0.527	2.75E-22	Astrocyte	Eif4e2
1.07E-26	0.506007205	0.831	0.647	3.47E-22	Astrocyte	Snrpa1
1.17E-26	0.763245801	0.847	0.682	3.76E-22	Astrocyte	Bub3
1.41E-26	0.609432179	0.509	0.278	4.56E-22	Astrocyte	Ikzf5
1.61E-26	0.588310669	0.519	0.291	5.18E-22	Astrocyte	Ubl4a
1.71E-26	0.50757074	0.806	0.614	5.53E-22	Astrocyte	Nop58
1.77E-26	0.565417417	0.686	0.441	5.71E-22	Astrocyte	Anapc10
1.84E-26	0.58670873	0.53	0.303	5.93E-22	Astrocyte	Phf10
1.98E-26	0.705096005	0.593	0.378	6.39E-22	Astrocyte	Odf2
2.08E-26	0.531354401	0.532	0.302	6.70E-22	Astrocyte	Nrf1
2.20E-26	0.542689519	0.642	0.391	7.11E-22	Astrocyte	Tmx1
2.58E-26	0.624819685	0.624	0.387	8.32E-22	Astrocyte	Qdpr
3.45E-26	0.635494673	0.601	0.366	1.11E-21	Astrocyte	Tmbim4
4.01E-26	0.556987619	0.506	0.278	1.29E-21	Astrocyte	Snd1
4.30E-26	0.564427273	0.529	0.301	1.39E-21	Astrocyte	Chmp2b
4.85E-26	0.536791617	0.645	0.404	1.56E-21	Astrocyte	Thop1
5.83E-26	0.548727214	0.588	0.354	1.88E-21	Astrocyte	Prkag1
9.14E-26	0.545512493	0.795	0.609	2.95E-21	Astrocyte	Smc6
9.88E-26	0.709482961	0.511	0.286	3.19E-21	Astrocyte	Erlec1
1.09E-25	0.504295682	0.782	0.558	3.51E-21	Astrocyte	Ppp4c
1.20E-25	0.532273833	0.552	0.318	3.88E-21	Astrocyte	Cstf2
1.28E-25	0.564693272	0.637	0.406	4.12E-21	Astrocyte	Fh1
1.48E-25	0.657132049	0.502	0.277	4.77E-21	Astrocyte	Rbbp9
1.72E-25	0.569289118	0.665	0.432	5.54E-21	Astrocyte	Stag1
1.89E-25	0.63809872	0.852	0.645	6.09E-21	Astrocyte	Mfap2
2.21E-25	0.661063194	0.502	0.283	7.14E-21	Astrocyte	Trappc2
2.23E-25	0.509533222	0.778	0.555	7.20E-21	Astrocyte	Tmco1
3.48E-25	0.60760393	0.619	0.388	1.12E-20	Astrocyte	Tmem9
3.53E-25	0.671433015	0.55	0.343	1.14E-20	Astrocyte	Cse1l
4.55E-25	0.511208076	0.718	0.485	1.47E-20	Astrocyte	Cfap36
5.08E-25	0.583272622	0.548	0.32	1.64E-20	Astrocyte	Atic
6.52E-25	0.520346563	0.626	0.392	2.10E-20	Astrocyte	Ppp1r7
8.26E-25	0.511337658	0.696	0.473	2.67E-20	Astrocyte	Ddx18
1.13E-24	0.637794365	0.585	0.352	3.65E-20	Astrocyte	Gt(ROSA)26Sor
1.31E-24	0.620515965	0.578	0.35	4.23E-20	Astrocyte	Taf12
1.39E-24	0.603113023	0.555	0.33	4.49E-20	Astrocyte	Gatad2a
3.37E-24	0.50231983	0.773	0.536	1.09E-19	Astrocyte	Rab5a
3.41E-24	0.514442236	0.706	0.48	1.10E-19	Astrocyte	Gipc1
3.71E-24	0.524227992	0.644	0.405	1.20E-19	Astrocyte	Yif1b
3.99E-24	0.543655057	0.69	0.476	1.29E-19	Astrocyte	Mrpl38
4.60E-24	0.509673919	0.654	0.415	1.48E-19	Astrocyte	Sec22b
4.66E-24	0.539636213	0.691	0.472	1.51E-19	Astrocyte	Klf13
5.27E-24	0.564094373	0.627	0.399	1.70E-19	Astrocyte	Abhd14a
5.71E-24	0.531566229	0.56	0.339	1.84E-19	Astrocyte	Ufsp2
6.83E-24	0.536141519	0.539	0.309	2.20E-19	Astrocyte	Urod
6.89E-24	0.570725566	0.655	0.435	2.22E-19	Astrocyte	Coq7
1.01E-23	0.534483018	0.637	0.413	3.26E-19	Astrocyte	Ccdc90b
1.10E-23	0.533479446	0.589	0.361	3.57E-19	Astrocyte	Hddc2
1.51E-23	0.626823706	0.509	0.299	4.88E-19	Astrocyte	Yif1a
1.65E-23	0.667830799	0.502	0.287	5.34E-19	Astrocyte	Nacc1
2.00E-23	0.523414419	0.57	0.352	6.47E-19	Astrocyte	Usp39
2.79E-23	0.508966313	0.612	0.398	9.00E-19	Astrocyte	Suz12
3.02E-23	0.561460171	0.576	0.344	9.74E-19	Astrocyte	Scfd1
5.96E-23	0.594440908	0.603	0.383	1.92E-18	Astrocyte	Gnl1
6.66E-23	0.586401639	0.537	0.317	2.15E-18	Astrocyte	Phf23
6.89E-23	0.654488259	0.55	0.332	2.22E-18	Astrocyte	Rpp14
7.06E-23	0.593556069	0.516	0.314	2.28E-18	Astrocyte	Snrnp25
1.01E-22	0.55067168	0.601	0.383	3.27E-18	Astrocyte	Vrk1
1.28E-22	0.569029949	0.599	0.398	4.13E-18	Astrocyte	Pih1d1
1.72E-22	0.635435126	0.75	0.565	5.57E-18	Astrocyte	Fam49b
1.85E-22	0.570155188	0.555	0.336	5.98E-18	Astrocyte	Gm17018
2.08E-22	0.544303339	0.542	0.332	6.71E-18	Astrocyte	Tcof1
2.59E-22	0.55531815	0.57	0.343	8.35E-18	Astrocyte	Tmem230
2.67E-22	0.543268505	0.501	0.286	8.62E-18	Astrocyte	Mzt2
3.01E-22	0.526710819	0.507	0.294	9.73E-18	Astrocyte	Rbm14
3.36E-22	0.513381314	0.601	0.376	1.09E-17	Astrocyte	Ube2f
3.39E-22	0.514350317	0.818	0.638	1.09E-17	Astrocyte	Msi1
3.84E-22	1.005148259	0.568	0.423	1.24E-17	Astrocyte	Rangap1
5.54E-22	0.6180313	0.506	0.303	1.79E-17	Astrocyte	Haus7
1.20E-21	0.616942169	0.507	0.314	3.89E-17	Astrocyte	Psmc3ip
1.43E-21	0.509438055	0.668	0.459	4.63E-17	Astrocyte	Dnajb11
1.47E-21	0.578330749	0.609	0.408	4.74E-17	Astrocyte	Gar1
1.76E-21	0.517481588	0.75	0.564	5.68E-17	Astrocyte	Kmt5a
2.05E-21	0.511634783	0.652	0.418	6.63E-17	Astrocyte	Pts
3.47E-21	0.589571093	0.502	0.3	1.12E-16	Astrocyte	Pef1
1.70E-20	0.534335325	0.555	0.353	5.50E-16	Astrocyte	Mrpl40
3.68E-20	0.521769076	0.81	0.679	1.19E-15	Astrocyte	Nr2f1
1.12E-19	0.513121403	0.588	0.384	3.63E-15	Astrocyte	Itm2c
1.22E-19	0.542755346	0.524	0.345	3.95E-15	Astrocyte	Cenpc1
1.27E-19	0.548946689	0.589	0.377	4.10E-15	Astrocyte	Por
1.89E-19	0.527330267	0.91	0.796	6.09E-15	Astrocyte	Gnao1
4.35E-19	0.517387443	0.521	0.323	1.41E-14	Astrocyte	Tvp23b
5.11E-19	0.535338299	0.537	0.333	1.65E-14	Astrocyte	Mars
3.73E-17	0.524395238	0.627	0.443	1.20E-12	Astrocyte	Ifrd1
6.99E-16	0.570685986	0.622	0.439	2.26E-11	Astrocyte	Fam172a
6.05E-15	0.618773393	0.537	0.372	1.95E-10	Astrocyte	Hist1h2bc
2.30E-10	0.583654165	0.857	0.715	7.43E-06	Astrocyte	Cpe
0	5.508755591	0.894	0.084	0	GABAergic_1	Maf
0	6.784332738	0.849	0.039	0	GABAergic_1	Lhx6
0	3.690819768	0.965	0.175	0	GABAergic_1	Nrxn3
0	7.18601779	0.791	0.028	0	GABAergic_1	Nxph1
0	6.208288035	0.731	0.037	0	GABAergic_1	Ackr3
0	4.789689861	0.86	0.172	0	GABAergic_1	Gria1
0	3.301175104	0.801	0.116	0	GABAergic_1	Gad2
0	3.881042431	0.883	0.217	0	GABAergic_1	Arx
0	4.328369656	0.707	0.053	0	GABAergic_1	Erbb4
0	3.666458933	0.827	0.205	0	GABAergic_1	Slc6a1
0	3.506396616	0.679	0.083	0	GABAergic_1	Gm14204
0	3.04140826	0.792	0.206	0	GABAergic_1	Sox2ot
0	3.254850489	0.779	0.209	0	GABAergic_1	Gm13889
0	2.675278692	0.669	0.102	0	GABAergic_1	Dlx2
0	4.144462338	0.591	0.052	0	GABAergic_1	Slc32a1
0	1.931585633	0.628	0.099	0	GABAergic_1	Dlx6os1
0	3.139446495	0.855	0.334	0	GABAergic_1	Dlgap1
0	2.177562543	0.613	0.104	0	GABAergic_1	Dlx1
0	4.619300525	0.548	0.057	0	GABAergic_1	Rph3a
0	3.019745003	0.556	0.077	0	GABAergic_1	Sp9
0	5.473759782	0.501	0.026	0	GABAergic_1	Thbs1
0	3.003087916	0.519	0.07	0	GABAergic_1	Gad1
9.78E-305	2.656658122	0.524	0.077	3.16E-300	GABAergic_1	Dlx5
1.19E-291	3.60430324	0.632	0.158	3.85E-287	GABAergic_1	Gria4
2.68E-285	3.70810814	0.69	0.217	8.66E-281	GABAergic_1	Cbfa2t3
2.59E-262	3.516226879	0.557	0.125	8.37E-258	GABAergic_1	Cxcr4
1.26E-255	2.58948053	0.848	0.446	4.07E-251	GABAergic_1	Cux2
4.37E-233	1.923725506	0.939	0.587	1.41E-228	GABAergic_1	Mef2c
2.60E-220	3.021665332	0.609	0.192	8.38E-216	GABAergic_1	Arl4d
1.47E-211	1.595548701	0.952	0.836	4.76E-207	GABAergic_1	Zeb2
8.50E-203	1.092563662	0.99	0.955	2.74E-198	GABAergic_1	Nnat
3.00E-190	2.982926599	0.595	0.205	9.67E-186	GABAergic_1	Elmo1
1.02E-183	3.530546643	0.655	0.299	3.28E-179	GABAergic_1	Mafb
1.67E-183	2.608800487	0.696	0.313	5.40E-179	GABAergic_1	Syt1
2.57E-174	1.606922075	0.897	0.559	8.28E-170	GABAergic_1	Meg3
1.54E-165	2.63710497	0.676	0.348	4.97E-161	GABAergic_1	Pde4dip
1.42E-156	2.479566269	0.507	0.158	4.58E-152	GABAergic_1	Cxxc4
6.50E-154	1.020994885	0.968	0.909	2.10E-149	GABAergic_1	Ncam1
1.26E-151	1.133768292	0.994	0.987	4.08E-147	GABAergic_1	Malat1
4.79E-147	1.486183321	0.89	0.775	1.55E-142	GABAergic_1	Celf4
5.62E-146	1.99552963	0.719	0.393	1.81E-141	GABAergic_1	Csrnp3
4.81E-143	2.998012914	0.535	0.216	1.55E-138	GABAergic_1	Rps6ka5
3.09E-141	1.537213849	0.713	0.307	9.97E-137	GABAergic_1	Sox2
1.51E-140	2.616691838	0.613	0.29	4.89E-136	GABAergic_1	Cdk14
1.92E-140	1.306563134	0.838	0.565	6.21E-136	GABAergic_1	Qk
8.00E-135	2.847158918	0.565	0.258	2.58E-130	GABAergic_1	Igfbp4
4.38E-127	2.570552967	0.583	0.284	1.42E-122	GABAergic_1	Tafa5
6.16E-113	1.707972471	0.805	0.674	1.99E-108	GABAergic_1	Gm4258
1.07E-111	1.779044912	0.646	0.347	3.46E-107	GABAergic_1	Ntrk2
3.32E-108	2.419737004	0.633	0.382	1.07E-103	GABAergic_1	A330076H08Rik
3.05E-107	1.572908018	0.785	0.627	9.84E-103	GABAergic_1	Pcsk1n
5.30E-104	1.117666133	0.848	0.798	1.71E-99	GABAergic_1	Gng2
1.86E-101	0.826862044	0.928	0.9	6.01E-97	GABAergic_1	Tubb2a
8.03E-99	2.281040357	0.518	0.24	2.59E-94	GABAergic_1	Zfp536
1.01E-96	1.134462837	0.817	0.708	3.25E-92	GABAergic_1	Nrxn2
8.60E-95	1.177254384	0.738	0.452	2.78E-90	GABAergic_1	Bcl11b
1.20E-93	1.75144559	0.718	0.62	3.86E-89	GABAergic_1	Kif2a
3.81E-93	0.71954059	0.933	0.899	1.23E-88	GABAergic_1	Thra
2.04E-91	1.206675391	0.937	0.853	6.59E-87	GABAergic_1	Epha5
2.34E-91	1.669460487	0.74	0.622	7.54E-87	GABAergic_1	Tcf12
2.65E-90	1.627460807	0.749	0.568	8.57E-86	GABAergic_1	C1qtnf4
5.13E-88	0.85821982	0.863	0.877	1.66E-83	GABAergic_1	Pfn2
1.27E-87	1.541349934	0.771	0.603	4.09E-83	GABAergic_1	Chl1
2.80E-86	1.03143689	0.88	0.838	9.03E-82	GABAergic_1	AC149090.1
3.67E-86	2.216024295	0.565	0.341	1.19E-81	GABAergic_1	Large1
2.66E-80	1.491708812	0.69	0.521	8.60E-76	GABAergic_1	Dpf1
2.04E-78	1.786272419	0.601	0.391	6.59E-74	GABAergic_1	Mapk10
5.43E-78	2.054403254	0.536	0.296	1.75E-73	GABAergic_1	Atp1b1
3.21E-75	1.010000277	0.768	0.507	1.04E-70	GABAergic_1	Runx1t1
1.34E-73	1.15484646	0.844	0.738	4.31E-69	GABAergic_1	Ptprd
1.77E-73	0.900713764	0.865	0.745	5.70E-69	GABAergic_1	Mpped1
6.15E-73	0.503852823	0.98	0.959	1.99E-68	GABAergic_1	Rtn1
1.27E-67	1.035935	0.742	0.549	4.09E-63	GABAergic_1	Ina
2.38E-67	2.093557321	0.538	0.36	7.68E-63	GABAergic_1	Arl5a
1.73E-61	1.86273059	0.609	0.478	5.58E-57	GABAergic_1	Satb1
5.59E-61	0.988024119	0.858	0.855	1.80E-56	GABAergic_1	Ogt
2.92E-60	0.642163652	0.906	0.862	9.43E-56	GABAergic_1	Dcx
4.01E-60	0.638854726	0.93	0.911	1.30E-55	GABAergic_1	Podxl2
1.28E-58	1.31689119	0.698	0.584	4.14E-54	GABAergic_1	Mir124a-1hg
1.73E-56	1.269390479	0.625	0.443	5.60E-52	GABAergic_1	Cadm1
1.64E-54	0.970419381	0.786	0.744	5.29E-50	GABAergic_1	Zfp57
7.45E-53	1.570150083	0.564	0.41	2.40E-48	GABAergic_1	Atp1a3
1.48E-52	0.668383457	0.822	0.854	4.77E-48	GABAergic_1	Evl
2.16E-52	0.782149079	0.781	0.822	6.98E-48	GABAergic_1	H2afy2
1.05E-51	1.442002475	0.638	0.537	3.39E-47	GABAergic_1	Arl4c
3.38E-50	1.498360866	0.564	0.413	1.09E-45	GABAergic_1	Hivep3
2.59E-48	1.574433103	0.57	0.413	8.37E-44	GABAergic_1	Lrrc7
6.76E-47	0.510544059	0.909	0.806	2.18E-42	GABAergic_1	Mapt
9.93E-45	0.519173024	0.957	0.976	3.21E-40	GABAergic_1	Ybx1
2.13E-42	0.849371934	0.761	0.747	6.88E-38	GABAergic_1	Dclk1
2.23E-42	1.042210803	0.726	0.719	7.20E-38	GABAergic_1	Apc
1.73E-41	0.626806343	0.874	0.883	5.59E-37	GABAergic_1	Nrep
7.15E-41	1.359797954	0.572	0.458	2.31E-36	GABAergic_1	Plekha1
3.99E-40	0.533439184	1	0.999	1.29E-35	GABAergic_1	mt-Atp6
2.81E-39	0.542676588	0.994	0.99	9.07E-35	GABAergic_1	mt-Nd2
1.08E-38	0.505942451	1	0.997	3.49E-34	GABAergic_1	mt-Co2
5.20E-38	1.170344698	0.611	0.527	1.68E-33	GABAergic_1	Scrt1
7.92E-38	0.659581685	0.803	0.84	2.56E-33	GABAergic_1	Rufy3
1.51E-36	0.681904088	0.836	0.91	4.87E-32	GABAergic_1	Cox5a
3.64E-36	1.312625966	0.55	0.425	1.18E-31	GABAergic_1	Scn3a
3.73E-35	1.089133094	0.66	0.626	1.20E-30	GABAergic_1	St8sia2
2.04E-34	0.822084507	0.654	0.512	6.59E-30	GABAergic_1	Grin2b
2.98E-32	1.117819535	0.581	0.473	9.62E-28	GABAergic_1	Shank1
6.58E-32	0.849664305	0.806	0.835	2.13E-27	GABAergic_1	mt-Nd4l
3.86E-31	0.655013266	0.768	0.841	1.25E-26	GABAergic_1	Rtraf
2.28E-30	0.516646534	0.858	0.884	7.35E-26	GABAergic_1	Ndfip1
4.15E-30	0.571911784	0.923	0.945	1.34E-25	GABAergic_1	mt-Nd3
8.24E-30	0.750814389	0.78	0.812	2.66E-25	GABAergic_1	Serinc1
1.67E-29	0.775673173	0.802	0.757	5.40E-25	GABAergic_1	Mpped2
1.71E-29	0.697742669	0.742	0.772	5.51E-25	GABAergic_1	Hdgfl3
1.12E-27	1.109335558	0.598	0.572	3.62E-23	GABAergic_1	Bcl9
1.38E-27	0.6615261	0.708	0.682	4.44E-23	GABAergic_1	Ssbp2
2.43E-27	0.599934248	0.823	0.863	7.84E-23	GABAergic_1	Macf1
9.86E-27	1.079807166	0.601	0.573	3.18E-22	GABAergic_1	Arhgef12
1.25E-26	0.804574257	0.692	0.642	4.03E-22	GABAergic_1	Celf5
1.99E-26	0.859757267	0.717	0.776	6.41E-22	GABAergic_1	Trim35
3.58E-26	1.083139957	0.555	0.454	1.15E-21	GABAergic_1	Adgrl3
4.41E-26	0.661140059	0.796	0.833	1.42E-21	GABAergic_1	Pnn
1.01E-25	0.570533686	0.75	0.779	3.26E-21	GABAergic_1	Snrpn
1.46E-25	0.561794161	0.826	0.885	4.70E-21	GABAergic_1	Tra2a
1.83E-25	1.009376978	0.6	0.54	5.91E-21	GABAergic_1	Lmtk3
3.80E-25	1.196005587	0.508	0.419	1.23E-20	GABAergic_1	Gpr27
4.27E-25	0.798465006	0.687	0.719	1.38E-20	GABAergic_1	Cadm4
8.50E-25	0.972589576	0.625	0.602	2.74E-20	GABAergic_1	Lrp1
2.34E-24	0.670255077	0.786	0.815	7.54E-20	GABAergic_1	Rbmx
2.77E-24	0.567784875	0.821	0.763	8.95E-20	GABAergic_1	Ank3
5.46E-24	1.12221926	0.635	0.64	1.76E-19	GABAergic_1	Abcc5
6.79E-24	1.084842644	0.56	0.505	2.19E-19	GABAergic_1	Cacng4
9.18E-24	0.756697537	0.724	0.691	2.97E-19	GABAergic_1	Celf3
1.16E-23	0.695891045	0.722	0.704	3.74E-19	GABAergic_1	Cited2
4.54E-23	0.635312291	0.776	0.834	1.47E-18	GABAergic_1	Cpsf6
9.30E-23	0.615051926	0.758	0.818	3.00E-18	GABAergic_1	Ccdc88a
9.31E-23	1.060297586	0.587	0.562	3.01E-18	GABAergic_1	Zfp704
1.31E-22	0.517786225	0.878	0.908	4.22E-18	GABAergic_1	Tia1
1.47E-22	0.808233004	0.67	0.694	4.75E-18	GABAergic_1	Afdn
3.63E-22	0.55084437	0.813	0.867	1.17E-17	GABAergic_1	Akap9
6.07E-22	1.027025023	0.609	0.587	1.96E-17	GABAergic_1	Zfp608
6.70E-22	0.901158204	0.643	0.647	2.16E-17	GABAergic_1	C530008M17Rik
9.52E-22	1.312657815	0.503	0.445	3.07E-17	GABAergic_1	Ski
3.38E-21	0.715628742	0.713	0.75	1.09E-16	GABAergic_1	Mycbp2
1.06E-20	0.903178109	0.671	0.695	3.41E-16	GABAergic_1	Tmem131l
1.47E-20	1.060573218	0.553	0.519	4.73E-16	GABAergic_1	Dclk2
1.50E-20	0.97099409	0.567	0.525	4.85E-16	GABAergic_1	Snhg14
9.99E-20	0.873094603	0.608	0.592	3.23E-15	GABAergic_1	Atp9a
2.65E-19	1.182337096	0.517	0.487	8.55E-15	GABAergic_1	Slain1
4.70E-19	0.908426714	0.559	0.477	1.52E-14	GABAergic_1	Tenm2
1.11E-18	0.606991922	0.697	0.693	3.60E-14	GABAergic_1	Cux1
1.17E-18	0.638968478	0.723	0.746	3.76E-14	GABAergic_1	Ankrd12
3.87E-18	0.898192381	0.596	0.574	1.25E-13	GABAergic_1	Tmem35a
4.16E-18	0.926651077	0.59	0.602	1.34E-13	GABAergic_1	Mageh1
6.77E-16	0.613034742	0.726	0.722	2.19E-11	GABAergic_1	Sorbs2
8.07E-16	0.621078911	0.728	0.793	2.60E-11	GABAergic_1	Rbm4b
2.49E-15	0.823423846	0.674	0.72	8.03E-11	GABAergic_1	Slc25a27
2.84E-14	0.804760752	0.651	0.684	9.15E-10	GABAergic_1	4632427E13Rik
3.56E-14	0.699874865	0.618	0.672	1.15E-09	GABAergic_1	Rtl8a
4.72E-14	1.041555482	0.525	0.516	1.53E-09	GABAergic_1	Gprasp1
1.01E-13	0.603253085	0.665	0.726	3.27E-09	GABAergic_1	Zfp644
1.69E-13	0.824412099	0.519	0.49	5.47E-09	GABAergic_1	Ctsl
6.24E-13	1.034297572	0.508	0.499	2.01E-08	GABAergic_1	Srgap2
7.39E-13	0.89938007	0.517	0.507	2.39E-08	GABAergic_1	Fam110b
1.19E-12	0.612108533	0.749	0.77	3.85E-08	GABAergic_1	Plppr3
2.73E-12	0.620389931	0.634	0.716	8.82E-08	GABAergic_1	Smarcd1
2.94E-12	0.861149581	0.569	0.594	9.49E-08	GABAergic_1	Cnrip1
8.25E-12	0.562210326	0.706	0.767	2.66E-07	GABAergic_1	Scg5
1.48E-11	0.571210883	0.665	0.702	4.79E-07	GABAergic_1	Lrrc4b
4.72E-11	0.639151362	0.665	0.732	1.52E-06	GABAergic_1	Gpatch8
9.23E-11	0.861373706	0.543	0.585	2.98E-06	GABAergic_1	Enho
9.90E-11	0.727725207	0.669	0.743	3.20E-06	GABAergic_1	4833420G17Rik
3.75E-10	0.675836243	0.603	0.676	1.21E-05	GABAergic_1	Dynll2
5.23E-10	0.775834031	0.55	0.574	1.69E-05	GABAergic_1	Chd9
1.06E-09	0.623957462	0.659	0.744	3.42E-05	GABAergic_1	Gabbr1
2.11E-09	0.637937903	0.653	0.73	6.80E-05	GABAergic_1	Dhx30
6.40E-09	0.966193604	0.545	0.567	0.000206708	GABAergic_1	Kcnk2
7.90E-09	0.782196935	0.522	0.549	0.000254913	GABAergic_1	Cmip
8.92E-09	0.525134021	0.739	0.806	0.00028796	GABAergic_1	Tnrc6c
4.73E-08	0.712948825	0.601	0.679	0.001525759	GABAergic_1	Igf1r
5.02E-08	0.628672368	0.675	0.765	0.00161947	GABAergic_1	Zfp266
5.70E-08	0.634002724	0.576	0.633	0.001840029	GABAergic_1	Irf2bpl
1.10E-07	0.774907047	0.517	0.534	0.00356334	GABAergic_1	D430019H16Rik
1.75E-07	0.563429845	0.646	0.728	0.005646281	GABAergic_1	Wsb1
2.62E-07	0.83441533	0.503	0.52	0.008447683	GABAergic_1	Snap25
6.70E-07	0.766172627	0.509	0.523	0.0216264	GABAergic_1	Gdap1
1.15E-06	0.524864618	0.663	0.74	0.037189779	GABAergic_1	Fam171a2
0	4.505107998	0.874	0.1	0	GABAergic_2	Dlx6os1
0	2.828742025	0.961	0.202	0	GABAergic_2	Nrxn3
0	3.205437618	0.809	0.138	0	GABAergic_2	Gad2
0	3.783347694	0.749	0.112	0	GABAergic_2	Dlx1
0	3.361131444	0.738	0.116	0	GABAergic_2	Dlx2
0	3.564799786	0.671	0.082	0	GABAergic_2	Dlx5
0	7.091984367	0.606	0.033	0	GABAergic_2	Adarb2
0	3.015035333	0.665	0.103	0	GABAergic_2	Gm14204
0	3.651295187	0.628	0.078	0	GABAergic_2	Gad1
6.73E-268	3.239139585	0.584	0.091	2.17E-263	GABAergic_2	Sp9
4.23E-248	2.867875685	0.797	0.225	1.37E-243	GABAergic_2	Sox2ot
8.00E-195	2.302951266	0.955	0.567	2.58E-190	GABAergic_2	Meg3
8.07E-190	4.162179325	0.584	0.147	2.61E-185	GABAergic_2	Pbx3
4.84E-141	1.125053645	0.994	0.956	1.56E-136	GABAergic_2	Nnat
1.93E-139	1.983259711	0.677	0.236	6.22E-135	GABAergic_2	Slc6a1
3.54E-136	2.070588146	0.766	0.317	1.14E-131	GABAergic_2	Sox2
7.97E-119	1.960143022	0.857	0.684	2.57E-114	GABAergic_2	Btg1
7.53E-117	1.871481995	0.704	0.304	2.43E-112	GABAergic_2	Rian
5.44E-116	1.428953448	0.922	0.777	1.76E-111	GABAergic_2	Celf4
1.27E-114	1.9407404	0.638	0.237	4.11E-110	GABAergic_2	Gm13889
1.02E-92	1.670901334	0.623	0.257	3.30E-88	GABAergic_2	Arx
7.98E-73	1.965274504	0.507	0.214	2.58E-68	GABAergic_2	Sox1
3.23E-72	1.174607713	0.881	0.807	1.04E-67	GABAergic_2	Ccdc88a
1.23E-64	0.543791416	0.996	0.998	3.96E-60	GABAergic_2	Tmsb10
6.44E-54	1.093491748	0.9	0.874	2.08E-49	GABAergic_2	Pfn2
2.55E-46	0.600606081	0.993	0.988	8.23E-42	GABAergic_2	Malat1
2.48E-42	1.581177599	0.667	0.466	8.01E-38	GABAergic_2	Bcl11b
1.03E-36	1.767170353	0.537	0.378	3.32E-32	GABAergic_2	Nudt4
8.67E-32	0.759423473	0.872	0.854	2.80E-27	GABAergic_2	Ogt
9.94E-30	1.490332935	0.612	0.542	3.21E-25	GABAergic_2	Arl4c
2.15E-29	1.270752649	0.563	0.437	6.93E-25	GABAergic_2	Carhsp1
6.98E-27	0.610005593	0.89	0.891	2.26E-22	GABAergic_2	Map4k4
3.18E-25	1.287518685	0.567	0.485	1.03E-20	GABAergic_2	Slain1
2.00E-23	0.934692109	0.671	0.589	6.44E-19	GABAergic_2	Mir124a-1hg
2.00E-23	0.694264002	0.777	0.776	6.46E-19	GABAergic_2	Snrpn
4.99E-23	1.41075167	0.6	0.562	1.61E-18	GABAergic_2	Zfp704
7.69E-22	1.768212047	0.509	0.428	2.48E-17	GABAergic_2	Ap1s2
2.73E-20	0.555210326	0.82	0.835	8.82E-16	GABAergic_2	Rtraf
4.57E-20	0.52339392	0.844	0.8	1.48E-15	GABAergic_2	Gng2
9.47E-20	0.714434647	0.796	0.798	3.06E-15	GABAergic_2	Fxyd6
1.35E-19	0.695729302	0.673	0.56	4.36E-15	GABAergic_2	Ina
2.29E-18	0.798850259	0.541	0.4	7.40E-14	GABAergic_2	Islr2
1.80E-17	0.992998119	0.524	0.422	5.83E-13	GABAergic_2	Lrrc7
2.45E-16	1.229990514	0.53	0.464	7.90E-12	GABAergic_2	Plekha1
2.04E-15	0.623182914	0.779	0.767	6.57E-11	GABAergic_2	Plppr3
2.93E-15	0.534074412	0.809	0.841	9.45E-11	GABAergic_2	Top2b
1.21E-14	0.78613373	0.645	0.64	3.91E-10	GABAergic_2	Tmcc1
2.64E-14	1.121279075	0.506	0.45	8.52E-10	GABAergic_2	Rev3l
8.04E-14	0.663342929	0.686	0.71	2.60E-09	GABAergic_2	Smarcd1
1.40E-13	0.518701414	0.742	0.749	4.53E-09	GABAergic_2	Dclk1
2.32E-11	1.420718109	0.69	0.766	7.50E-07	GABAergic_2	Mpped2
2.34E-11	0.816235421	0.565	0.51	7.57E-07	GABAergic_2	Nav3
2.81E-10	0.706521185	0.539	0.508	9.09E-06	GABAergic_2	Cacng4
5.64E-10	0.787972453	0.569	0.582	1.82E-05	GABAergic_2	Enho
8.00E-10	0.531664563	0.734	0.773	2.58E-05	GABAergic_2	Trim35
9.28E-10	0.90270345	0.502	0.483	3.00E-05	GABAergic_2	Dynlt1a
1.27E-09	0.620370215	0.652	0.695	4.11E-05	GABAergic_2	Tmem131l
1.72E-09	0.830149249	0.543	0.534	5.55E-05	GABAergic_2	Scrt1
9.98E-09	0.575304566	0.684	0.738	0.000322114	GABAergic_2	Leng8
4.42E-08	0.775844194	0.526	0.522	0.001428391	GABAergic_2	Dclk2
2.04E-07	0.500388191	0.634	0.672	0.006588526	GABAergic_2	Dynll2
2.04E-07	0.618929085	0.638	0.695	0.006594209	GABAergic_2	Clk1
3.48E-07	0.606721107	0.587	0.63	0.011227014	GABAergic_2	Irf2bpl
5.42E-07	0.834575399	0.504	0.517	0.017490266	GABAergic_2	Mvb12b
1.49E-06	0.74352723	0.524	0.546	0.048248343	GABAergic_2	Lnpk
0	12.32709082	0.982	0.007	0	Microgilia	C1qb
0	11.70506148	0.964	0.005	0	Microgilia	Tyrobp
0	12.24564471	0.945	0.006	0	Microgilia	C1qa
0	11.21922071	0.945	0.007	0	Microgilia	Fcer1g
0	12.2639208	0.909	0.005	0	Microgilia	C1qc
0	8.423143758	0.927	0.023	0	Microgilia	Selenop
0	12.52613686	0.891	0.003	0	Microgilia	Fcrls
0	11.3822525	0.891	0.003	0	Microgilia	Ly86
0	11.76086599	0.836	0.003	0	Microgilia	Ctss
0	11.2864144	0.836	0.003	0	Microgilia	Trem2
0	10.99607631	0.8	0.003	0	Microgilia	Aif1
0	11.59286052	0.8	0.004	0	Microgilia	Crybb1
0	9.713086257	0.8	0.005	0	Microgilia	Laptm5
0	11.86113798	0.764	0.001	0	Microgilia	Spi1
0	11.46162538	0.745	0.002	0	Microgilia	Gpr34
0	8.332915672	0.745	0.011	0	Microgilia	Ptpn18
0	7.989662405	0.727	0.007	0	Microgilia	Anxa3
0	12.36052096	0.709	0.001	0	Microgilia	Fcgr3
0	11.95115948	0.691	0.002	0	Microgilia	Csf1r
0	9.584549571	0.691	0.008	0	Microgilia	Unc93b1
0	11.47594699	0.673	0.003	0	Microgilia	P2ry12
0	12.45481112	0.655	0.001	0	Microgilia	Cyth4
0	11.42413374	0.618	0.001	0	Microgilia	Ighm
0	11.33723376	0.618	0.001	0	Microgilia	Rac2
0	13.50426928	0.6	0	0	Microgilia	Fcgr1
0	11.11720045	0.6	0.001	0	Microgilia	Ltc4s
0	11.1685963	0.6	0.002	0	Microgilia	Cd53
0	9.765984681	0.6	0.003	0	Microgilia	Gmfg
0	10.56533498	0.6	0.003	0	Microgilia	Cx3cr1
0	9.309338064	0.6	0.004	0	Microgilia	Psmb8
0	12.74551534	0.582	0.001	0	Microgilia	Cd52
0	11.11235791	0.582	0.001	0	Microgilia	Evi2a
0	10.88243884	0.545	0.001	0	Microgilia	Cryba4
0	11.49284473	0.545	0.001	0	Microgilia	Cd300c2
0	12.24018006	0.545	0.002	0	Microgilia	Lyz2
0	8.2163499	0.545	0.007	0	Microgilia	Ctsh
0	11.11981325	0.527	0.002	0	Microgilia	Pld4
0	8.377126376	0.509	0.007	0	Microgilia	Irf8
1.29E-283	7.855813946	0.764	0.02	4.16E-279	Microgilia	Arhgdib
1.92E-267	7.116275208	0.564	0.011	6.19E-263	Microgilia	Tgfb1
1.72E-247	7.944624257	0.709	0.02	5.56E-243	Microgilia	Olfml3
9.83E-230	7.33667547	0.655	0.018	3.17E-225	Microgilia	Vamp8
2.65E-186	7.03138217	0.527	0.014	8.57E-182	Microgilia	Fermt3
7.72E-183	6.229230663	0.6	0.02	2.49E-178	Microgilia	Bst2
2.42E-170	8.944467003	0.927	0.059	7.80E-166	Microgilia	Hexb
8.67E-153	7.170495787	0.818	0.049	2.80E-148	Microgilia	Rgs10
8.23E-151	7.631146364	0.618	0.027	2.66E-146	Microgilia	Rnase4
3.36E-147	7.330020877	0.655	0.031	1.08E-142	Microgilia	Pycard
1.42E-140	6.953337753	0.545	0.022	4.57E-136	Microgilia	Alox5ap
1.93E-140	7.229027858	0.527	0.02	6.24E-136	Microgilia	Ctsc
4.30E-137	7.045974098	0.545	0.022	1.39E-132	Microgilia	Cd68
1.68E-136	6.849296552	0.745	0.045	5.42E-132	Microgilia	Ucp2
8.65E-135	7.253871814	0.655	0.034	2.79E-130	Microgilia	Npl
3.08E-132	6.588619598	0.582	0.027	9.96E-128	Microgilia	Syngr2
2.42E-120	6.765540553	0.818	0.065	7.81E-116	Microgilia	Cyba
1.16E-102	6.892583421	0.782	0.07	3.74E-98	Microgilia	B2m
6.59E-101	6.555275529	0.509	0.027	2.13E-96	Microgilia	Fyb
2.90E-100	6.315847078	0.945	0.115	9.35E-96	Microgilia	Arpc1b
4.93E-100	6.660867642	0.691	0.054	1.59E-95	Microgilia	Lst1
3.81E-90	5.717531286	0.527	0.033	1.23E-85	Microgilia	Tm6sf1
4.45E-88	6.092622889	0.618	0.048	1.44E-83	Microgilia	Hpgds
2.27E-85	6.043058496	0.527	0.035	7.32E-81	Microgilia	Otulinl
2.22E-84	5.391867808	0.564	0.04	7.17E-80	Microgilia	Itgb5
8.81E-69	5.399233135	0.727	0.091	2.84E-64	Microgilia	Ostf1
1.81E-66	5.861248328	0.509	0.043	5.85E-62	Microgilia	Trf
1.67E-60	5.563697306	0.691	0.093	5.39E-56	Microgilia	Pnp
1.99E-60	6.072245903	0.509	0.047	6.41E-56	Microgilia	Ifi30
8.72E-57	6.69442036	0.927	0.216	2.82E-52	Microgilia	Apoe
2.16E-56	5.826105548	0.564	0.063	6.98E-52	Microgilia	Ifngr1
4.35E-54	5.533367398	0.745	0.128	1.40E-49	Microgilia	Sat1
2.26E-53	5.278931064	0.545	0.062	7.30E-49	Microgilia	Gusb
5.40E-48	5.45805639	0.509	0.059	1.74E-43	Microgilia	Cmtm7
3.88E-47	6.374332721	0.909	0.268	1.25E-42	Microgilia	Lgmn
5.25E-46	5.456000192	0.509	0.062	1.69E-41	Microgilia	Rab3il1
1.59E-43	3.796194757	0.673	0.111	5.12E-39	Microgilia	Sparc
4.44E-35	2.118808387	1	0.985	1.43E-30	Microgilia	Ftl1
5.70E-35	1.913605142	1	0.999	1.84E-30	Microgilia	Tmsb4x
2.01E-34	4.735039092	0.527	0.089	6.50E-30	Microgilia	Sirpa
4.34E-34	4.087234085	0.982	0.846	1.40E-29	Microgilia	Cst3
1.20E-33	5.15554831	0.764	0.233	3.86E-29	Microgilia	Grn
6.45E-33	1.774597572	1	0.978	2.08E-28	Microgilia	Fau
9.32E-33	4.92904012	0.945	0.611	3.01E-28	Microgilia	Ctsb
1.88E-32	5.856006058	0.891	0.439	6.09E-28	Microgilia	Ctsd
2.99E-32	3.391755764	0.909	0.418	9.64E-28	Microgilia	Clic1
3.63E-32	1.630676508	1	0.989	1.17E-27	Microgilia	Rps29
1.01E-31	4.714770669	0.873	0.409	3.25E-27	Microgilia	Ctsz
1.65E-28	2.455899909	0.945	0.869	5.31E-24	Microgilia	Pfn1
2.70E-28	1.4983144	0.982	0.969	8.72E-24	Microgilia	Rplp1
5.91E-28	1.618586882	1	0.95	1.91E-23	Microgilia	Rps12
3.06E-27	4.245569921	0.764	0.299	9.88E-23	Microgilia	Hexa
4.23E-27	4.20553396	0.636	0.172	1.36E-22	Microgilia	Ntpcr
4.72E-27	2.298466344	0.927	0.895	1.53E-22	Microgilia	Clta
2.75E-25	4.449840788	0.855	0.49	8.87E-21	Microgilia	Ctsl
4.22E-25	3.151846633	0.6	0.148	1.36E-20	Microgilia	Mt1
1.78E-24	1.018964212	1	0.983	5.75E-20	Microgilia	Rps28
3.22E-24	2.210338227	0.927	0.766	1.04E-19	Microgilia	Cd81
1.08E-23	2.094587643	0.982	0.95	3.49E-19	Microgilia	Fth1
1.75E-23	2.715395472	0.927	0.877	5.66E-19	Microgilia	Itm2b
1.85E-23	1.249602828	1	0.974	5.98E-19	Microgilia	Rps11
7.87E-23	4.431870789	0.709	0.292	2.54E-18	Microgilia	Serinc3
1.29E-22	3.598872077	0.782	0.402	4.17E-18	Microgilia	Coro1a
1.68E-22	1.117190922	1	0.979	5.44E-18	Microgilia	Rps20
2.34E-22	1.151065494	0.982	0.977	7.55E-18	Microgilia	Rpl39
2.85E-22	1.064989044	1	0.979	9.21E-18	Microgilia	Rpl19
9.21E-22	3.470494315	0.709	0.296	2.97E-17	Microgilia	Snx5
1.62E-21	3.244957535	0.6	0.18	5.22E-17	Microgilia	Efhd2
1.62E-21	2.468064651	0.873	0.757	5.22E-17	Microgilia	Sh3bgrl3
1.72E-21	1.333892284	0.982	0.966	5.56E-17	Microgilia	Rpl35a
3.69E-21	2.452322564	0.891	0.685	1.19E-16	Microgilia	Gng5
5.45E-21	1.041738404	1	0.977	1.76E-16	Microgilia	Rpl18a
5.73E-21	3.868334962	0.545	0.149	1.85E-16	Microgilia	Kctd12
2.55E-20	2.287181605	0.6	0.157	8.24E-16	Microgilia	Maf
4.80E-20	1.053585197	1	0.983	1.55E-15	Microgilia	Rps24
5.59E-20	1.366963677	0.927	0.914	1.80E-15	Microgilia	Rpl12
7.02E-20	1.026145583	1	0.978	2.26E-15	Microgilia	Rpl27a
1.21E-19	4.118862198	0.509	0.142	3.89E-15	Microgilia	Man2b1
2.08E-19	0.991611045	1	0.984	6.72E-15	Microgilia	Rpl23
3.52E-19	3.742259326	0.655	0.272	1.14E-14	Microgilia	Ctsa
4.83E-19	2.897915636	0.782	0.487	1.56E-14	Microgilia	Rap1b
9.08E-19	1.123877317	0.982	0.978	2.93E-14	Microgilia	Rpl32
2.12E-18	0.952744313	0.982	0.987	6.83E-14	Microgilia	Rpl13
2.32E-18	1.237272922	0.945	0.964	7.48E-14	Microgilia	Rps16
2.54E-18	1.100421401	1	0.933	8.20E-14	Microgilia	Rpl22
2.55E-18	1.034062837	1	0.972	8.25E-14	Microgilia	Rps10
2.85E-18	2.306711587	0.836	0.654	9.20E-14	Microgilia	Cotl1
2.92E-18	2.032428999	0.836	0.723	9.44E-14	Microgilia	Npc2
5.11E-18	2.025097377	0.855	0.756	1.65E-13	Microgilia	Rhoa
6.30E-18	1.065941056	1	0.967	2.03E-13	Microgilia	Rps27
7.48E-18	1.012675134	0.982	0.974	2.41E-13	Microgilia	Rpl21
1.19E-17	1.047928968	1	0.977	3.84E-13	Microgilia	Rps2
4.60E-17	1.656588712	0.873	0.823	1.48E-12	Microgilia	Arpc2
5.93E-17	1.159238384	1	0.982	1.91E-12	Microgilia	Rps27a
6.80E-17	4.166687268	0.564	0.208	2.20E-12	Microgilia	H2-D1
7.25E-17	0.776059563	1	0.987	2.34E-12	Microgilia	Tpt1
7.49E-17	1.27297336	0.927	0.914	2.42E-12	Microgilia	Serf2
1.47E-16	2.827574302	0.8	0.711	4.76E-12	Microgilia	Lamp1
2.19E-16	0.976671956	1	0.959	7.08E-12	Microgilia	Rpl3
2.65E-16	0.880607312	0.982	0.987	8.56E-12	Microgilia	Rpsa
2.69E-16	3.676147639	0.582	0.23	8.68E-12	Microgilia	Tmem176b
2.82E-16	0.797409238	0.964	0.976	9.10E-12	Microgilia	Rpl28
3.58E-16	0.935916879	1	0.962	1.15E-11	Microgilia	Rps3
4.87E-16	0.833809415	0.982	0.971	1.57E-11	Microgilia	Rps23
5.31E-16	0.999225108	0.982	0.949	1.72E-11	Microgilia	Rpl29
5.76E-16	1.049342069	1	0.98	1.86E-11	Microgilia	Rps19
1.18E-15	3.813946302	0.564	0.214	3.82E-11	Microgilia	Plin2
1.38E-15	0.949727546	0.982	0.973	4.47E-11	Microgilia	Rpl30
1.91E-15	1.85203737	0.855	0.672	6.15E-11	Microgilia	Prdx1
2.11E-15	0.884667993	0.964	0.986	6.80E-11	Microgilia	Rpl41
2.66E-15	1.063615498	0.982	0.97	8.60E-11	Microgilia	Rps3a1
3.16E-15	1.565219089	0.855	0.774	1.02E-10	Microgilia	Gnai2
3.19E-15	0.972993576	0.982	0.974	1.03E-10	Microgilia	Rps15a
5.64E-15	1.055220709	0.982	0.964	1.82E-10	Microgilia	Rps21
6.69E-15	0.880507141	1	0.997	2.16E-10	Microgilia	Actb
7.84E-15	0.780905009	1	0.982	2.53E-10	Microgilia	Rps8
1.18E-14	0.959378111	0.982	0.964	3.80E-10	Microgilia	Rpl26
1.18E-14	2.799521493	0.727	0.423	3.81E-10	Microgilia	Cd63
1.91E-14	1.000730614	1	0.967	6.16E-10	Microgilia	Rps4x
2.14E-14	0.927612087	0.945	0.965	6.90E-10	Microgilia	Rps13
2.21E-14	3.03051212	0.727	0.536	7.15E-10	Microgilia	Gpx1
3.02E-14	0.921144842	0.964	0.981	9.75E-10	Microgilia	Rplp0
3.97E-14	0.885081036	0.964	0.946	1.28E-09	Microgilia	Rpl35
4.36E-14	2.951516053	0.691	0.409	1.41E-09	Microgilia	Glul
6.15E-14	0.900228573	1	0.976	1.98E-09	Microgilia	Rps7
6.70E-14	1.000221864	0.964	0.966	2.16E-09	Microgilia	Rpl34
1.05E-13	1.098771124	0.964	0.95	3.38E-09	Microgilia	Rpl10a
1.20E-13	2.39742306	0.782	0.625	3.87E-09	Microgilia	Limd2
1.57E-13	0.852565726	1	0.977	5.06E-09	Microgilia	Rps5
2.20E-13	0.829741643	1	0.97	7.12E-09	Microgilia	Rpl6
2.33E-13	0.854610372	0.945	0.959	7.54E-09	Microgilia	Rps18
4.00E-13	0.935051953	0.945	0.936	1.29E-08	Microgilia	Rpl10
5.36E-13	2.033499523	0.8	0.779	1.73E-08	Microgilia	Capza2
7.82E-13	0.764124445	0.982	0.981	2.53E-08	Microgilia	Rpl37a
1.15E-12	2.954223689	0.545	0.225	3.70E-08	Microgilia	Cib1
1.40E-12	1.016859339	0.909	0.906	4.53E-08	Microgilia	Cdc42
2.43E-12	0.679497054	0.982	0.981	7.85E-08	Microgilia	Rpl37
2.90E-12	1.537393557	0.564	0.2	9.35E-08	Microgilia	Phgdh
6.68E-12	0.715052187	0.982	0.979	2.16E-07	Microgilia	Rpl11
8.19E-12	1.462316796	0.836	0.8	2.64E-07	Microgilia	Slc25a5
8.50E-12	3.565613819	0.509	0.222	2.74E-07	Microgilia	Asah1
8.62E-12	1.088973346	0.964	0.917	2.78E-07	Microgilia	Ckb
1.32E-11	0.781088256	0.964	0.963	4.25E-07	Microgilia	Rpl18
1.44E-11	0.821028703	0.982	0.967	4.65E-07	Microgilia	Rps9
1.51E-11	1.11335078	0.927	0.893	4.86E-07	Microgilia	Atp5g2
1.56E-11	0.748871476	0.945	0.954	5.04E-07	Microgilia	Rplp2
2.07E-11	0.832752668	0.982	0.967	6.67E-07	Microgilia	Rpl9
2.17E-11	1.906328127	0.764	0.758	7.01E-07	Microgilia	Erp29
2.43E-11	3.54775925	0.527	0.246	7.83E-07	Microgilia	Txnip
3.94E-11	1.186465346	0.873	0.86	1.27E-06	Microgilia	Arpc3
3.97E-11	2.115308713	0.782	0.7	1.28E-06	Microgilia	Aldoa
6.41E-11	2.793475089	0.655	0.457	2.07E-06	Microgilia	Bin1
7.82E-11	0.866328037	0.909	0.923	2.52E-06	Microgilia	Rps25
6.84E-10	0.707943531	0.964	0.967	2.21E-05	Microgilia	Rpl8
7.99E-10	0.764503513	0.945	0.944	2.58E-05	Microgilia	Rpl14
9.33E-10	0.719670075	1	0.966	3.01E-05	Microgilia	Rps26
1.01E-09	0.686604341	1	0.996	3.25E-05	Microgilia	Eef1a1
1.15E-09	0.700941515	0.909	0.949	3.71E-05	Microgilia	Rpl17
1.20E-09	1.027683953	0.909	0.895	3.86E-05	Microgilia	Rps6
4.30E-09	1.878067813	0.691	0.637	0.000138885	Microgilia	Arpc4
5.70E-09	0.689414607	1	0.971	0.000183983	Microgilia	Rpl36
8.24E-09	0.76076706	0.945	0.934	0.000266024	Microgilia	Rpl36a
8.27E-09	1.645053552	0.727	0.741	0.000266911	Microgilia	Atox1
1.59E-08	0.88983483	0.909	0.927	0.000514653	Microgilia	Ubc
1.63E-08	2.058885201	0.727	0.767	0.000525083	Microgilia	Psap
2.11E-08	3.432244267	0.545	0.334	0.000682628	Microgilia	Ly6e
2.49E-08	3.043632121	0.545	0.341	0.000802642	Microgilia	Scamp2
2.74E-08	0.650907173	1	0.972	0.00088617	Microgilia	Cfl1
3.28E-08	2.43199724	0.582	0.389	0.001058956	Microgilia	Sft2d1
3.45E-08	2.640398087	0.527	0.313	0.001112621	Microgilia	Twf2
3.93E-08	2.976138813	0.564	0.389	0.001268513	Microgilia	Abhd12
4.00E-08	0.990300273	0.855	0.858	0.001290974	Microgilia	Hspe1
4.32E-08	2.150563639	0.673	0.608	0.001393644	Microgilia	Scoc
5.16E-08	2.788112346	0.509	0.298	0.001665311	Microgilia	Lamp2
5.38E-08	1.163117231	0.818	0.836	0.001738433	Microgilia	Tomm6
5.66E-08	2.812019494	0.564	0.38	0.001826597	Microgilia	Hprt
6.35E-08	0.668981925	0.945	0.937	0.00205004	Microgilia	Rpl13a
1.02E-07	2.05461459	0.6	0.401	0.003287957	Microgilia	Camk1
1.08E-07	1.944513214	0.691	0.613	0.003474321	Microgilia	Gpi1
1.11E-07	1.862926768	0.673	0.578	0.003597693	Microgilia	Fam49b
1.37E-07	0.903719865	0.891	0.875	0.004415891	Microgilia	Rpl36al
1.52E-07	0.682376625	0.964	0.934	0.004896355	Microgilia	Rack1
1.53E-07	0.837747472	0.855	0.9	0.004942952	Microgilia	Gabarap
1.67E-07	0.938517087	0.818	0.867	0.005399232	Microgilia	Pomp
2.23E-07	1.014006384	0.873	0.883	0.007214968	Microgilia	Slc25a3
2.42E-07	2.668515758	0.582	0.403	0.007813362	Microgilia	Snx2
3.20E-07	1.843173081	0.673	0.687	0.010319055	Microgilia	Gng10
4.10E-07	0.56621241	0.945	0.944	0.013239724	Microgilia	Cox4i1
5.22E-07	2.18521482	0.545	0.33	0.016866862	Microgilia	Akr1b3
5.66E-07	1.878297785	0.636	0.554	0.018260567	Microgilia	Rap1a
7.66E-07	0.582723368	0.982	0.952	0.024730836	Microgilia	Rps14
8.57E-07	2.440733238	0.618	0.456	0.027661485	Microgilia	Cd9
8.97E-07	1.038990538	0.782	0.846	0.02895029	Microgilia	Selenof
1.10E-06	1.345510391	0.745	0.745	0.035607291	Microgilia	Arhgdia
2.16E-290	5.424459349	0.503	0.021	6.98E-286	Neuroblast	Mia
4.53E-267	4.501776024	0.858	0.083	1.46E-262	Neuroblast	Rmst
9.32E-213	4.309486897	0.509	0.032	3.01E-208	Neuroblast	Ifi203
3.97E-200	4.291919254	0.686	0.07	1.28E-195	Neuroblast	Lhx9
1.57E-180	4.074826849	0.657	0.069	5.08E-176	Neuroblast	Prox1
3.98E-176	3.677308778	0.592	0.055	1.29E-171	Neuroblast	Mndal
1.88E-166	4.00329807	0.799	0.119	6.08E-162	Neuroblast	Zic1
1.82E-164	4.579901836	0.645	0.075	5.88E-160	Neuroblast	Calb2
4.87E-163	3.259233822	0.757	0.103	1.57E-158	Neuroblast	Wnt5a
6.40E-159	3.719955664	0.686	0.088	2.07E-154	Neuroblast	Stat3
1.07E-157	3.328586791	0.692	0.09	3.46E-153	Neuroblast	Nhlh2
7.42E-156	2.992695464	0.763	0.11	2.40E-151	Neuroblast	Zfpm2
3.57E-155	3.858471592	0.55	0.055	1.15E-150	Neuroblast	Synpr
1.37E-124	3.76798192	0.621	0.092	4.41E-120	Neuroblast	Tspan4
8.26E-110	3.817093092	0.58	0.085	2.67E-105	Neuroblast	Tpbg
4.48E-105	2.88431303	0.757	0.16	1.45E-100	Neuroblast	Btbd17
2.94E-101	2.437728248	0.751	0.147	9.50E-97	Neuroblast	Tgfb2
5.89E-101	2.907852543	0.716	0.143	1.90E-96	Neuroblast	Dusp14
5.98E-96	2.822560598	0.527	0.078	1.93E-91	Neuroblast	Gldc
1.02E-89	2.876628292	0.515	0.078	3.29E-85	Neuroblast	Serping1
2.71E-89	2.687195164	0.769	0.19	8.75E-85	Neuroblast	Slc1a2
6.36E-85	2.664202735	0.527	0.086	2.05E-80	Neuroblast	Stxbp5l
1.06E-84	3.13507859	0.947	0.415	3.41E-80	Neuroblast	Cd63
1.33E-83	2.820322466	0.533	0.091	4.29E-79	Neuroblast	Glce
5.92E-77	3.012147539	0.55	0.108	1.91E-72	Neuroblast	Kcnk1
9.76E-75	2.631174174	0.775	0.233	3.15E-70	Neuroblast	Ppp1r14c
9.96E-74	2.051433381	1	0.732	3.21E-69	Neuroblast	Zbtb20
2.16E-73	2.973115375	0.586	0.126	6.98E-69	Neuroblast	Necab3
8.57E-73	2.213747224	0.858	0.306	2.77E-68	Neuroblast	Cxxc5
2.67E-71	2.344958607	0.615	0.135	8.61E-67	Neuroblast	Nxn
2.67E-70	1.426725645	0.68	0.155	8.62E-66	Neuroblast	Cxcr4
1.09E-69	2.226842108	0.787	0.238	3.50E-65	Neuroblast	Emx2
4.90E-69	1.742952563	1	0.71	1.58E-64	Neuroblast	Nfia
4.69E-67	2.363942346	0.503	0.095	1.51E-62	Neuroblast	Adra2c
5.21E-67	2.221770913	0.509	0.098	1.68E-62	Neuroblast	Arhgap20
2.04E-65	1.834201954	0.769	0.22	6.58E-61	Neuroblast	Sesn3
2.90E-63	2.209703697	0.663	0.171	9.37E-59	Neuroblast	E130114P18Rik
1.19E-62	2.536242479	0.556	0.124	3.83E-58	Neuroblast	Onecut2
3.60E-57	2.418515605	0.544	0.132	1.16E-52	Neuroblast	Zfp423
3.86E-57	2.908094675	0.805	0.391	1.25E-52	Neuroblast	Neurod1
1.30E-56	1.999250478	0.769	0.256	4.19E-52	Neuroblast	Chd7
1.56E-56	1.799457053	0.929	0.425	5.03E-52	Neuroblast	Ezr
1.04E-54	2.104556243	0.929	0.474	3.34E-50	Neuroblast	Socs2
3.52E-52	1.730765197	0.734	0.239	1.14E-47	Neuroblast	Gm11266
1.13E-51	2.008571485	0.899	0.448	3.64E-47	Neuroblast	Cd9
3.72E-51	1.930480347	0.757	0.295	1.20E-46	Neuroblast	Gadd45g
1.28E-49	2.101570731	0.728	0.267	4.14E-45	Neuroblast	Dusp4
2.03E-49	1.168276634	0.994	0.877	6.56E-45	Neuroblast	Ppib
2.77E-48	1.45378512	0.846	0.347	8.94E-44	Neuroblast	Cald1
1.15E-47	3.69114149	0.633	0.236	3.72E-43	Neuroblast	Mfap4
2.00E-47	1.936726135	0.763	0.3	6.45E-43	Neuroblast	Dpysl4
1.26E-46	2.100027153	0.669	0.221	4.08E-42	Neuroblast	Serpinh1
1.38E-46	2.436025702	0.527	0.138	4.47E-42	Neuroblast	Tmem47
8.04E-46	1.151391105	1	0.916	2.60E-41	Neuroblast	Nfib
1.80E-45	1.316281077	0.97	0.72	5.82E-41	Neuroblast	Cpe
5.79E-44	1.14236327	1	0.879	1.87E-39	Neuroblast	Nfix
8.77E-44	1.840649991	0.586	0.178	2.83E-39	Neuroblast	Foxn2
9.24E-44	1.720902688	0.775	0.346	2.98E-39	Neuroblast	Shb
4.46E-43	1.27298956	0.751	0.256	1.44E-38	Neuroblast	Zfp536
9.01E-43	1.43621872	0.959	0.633	2.91E-38	Neuroblast	Ier5
1.92E-42	1.536312642	0.917	0.577	6.19E-38	Neuroblast	Lrpap1
4.63E-42	1.564804817	0.834	0.402	1.50E-37	Neuroblast	Shf
1.13E-41	1.586220613	0.923	0.795	3.66E-37	Neuroblast	Fxyd6
2.25E-41	1.645710337	0.598	0.185	7.25E-37	Neuroblast	Dap
2.67E-41	0.993385436	0.976	0.878	8.61E-37	Neuroblast	Igfbpl1
3.28E-41	2.222920383	0.562	0.181	1.06E-36	Neuroblast	Gamt
1.37E-40	1.778977046	0.639	0.224	4.42E-36	Neuroblast	Flrt1
6.02E-40	1.320748872	0.923	0.518	1.94E-35	Neuroblast	Vps37b
6.13E-40	1.258707752	0.97	0.757	1.98E-35	Neuroblast	Crip2
7.09E-40	1.711478775	0.556	0.167	2.29E-35	Neuroblast	Isoc1
3.90E-39	0.676044457	0.988	0.962	1.26E-34	Neuroblast	Gnas
1.70E-37	1.331667409	0.74	0.308	5.48E-33	Neuroblast	Cacna1a
1.86E-37	1.870685392	0.828	0.506	6.00E-33	Neuroblast	Emx1
1.74E-35	1.57548462	0.888	0.474	5.62E-31	Neuroblast	Fgfr1
8.22E-35	1.347796545	0.793	0.374	2.65E-30	Neuroblast	St3gal5
1.15E-34	1.651868901	0.757	0.396	3.70E-30	Neuroblast	Thtpa
2.41E-34	0.749437957	1	0.951	7.78E-30	Neuroblast	Calm1
1.63E-33	1.783512739	0.716	0.321	5.26E-29	Neuroblast	Aamdc
9.68E-33	1.391010576	0.905	0.602	3.12E-28	Neuroblast	Igsf8
1.57E-32	1.207990815	0.899	0.522	5.08E-28	Neuroblast	Eci2
3.18E-32	1.210478648	0.994	0.915	1.03E-27	Neuroblast	Ckb
3.44E-32	1.223021516	0.846	0.436	1.11E-27	Neuroblast	Prr7
5.43E-32	2.037353658	0.74	0.361	1.75E-27	Neuroblast	Dcc
6.86E-32	1.521245759	0.556	0.192	2.21E-27	Neuroblast	Sat2
7.80E-32	1.13414277	0.959	0.743	2.52E-27	Neuroblast	Cdk2ap1
1.78E-31	1.318298191	0.704	0.307	5.74E-27	Neuroblast	Gnb5
2.12E-31	1.312675538	0.716	0.299	6.85E-27	Neuroblast	2310009B15Rik
2.52E-31	1.338274274	0.639	0.24	8.13E-27	Neuroblast	Zeb1
4.18E-31	1.558153334	0.751	0.356	1.35E-26	Neuroblast	Atp1a1
4.20E-31	1.554029415	0.716	0.329	1.36E-26	Neuroblast	Ier2
4.64E-31	1.770629848	0.538	0.195	1.50E-26	Neuroblast	Zdbf2
6.25E-31	1.720830546	0.58	0.214	2.02E-26	Neuroblast	AW047730
8.94E-31	1.288310709	0.675	0.265	2.89E-26	Neuroblast	Syn2
2.10E-30	1.271607466	0.728	0.328	6.79E-26	Neuroblast	Ly6e
2.10E-30	1.390725874	0.592	0.221	6.79E-26	Neuroblast	Cachd1
2.65E-30	1.351543243	0.781	0.461	8.56E-26	Neuroblast	Rbfox3
2.67E-30	1.562103655	0.728	0.396	8.61E-26	Neuroblast	Tmem178
4.51E-30	1.532592355	0.544	0.192	1.46E-25	Neuroblast	Acads
1.24E-29	1.215608878	0.562	0.201	4.00E-25	Neuroblast	Col11a1
1.85E-29	1.533301882	0.669	0.299	5.96E-25	Neuroblast	Mpv17l2
2.67E-28	1.234205491	0.775	0.393	8.63E-24	Neuroblast	Draxin
2.75E-28	1.196563116	0.515	0.173	8.88E-24	Neuroblast	Eomes
2.92E-28	1.349279341	0.55	0.215	9.42E-24	Neuroblast	Adamts18
4.15E-28	1.257773413	0.562	0.21	1.34E-23	Neuroblast	Plin2
4.49E-28	1.234175523	0.757	0.362	1.45E-23	Neuroblast	Coro2b
1.93E-27	0.873105422	0.947	0.687	6.22E-23	Neuroblast	Atp6v0e
3.01E-27	1.115275203	0.852	0.53	9.71E-23	Neuroblast	Ehd1
4.44E-27	1.303398473	0.639	0.267	1.43E-22	Neuroblast	Minar2
4.65E-27	1.358177874	0.657	0.288	1.50E-22	Neuroblast	Ifitm2
6.65E-27	1.45587268	0.58	0.244	2.15E-22	Neuroblast	Cog1
7.47E-27	1.070172637	0.799	0.4	2.41E-22	Neuroblast	Plcb1
1.28E-26	0.926924509	0.905	0.564	4.13E-22	Neuroblast	Gstm5
1.61E-26	1.195461309	0.503	0.173	5.18E-22	Neuroblast	Nrp2
1.88E-26	1.317796054	0.663	0.308	6.05E-22	Neuroblast	Cd151
3.00E-26	0.98553991	0.953	0.708	9.68E-22	Neuroblast	Ap3s1
3.11E-26	1.210661297	0.669	0.282	1.00E-21	Neuroblast	Klf3
3.71E-26	1.15187539	0.574	0.226	1.20E-21	Neuroblast	Ephb1
7.62E-26	1.247397323	0.686	0.321	2.46E-21	Neuroblast	Atp1b3
1.04E-25	0.863177867	0.917	0.576	3.37E-21	Neuroblast	Capns1
2.46E-25	0.947279979	0.639	0.263	7.95E-21	Neuroblast	Sema6d
3.32E-25	0.636571694	0.598	0.228	1.07E-20	Neuroblast	Tshz1
3.54E-25	1.059599251	0.822	0.466	1.14E-20	Neuroblast	Mmd2
6.16E-25	1.292502721	0.544	0.217	1.99E-20	Neuroblast	Homer2
1.18E-24	1.174373035	0.68	0.31	3.81E-20	Neuroblast	Nfic
5.57E-24	1.157103727	0.692	0.32	1.80E-19	Neuroblast	Btg2
6.32E-24	1.561340879	0.722	0.392	2.04E-19	Neuroblast	Itm2c
6.36E-24	0.99150421	0.893	0.599	2.05E-19	Neuroblast	Epha4
7.81E-24	0.745699457	0.959	0.674	2.52E-19	Neuroblast	Zfand6
3.09E-23	0.627080493	0.976	0.84	9.98E-19	Neuroblast	Dstn
4.81E-23	0.920551876	0.834	0.526	1.55E-18	Neuroblast	Rcor2
9.90E-23	1.012714914	0.811	0.43	3.20E-18	Neuroblast	Ddr1
1.09E-22	1.006077614	0.929	0.725	3.53E-18	Neuroblast	Hist3h2a
1.15E-22	0.912007584	0.817	0.486	3.73E-18	Neuroblast	Rab11fip2
1.81E-22	1.37281724	0.799	0.471	5.85E-18	Neuroblast	Nt5dc2
2.27E-22	1.559811493	0.533	0.227	7.34E-18	Neuroblast	Tmem176b
3.72E-22	1.391372064	0.71	0.427	1.20E-17	Neuroblast	Prdm8
5.52E-22	0.727921181	0.988	0.833	1.78E-17	Neuroblast	Hmgn2
7.77E-22	1.095030062	0.698	0.354	2.51E-17	Neuroblast	Ncor2
8.22E-22	0.682983802	0.811	0.497	2.65E-17	Neuroblast	Vim
1.42E-21	0.894758642	0.698	0.325	4.57E-17	Neuroblast	Sstr2
1.53E-21	0.851944214	0.905	0.65	4.93E-17	Neuroblast	Cotl1
1.61E-21	0.940277907	0.574	0.232	5.19E-17	Neuroblast	Tiparp
3.60E-21	0.829175098	0.781	0.416	1.16E-16	Neuroblast	Tead1
6.92E-21	1.284952137	0.568	0.259	2.23E-16	Neuroblast	Slc29a1
7.30E-21	0.898792831	0.609	0.269	2.36E-16	Neuroblast	Tead2
1.24E-20	1.255009217	0.568	0.241	4.00E-16	Neuroblast	Dmrta2
2.15E-20	0.751540923	0.976	0.843	6.95E-16	Neuroblast	Selenof
3.11E-20	0.858421475	0.822	0.467	1.00E-15	Neuroblast	Calcoco1
7.39E-20	1.064038169	0.621	0.297	2.39E-15	Neuroblast	Pcp4
7.98E-20	0.754249625	0.905	0.593	2.58E-15	Neuroblast	Apba2
9.93E-20	0.991777507	0.651	0.297	3.21E-15	Neuroblast	Ndrg2
1.35E-19	1.029808914	0.769	0.415	4.35E-15	Neuroblast	Emc2
1.69E-19	0.623245262	0.97	0.818	5.47E-15	Neuroblast	Ube2e3
1.85E-19	1.374786482	0.876	0.655	5.98E-15	Neuroblast	Mfap2
2.87E-19	0.774270447	0.852	0.48	9.27E-15	Neuroblast	Nt5c
2.88E-19	0.730354081	0.893	0.627	9.31E-15	Neuroblast	Jkamp
2.92E-19	0.829450637	0.562	0.243	9.41E-15	Neuroblast	Aldh7a1
4.22E-19	1.00054419	0.633	0.301	1.36E-14	Neuroblast	Cat
4.97E-19	0.913193231	0.734	0.387	1.60E-14	Neuroblast	Ubl3
5.37E-19	1.498705669	0.609	0.294	1.73E-14	Neuroblast	Chgb
6.62E-19	0.776704151	0.728	0.379	2.14E-14	Neuroblast	Cuedc1
1.80E-18	0.67267935	0.929	0.699	5.80E-14	Neuroblast	Mtss1
2.08E-18	0.836890234	0.686	0.334	6.71E-14	Neuroblast	Ptbp1
2.41E-18	0.551328289	0.787	0.396	7.77E-14	Neuroblast	Rnd2
3.65E-18	0.908514452	0.533	0.233	1.18E-13	Neuroblast	Mbnl2
4.44E-18	0.783550237	0.846	0.543	1.43E-13	Neuroblast	Pdlim7
4.81E-18	0.77389523	0.704	0.367	1.55E-13	Neuroblast	Gcsh
5.28E-18	0.856327346	0.734	0.383	1.70E-13	Neuroblast	Ephb2
5.46E-18	0.88503752	0.716	0.396	1.76E-13	Neuroblast	Dnajc15
6.28E-18	1.14880904	0.568	0.277	2.03E-13	Neuroblast	Limk1
7.42E-18	0.814852428	0.799	0.487	2.39E-13	Neuroblast	Ctsl
8.38E-18	0.654416447	0.964	0.719	2.70E-13	Neuroblast	Npc2
1.00E-17	0.933251378	0.74	0.413	3.24E-13	Neuroblast	Fam110a
1.23E-17	0.686646868	0.787	0.442	3.98E-13	Neuroblast	Cadps
1.31E-17	0.641430515	0.964	0.851	4.22E-13	Neuroblast	Ddah2
1.38E-17	0.739945898	0.846	0.533	4.46E-13	Neuroblast	Glo1
2.11E-17	0.882028156	0.953	0.696	6.81E-13	Neuroblast	Aldoa
2.18E-17	0.930113039	0.817	0.603	7.05E-13	Neuroblast	Nrxn1
2.77E-17	0.69654983	0.852	0.582	8.93E-13	Neuroblast	Sdcbp
3.20E-17	0.873657581	0.592	0.274	1.03E-12	Neuroblast	Gnpda2
3.51E-17	1.04983944	0.544	0.256	1.13E-12	Neuroblast	Porcn
5.39E-17	1.059011896	0.775	0.515	1.74E-12	Neuroblast	Rnf182
6.45E-17	0.811851684	0.793	0.506	2.08E-12	Neuroblast	Pam
6.80E-17	0.767471521	0.822	0.495	2.19E-12	Neuroblast	Ddt
1.03E-16	0.726064206	0.775	0.469	3.33E-12	Neuroblast	Akirin1
1.58E-16	0.737754079	0.609	0.281	5.09E-12	Neuroblast	Pgpep1
2.06E-16	1.098516404	0.533	0.255	6.64E-12	Neuroblast	Jam3
2.16E-16	0.767221656	0.781	0.471	6.97E-12	Neuroblast	Plxnb2
3.09E-16	0.86209466	0.58	0.284	9.99E-12	Neuroblast	Pttg1ip
3.23E-16	0.776243926	0.633	0.321	1.04E-11	Neuroblast	Zfp950
3.63E-16	0.994366558	0.651	0.37	1.17E-11	Neuroblast	Gtf2f2
3.69E-16	0.610315307	0.781	0.413	1.19E-11	Neuroblast	Tbrg1
4.13E-16	0.877019349	0.568	0.272	1.33E-11	Neuroblast	Kcnmb4
4.44E-16	0.840745126	0.621	0.311	1.43E-11	Neuroblast	Fdx1
7.30E-16	0.947143568	0.55	0.259	2.36E-11	Neuroblast	Slc25a33
1.51E-15	0.89503456	0.633	0.345	4.89E-11	Neuroblast	Pik3r3
1.92E-15	0.557577058	0.521	0.236	6.20E-11	Neuroblast	Elmo1
1.97E-15	0.791698335	0.74	0.458	6.37E-11	Neuroblast	Shisa4
2.62E-15	0.878551986	0.544	0.259	8.45E-11	Neuroblast	Pard3
2.84E-15	0.781110195	0.598	0.301	9.16E-11	Neuroblast	Micu1
5.19E-15	0.928833756	0.568	0.29	1.68E-10	Neuroblast	Srprb
5.25E-15	0.750749249	0.686	0.387	1.69E-10	Neuroblast	Cmc1
5.56E-15	0.919353906	0.615	0.349	1.80E-10	Neuroblast	Ube2g2
5.76E-15	1.115344039	0.651	0.37	1.86E-10	Neuroblast	Mest
7.08E-15	1.124350607	0.852	0.682	2.29E-10	Neuroblast	Mdk
1.19E-14	0.766025692	0.562	0.28	3.84E-10	Neuroblast	Ctnna1
1.38E-14	0.895694953	0.746	0.492	4.46E-10	Neuroblast	Scrt2
1.58E-14	0.687570449	0.787	0.485	5.10E-10	Neuroblast	Mad2l2
1.75E-14	0.572029249	0.976	0.875	5.63E-10	Neuroblast	Itm2b
1.77E-14	0.504206787	0.947	0.763	5.72E-10	Neuroblast	Psmc5
1.93E-14	0.725156882	0.692	0.396	6.23E-10	Neuroblast	4930578M01Rik
2.74E-14	0.772353589	0.657	0.361	8.85E-10	Neuroblast	Akr7a5
2.82E-14	0.912460729	0.669	0.396	9.11E-10	Neuroblast	Nrn1
2.92E-14	0.64618956	0.627	0.321	9.42E-10	Neuroblast	Mesd
3.43E-14	0.665024187	0.728	0.422	1.11E-09	Neuroblast	Reep3
4.08E-14	0.717690277	0.544	0.263	1.32E-09	Neuroblast	Fam53b
4.98E-14	0.541358243	0.941	0.718	1.61E-09	Neuroblast	Sorbs2
7.60E-14	0.865155742	0.568	0.291	2.45E-09	Neuroblast	Nfkbia
8.34E-14	0.705285647	0.728	0.431	2.69E-09	Neuroblast	Nsmf
9.94E-14	0.585323485	0.84	0.581	3.21E-09	Neuroblast	Higd1a
1.00E-13	0.554217333	0.888	0.6	3.23E-09	Neuroblast	Mapk8ip1
1.10E-13	0.626272558	0.87	0.58	3.56E-09	Neuroblast	Aplp2
1.15E-13	0.732726544	0.627	0.327	3.70E-09	Neuroblast	Sult4a1
1.22E-13	0.534650548	0.71	0.397	3.94E-09	Neuroblast	Myl12a
1.45E-13	0.685123242	0.604	0.319	4.69E-09	Neuroblast	Sipa1l1
1.52E-13	0.607438694	0.651	0.341	4.89E-09	Neuroblast	Zfp219
1.62E-13	0.823493726	0.645	0.371	5.22E-09	Neuroblast	Ift22
1.64E-13	1.076301279	0.651	0.378	5.29E-09	Neuroblast	Hist1h2bc
2.19E-13	0.791566947	0.586	0.326	7.08E-09	Neuroblast	Hagh
2.25E-13	0.541737609	0.893	0.658	7.28E-09	Neuroblast	Hcfc1r1
2.45E-13	0.501626779	0.964	0.763	7.91E-09	Neuroblast	Psap
2.46E-13	0.528474174	0.97	0.788	7.94E-09	Neuroblast	Rnasek
2.62E-13	0.563974676	0.876	0.584	8.47E-09	Neuroblast	Arl2bp
2.92E-13	0.582983018	0.757	0.444	9.43E-09	Neuroblast	Itgb1
2.93E-13	0.980893244	0.527	0.281	9.45E-09	Neuroblast	Luzp2
2.94E-13	0.643377811	0.639	0.346	9.48E-09	Neuroblast	Nt5m
3.14E-13	0.50896047	0.988	0.857	1.01E-08	Neuroblast	Laptm4a
3.23E-13	1.040596749	0.503	0.255	1.04E-08	Neuroblast	B9d1
3.57E-13	0.597845168	0.775	0.453	1.15E-08	Neuroblast	Ddit4
4.13E-13	0.682486646	0.84	0.59	1.33E-08	Neuroblast	Zcchc17
4.64E-13	0.666173394	0.68	0.406	1.50E-08	Neuroblast	Ebpl
4.81E-13	0.689677292	0.527	0.257	1.55E-08	Neuroblast	Slc37a3
6.00E-13	0.911657621	0.538	0.285	1.94E-08	Neuroblast	Bnip3
6.74E-13	0.59697867	0.899	0.621	2.18E-08	Neuroblast	Apbb1
6.80E-13	0.862321636	0.822	0.612	2.19E-08	Neuroblast	Fam114a2
7.87E-13	0.538887471	0.941	0.708	2.54E-08	Neuroblast	Mtch2
8.43E-13	0.543530946	0.775	0.467	2.72E-08	Neuroblast	Fundc2
9.11E-13	0.54270206	0.917	0.653	2.94E-08	Neuroblast	Scp2
1.00E-12	0.661121929	0.882	0.653	3.23E-08	Neuroblast	Tpi1
1.07E-12	0.651710285	0.55	0.275	3.44E-08	Neuroblast	Trp53inp1
1.21E-12	0.681041346	0.633	0.352	3.89E-08	Neuroblast	Bpgm
1.36E-12	0.545493885	0.858	0.594	4.40E-08	Neuroblast	Pdrg1
1.41E-12	0.866749812	0.521	0.261	4.55E-08	Neuroblast	Smo
1.41E-12	0.792156134	0.521	0.258	4.56E-08	Neuroblast	Ss18
1.55E-12	0.547220071	0.935	0.75	5.00E-08	Neuroblast	Cnn3
1.55E-12	0.610373627	0.657	0.361	5.01E-08	Neuroblast	Bcar1
1.80E-12	0.754169015	0.592	0.322	5.81E-08	Neuroblast	Slc48a1
1.86E-12	0.547380692	0.68	0.37	6.00E-08	Neuroblast	Cd1d1
2.06E-12	0.503445427	0.964	0.709	6.66E-08	Neuroblast	Taf10
2.20E-12	0.721334449	0.58	0.305	7.12E-08	Neuroblast	Tob1
2.49E-12	0.778643056	0.657	0.377	8.05E-08	Neuroblast	H2-Ke6
2.55E-12	0.606542249	0.657	0.369	8.22E-08	Neuroblast	Bcl10
2.64E-12	0.617992619	0.669	0.36	8.52E-08	Neuroblast	Etfa
2.76E-12	0.585973799	0.84	0.584	8.90E-08	Neuroblast	Commd1
3.43E-12	0.646923347	0.609	0.337	1.11E-07	Neuroblast	Cd320
3.79E-12	0.644916633	0.698	0.405	1.22E-07	Neuroblast	Hdac1
4.11E-12	0.917300875	0.521	0.275	1.33E-07	Neuroblast	Tceal3
4.27E-12	0.769883528	0.917	0.712	1.38E-07	Neuroblast	Lhx2
4.56E-12	0.540030381	0.562	0.297	1.47E-07	Neuroblast	Hexa
4.62E-12	0.701332132	0.544	0.28	1.49E-07	Neuroblast	4931406C07Rik
4.92E-12	0.627245076	0.686	0.403	1.59E-07	Neuroblast	Adgrg1
5.48E-12	0.71468767	0.509	0.261	1.77E-07	Neuroblast	Trim26
6.84E-12	0.511600506	0.503	0.241	2.21E-07	Neuroblast	Ivd
7.54E-12	0.673051484	0.592	0.311	2.43E-07	Neuroblast	Tmed1
8.71E-12	0.626633338	0.716	0.447	2.81E-07	Neuroblast	Ech1
8.92E-12	0.721543326	0.521	0.274	2.88E-07	Neuroblast	Efs
9.31E-12	0.567039671	0.775	0.488	3.01E-07	Neuroblast	Sdf2
1.30E-11	0.59885709	0.834	0.574	4.18E-07	Neuroblast	Fam162a
1.30E-11	0.500719243	0.817	0.498	4.20E-07	Neuroblast	Yaf2
1.36E-11	0.776386585	0.58	0.316	4.40E-07	Neuroblast	Apip
1.42E-11	0.671424606	0.751	0.482	4.60E-07	Neuroblast	Hsph1
1.48E-11	0.940760432	0.923	0.764	4.79E-07	Neuroblast	Cd81
1.71E-11	0.552522588	0.751	0.476	5.52E-07	Neuroblast	Pex19
1.80E-11	0.756014496	0.515	0.276	5.81E-07	Neuroblast	Arf6
1.81E-11	0.606241273	0.627	0.353	5.86E-07	Neuroblast	Tmem230
2.14E-11	0.50760503	0.692	0.387	6.90E-07	Neuroblast	Hint2
2.48E-11	0.584157365	0.888	0.667	7.99E-07	Neuroblast	Idh2
4.10E-11	0.506912683	0.817	0.52	1.32E-06	Neuroblast	Sdhaf4
5.03E-11	0.521692008	0.704	0.408	1.63E-06	Neuroblast	Coprs
6.21E-11	0.62970878	0.586	0.331	2.00E-06	Neuroblast	Abhd16a
8.08E-11	0.671277899	0.805	0.56	2.61E-06	Neuroblast	Kcnk2
8.92E-11	0.530846749	0.651	0.366	2.88E-06	Neuroblast	Tfdp2
1.28E-10	0.639763958	0.604	0.348	4.12E-06	Neuroblast	Sri
1.38E-10	0.657749895	0.538	0.294	4.46E-06	Neuroblast	Lamp2
1.40E-10	0.642049127	0.568	0.321	4.51E-06	Neuroblast	Srek1ip1
1.69E-10	0.506098759	0.834	0.572	5.47E-06	Neuroblast	1810058I24Rik
1.83E-10	0.584950779	0.905	0.613	5.89E-06	Neuroblast	Reep5
1.87E-10	1.121599812	0.556	0.32	6.03E-06	Neuroblast	Chst2
1.94E-10	0.674377168	0.515	0.276	6.25E-06	Neuroblast	Pnrc2
1.97E-10	0.50217984	0.751	0.461	6.36E-06	Neuroblast	Serp1
2.04E-10	0.530705047	0.775	0.514	6.60E-06	Neuroblast	Commd6
2.46E-10	0.515964298	0.562	0.307	7.94E-06	Neuroblast	Coq10b
[truncated: 1,064 more rows]
