# Supplementary material for: Sex-dimorphic reprogramming of fetal mouse brain development by maternal estradiol excess
Source: Biol Sex Differ. 2025 Dec 2;17:1. doi: 10.1186/s13293-025-00792-7 (PMC12777311; doi:10.1186/s13293-025-00792-7)
Supplement: Supplementary file 14 — Supplementary Material 14: Table S5. Markers for cell type identification. [file 13293_2025_792_MOESM14_ESM.xls]

Astrocytes	GABAergic neuron_1	GABAergic neuron_2	Microgilia	Neuroblast	Oligodendrocyte precursor cell	Fibroblast-like cell	Vascular endothelial cell	Glutamatergic neuron	Other neuron
Aldh1l1	Nxph2	Adarb2	AIF1	Nhlh1	Olig2	Alx1	VWF	ELAVL2	MAP2
HtrA1	Dgkg	Htr3a	CX3CR1	Nhlh2	Olig1	Alx3	CDH5	NNAT	Meg3
PDPN	Gria1	Slain1	CD11b		Hmgn2	Tbx18	Pecam1	SLC17A6	Ttc3
Clu	Ptchd4	Erbb4	CD45		Tubb5	NDUFA4L2	Cldn5	ENC1	Sox11
Atp1a2	Gm45881	Bmper	CD68		Ccnd2	PDGFRB	Ly6c1	SSTR2	STMN2
Mfge8	Dlgap1	Pdzrn3	TMEM119				Prom1	NRN1	ELAVL3
Aldoc	Dlx1as	Npas1	P2RY12				Nes		TUBB3
Sox9	Neb	Gm2516	CSF1R				Bsg		NCAM1
Etv4	Sh3rf3	Nr3c2	ITGAM				Flt1
FGFR3	Maf	Cnr1	PTPRC				SLC38A5
Ndrg2	Cux2	Ubash3b	C1qb				Rgs5
Slc1a2	Gad1	Npas3	C1qc
Slc4a4	Gad2	Gad1	C1qa
Gfap		Gad2
Aqp4
