# Supplementary material for: Sex-dimorphic reprogramming of fetal mouse brain development by maternal estradiol excess
Source: Biol Sex Differ. 2025 Dec 2;17:1. doi: 10.1186/s13293-025-00792-7 (PMC12777311; doi:10.1186/s13293-025-00792-7)
Supplement: Supplementary file 15 — Supplementary Material 15: Table S6. RCTD. [file 13293_2025_792_MOESM15_ESM.xls]

barcode	Brain region	Astrocyte	Fibroblast-like cell	GABAergic neuron_1	GABAergic neuron_2	Glutamatergic neuron	Microgilia	Neuroblast	Other neuron	Oligodendrocyte precursor cell	Vascular endothelial cell
VC_m-AACACTTGGCAAGGAA	p2A	0.044146371	0.010336306	0.106665145	0.334870535	0.000308811	0.000308811	0.079133774	0.376964357	0.000308811	0.046957078
VC_m-AACAGGATTCATAGTT	MPall	0.02337877	0.092846831	0.156061566	0.000249243	0.000249243	0.000249243	0.298962212	0.196458567	0.1392624	0.092281927
VC_m-AACAGGTTATTGCACC	hypothalamus	0.073611394	0.02021257	0.15471332	0.251789637	0.000425517	0.007293612	0.069451061	0.366692485	0.000425517	0.055384888
VC_m-AACAGGTTCACCGAAG	MPall	3.79E-05	0.004926054	0.08831907	3.79E-05	0.039876773	0.006402866	3.79E-05	0.771469637	0.033828798	0.055063141
VC_m-AACCAAGGTATCAGGC	hypothalamus	0.061529721	0.043340838	0.007075886	0.726273009	0.000295541	0.010161634	0.125508525	0.000295541	0.000295541	0.025223765
VC_m-AACCACTGCCATAGCC	MPall	0.036365193	0.024402812	0.151765762	0.04354021	0.226479419	0.009105307	0.000112951	0.459247513	0.005869541	0.043111293
VC_m-AACCAGAATCAGACGT	POA	0.029884756	0.014899884	0.386473054	0.299569511	0.000133761	0.002526187	0.000133761	0.198891757	0.000133761	0.067353567
VC_m-AACCGCCAGACTACTT	meningocyte	0.02605803	0.035289433	0.129326848	8.24E-05	9.96E-05	8.24E-05	0.025848255	0.735092055	0.00746818	0.0406529
VC_m-AACCGTGCTTATGTTG	meningocyte	0.029569421	0.051698192	0.21625853	0.017500872	0.000190308	0.005583118	0.000190308	0.614737918	0.000190308	0.064081025
VC_m-AACCTAAGATACTGAG	POA	0.059681951	0.053534861	0.349934765	0.057691801	0.000270595	0.01996334	0.033090307	0.377260574	0.000270595	0.04830121
VC_m-AACCTGACAGTGCCGC	TelA	0.062203654	0.021516022	0.486712519	0.077199139	0.000196417	0.000196417	0.000196417	0.266068567	0.000196417	0.085514433
VC_m-AACCTTAGCGTCCGGT	DPallm	0.002436236	0.015795931	0.024988867	0.014218838	8.73E-05	8.73E-05	8.73E-05	0.891576202	8.73E-05	0.050634873
VC_m-AACGAAGCGTGGAAGT	prethalamus	0.047201469	0.000280479	0.181318674	0.206461616	0.000280479	0.010060507	0.013870157	0.489755683	0.000280479	0.050490458
VC_m-AACGAATTGACCGGTT	DPallv	0.108869289	0.016317502	0.029831242	3.66E-05	0.755663796	3.66E-05	4.43E-05	0.008641074	0.069905191	0.010654447
VC_m-AACTAGCACTGTTCGA	p2R	0.376690068	0.045273616	0.137623684	0.094174266	0.126218633	0.031137923	0.000183574	0.000183574	0.165592374	0.022922288
VC_m-AACTAGCCTTGCAATA	MPall	0.010908013	0.03132212	7.56E-05	7.56E-05	0.310619923	7.56E-05	0.449118733	0.000116956	0.16618307	0.031504484
VC_m-AACTAGGCCTGACACC	hypothalamus	0.057908709	0.01040144	0.058547764	0.429521494	0.000195957	0.000195957	0.164642026	0.25101633	0.000195957	0.027374367
VC_m-AACTATCGTCATAGTC	meningocyte	0.067146516	0.067929344	0.324364762	0.012729901	0.000279417	0.008788293	0.018293956	0.4484615	0.000279417	0.051726894
VC_m-AACTATCTAGCAGTAT	DPallm	8.06E-05	0.010577509	0.130918253	8.06E-05	0.001147131	8.06E-05	8.06E-05	0.80597872	0.005251883	0.045803932
VC_m-AACTATGCTGCATTCG	DPallm	8.51E-05	0.047253886	0.052863659	8.51E-05	8.63E-05	0.003585959	8.51E-05	0.839582228	8.51E-05	0.056287664
VC_m-AACTATGTGCTTGTTA	hypothalamus	0.074036016	0.046726471	0.06687489	0.202188749	0.000406668	0.002026198	0.254899292	0.29618175	0.000406668	0.056253299
VC_m-AACTCAACCTTGACCA	p2A	0.108064899	0.029362614	0.188511697	0.13550852	0.000400043	0.013216616	0.209767941	0.283110266	0.000400043	0.03165736
VC_m-AACTCAACTTGACAGC	MPall	0.050697205	0.031257136	0.050507834	7.14E-05	0.428495442	7.14E-05	9.72E-05	0.405600259	7.40E-05	0.033128061
VC_m-AACTCACCGAACTTAT	prethalamus	0.051020694	0.005498295	0.103569227	0.298999022	0.000273993	0.000273993	0.078149709	0.433931378	0.000273993	0.028009694
VC_m-AACTCACCTCGGTGTT	DPallm	0.022763889	0.03113458	0.065537154	8.40E-05	0.000204935	0.002694058	8.40E-05	0.753913715	0.066303281	0.057280357
VC_m-AACTCACGGAGTACGT	TelA	0.033670886	0.004767343	0.188161924	0.129169343	0.000201256	0.000129134	0.032963794	0.574557383	0.00417981	0.032199128
VC_m-AACTGCAACGTCCTGG	hypothalamus	0.064630788	0.030393074	0.012969089	0.550262046	0.000184733	0.008687826	0.03336092	0.26345738	0.000184733	0.03586941
VC_m-AACTGCCTCGATAGGT	p2A	0.000206987	0.057713219	0.296831879	0.000206987	0.000206987	0.001296168	0.135239848	0.442515895	0.000206987	0.065575045
VC_m-AACTGCGAACCTTACC	DPallm	8.61E-05	0.009266282	0.069522174	0.012870959	8.61E-05	8.61E-05	8.61E-05	0.869139948	8.61E-05	0.038770373
VC_m-AACTGCTACCTCGATA	POA	0.057689422	0.062157154	0.140908509	0.227497535	0.000193051	0.000193051	0.000193051	0.4757454	0.000193051	0.035229776
VC_m-AACTTCAAGGATAATC	CSPall	0.010802212	0.004298919	0.132513828	0.575182801	0.000136654	0.000136654	0.000136654	0.242051352	0.000136654	0.034604271
VC_m-AACTTCAGATACTACC	hypothalamus	0.055423467	0.009120142	0.151984272	0.344503513	0.000188028	0.023155934	0.000188028	0.358018965	0.000188028	0.057229623
VC_m-AACTTCGCTTAGTCAG	p2A	0.020870451	0.013759838	0.121516984	0.320421939	0.000285394	0.001880345	0.158868845	0.328749007	0.000285394	0.033361804
VC_m-AACTTGCAACTTGGAC	meningocyte	0.020047004	0.045230644	0.165469512	0.020074881	0.000118205	0.016051292	0.000118205	0.66542402	0.000118205	0.067348029
VC_m-AACTTGGTTAATACTA	meningocyte	0.061994864	0.088202167	0.20503861	0.000182009	0.000182009	0.000182009	0.038304001	0.445447392	0.000182009	0.160284928
VC_m-AAGAATTCTGGCTGCA	p2R	0.200758629	0.031914188	0.071353904	0.222509482	0.257396783	0.013629202	0.000230628	0.001266523	0.192701246	0.008239416
VC_m-AAGACAATCTCCTGCA	DPallm	0.013998187	0.017267285	0.153703947	0.039817738	0.00012175	0.003846808	0.00012175	0.73608019	0.00012175	0.034920594
VC_m-AAGACTAAGGAGATCC	DPallm	0.000120316	0.011592034	0.085600767	0.000120316	0.143575348	0.000120316	0.000120316	0.646572699	0.10268741	0.009490479
VC_m-AAGACTGTCATAGTGC	MPall	0.012480716	0.00776093	0.103583524	8.89E-05	8.89E-05	8.89E-05	8.89E-05	0.817783183	0.024101591	0.033934653
VC_m-AAGATAGGCTTGCTTA	TelA	0.025094629	0.012569935	0.38405071	0.067528213	0.000188683	0.000188683	0.000188683	0.420328457	0.000188683	0.089673325
VC_m-AAGATATTGGACGTCC	TelA	0.020935044	0.000130088	0.219403092	0.060808159	0.000130088	0.000130088	0.000130088	0.657021028	0.000130088	0.041182236
VC_m-AAGATTATCTAGCATA	prethalamus	0.082868702	0.004087197	0.271516658	0.557665513	0.000175466	0.005966485	0.000175466	0.057413931	0.000175466	0.019955117
VC_m-AAGCAGCGGACACGTG	p2A	0.085339528	0.045189832	0.000318427	0.099076078	0.000318427	0.002805148	0.160303507	0.514997832	0.000318427	0.091332793
VC_m-AAGCAGTGAGTGCGAC	DPallm	0.026657819	0.00906563	0.072343241	0.000135856	0.131795166	0.000135856	0.000135856	0.671811227	0.063964759	0.023954591
VC_m-AAGCAGTGGCATCACT	prethalamus	0.062200385	0.020801081	0.088563437	0.182948112	0.000189266	0.007823717	0.000189266	0.543312701	0.014180221	0.079791816
VC_m-AAGCAGTGTAGAATCT	CSPall	0.038728177	0.012945805	0.148680688	0.405039533	0.000131732	0.000131732	0.000131732	0.353139145	0.000131732	0.040939723
VC_m-AAGCATCAAGCGTGAT	DPallm	8.93E-05	8.93E-05	0.049145721	8.93E-05	8.93E-05	8.93E-05	8.93E-05	0.930751495	8.93E-05	0.019477462
VC_m-AAGCCACTATGTCTAA	hypothalamus	0.053173569	0.060767188	0.109035186	0.100783416	0.000444493	0.022807091	0.040799498	0.499493305	0.000444493	0.112251763
VC_m-AAGCCAGGCCGACGTG	p2A	0.000206408	0.04357581	0.143365783	0.028191788	0.000206408	0.007539035	0.220901539	0.517994157	0.000206408	0.037812664
VC_m-AAGCCATCCGTGCTAT	DPallm	0.00018636	0.01805167	0.042543812	0.00018636	0.1978236	0.006056467	0.00018636	0.550833872	0.171102513	0.013028986
VC_m-AAGCCATTATCTGCCA	DPallv	0.090344224	0.007529579	0.044556641	0.000322606	0.641731077	0.010337957	5.18E-05	0.128256693	0.057238451	0.019630974
VC_m-AAGCGTTCGTCTGTCC	CSPall	0.006406616	0.005740034	0.203181117	0.27582342	0.000202207	0.000202207	0.000202207	0.432221405	0.035480106	0.04054068
VC_m-AAGGAGGCACTCAATT	prethalamus	0.053287169	0.005824155	0.105696089	0.132412918	0.000200777	0.008013356	0.000200777	0.64789246	0.000200777	0.046271522
VC_m-AAGGCAGTCTGATCAC	hypothalamus	0.035321274	0.029549319	0.20469463	0.13656771	0.00028308	0.00028308	0.192453425	0.370870094	0.00028308	0.029694309
VC_m-AAGGCATGAACAGCTC	DPallm	0.005649627	0.011235259	0.103357786	8.51E-05	8.51E-05	8.51E-05	8.51E-05	0.824359783	8.51E-05	0.054971982
VC_m-AAGGCCAATTCAATAA	POA	0.030712255	0.037530436	0.338010042	0.074317378	0.000296347	0.011712597	0.142500117	0.317614338	0.000296347	0.047010143
VC_m-AAGGCCGACCTACCTG	p2A	0.004373517	0.070900018	0.088504226	0.294149045	0.000298758	0.000298758	0.146714926	0.29311558	0.000298758	0.101346413
VC_m-AAGGCCGATTCTGAGC	hypothalamus	0.144072863	0.019745334	0.261812911	0.377840462	0.000306231	0.009758711	0.038191345	0.09912797	0.000306231	0.048837942
VC_m-AAGGCCTCGCGAGGAA	meningocyte	0.028442574	0.037435686	0.263957594	0.000135619	0.000476074	0.000831534	0.206350921	0.414772839	0.000135619	0.047461542
VC_m-AAGGCGAACTAGTAGA	DPallv	0.005472554	0.011289023	0.027645153	8.17E-05	0.573703967	0.002201682	7.42E-05	0.291591124	0.062187233	0.025753312
VC_m-AAGGCGACGGTGTCGG	DPallm	0.000121908	0.005762704	0.147366887	0.000121908	0.085535646	0.006400879	0.000121908	0.598828419	0.117942949	0.037796791
VC_m-AAGGCGAGGTTCATGT	POA	0.037444262	0.042616532	0.327162471	0.224665781	0.000284279	0.008317417	0.054324546	0.283766084	0.000284279	0.021134348
VC_m-AAGTACTAAGGTTACG	DPallm	0.000122063	0.014569471	0.205108368	0.013722314	0.001946915	0.000122063	0.000122063	0.682278302	0.001343878	0.080664562
VC_m-AAGTACTGGATGCGCA	prethalamus	0.034724801	0.00013402	0.254831214	0.610316549	0.00013402	0.002748607	0.038057812	0.031197985	0.00013402	0.027720971
VC_m-AAGTCTACCGGTTGGA	CSPall	0.062252081	0.0251893	0.199309452	0.287735312	0.000294824	0.00650023	0.00868143	0.34901535	0.000294824	0.060727197
VC_m-AAGTCTGTCAATTCTT	DPallv	0.024082067	0.028070767	0.093701239	7.36E-05	0.317122986	0.003587043	7.36E-05	0.507965813	9.78E-05	0.025225098
VC_m-AAGTCTTAAGTTGCCA	p2A	0.00020232	0.024842597	0.036089533	0.119969932	0.00020232	0.00020232	0.140041318	0.635724077	0.00020232	0.042523265
VC_m-AAGTGAGCCTGTTACA	POA	0.034660582	0.040555028	0.26204832	0.252701496	0.000269672	0.009973613	0.040027422	0.302332732	0.000269672	0.057161464
VC_m-AAGTGGACGAATCTAC	POA	0.02987783	0.042582204	0.325094145	0.058542882	0.000193999	0.011467253	0.084681615	0.427756619	0.000193999	0.019609454
VC_m-AAGTGGCGAAGTTAAT	ependymocyte	0.061099641	0.028128736	0.138161004	0.248042034	0.00038549	0.014080358	0.160368195	0.28797681	0.00038549	0.061372243
VC_m-AAGTGGCGAGTGTACA	prethalamus	0.142437218	0.000196196	0.359491212	0.050294703	0.000196196	0.000347839	0.007896171	0.400964602	0.000196196	0.037979668
VC_m-AAGTGGTTCCTCGCGT	DPallm	8.98E-05	0.018403261	0.029131481	0.011785656	8.98E-05	0.011442987	8.98E-05	0.911284457	8.98E-05	0.017592759
VC_m-AAGTTAAGCACTATAA	DPallm	8.75E-05	0.012555937	0.063221088	8.75E-05	9.06E-05	0.003416568	8.75E-05	0.875269846	8.75E-05	0.045095983
VC_m-AAGTTACTATTACATC	DPallv	0.254230119	0.038427932	0.079307619	0.008231268	0.567312755	7.44E-05	7.50E-05	0.022650987	8.09E-05	0.029609077
VC_m-AAGTTCCTATTGCTGG	MPall	0.028104378	0.020694227	0.044145527	0.000123032	0.084295782	0.000123032	0.027020819	0.769181575	0.010585792	0.015725836
VC_m-AATAACATGTGCTATG	MPall	0.03201626	0.011371604	0.100756307	8.84E-05	8.84E-05	8.84E-05	8.84E-05	0.824331465	8.84E-05	0.031082242
VC_m-AATAACATGTTACGTC	prethalamus	0.082972087	0.027644215	0.200204531	0.424257626	0.000190623	0.000190623	0.000190623	0.135896899	0.000190623	0.12826215
VC_m-AATAACGTAACTGTGA	p2A	0.012312244	0.107542553	0.000180916	0.094002713	0.000180916	0.000180916	0.206512626	0.520443701	0.000180916	0.0584625
VC_m-AATAACTCTACGATGT	DPallm	0.026818251	0.004971596	0.148741264	0.053145856	0.019514936	0.014894459	5.60E-05	0.654129895	0.031753477	0.045974302
VC_m-AATACGGTACGGCCTA	DPallm	0.016482331	0.011971247	0.155271848	0.000133983	0.000133983	0.01859818	0.000133983	0.752863501	0.000133983	0.044276962
VC_m-AATACGTAGACAGTTA	POA	0.080323157	0.019928424	0.260776562	0.236366256	0.000267663	0.003792869	0.000267663	0.366564317	0.000267663	0.031445428
VC_m-AATACTAACCACTTAT	DPallm	0.000129968	0.016251734	0.085078256	0.000129968	0.083114062	0.000129968	0.000129968	0.789868976	0.000129968	0.025037135
VC_m-AATAGATAGCCTAACC	meningocyte	0.000116054	0.090126763	0.182516482	0.000116054	0.000200824	0.000116054	0.016507874	0.638256938	0.018324299	0.053718658
VC_m-AATAGTATAGTTGTCG	p2A	0.009274098	0.048905129	0.05568603	0.255445116	0.000276485	0.006104772	0.072666089	0.5245722	0.000276485	0.026793595
VC_m-AATAGTGCTCATAGAA	prethalamus	0.058176574	0.041476386	0.121918555	0.241075801	0.000410545	0.015519106	0.057097877	0.33476898	0.000410545	0.129145631
VC_m-AATAGTGGAAGAGCAT	p2R	0.410272685	0.088307621	0.063185554	0.100714606	0.000311372	0.032663027	0.172151026	0.000311372	0.000311372	0.131771365
VC_m-AATAGTTGGTGCTCAG	hypothalamus	0.027838632	0.00827609	0.000138811	0.385505698	0.000138811	0.009639265	0.064591041	0.45291955	0.000138811	0.05081329
VC_m-AATATTAGGCTTCTGG	DPallv	0.250283174	0.014532174	0.026250609	0.000111083	0.272275985	0.002909433	0.145673284	0.125161317	0.111637553	0.051165388
VC_m-AATCCGCCGACCTGAG	DPallm	0.000269015	0.009342791	0.200601443	0.000269015	0.24853166	0.007162352	0.000269015	0.331863742	0.169096139	0.032594829
VC_m-AATCCGCCTGGTCAAT	MPall	5.80E-05	0.017586642	0.103718737	5.80E-05	0.0088306	0.00464452	5.80E-05	0.829701202	0.022821633	0.012522811
VC_m-AATCGAACGGACGGAG	DPallm	0.001530615	0.013513225	0.05884493	8.66E-05	9.80E-05	0.001862608	8.66E-05	0.896705763	0.010635842	0.016635709
VC_m-AATGAAGACGGTTCAG	p2A	0.000145256	0.038927425	0.000145256	0.082888427	0.000145256	0.000145256	0.145475854	0.697025109	0.000145256	0.034956906
VC_m-AATGAATCGGAAGGCA	hypothalamus	0.075819395	0.022625567	0.03394523	0.395951278	0.000203377	0.000203377	0.000203377	0.434108841	0.000203377	0.036736181
VC_m-AATGATTACAACCTAA	hypothalamus	0.060397389	0.035622117	0.120290918	0.137399501	0.000296253	0.006503455	0.035094181	0.565154297	0.000296253	0.038945636
VC_m-AATGCAATCACTGTCG	CSPall	0.000189757	0.017458959	0.16577153	0.4329034	0.000189757	0.004576894	0.000189757	0.265204012	0.016214254	0.097301679
VC_m-AATGCCGACGAGCAAC	TelA	0.081612217	0.019337569	0.359882416	0.036078288	0.000191615	0.003867203	0.000191615	0.456246251	0.000191615	0.042401209
VC_m-AATGGACATCCTACTC	p2A	0.171469186	0.006404924	0.041836315	0.164223379	0.000369083	0.004234903	0.357244269	0.210249419	0.000369083	0.04359944
VC_m-AATGGAGGACCTGGTG	hypothalamus	0.047859393	0.055970225	0.070458116	0.272793337	0.000428055	0.007411104	0.169592517	0.307998508	0.023423614	0.044065131
VC_m-AATGGCATAGTATCAT	prethalamus	0.030107526	0.020970275	0.263531776	0.432832528	0.000291277	0.004480811	0.024886267	0.191662194	0.000291277	0.030946071
VC_m-AATGTACTTAACATCA	POA	0.043152765	0.014263274	0.401474417	0.276758569	0.000190397	0.000190397	0.000190397	0.233778204	0.000190397	0.029811183
VC_m-AATGTCAGGTCATTAC	prethalamus	0.039277388	0.012017818	0.18519412	0.563144857	0.000278635	0.013198315	0.000278635	0.139180637	0.000278635	0.047150959
VC_m-AATTAGCTTAGGTGTA	DPallm	0.039140514	0.008789414	0.194342562	0.031699394	0.000184902	0.003357687	0.000184902	0.681573528	0.000184902	0.040542193
VC_m-AATTCTCAGACGCAAC	DPallm	0.02430841	0.031014717	0.226660202	0.000124864	0.000124864	0.001772079	0.000124864	0.659864827	0.000124864	0.05588031
VC_m-AATTCTCGCACCAGTA	hypothalamus	0.02228177	0.015148577	0.146198225	0.126840784	0.000287701	0.005599887	0.267293061	0.370538785	0.000287701	0.045523509
VC_m-AATTCTTGGATACGGA	DPallm	0.001425219	0.007745098	0.159852315	0.000890952	0.062911185	0.008212342	0.000123784	0.628478444	0.087722087	0.042638573
VC_m-AATTGCATTGAAGAAT	p2R	0.042454718	0.042826513	0.205736698	0.000272706	0.000272706	0.019855021	0.201373299	0.422823303	0.000272706	0.06411233
VC_m-AATTGGCTTGAGTTGC	MPall	0.000167876	0.039954899	0.027976524	0.000167876	0.153782491	0.004144601	0.294640551	0.352609668	0.117809692	0.008745821
VC_m-AATTGGTTATGATACA	p2A	0.004712593	0.022326742	0.026978539	0.457082071	0.000293185	0.007957587	0.151882025	0.279413027	0.000293185	0.049061045
VC_m-AATTGTAGAATCCTAG	DPallm	0.026180747	0.000124183	0.231628261	0.01727894	0.046899484	0.005946626	0.028527337	0.625998351	0.000124183	0.017291888
VC_m-ACAACGTGGAGCTACT	TelA	0.038432216	0.016109961	0.360586712	0.041170683	0.000205129	0.000205129	0.017584497	0.48287111	0.000205129	0.042629434
VC_m-ACAACTAAGGTGTTAT	DPallv	0.094577765	0.013378474	0.034540556	5.32E-05	0.60021255	5.32E-05	5.32E-05	0.078599303	0.144632227	0.033899474
VC_m-ACAATACAGGCGCCGT	hypothalamus	0.081683138	0.02059674	0.05088652	0.437402663	0.000285093	0.000285093	0.025315437	0.331029344	0.000285093	0.05223088
VC_m-ACAATTGGTCGCGTAA	hypothalamus	0.060297024	0.004969228	0.281170018	0.116823342	0.000291673	0.000291673	0.136048927	0.327708797	0.000291673	0.072107646
VC_m-ACAGAATAAGAACCAT	POA	0.046603453	0.073920942	0.310963954	0.188473183	0.022287152	0.005203263	0.107301216	0.205210618	0.000262919	0.039773299
VC_m-ACAGAATAAGATAGTG	POA	0.033343532	0.025434223	0.271707704	0.252598251	0.000199726	0.000199726	0.000199726	0.330017051	0.000199726	0.086100334
VC_m-ACAGAATCCGTTGCTT	hypothalamus	0.039865907	0.037428874	0.180894281	0.22079793	0.000417756	0.005981494	0.138996881	0.351713639	0.000417756	0.023485484
VC_m-ACAGAATCTTGATAAG	p2R	0.018250975	0.130012315	0.171331898	0.000547944	0.000547944	0.019185326	0.262362342	0.204039685	0.062303683	0.13141789
VC_m-ACAGAATGTCTTATTG	hypothalamus	0.066338191	0.018144237	0.093723135	0.213983077	0.000200748	0.004812659	0.000200748	0.54953973	0.000200748	0.052856726
VC_m-ACAGCCAGGCATAAGC	prethalamus	0.083615339	0.024255665	0.269649893	0.171855889	0.000257939	0.003249252	0.087238546	0.320005423	0.000257939	0.039614116
VC_m-ACAGGAACTACAGAAC	p2R	0.013139277	0.058762933	0.083930829	0.088510244	0.000268028	0.017110012	0.339438032	0.332882821	0.000268028	0.065689795
VC_m-ACAGGACTGAGCCGAT	CSPall	0.09721028	0.055374756	0.101197903	0.553324471	0.056827232	0.004413536	0.000195341	0.000337916	0.064642392	0.066476173
VC_m-ACAGGTTCAGTGAACG	p2R	0.000191856	0.016760624	0.028834143	0.000191856	0.00021109	0.01342295	0.385113713	0.490623937	0.010581795	0.054068037
VC_m-ACATAAGCAATGCGGT	POA	0.054434139	0.017817893	0.26352707	0.309991109	0.000285953	0.016212604	0.000285953	0.291368237	0.000285953	0.045791089
VC_m-ACATCGCCACAAGAGG	CSPall	0.000185179	0.021913772	0.190171964	0.078583262	0.12699279	0.055161076	0.000185179	0.406770634	0.057179832	0.062856311
VC_m-ACATCGGCTTACAAGG	DPallm	0.039988261	0.045464301	0.045970204	5.93E-05	7.27E-05	5.93E-05	5.93E-05	0.831951833	5.93E-05	0.03631547
VC_m-ACATCGTCGGTCTACC	POA	0.025751926	0.017489996	0.252112092	0.392183761	0.000134945	0.000134945	0.027053099	0.247289472	0.000134945	0.037714817
VC_m-ACATCTCGACAACCAC	POA	0.019167352	0.022334045	0.418946065	0.32863272	0.000182062	0.003167122	0.000182062	0.184100766	0.000182062	0.023105743
VC_m-ACATGGATGCGTAAGC	hypothalamus	0.063645866	0.019787277	0.230328839	0.28284993	0.000284279	0.000284279	0.039474246	0.326904403	0.000284279	0.036156602
VC_m-ACATGTTCACCGGCAG	POA	0.031793825	0.017293725	0.504285038	0.000146968	0.000146968	0.000146968	0.052023006	0.343818822	0.000146968	0.050197712
VC_m-ACATGTTCCACTGATA	TelA	0.021925604	0.028912541	0.232327165	0.000208172	0.000208172	0.000208172	0.052697421	0.577173998	0.000208172	0.086130584
VC_m-ACATGTTCCAGGACGT	p2R	0.34436909	0.046106949	0.036525428	0.000117551	0.08170122	0.024598917	0.115611084	0.000117551	0.308879929	0.041972281
VC_m-ACATTGAAGGCGGTGC	DPallv	0.081723092	0.014106082	0.172385712	0.235590903	0.000182646	0.000182646	0.016651108	0.458880947	0.000182646	0.020114218
VC_m-ACATTGGTTCACAGTG	hypothalamus	0.056036389	0.03522295	0.053427336	0.318510761	0.000279016	0.000279016	0.219152854	0.281356286	0.000279016	0.035456375
VC_m-ACATTGTACATTCTTG	p2A	0.018917891	0.042839846	0.000202812	0.056716727	0.000202812	0.003752631	0.148943981	0.676793036	0.000202812	0.051427452
VC_m-ACCAAGCACTTGCGCA	POA	0.051647705	0.008189793	0.267703748	0.298997279	0.000185095	0.004337046	0.000185095	0.318921612	0.000185095	0.049647535
VC_m-ACCAAGTGATGGTGAG	DPallv	0.013733292	0.011311884	0.067136951	3.50E-05	0.59136894	0.001367616	3.50E-05	0.106069379	0.168924163	0.040017799
VC_m-ACCAAGTGGCTGTATG	p2A	0.069400762	0.026661375	0.065426892	0.194259785	0.000420401	0.016096216	0.088489093	0.495379621	0.000420401	0.043445454
VC_m-ACCAATGAGCCTCATC	CSPall	0.022536933	0.01011905	0.011021437	0.329212702	0.000194283	0.004131728	0.000194283	0.579818756	0.000194283	0.042576543
VC_m-ACCAGTATGAAGTTCC	p2R	0.112221693	0.049747085	0.068664951	0.015088001	0.000158899	0.011100581	0.47686452	0.241804188	0.000158899	0.024191183
VC_m-ACCATAACTCCTCGTA	TelA	0.016439473	0.025660214	0.290181334	0.137433815	0.000270385	0.003519268	0.095360495	0.392315355	0.000270385	0.038549276
VC_m-ACCATTAGATCGTGGC	ependymocyte	0.276134009	0.084387433	0.184728928	0.29438115	0.000274739	0.000274739	0.126895889	0.000274739	0.000274739	0.032373638
VC_m-ACCGAAGCCGAATTAA	prethalamus	0.017227291	0.034731042	0.290319142	0.523436622	0.00012927	0.001803552	0.053954232	0.000280955	0.00012927	0.077988623
VC_m-ACCGAGAACGTGTTGG	DPallv	0.047173371	0.026296487	0.11409855	0.067302357	0.000188898	0.006080348	0.019441423	0.64074901	0.035536591	0.043132964
VC_m-ACCGCAGGTCGAGTTG	DPallv	0.062922387	0.038525248	0.141258581	0.048365219	0.000282086	0.002668748	0.096046256	0.538475531	0.000282086	0.071173858
VC_m-ACCGGCACCATACTGC	DPallv	0.24322143	0.02429366	0.051259492	7.65E-05	0.551760045	0.010772578	8.86E-05	0.108012207	7.88E-05	0.010436701
VC_m-ACCGGCACGTACGAAC	POA	0.042278454	0.016835384	0.411556401	0.152664954	0.000277802	0.004692509	0.071254016	0.250634934	0.000277802	0.049527744
VC_m-ACCGGCTATCGTGCGG	POA	0.058239896	0.039522672	0.346658104	0.222028224	0.000195045	0.009632727	0.000195045	0.232719009	0.000195045	0.090614233
VC_m-ACCGTACACGACCGTC	prethalamus	0.081482899	0.009955424	0.073610439	0.570888819	0.000186941	0.006079754	0.008274579	0.198840074	0.000186941	0.050494129
VC_m-ACCGTACTATCGGAGG	POA	0.035969174	0.020533033	0.352568894	0.287003616	0.000190616	0.029156673	0.000190616	0.224834296	0.000190616	0.049362466
VC_m-ACCGTAGGCGGAGGTT	DPallm	0.018973125	0.023968397	0.211975044	0.00012755	0.00012755	0.004119847	0.00012755	0.706665962	0.00012755	0.033787425
VC_m-ACCTAATGTTACCAAT	POA	0.04876316	0.047619047	0.367713095	0.040707463	0.000198316	0.018136128	0.000198316	0.418659723	0.000198316	0.057806436
VC_m-ACCTAATTGTCGCTGA	DPallm	0.039702011	0.021179066	0.027195197	0.000125225	0.152903116	0.000125225	0.000125225	0.663354634	0.070492838	0.024797462
VC_m-ACCTATAACGAACTAC	hypothalamus	0.101796292	0.055290927	0.152700067	0.298027954	0.000593697	0.012447282	0.126383182	0.188966395	0.000593697	0.063200506
VC_m-ACCTGCTTATAGTTCG	DPallv	0.042873415	0.033147271	0.21144787	0.056222146	0.291005622	0.004882949	0.000161956	0.267399762	0.042199229	0.05065978
VC_m-ACCTGCTTGAGCCTGG	hypothalamus	0.033509116	0.041952874	0.039274511	0.211693211	0.000302077	0.000302077	0.166456195	0.473316392	0.000302077	0.032891471
VC_m-ACCTGCTTGCTACGAC	prethalamus	0.122445462	0.03135652	0.203102028	0.177553891	0.000403897	0.014581694	0.083277515	0.28027655	0.000403897	0.086598547
VC_m-ACCTGTGGTCACCTCG	MPall	0.054395467	0.066189094	0.090057198	0.000121875	0.02059325	0.01426327	0.557776011	0.147226192	0.000121875	0.049255769
VC_m-ACGAACATAGGATCGG	TelA	0.027601014	0.029613165	0.334742473	0.000197261	0.000197261	0.007244916	0.000197261	0.514308669	0.000197261	0.085700717
VC_m-ACGAACGCACGAGCAC	hypothalamus	0.109905884	0.034557252	0.113845035	0.439988098	0.000302203	0.011573998	0.100897678	0.168649298	0.000302203	0.01997835
VC_m-ACGAAGCTCATCCTCG	DPallm	0.009662377	0.02605026	0.1362736	8.35E-05	8.35E-05	8.35E-05	8.35E-05	0.767135148	8.35E-05	0.060461009
VC_m-ACGACAAGCACTTCAC	DPallm	0.030139536	0.009484466	0.077235681	8.36E-05	0.077278339	0.005725057	8.36E-05	0.78231157	8.36E-05	0.017574402
VC_m-ACGACTGAAGACTTAC	MPall	0.000924403	0.031689568	0.263425958	0.000179405	0.000118312	0.000118312	0.046800762	0.53464407	0.059841217	0.062257995
VC_m-ACGATGACTATTAGAT	hypothalamus	0.015265574	0.015044606	0.217100033	0.35180777	0.000293826	0.000293826	0.328197799	0.045315794	0.000293826	0.026386945
VC_m-ACGATGCGAAGGAGCA	POA	0.047895964	0.015507775	0.312120596	0.217081568	0.000201215	0.000201215	0.055123683	0.306362428	0.000201215	0.045304341
VC_m-ACGATGCTCCAATACA	DPallm	8.09E-05	0.020064441	0.048271424	8.09E-05	0.360389834	8.09E-05	8.09E-05	0.53639497	0.014691767	0.019863798
VC_m-ACGATGTCGCACAATC	prethalamus	0.076555455	0.016509121	0.175564675	0.064485987	0.000288213	0.007849997	0.109584715	0.449584614	0.000258385	0.099318838
VC_m-ACGATGTCGTTGCCAA	hypothalamus	0.031166134	0.0233568	0.346616518	0.174552718	0.000286432	0.012510173	0.112155436	0.250996531	0.000286432	0.048072828
VC_m-ACGATGTTACCTCATT	p2A	0.00020282	0.0566652	0.151774933	0.00020282	0.00020282	0.00755139	0.229247782	0.503445097	0.00020282	0.050504318
VC_m-ACGCAACGAAGAGTAT	DPallm	0.015849509	0.018064481	0.112334179	8.69E-05	8.69E-05	0.006317849	8.69E-05	0.791712912	8.69E-05	0.05537339
VC_m-ACGCCGGCATCACTGG	hypothalamus	0.028183628	0.020012077	0.038375519	0.339881035	0.000183385	0.007304027	0.095326041	0.431588753	0.000183385	0.03896215
VC_m-ACGCGGAAGAGTTCCG	DPallm	8.64E-05	0.004438521	0.045999102	8.64E-05	8.64E-05	8.64E-05	8.64E-05	0.927720027	0.010391923	0.01101864
VC_m-ACGCGTCGGTGAGGTT	p2R	0.010169929	0.030360849	0.164785332	0.168461765	0.000454657	0.000454657	0.258376031	0.297696968	0.000454657	0.068785155
VC_m-ACGCTCAGTGCTATTC	DPallm	8.62E-05	0.007830418	0.10390798	8.62E-05	8.62E-05	8.62E-05	8.62E-05	0.874418516	8.62E-05	0.013325624
VC_m-ACGCTGCGATTAACGA	p2R	0.191177322	0.172613245	0.049878341	0.03146709	0.00062801	0.060412219	0.171262537	0.15511371	0.00062801	0.166819516
VC_m-ACGGCCGTCAACGTAT	prethalamus	0.054320348	0.072382549	0.062389988	0.177469358	0.000247736	0.00464978	0.039686116	0.429834338	0.000247736	0.158772052
VC_m-ACGGCCGTGACATTAA	DPallm	8.93E-05	0.011852022	0.118153718	8.93E-05	8.93E-05	8.93E-05	8.93E-05	0.83596765	8.93E-05	0.033490674
VC_m-ACGGCTATGGCATACC	p2R	0.17881978	0.018650239	0.093907294	0.329944585	0.075444862	0.000167591	0.018753673	0.000167591	0.259629085	0.024515299
VC_m-ACGGCTTAACGATAGT	DPallm	0.051323141	0.02460939	0.066489187	8.68E-05	0.000202645	8.68E-05	8.68E-05	0.799297548	0.02851708	0.029300482
VC_m-ACGGCTTACGTATGCC	POA	0.059974987	0.014331287	0.357771464	0.247861524	0.000189441	0.000189441	0.000189441	0.284184591	0.000189441	0.035118383
VC_m-ACGGCTTCCATCGGAA	prethalamus	0.075676157	0.032965643	0.246013673	0.28212751	0.000230717	0.00455389	0.144087556	0.112120188	0.000230717	0.101993949
VC_m-ACGGCTTGTTCAATCG	prethalamus	0.070316231	0.031492546	0.278072149	0.09763083	0.00027734	0.014160657	0.018176055	0.419681016	0.00027734	0.069915837
VC_m-ACGGTTACATCCGAAG	CSPall	0.019242521	0.039400463	0.1929058	0.335201829	0.000288054	0.004140967	0.000288054	0.377919251	0.000288054	0.030325007
VC_m-ACGGTTCACCTTCCGG	DPallm	5.55E-05	0.014890277	0.154897057	5.55E-05	5.77E-05	5.55E-05	5.55E-05	0.760190099	5.55E-05	0.069687071
VC_m-ACGGTTCGCAAGTAAC	DPallm	0.00122999	0.014189736	0.154970807	8.56E-05	8.56E-05	0.003465952	8.56E-05	0.804041116	8.56E-05	0.021759893
VC_m-ACGGTTCGTACAGTTG	MPall	0.032677582	0.014775515	0.0752865	5.86E-05	5.86E-05	0.000812683	5.86E-05	0.835109198	5.86E-05	0.041104042
VC_m-ACGGTTCGTCCGACCG	CSPall	0.008832585	0.021915368	0.105215924	0.358435058	0.000197137	0.000197137	0.000197137	0.443362297	0.000197137	0.061450222
VC_m-ACGTTAATACAATGAC	p2R	0.034866551	0.077203507	0.168048901	0.00026345	0.00026345	0.01064944	0.518968983	0.077113476	0.00026345	0.112358791
VC_m-ACGTTCACGACTAGGT	prethalamus	0.043193447	0.000197747	0.177580645	0.555734192	0.000197747	0.000197747	0.000197747	0.182567004	0.000197747	0.039935975
VC_m-ACGTTCCATTACCTCA	meningocyte	0.06330698	0.079524316	0.075403609	0.318125538	0.000260722	0.011282394	0.025409559	0.357724199	0.000260722	0.06870196
VC_m-ACGTTCTATGCACGAC	DPallv	0.027525961	0.02963835	0.028476175	0.000112464	0.360502553	0.004323281	0.000112464	0.412289915	0.098481965	0.038536871
VC_m-ACGTTCTGCCATAATC	prethalamus	0.049032559	0.032877313	0.204398269	0.083031743	0.000287107	0.000287107	0.101530196	0.412726935	0.000287107	0.115541662
VC_m-ACTAGATCTGAAGCGG	DPallv	0.0585322	0.022353616	0.089039816	0.133028906	0.294388994	0.006613931	0.000361379	0.088734943	0.261670775	0.04527544
VC_m-ACTATGAGGTTCTGTC	meningocyte	0.050451131	0.145152922	0.222796929	0.006501791	0.000367879	0.070138459	0.065796383	0.285583891	0.000367879	0.152842735
VC_m-ACTATTACCAGGTGCT	DPallm	0.009647136	0.008666035	0.239971519	0.000124378	0.000124378	0.000239205	0.006134239	0.701855735	0.000124378	0.033112999
VC_m-ACTATTAGACAGGCTG	POA	0.129194102	0.026862565	0.3719036	0.103943678	0.000133639	0.011673655	0.000133639	0.309668149	0.000133639	0.046353333
VC_m-ACTCAGGCCTGCAACT	prethalamus	0.000136496	0.010362823	0.35913078	0.526188131	0.000136496	0.000136496	0.023006794	0.042062694	0.000136496	0.038702793
VC_m-ACTCAGTGAGCCTCCA	p2R	0.012273451	0.031282266	0.160650908	0.000295275	0.000295275	0.000295275	0.31403176	0.372229063	0.000295275	0.108351452
VC_m-ACTCCAGGCCGAAGAC	POA	0.03349083	0.01425109	0.400099038	0.165213715	0.000126841	0.014017157	0.08369008	0.258417809	0.000126841	0.030566598
VC_m-ACTCGATTGATATCCA	prethalamus	0.089666758	0.00349551	0.207841649	0.291646275	0.000382493	0.006854255	0.032399819	0.295032095	0.000382493	0.072298654
VC_m-ACTCGTATTGTCAGAA	prethalamus	0.012193862	0.037921267	0.329693939	0.388139907	0.000268403	0.000268403	0.0522005	0.065980956	0.000268403	0.113064361
VC_m-ACTCTAAGCTTGCGCC	hypothalamus	0.034285157	0.026727975	0.000138599	0.272198863	0.000138599	0.008495928	0.105720955	0.529753687	0.000138599	0.022401639
VC_m-ACTCTACTTCCGCATT	MPall	0.036873612	0.015392021	0.118686415	0.000118134	0.026461527	0.002757938	0.000118134	0.770480718	0.000118134	0.028993368
VC_m-ACTCTTGCGGAGAACC	CSPall	0.00012502	0.00012502	0.163277092	0.492058958	0.00012502	0.003674485	0.00012502	0.316924397	0.00012502	0.023439968
VC_m-ACTGACGGCGAATAGT	DPallm	0.011836054	0.014324932	0.066433631	8.09E-05	0.000135718	0.009608197	0.02039884	0.781805033	0.018439692	0.076937028
VC_m-ACTGACGTGATATTGG	POA	0.073089135	0.016861241	0.306431364	0.053074382	0.000195945	0.000195945	0.064411018	0.412563568	0.000195945	0.072981457
VC_m-ACTGACTGTCATCTAC	DPallm	8.18E-05	0.002764875	0.072816989	8.18E-05	0.016609472	0.002749042	8.18E-05	0.884331023	0.003659608	0.016823685
VC_m-ACTGAGCGCAACTCAT	DPallm	0.011440627	0.015571599	0.181723253	0.000128561	0.143212775	0.000128561	0.000128561	0.620550129	0.00032104	0.026794892
VC_m-ACTGTATTCTAGTCCA	TelA	0.053696051	0.006989388	0.347184505	0.052745487	0.000187536	0.011303146	0.000187536	0.474282465	0.000187536	0.053236352
VC_m-ACTTAAGCCAGTAGGA	DPallm	0.020028705	0.021940022	0.139509612	8.95E-05	8.95E-05	8.95E-05	8.95E-05	0.791419066	8.95E-05	0.026655198
VC_m-ACTTGAAGCGAGCGGT	prethalamus	0.009256015	0.016703506	0.251355311	0.45603765	0.000422282	0.011521193	0.035791785	0.187495525	0.007156793	0.02425994
VC_m-ACTTGAGCCGTTCTTA	MPall	0.025199389	0.011139577	0.248144605	0.000137564	8.26E-05	8.26E-05	0.130429265	0.524026742	0.025750352	0.035007369
VC_m-AGAACAGGAGCATGGA	hypothalamus	0.067387244	0.036311001	0.234524508	0.236309939	0.000409754	0.013077896	0.151006212	0.20430395	0.000409754	0.056259743
VC_m-AGAACTTCGATGCGTA	hypothalamus	0.032031843	0.043235852	0.259874089	0.216794404	0.000608208	0.015148075	0.172813118	0.178966347	0.000608208	0.079919856
VC_m-AGAAGCAGCCTAAGCT	p2A	0.000138656	0.062806149	0.000222876	0.178170441	0.000138656	0.000138656	0.130860378	0.515629683	0.000138656	0.111755848
VC_m-AGAAGGATGGTATGAA	POA	0.045067081	0.02698599	0.313723497	0.182009982	0.000269032	0.009933771	0.033782445	0.335973525	0.000269032	0.051985645
VC_m-AGAAGGCGTAGAATAG	DPallv	0.029226738	0.007686363	0.025833767	0.000160416	0.360886991	0.004730273	0.000160416	0.282530633	0.255212708	0.033571694
VC_m-AGAAGTTAACCAGAGC	POA	0.04772749	0.020748535	0.292090919	0.119566957	0.000183854	0.004401729	0.058849623	0.431567351	0.000183854	0.024679687
VC_m-AGAAGTTGAGCGCAAG	CSPall	0.022763028	0.01792443	0.103262498	0.264538952	0.000196755	0.000196755	0.000196755	0.543446196	0.000196755	0.047277876
VC_m-AGACAAGACGTATCGC	hypothalamus	0.059835941	0.020153776	0.230442706	0.014389419	0.000422613	0.00978392	0.254341973	0.384625159	0.000422613	0.025581879
VC_m-AGACATCTTAGCACCT	prethalamus	0.084787124	0.037929927	0.285363322	0.159675889	0.00028304	0.01797346	0.00028304	0.360771192	0.00028304	0.052649968
VC_m-AGACCGACCGCAGACA	p2A	0.03998729	0.02685732	0.000135916	0.15983195	0.000135916	0.000972416	0.14341952	0.593424507	0.000135916	0.03509925
VC_m-AGACCGCCGGCCAATG	MPall	0.001017428	0.035848461	0.101097232	0.000124033	0.00012972	0.002410158	0.117006775	0.649644196	0.066074859	0.026647137
VC_m-AGACCGGACTGTCCAT	POA	0.050056627	0.025239944	0.355111596	0.06763333	0.000293856	0.000293856	0.064350221	0.398735645	0.000293856	0.037991071
VC_m-AGACCGGAGCAACGCT	DPallm	0.00976352	0.029631556	0.137060278	0.00012447	0.00012447	0.003345129	0.00012447	0.76279366	0.002838546	0.0541939
VC_m-AGACCGGTATCCGTGG	TelA	0.001977111	0.015779956	0.329378629	0.020088808	0.000184068	0.002038517	0.057680313	0.521178091	0.000184068	0.051510439
VC_m-AGACCGTCATTAGTTA	DPallv	0.035535685	0.007168166	0.044921545	5.21E-05	0.779647327	5.21E-05	5.21E-05	0.00010601	0.111391823	0.021073046
VC_m-AGACCTATCCTTATAG	DPallv	0.130733634	0.014879748	0.028037938	0.000121012	0.771875649	0.011829439	0.000121012	0.000178981	0.000124184	0.042098403
VC_m-AGACCTTCGCGTGAAC	DPallm	5.97E-05	0.005602257	0.083086161	0.017855331	6.95E-05	5.97E-05	5.97E-05	0.888645323	5.97E-05	0.004502487
VC_m-AGACGCGTGATGCATC	meningocyte	0.066986176	0.20656738	0.17642354	0.026834727	0.000413244	0.000413244	0.041782721	0.390780177	0.000413244	0.089385546
VC_m-AGACGGCCTTACGGAG	p2R	0.000209747	0.015931905	0.073633398	0.27082172	0.000209747	0.000209747	0.28701143	0.291082589	0.000209747	0.060679973
VC_m-AGACGTAGGCGGACCG	hypothalamus	0.072975796	0.037548901	0.000197522	0.516153892	0.000197522	0.000197522	0.346242908	0.000210473	0.000197522	0.026077942
VC_m-AGACGTGGCGTTGAGT	DPallv	0.131111654	0.014351786	0.021753488	5.27E-05	0.682836166	0.001721052	5.27E-05	0.023516749	0.104269909	0.020333709
VC_m-AGACTCATGACCTGGC	MPall	0.022407247	0.036206526	0.049539629	8.90E-05	0.00013448	0.000553461	8.90E-05	0.789813834	0.060512321	0.040654505
VC_m-AGACTCATTGCGGACA	p2A	0.011339837	0.026579605	0.064925364	0.083317758	0.000296544	0.017724052	0.205231397	0.523711677	0.000296544	0.066577222
VC_m-AGACTCCTGTATGGCG	p2A	1.91E-05	0.019491532	1.91E-05	0.092198561	1.91E-05	1.91E-05	0.110015075	0.7156005	1.91E-05	0.062598726
VC_m-AGACTCGACTCCTAAT	TelA	0.030824456	0.015978396	0.405160788	0.000130944	0.000130944	0.000130944	0.004826403	0.462195754	0.000130944	0.080490427
VC_m-AGACTGGTAAGGAGGT	POA	0.027142072	0.033225339	0.420384383	0.19846817	0.000279846	0.010122286	0.048822219	0.203025439	0.000279846	0.058250399
VC_m-AGATAACCAATACGCC	TelA	0.023546825	0.004475814	0.350833421	0.241449391	0.000114366	0.007082633	0.008594907	0.335269463	0.000114366	0.028518815
VC_m-AGATAAGCCACTCATA	prethalamus	0.045088158	0.024755289	0.344060855	0.403442359	0.00020359	0.003491618	0.00020359	0.104820771	0.00020359	0.07373018
VC_m-AGATCAGTCGATAGAA	p2A	0.000190818	0.053980325	0.096807952	0.000190818	0.000190818	0.006745392	0.302127067	0.457416141	0.000190818	0.08215985
VC_m-AGATCTCCGCCTTATT	DPallm	0.006985774	0.005821246	0.061301238	0.068595004	0.005344091	0.003503446	0.016700919	0.765751422	0.040104633	0.025892227
VC_m-AGATGCTCCGTCATCT	hypothalamus	0.099180579	0.031404225	0.19036753	0.085643044	0.000193458	0.000193458	0.134632974	0.437581728	0.000193458	0.020609546
VC_m-AGATTGAGTTAGGAAC	hypothalamus	0.079928433	0.020543375	0.078801006	0.111992533	0.000305319	0.000305319	0.146019522	0.516863411	0.000305319	0.044935765
VC_m-AGATTGCGCCTCGCTC	DPallv	0.000110011	0.01406081	0.026548162	0.000110011	0.49313467	0.002563851	0.000110011	0.300290235	0.116198707	0.046873532
VC_m-AGCACGCTCGATCTAA	DPallv	0.11042117	0.002662223	0.002747623	0.000119979	0.48179213	0.000119979	0.000119979	0.279486229	0.059997487	0.062533201
VC_m-AGCACGGAGGCAGTCA	CSPall	0.003441758	0.002233623	0.205939688	0.340658318	0.000216791	0.000216791	0.000216791	0.391639875	0.000216791	0.055219577
VC_m-AGCACTGCATCCTAGC	TelA	0.074370786	0.056322178	0.220394532	0.000183363	0.000183363	0.006271052	0.000183363	0.578433013	0.000183363	0.063474986
VC_m-AGCAGGTAAGTATCTG	DPallm	0.004222468	0.015206173	0.057196036	5.68E-05	5.68E-05	5.68E-05	5.68E-05	0.862045933	5.68E-05	0.061045377
VC_m-AGCAGGTGCAATGGTT	TelA	0.04653774	0.030153805	0.311780338	0.121297499	0.000283286	0.003840029	0.000283286	0.415686761	0.000283286	0.06985397
VC_m-AGCATGAGCGAATATT	DPallv	0.052770101	0.044917299	0.096369005	7.33E-05	0.428518018	7.33E-05	7.33E-05	0.211705469	0.12336877	0.042131497
VC_m-AGCATGCACCGCGTCA	meningocyte	0.016118894	0.040359792	0.12170434	0.000119989	0.000181914	0.002322494	0.015897623	0.738378907	0.010117587	0.05479846
VC_m-AGCCAGATACTCGAAC	POA	0.053019659	0.026621599	0.232517507	0.125809814	0.000188875	0.00940413	0.018746817	0.499903444	0.000188875	0.03359928
VC_m-AGCCGATGTTCTACTC	POA	0.000187749	0.014157457	0.267346593	0.121274747	0.000187749	0.005323755	0.1209046	0.402975613	0.000187749	0.067453988
VC_m-AGCCGGCCTATTCCAG	p2A	0.000102349	0.029265829	0.000144232	0.140370408	0.000102349	0.009122213	0.126637442	0.660549748	0.000102349	0.03360308
VC_m-AGCCGTAGTGGAGTGC	CSPall	0.040019889	0.030334392	0.072171679	0.427049353	0.003361366	0.005785941	0.000382162	0.296033592	0.025475301	0.099386325
VC_m-AGCCGTATCTTCGTCT	DPallv	0.028103598	0.008428782	0.090293152	0.077382645	0.613170465	0.008059127	5.28E-05	0.046170486	0.103846605	0.024492364
VC_m-AGCCTCCGAACTACCA	p2R	0.331450083	0.063753763	0.146975035	0.118572492	0.178984706	0.029112962	0.007092266	0.000256219	0.000256219	0.123546255
VC_m-AGCGAGAACAGATTCT	p2A	0.000145643	0.052576311	0.000145643	0.083741106	0.000145643	0.000145643	0.183314602	0.625698536	0.000145643	0.053941228
VC_m-AGCGAGGAACTGGTCC	MPall	8.34E-05	0.021427289	0.086724089	8.34E-05	0.000160666	8.34E-05	0.019192478	0.747630884	0.096960901	0.027653503
VC_m-AGCGCATCGTGGTCGA	meningocyte	0.084994287	0.07141926	0.323040068	0.02944036	0.000300113	0.000300113	0.000300113	0.378913037	0.000300113	0.110992534
VC_m-AGCGGAATGTCGCTGT	DPallm	8.47E-05	0.012306821	0.099657896	8.47E-05	0.042850698	0.000510666	8.47E-05	0.732886299	0.058410201	0.053123222
VC_m-AGCGGTACGCCGAGAA	DPallm	8.97E-05	0.013727199	0.058186805	0.027409697	8.97E-05	0.003558557	8.97E-05	0.881031591	8.97E-05	0.015727513
VC_m-AGCGGTGAGTGACATG	p2A	0.00811562	0.057176342	0.000158214	0.056422036	0.000158214	0.020841315	0.171390006	0.60308542	0.000158214	0.082494618
VC_m-AGCGGTGCAGGCATCT	DPallm	9.08E-05	0.014007634	0.070932303	9.08E-05	0.000108895	9.08E-05	9.08E-05	0.866446956	9.08E-05	0.048050263
VC_m-AGCGGTTAATCGAAGT	TelA	0.052637117	0.012488511	0.434654029	0.000127537	0.000127537	0.000127537	0.000127537	0.449794406	0.000127537	0.049788251
VC_m-AGCGGTTAGACTCGCC	DPallv	0.23363919	0.022197707	0.026428277	7.62E-05	0.534325756	7.62E-05	7.93E-05	0.145304233	0.014604746	0.02326833
VC_m-AGCGTGCGCCTGATCG	prethalamus	0.085888803	0.011190256	0.158987312	0.309698477	0.000276994	0.017269574	0.040276957	0.344379004	0.000276994	0.031755628
VC_m-AGCGTGCTTCGCTCAT	p2R	0.000398842	0.082568857	0.125771632	0.127157697	0.008095211	0.008296683	0.310767005	0.257253745	0.000398842	0.079291486
VC_m-AGCGTGGCACCGACAA	prethalamus	0.006880241	0.00655881	0.174487155	0.566187788	0.000198523	0.000198523	0.000198523	0.150986277	0.000198523	0.094105639
VC_m-AGCGTGTATGTACGGT	POA	0.013815358	0.024263909	0.304975676	0.197170982	0.00017732	0.011110368	0.057290988	0.350561428	0.00017732	0.040456651
VC_m-AGCGTTATACCTGTTG	p2R	0.00019932	0.049739418	0.104983749	0.230173091	0.00019932	0.00019932	0.358760383	0.181917628	0.00019932	0.073628452
VC_m-AGCTCGACAGGCGATA	CSPall	0.106009794	0.029495245	0.105651983	0.330545593	0.000286285	0.022141043	0.081399524	0.268350991	0.000259723	0.055859819
VC_m-AGCTGTACGCTGACTC	meningocyte	0.046182852	0.032965488	0.238653739	0.000188896	0.000188896	0.000188896	0.016766415	0.60629328	0.000188896	0.058382642
VC_m-AGCTGTTCCGGTGATT	CSPall	0.00013614	0.012921991	0.089603242	0.44654351	0.00013614	0.00013614	0.00013614	0.414072552	0.000852482	0.035461662
VC_m-AGCTTGAGTCAGGCCG	MPall	0.00017142	0.012045596	0.005066676	0.025835122	0.00017142	0.00623822	0.282868064	0.569120542	0.073172389	0.025310551
VC_m-AGGAATTACGGTGACG	CSPall	0.002855366	0.001921768	0.074075091	0.64501254	8.75E-05	8.75E-05	8.75E-05	0.232628614	8.75E-05	0.043156464
VC_m-AGGACCGTAGATGCTA	DPallv	0.159395332	0.014888452	0.014032108	0.000115312	0.718789878	0.003932782	0.000115312	0.000115312	0.02209037	0.066525141
VC_m-AGGACCTGTACCATTC	DPallm	8.30E-05	0.032930352	0.199026831	8.30E-05	0.000114598	0.001376257	8.30E-05	0.741842713	8.30E-05	0.024377065
VC_m-AGGACGAATGCTTCAA	hypothalamus	0.094160979	0.047553862	0.222339633	0.278886429	0.000317668	0.000317668	0.148572553	0.200436875	0.000317668	0.007096664
VC_m-AGGACGTATCGCCGTA	hypothalamus	0.035089368	0.038459243	0.089731333	0.388570931	0.000282634	0.005286622	0.099281631	0.30884094	0.000282634	0.034174664
VC_m-AGGACGTCGGCACGAA	p2A	0.000324767	0.023479144	0.02849733	0.137336201	0.000324767	0.000993548	0.176493894	0.585863426	0.000324767	0.046362155
VC_m-AGGACTAGGACCGCAG	POA	0.039947809	0.008807366	0.316176098	0.201034429	0.000288894	0.002605753	0.043941477	0.342302022	0.000288894	0.044607258
VC_m-AGGACTGAAGTGCCTT	POA	0.053788232	0.026667532	0.285106464	0.152058959	0.00018995	0.005531373	0.030406817	0.383192628	0.00018995	0.062868095
VC_m-AGGACTGGATGAAGAC	prethalamus	0.029088884	0.01691122	0.123794866	0.319537743	0.000261404	0.010032091	0.084056594	0.327742582	0.055447532	0.033127086
VC_m-AGGAGCATAATCCACT	hypothalamus	0.027502399	0.028001294	0.159493263	0.297392859	0.000309797	0.000309797	0.154927718	0.257513615	0.000309797	0.074239462
VC_m-AGGAGCCGCTGAGTAG	DPallm	0.036908647	0.006283153	0.178048969	0.000131139	0.000131139	0.003541256	0.000131139	0.722912735	0.018887783	0.03302404
VC_m-AGGATAACCGGTCGGA	prethalamus	0.005112484	0.030010157	0.273715414	0.511380657	0.000307496	0.000307496	0.064502976	0.040302921	0.000307496	0.074052905
VC_m-AGGATATCGCGAATAC	POA	0.049813245	0.016529511	0.229913014	0.166228549	0.000283935	0.008398614	0.000283935	0.453793394	0.000283935	0.074471868
VC_m-AGGATTCTACGCCTAG	hypothalamus	0.033342769	0.007999272	0.042638985	0.230742715	0.000291682	0.003498484	0.100952554	0.552807315	0.000291682	0.027434544
VC_m-AGGCAACTAGCGTACC	p2A	0.025061009	0.021527818	0.086572586	0.069905385	0.000284876	0.003572395	0.183547289	0.55826256	0.000284876	0.050981205
VC_m-AGGCAATGTCAGCTGG	DPallm	0.000138616	0.010452891	0.077627777	0.000138616	0.010835179	0.002226825	0.001654403	0.869272766	0.011121401	0.016531526
VC_m-AGGCATTAAGTCTGGC	MPall	0.009724714	0.027114612	0.091802894	0.000174236	0.000174236	0.000174236	0.390429911	0.310510551	0.112868322	0.057026289
VC_m-AGGCATTACTATAGTA	prethalamus	0.029286724	0.034008802	0.132000817	0.502020757	0.000275635	0.01354303	0.000275635	0.281877257	0.000275635	0.006435707
VC_m-AGGCCTGTCTAGTGGC	POA	0.038156138	0.009814176	0.197401922	0.194072806	0.00018376	0.00018376	0.077182024	0.454620601	0.00018376	0.028201053
VC_m-AGGCTGCAGCTCAGGC	meningocyte	0.008451092	0.05593028	0.132283454	0.000127797	0.000129553	0.014775695	0.000127797	0.728286695	0.000127797	0.059759841
VC_m-AGGTCTTCCATCGCCG	p2R	0.000197805	0.023698368	0.143957184	0.403248171	0.000197805	0.000197805	0.263814384	0.119498147	0.000197805	0.044992525
VC_m-AGGTGAAGTGACGACT	hypothalamus	0.099803937	0.028337128	0.303486558	0.000298917	0.000298917	0.000298917	0.099330816	0.421901337	0.000298917	0.045944557
VC_m-AGGTGAGCAATGTCTT	MPall	0.001198952	0.039948418	0.117904035	0.00017422	0.00017422	0.005585109	0.554371237	0.080218581	0.128953068	0.07147216
VC_m-AGGTGATTGGCGGTAT	DPallv	0.092468004	0.005956213	0.057408231	0.000109082	0.417825053	0.003502264	0.000116819	0.297897086	0.107527896	0.017189352
VC_m-AGGTTGAGTAGGAGAT	DPallm	8.27E-05	0.011061312	0.097848503	8.27E-05	8.27E-05	0.006927152	8.27E-05	0.850155549	0.024064085	0.009612452
VC_m-AGTAAGCTCGGCCAAT	prethalamus	0.049729385	0.046632445	0.244557556	0.453647268	0.000200523	0.009484334	0.00696382	0.170254692	0.000200523	0.018329454
VC_m-AGTACCGTTGTACGCC	prethalamus	0.186379437	0.017749554	0.144723563	0.333047689	0.000256324	0.008597029	0.029802308	0.205360677	0.000256324	0.073827094
VC_m-AGTAGACAGTAAGGAG	p2R	0.003526448	0.026527683	0.251798953	0.084291184	0.000194138	0.000194138	0.250278736	0.332346726	0.000194138	0.050647857
VC_m-AGTAGAGCATGGACGT	MPall	0.062703425	0.035668836	0.267598853	0.000187028	0.061316246	0.025744384	0.080682515	0.436331935	0.008795842	0.020970936
VC_m-AGTATTACGGTATTCG	DPallm	0.019736891	0.013238716	0.263321399	0.262328908	0.000178525	0.000178525	0.010662197	0.400455823	0.000178525	0.02972049
VC_m-AGTATTCAGCTGAATG	prethalamus	0.073530779	0.000196102	0.210769078	0.472280499	0.000196102	0.000196102	0.000196102	0.215359119	0.000196102	0.027080013
VC_m-AGTATTCGTCGGTATC	p2R	0.10408721	0.015359677	0.036712862	0.33116857	0.000258871	0.016730042	0.015723441	0.000112025	0.454011279	0.025836023
VC_m-AGTCACTTATTCAAGG	DPallv	0.092450667	0.020618409	0.011215253	8.19E-05	0.488768575	8.19E-05	8.19E-05	0.272913559	0.089832608	0.023955333
VC_m-AGTCCGTGATCACTAC	DPallm	0.007228142	0.001947601	0.009459561	6.21E-05	0.046966915	6.21E-05	6.21E-05	0.906867752	6.21E-05	0.027281581
VC_m-AGTCGCCACTCGGCGA	p2A	0.023394581	0.041984789	0.309817915	0.000293784	0.000293784	0.000293784	0.240355482	0.26890392	0.000293784	0.114368176
VC_m-AGTCGGACCGTGCTTA	prethalamus	0.054687384	0.010702217	0.117511687	0.646444163	0.000116975	0.013344572	0.007079605	0.112794813	0.000116975	0.037201609
VC_m-AGTCGGTCTAATCTGT	p2A	0.004418244	0.050244333	0.073779095	0.000214632	0.000214632	0.000214632	0.208216553	0.591493146	0.000214632	0.070990101
VC_m-AGTGAGTATTCTAAGT	p2A	0.069460996	0.019445098	0.024826693	0.128170582	0.000194105	0.015929845	0.18556572	0.556018751	0.000194105	0.000194105
VC_m-AGTGCAATAACTAACA	prethalamus	0.045817479	0.003372969	0.20484514	0.066527671	0.000174361	0.000174361	0.211845408	0.352940237	0.000174361	0.114128013
VC_m-AGTGCCAGATGCTCTG	p2A	0.043567972	0.055328418	0.149635599	0.191129465	0.000408891	0.017984404	0.221899316	0.296146469	0.000408891	0.023490574
VC_m-AGTGCGCAACATGCGT	p2A	0.000294734	0.019794543	0.062219733	0.266223616	0.000294734	0.003929654	0.135867766	0.440009393	0.000294734	0.071071093
VC_m-AGTGGTATGTCCAAGT	DPallm	8.21E-05	0.01998747	0.125140218	8.21E-05	0.001421725	8.21E-05	8.21E-05	0.814195153	8.21E-05	0.038844707
VC_m-AGTGTCATGGTTGTGG	POA	0.036956672	0.008643846	0.228694201	0.347906916	0.000291089	0.006995008	0.000291089	0.311746461	0.000291089	0.058183628
VC_m-AGTGTCTAGGCTAATA	POA	0.084158804	0.024986854	0.452395897	0.098743134	0.000284434	0.007237957	0.011784683	0.296631588	0.000284434	0.023492215
VC_m-AGTGTTCGAGGATGAA	TelA	0.046444133	0.009214279	0.414642793	0.08239647	0.000286387	0.007523652	0.008853195	0.387332984	0.000286387	0.043019721
VC_m-AGTTAAGACTGGCTCC	MPall	0.027150056	0.019150583	0.092079599	0.000118164	0.000159014	0.000118164	0.555373517	0.131344829	0.154222875	0.020283198
VC_m-AGTTACCTCACCAGCA	prethalamus	0.047601251	0.019066824	0.189634391	0.147998242	0.000263375	0.014244969	0.052160686	0.479298911	0.000263375	0.049467976
VC_m-AGTTAGAAGGACGAAT	TelA	0.078852876	0.003504274	0.34193624	0.000208302	0.000208302	0.000208302	0.000208302	0.532814028	0.000208302	0.041851072
VC_m-AGTTATCCTGAACGAA	MPall	0.00011303	0.040996694	0.000952511	0.00011303	0.00011303	0.01965556	0.532938625	0.202224259	0.164232002	0.038661257
VC_m-AGTTCGGCACATACGG	POA	0.094561278	0.038775297	0.372128494	0.192451946	0.000410066	0.022736724	0.064624506	0.152416256	0.000410066	0.061485368
VC_m-AGTTCGTCTAGTGCAG	DPallv	0.011843359	0.000115091	0.049831036	0.000115091	0.652680474	0.000115091	0.000115091	0.227858692	0.000115204	0.05721087
VC_m-AGTTCGTGCAGACCTT	hypothalamus	0.099055703	0.04186316	0.019479951	0.345715083	0.000421917	0.007075136	0.123925894	0.323581222	0.000421917	0.038460018
VC_m-AGTTGGCACCAGTTAC	p2A	0.000189645	0.048335192	0.132586769	0.00507207	0.000189645	0.010189981	0.306946532	0.45446886	0.000189645	0.041831661
VC_m-AGTTGTACTTAATGGA	p2A	0.000148548	0.042191918	0.000148548	0.000148548	0.000148548	0.000148548	0.192591927	0.723716131	0.000148548	0.040608739
VC_m-AGTTGTCCACAGACCA	DPallv	0.146109617	0.0217158	0.034779453	0.008765264	0.418108715	0.014814208	0.000108915	0.352976951	0.000108915	0.002512161
VC_m-ATAACCTAGAACCTGC	p2A	0.002655191	0.030406262	0.00019297	0.196402963	0.00019297	0.00019297	0.290803529	0.436982078	0.001977709	0.040193356
VC_m-ATAAGGAATAGAACAT	hypothalamus	0.046135104	0.033347413	9.45E-05	0.430312131	9.45E-05	0.004552497	0.120453061	0.318157003	9.45E-05	0.046759382
VC_m-ATAAGTACCACGAGTT	hypothalamus	0.046405385	0.040926793	0.089934615	0.504203337	0.000142321	0.000142321	0.134139747	0.157386056	0.000142321	0.026577104
VC_m-ATAATTAGTTCTACGG	DPallm	0.000133499	0.020942994	0.075266511	5.59E-05	5.59E-05	0.00466073	5.59E-05	0.871674085	5.59E-05	0.027098696
VC_m-ATACAAGGTCAGTAGA	hypothalamus	0.031706145	0.011682346	0.040033674	0.314520462	0.000279963	0.000279963	0.224742764	0.350775811	0.000279963	0.025698909
VC_m-ATACAATTGCGGTATT	hypothalamus	0.090359919	0.058163556	0.272295748	0.248654856	0.000298158	0.002764051	0.000298158	0.247543399	0.000298158	0.079323996
VC_m-ATACATCAAGGATTGC	p2A	0.006226738	0.037052761	0.000195067	0.15274779	0.000195067	0.00653775	0.260552663	0.43673202	0.000195067	0.099565078
VC_m-ATACATCACGCCTTCT	MPall	0.042471489	0.019932447	0.157276023	0.00012163	0.00012163	0.004672499	0.020526139	0.695715699	0.00012163	0.059040815
VC_m-ATACATCACTGTCCGG	TelA	0.048981971	0.025235342	0.352704474	0.071958281	0.000184253	0.000184253	0.000184253	0.455538622	0.000184253	0.044844296
VC_m-ATACGACATCTAGACC	TelA	0.053117707	0.008871598	0.392780855	0.079723514	0.000189811	0.002972822	0.002554337	0.441666095	0.000189811	0.017933451
VC_m-ATACGCTGAGATCAGA	p2A	0.000292896	0.025271106	0.053036156	0.000292896	0.000292896	0.009148544	0.193844743	0.636209056	0.007914312	0.073697395
VC_m-ATACGGCGACTGGTCT	DPallm	0.018324133	0.031745624	0.140401671	8.71E-05	8.71E-05	0.007811937	8.71E-05	0.764362057	8.71E-05	0.037006131
VC_m-ATACTAGCCACTTCGC	POA	0.041627066	0.023445668	0.393558777	0.155930857	0.000284598	0.006109258	0.033459725	0.285828549	0.000284598	0.059470903
VC_m-ATACTAGCCATTAGTT	DPallv	0.140172609	0.011405883	0.060393445	0.006210004	0.512450978	0.01628641	7.50E-05	0.058032672	0.146580338	0.048392703
VC_m-ATACTGGAGGATAACG	MPall	0.029478285	0.014676754	0.05144901	0.000116652	0.020058423	0.000116652	0.425703736	0.403128886	0.031253678	0.024017924
VC_m-ATAGACATGGCTATGG	MPall	0.045682572	0.008429094	0.06005215	8.29E-05	0.006126392	8.29E-05	8.29E-05	0.841319827	8.29E-05	0.0380585
VC_m-ATAGATGCCTAAGCAC	hypothalamus	0.026427868	0.000133788	0.28056013	0.367536763	0.000133788	0.000133788	0.163156675	0.1157807	0.000133788	0.046002712
VC_m-ATAGATTGAGTTCGAG	DPallv	0.251372058	0.0210109	0.044029615	0.000112294	0.61165747	0.005110497	0.000112294	0.000112294	0.040702396	0.025780181
VC_m-ATAGCACCTGCTGTCT	POA	0.038941789	0.020871793	0.274493574	0.124130122	0.000181025	0.008587071	0.016414359	0.482586118	0.000181025	0.033613125
VC_m-ATAGCTATTCGCACTC	prethalamus	0.066141679	0.029045124	0.286994058	0.47755349	0.00019686	0.002916554	0.00019686	0.086348727	0.00019686	0.050409787
VC_m-ATAGCTTCACAACCGT	meningocyte	0.02933824	0.031047726	0.189260789	0.00012607	0.000202417	0.003163745	0.00012607	0.70309704	0.00012607	0.043511832
VC_m-ATAGGCCGATAGAAGT	meningocyte	0.052535977	0.098646274	0.211824496	0.016708922	0.000280671	0.003303676	0.112734366	0.439084593	0.000280671	0.064600353
VC_m-ATAGTACTATGGTTCT	hypothalamus	0.050745934	0.003437764	0.202404393	0.215910663	0.000308625	0.000308625	0.082470225	0.423068948	0.000308625	0.021036197
VC_m-ATAGTCCGCCGTTGGC	prethalamus	0.034996072	0.05956799	0.232042954	0.348868308	0.000284413	0.008083815	0.023254395	0.267573756	0.000284413	0.025043883
VC_m-ATAGTGAGTGAGGATT	hypothalamus	0.105659674	0.024107011	0.000140751	0.185509009	0.000140751	0.011399976	0.072376043	0.578254609	0.000140751	0.022271424
VC_m-ATAGTTAAGCCTGCCG	DPallm	8.46E-05	0.018665038	0.063074968	8.46E-05	8.46E-05	8.46E-05	8.46E-05	0.896553229	8.46E-05	0.021199194
VC_m-ATAGTTAAGGCACGAG	p2A	0.010105626	0.068393256	0.238337044	0.119818035	0.00029426	0.002713241	0.186359738	0.335595425	0.00029426	0.038089115
VC_m-ATAGTTCGCAGCCGTG	p2R	0.008511852	0.043789799	0.310929717	0.000208116	0.000208116	0.003823092	0.366557871	0.183389526	0.000208116	0.082373793
VC_m-ATCACCAGTTCGGCGA	hypothalamus	0.063338191	0.033530629	0.104144565	0.276553512	0.000407816	0.011750101	0.203522622	0.269583211	0.000407816	0.036761536
VC_m-ATCAGATACCAGCTGT	p2R	0.289648495	0.076986145	0.150064927	0.046934129	0.000368502	0.02453384	0.229898913	0.062800143	0.000368502	0.118396405
VC_m-ATCAGTAAGCTCGCCG	prethalamus	0.06453535	0.020337501	0.157402898	0.072347409	0.000186008	0.008734866	0.099133067	0.555376182	0.000186008	0.021760711
VC_m-ATCATTCACCAGATTG	MPall	0.000173111	0.00646414	0.012790837	0.000173111	0.07302688	0.000173111	0.464830244	0.336413943	0.060392182	0.045562442
VC_m-ATCATTGTCCATGCCA	prethalamus	0.020448749	0.028747772	0.292501291	0.536028472	0.000136534	0.002727512	0.000136534	0.109673336	0.000136534	0.009463264
VC_m-ATCCACATGTTGGACC	POA	0.068049131	0.014245903	0.372128216	0.370366652	0.000182205	0.007063892	0.005361798	0.09962184	0.000182205	0.062798158
VC_m-ATCCGAGTACAGGAAT	POA	0.07276702	0.000182745	0.290568028	0.195912013	0.000182745	0.006116875	0.000182745	0.392718188	0.000182745	0.041186895
VC_m-ATCCGAGTACCACGTG	POA	0.070055968	0.034090409	0.288545582	0.280007061	0.000189693	0.001898371	0.000189693	0.311214812	0.000189693	0.013618719
VC_m-ATCCGATGACCTCGGA	prethalamus	0.09963912	0.011831232	0.1365375	0.267717481	0.000273857	0.010190589	0.049910878	0.336581701	0.000273857	0.087043786
VC_m-ATCCGGATCGCCGTAT	CSPall	0.000715248	0.030707648	0.201669855	0.151490749	0.218856063	0.000474422	0.000256762	0.238782365	0.102006586	0.055040302
VC_m-ATCCGGATGACGTAAC	MPall	0.035815555	0.01129394	0.069942855	5.62E-05	0.126405735	5.62E-05	0.065306081	0.657271602	5.62E-05	0.033795622
VC_m-ATCCGGTATCACAAGT	MPall	0.000159584	0.02200156	0.235975801	0.000159584	0.000159584	0.000159584	0.365070787	0.15859427	0.09759638	0.120122866
VC_m-ATCCGTAGCTTCAGTA	p2A	0.000192038	0.069187835	0.167812138	0.042200823	0.000192038	0.016829505	0.20871516	0.451392478	0.000192038	0.043285948
VC_m-ATCCGTGGAACTTCAA	p2R	0.282037922	0.037644454	0.143719393	0.206606668	0.090735767	0.012154248	0.126228214	0.000249818	0.027083665	0.073539851
VC_m-ATCCTCGTTCCAGGCC	DPallv	0.224675374	0.010534005	0.044794013	0.028017778	0.554951094	7.66E-05	0.00013059	0.041799319	0.051157871	0.043863384
VC_m-ATCGAACATGCTAAGC	TelA	0.093971036	0.000178347	0.377565111	0.04999269	0.000178347	0.002520662	0.000178347	0.450967438	0.000178347	0.024269676
VC_m-ATCGCAATGCACTAAC	p2R	0.036262509	0.004519092	0.283637629	0.061021314	0.000274683	0.000274683	0.283914956	0.267132602	0.000274683	0.06268785
VC_m-ATCGCAGTAACTTATT	prethalamus	0.02093291	0.042088576	0.210415531	0.326131233	0.000263116	0.004740009	0.148074155	0.203404173	0.000263116	0.043687183
VC_m-ATCGCAGTCTATGGCA	hypothalamus	0.022853667	0.034650104	0.050220362	0.352858374	0.000277412	0.002073162	0.228412392	0.271035166	0.000277412	0.037341949
VC_m-ATCGGCTCTATGCCTC	DPallv	0.040031772	0.019190206	0.083918115	0.000119636	0.312630875	0.006878967	0.000119636	0.503756046	0.009079473	0.024275274
VC_m-ATCGTAACTACCTCTT	DPallv	0.34288223	0.006735876	0.026638279	7.91E-05	0.467889429	0.005889188	7.91E-05	0.108749993	0.016680304	0.024376514
VC_m-ATCGTACAACTGGCTA	TelA	0.028815352	0.010018081	0.447281702	0.028176696	0.000188209	0.004276989	0.000188209	0.408098977	0.000188209	0.072767577
VC_m-ATCGTACACCTATGCC	prethalamus	0.005444954	0.056096967	0.29443364	0.317121106	0.000187323	0.011663262	0.109656562	0.154407473	0.000187323	0.05080139
VC_m-ATCGTAGCATGTAGAT	POA	0.036103869	0.044694827	0.357447834	0.18231523	0.000189747	0.008266219	0.000189747	0.351887593	0.000189747	0.018715187
VC_m-ATCGTATTACTCGGAG	DPallm	8.64E-05	0.022895042	8.64E-05	8.64E-05	0.005750228	0.005433201	8.64E-05	0.890791764	0.037582731	0.037201573
VC_m-ATCGTCACCATGTCAC	prethalamus	0.014802791	0.010131279	0.317674782	0.374259809	0.00031654	0.001063692	0.062620207	0.168266725	0.00031654	0.050547637
VC_m-ATCGTCAGTTAGTCCA	MPall	0.05554122	0.020333215	0.170214469	0.009772426	0.056418963	5.47E-05	0.013975513	0.650369892	5.47E-05	0.023264897
VC_m-ATCTACAGGAGTGCAC	DPallm	0.024957901	0.009781241	0.142622645	0.056292382	0.000195283	0.002511815	0.000195283	0.71300652	0.014604345	0.035832585
VC_m-ATCTACCATATTCCAG	DPallm	5.63E-05	0.020272344	0.145410773	5.63E-05	0.048271846	5.63E-05	5.63E-05	0.773697166	0.001190856	0.010931853
VC_m-ATCTACTCACATCTCC	p2R	0.000134062	0.016519816	0.0062024	0.094576331	0.000434697	0.000134062	0.332923748	0.456809435	0.048702245	0.043563204
VC_m-ATCTCCTTGCGATACA	hypothalamus	0.077871752	0.047081421	0.420713335	0.044164746	0.000137828	0.00299315	0.085503015	0.186390842	0.000137828	0.135006083
VC_m-ATCTGAAGTATGCACG	DPallm	0.018201736	0.007619152	0.113268741	0.000130199	0.000130199	0.000130199	0.000130199	0.832860276	0.000130199	0.027399102
VC_m-ATCTGACCGGAGTCCT	TelA	0.004981169	0.010554032	0.260291936	0.139410825	0.00017876	0.002757999	0.07967807	0.475833722	0.00017876	0.026134726
VC_m-ATCTGAGGAACGGTTG	p2A	0.000198161	0.026527949	0.036072012	0.149425439	0.000198161	0.005403327	0.175594785	0.512339451	0.000198161	0.094042556
VC_m-ATCTGGATCCTCAGAC	p2R	0.039869004	0.16451328	0.089542875	0.012707939	0.000658558	0.035749906	0.123140976	0.315390263	0.000658558	0.21776864
VC_m-ATCTGTACGCGTCTCC	p2A	0.006613343	0.047947117	0.00019616	0.009339724	0.00019616	0.011096066	0.199085534	0.662026218	0.00019616	0.063303518
VC_m-ATCTTAGACGCCTACT	POA	0.048144461	0.023295447	0.437493684	0.223629859	0.000299663	0.004021292	0.000299663	0.216099851	0.000299663	0.046416416
VC_m-ATCTTCGGACATACTA	POA	0.02997395	0.011817962	0.436513644	0.093859905	0.000140707	0.007302821	0.069509956	0.302960586	0.000140707	0.047779762
VC_m-ATCTTGGCTTCGTCCT	CSPall	0.000128334	0.003954653	0.211594449	0.562010915	0.000128334	0.003735812	0.000128334	0.148049407	0.000128334	0.070141431
VC_m-ATGAAGCTGAATCCAG	DPallm	0.02437784	0.004878274	0.092269925	0.000124553	0.00014392	0.00374731	0.012288061	0.832850556	0.000124553	0.029195005
VC_m-ATGACACTAATCGCAC	DPallm	8.70E-05	0.015470236	0.05686836	0.008439177	0.006916444	8.70E-05	8.70E-05	0.86449304	8.70E-05	0.047464546
VC_m-ATGACCTCACTTAACC	prethalamus	0.072836001	0.085435233	0.254801909	0.474733531	0.000290834	0.003143369	0.000290834	0.086595285	0.000290834	0.02158217
VC_m-ATGAGCTACATGGAAG	TelA	0.040065543	0.013041693	0.374127159	0.137960347	0.000188553	0.000188553	0.000188553	0.400911196	0.000188553	0.033139851
VC_m-ATGATATCTAGTCTTA	p2A	0.029059694	0.030348457	0.20133964	0.000288076	0.000288076	0.005209277	0.35033926	0.286304674	0.000288076	0.096534773
VC_m-ATGCATCCTGACTCAC	DPallm	3.89E-05	0.017915857	0.154614958	0.014234084	0.000249107	3.89E-05	3.89E-05	0.766858493	3.89E-05	0.045972002
VC_m-ATGCATGCCTGCGATG	p2R	0.168272777	0.211175936	0.110725489	0.067757641	0.000387765	0.027199022	0.255162822	0.000387765	0.000387765	0.15854302
VC_m-ATGCATGGTTCCGCCT	hypothalamus	0.036224602	0.04896515	0.157082098	0.120360595	0.000269764	0.000269764	0.107544222	0.452448662	0.000269764	0.07656538
VC_m-ATGCATGTATGTGAGT	MPall	0.057035339	0.029421159	0.210930176	0.009786311	0.000115985	0.00521446	0.00482375	0.61954181	0.000115985	0.063015025
VC_m-ATGCCGTCGATAAGAC	TelA	0.046149977	0.000174968	0.294026725	0.080814458	0.000174968	0.00980549	0.02685402	0.492535909	0.000174968	0.049288518
VC_m-ATGCCGTTGTGAAGCG	meningocyte	0.037021977	0.06905256	0.05710694	0.023032478	0.003486092	0.012274699	0.013703377	0.686249005	0.000179114	0.097893758
VC_m-ATGCTACTGAATAGTA	p2R	0.388001983	0.057985685	0.110332628	0.128457184	0.080265851	0.044855085	0.062531774	0.067257481	0.000277559	0.060034771
VC_m-ATGCTCCAACCTGGCC	DPallm	8.91E-05	0.014297687	0.043876714	8.91E-05	0.067623746	8.91E-05	8.91E-05	0.871029986	8.91E-05	0.002726479
VC_m-ATGCTCCGTTCTACTG	DPallv	0.066497509	0.019029775	0.036559674	0.009874971	0.701016853	0.014977621	7.37E-05	0.000157027	0.111645436	0.040167432
VC_m-ATGCTGAATGCAATAG	hypothalamus	0.063674667	0.027187266	0.117858944	0.200718394	0.000190819	0.011802174	0.019845377	0.51827389	0.000190819	0.040257651
VC_m-ATGCTTACTCTAGGAA	prethalamus	0.047855395	0.031147316	0.160111608	0.455416752	0.000191002	0.006538637	0.039192997	0.210601878	0.000191002	0.048753413
VC_m-ATGCTTGGACGAACTT	prethalamus	0.029166148	0.028049204	0.25437543	0.535409488	0.000192905	0.000192905	0.000192905	0.115988536	0.000192905	0.036239573
VC_m-ATGGAGGCCACGGCTT	DPallm	9.13E-05	0.006410021	0.089756697	9.13E-05	0.182602694	9.13E-05	9.13E-05	0.678386673	0.015558815	0.026919974
VC_m-ATGGAGTAATCGGACC	prethalamus	0.030140512	0.015371901	0.271856928	0.600354743	0.000184583	0.004962022	0.000184583	0.046871903	0.000184583	0.029888242
VC_m-ATGGCATTATGGCTCG	hypothalamus	0.049292964	0.037538489	0.23505093	0.131960506	0.000282715	0.000282715	0.095506866	0.377934341	0.000282715	0.07186776
VC_m-ATGTAAGAGCCACCTC	POA	0.051405636	0.019989517	0.141520346	0.210666091	0.000257327	0.016938094	0.037315649	0.471860065	0.000257327	0.049789947
VC_m-ATGTAATTGTCGTTCG	DPallm	5.72E-05	0.022551861	0.081222353	5.72E-05	7.37E-05	0.002481139	5.72E-05	0.84583883	5.72E-05	0.047603234
VC_m-ATGTACATGAACTCCG	hypothalamus	0.040695305	0.025699556	0.125004573	0.265031423	0.000281167	0.000281167	0.22014779	0.267926182	0.000281167	0.054651671
VC_m-ATGTACCATTATTGTC	meningocyte	0.059503037	0.032345557	0.213825347	0.027136786	0.000174813	0.000174813	0.000174813	0.607419837	0.000174813	0.059070183
VC_m-ATGTACCGATCCAGAA	TelA	0.031685813	0.004133005	0.242636317	0.092007947	0.000182479	0.008622155	0.054814004	0.534518125	0.000182479	0.031217677
VC_m-ATGTACTACCGACTTC	p2R	0.255675236	0.047022535	0.105841885	0.040108507	0.000237572	0.050753642	0.216223096	0.062020971	0.149120877	0.072995678
VC_m-ATGTACTCTGCAGCAC	p2A	0.000202781	0.067056988	0.030824203	0.343953611	0.000202781	0.007902291	0.000202781	0.496926129	0.000202781	0.052525653
VC_m-ATGTAGAAGCGAATAG	POA	0.045711419	0.046234516	0.420497917	0.032298143	0.000209452	0.000603791	0.086084599	0.319475381	0.000209452	0.048675331
VC_m-ATGTAGCCGACCAAGG	CSPall	0.067499936	0.025239602	0.09831328	0.50124649	0.118475175	0.00046839	8.29E-05	0.003239205	0.158605328	0.02682974
VC_m-ATGTAGGTAACCGTAC	DPallm	0.004256951	0.008844334	0.029424238	0.007306504	0.000147884	5.80E-05	5.80E-05	0.846845863	0.043377196	0.059680996
VC_m-ATGTATCGGAATACGG	p2A	0.031874084	0.029912614	0.101647655	0.213771314	0.000307862	0.000307862	0.195154491	0.367786726	0.000307862	0.058929529
VC_m-ATGTATGAGTACCGGA	hypothalamus	0.04858539	0.04495942	0.020704142	0.210373384	0.000283716	0.000283716	0.136147736	0.521112412	0.000283716	0.017266367
VC_m-ATGTCGGATAAGCCGA	MPall	0.010512201	0.055145501	0.158087619	0.000264887	0.000264887	0.000264887	0.458556151	0.11436235	0.097451379	0.105090137
VC_m-ATGTCGTTACCAGACG	meningocyte	0.084340808	0.193818623	0.211547265	0.009397542	0.000383145	0.029734515	0.094236631	0.335573325	0.000383145	0.040585002
VC_m-ATGTGAATCCATACGA	CSPall	0.019661043	0.042468137	0.202514282	0.365203348	0.000200172	0.000200172	0.000200172	0.297200186	0.000200172	0.072152317
VC_m-ATGTGCGTCTGAACAG	p2A	0.00822177	0.024341887	0.041247678	0.155138759	0.000180943	0.004956885	0.260689589	0.44234816	0.000180943	0.062693386
VC_m-ATGTTAAGATTACTGA	DPallm	8.22E-05	0.003319218	0.076142507	0.01851772	9.96E-05	8.22E-05	8.22E-05	0.844289758	8.22E-05	0.057302258
VC_m-ATGTTCGCAGAAGTCT	TelA	0.03114927	0.031563639	0.271797578	0.000191515	0.101647503	0.009066508	0.017394255	0.505057303	0.000191515	0.031940912
VC_m-ATTAAGAACAGCTCCG	p2A	0.000199212	0.011547397	0.121360195	0.210572201	0.000199212	0.000199212	0.207208886	0.398223648	0.000199212	0.050290827
VC_m-ATTAAGAATAACGCTT	DPallm	0.030366609	0.012361823	0.166003071	0.000116463	0.498217224	0.000116463	0.000116463	0.255014981	0.000129723	0.037557178
VC_m-ATTACATTGAAGTATG	p2A	9.51E-05	0.011595614	9.51E-05	0.182422284	9.51E-05	9.51E-05	0.176674201	0.556504876	0.00544484	0.066977663
VC_m-ATTACTCCGTGAAGCG	prethalamus	0.090408861	0.066649596	0.206830341	0.358929732	0.000180032	0.014354689	0.000180032	0.12119049	0.000180032	0.141096195
VC_m-ATTACTGAGTGCCTCC	hypothalamus	0.061985405	0.015254875	0.1990576	0.106256767	0.000493336	0.000493336	0.152756351	0.429579024	0.000493336	0.033629971
VC_m-ATTACTGTCGCATATT	prethalamus	0.015187871	0.028219155	0.276793996	0.390423984	0.000290735	0.000290735	0.043055913	0.159915501	0.000290735	0.085531375
VC_m-ATTAGATAAGACGGCG	p2A	0.000252322	0.050872825	0.067770728	0.070196822	0.000252322	0.005066021	0.251172294	0.425985209	0.054077101	0.074354356
VC_m-ATTAGCCTCACTTCTA	MPall	0.006757867	0.012751951	0.133799186	8.00E-05	8.00E-05	8.00E-05	0.144471251	0.681706639	0.012176945	0.008096118
VC_m-ATTAGTGAGGTATCGC	meningocyte	0.009478825	0.106238382	0.106101337	0.064692563	0.000269438	0.022211282	0.086160208	0.465920311	0.079020008	0.059907647
VC_m-ATTAGTGCTTGGTCAT	p2R	0.000187901	0.03088285	0.059878492	0.002736086	0.191865553	0.000813066	0.469829319	0.205433332	0.000187901	0.0381855
VC_m-ATTAGTTCACAGACTC	CSPall	0.007606698	0.014811557	0.158111486	0.542259509	0.000121854	0.000121854	0.013021498	0.229604222	0.000121854	0.034219468
VC_m-ATTATCACAACTCGGC	CSPall	0.017800442	0.014007345	0.250405376	0.373527418	0.000202395	0.000202395	0.000202395	0.286554368	0.000202395	0.056895471
VC_m-ATTATCGAGTGCAGAT	MPall	0.050299593	7.87E-05	0.028924199	0.005063982	0.226864288	0.002261154	0.009970907	0.623228754	0.034210408	0.019097973
VC_m-ATTATCTAGATTAACG	DPallv	0.044318346	0.012413435	0.094058077	0.248331325	0.000276325	0.003029813	0.076133441	0.48979601	0.000276325	0.031366903
VC_m-ATTATGCCATCGTTAA	POA	0.039121072	0.038253317	0.344801722	0.091433091	0.000393821	0.013789733	0.126034031	0.286252682	0.000393821	0.05952671
VC_m-ATTCAAGATTAGTTGC	hypothalamus	0.061969029	0.021252754	0.217387157	0.101210635	0.000301277	0.005942033	0.052911392	0.501963168	0.000301277	0.036761277
VC_m-ATTCACATAGGATGAG	hypothalamus	0.010405599	0.009212691	0.161125975	0.208601739	0.000282706	0.000282706	0.140577093	0.39720302	0.000282706	0.072025764
VC_m-ATTCACATCTTATTCT	prethalamus	0.026820284	0.023716535	0.197157391	0.553544987	0.000191245	0.001590151	0.074782237	0.06234387	0.000191245	0.059662056
VC_m-ATTCACCTGACCAGTT	prethalamus	0.116819892	0.019578726	0.275532398	0.14906666	0.000415537	0.036709828	0.049988853	0.278225209	0.000415537	0.073247359
VC_m-ATTCACGCTGTTATCG	CSPall	0.004223378	0.000185445	0.104173697	0.266548415	0.055878563	0.000185445	0.000185445	0.334916619	0.161718482	0.071984509
VC_m-ATTCACGTCGCAGGCT	p2A	0.00747863	0.026336421	0.188676777	0.469562338	0.000189562	0.008463841	0.160997089	0.100520368	0.000189562	0.037585413
VC_m-ATTCACTCACGTGCAC	hypothalamus	0.06230237	0.009118781	0.159994383	0.105986762	0.00020118	0.00020118	0.105124334	0.532336719	0.00020118	0.024533111
VC_m-ATTCAGCTCCTACTAA	CSPall	0.012263482	0.04289801	0.135457245	0.360174787	0.000285923	0.010179156	0.016508773	0.374974639	0.000285923	0.046972063
VC_m-ATTCATAGCGAAGCGT	prethalamus	0.063038554	0.034661911	0.411701969	0.193997989	0.000140183	0.000151851	0.045145536	0.161800244	0.000140183	0.08922158
VC_m-ATTCATAGTTCTAACT	TelA	0.037045589	0.019660874	0.188261261	0.054857565	0.000120805	0.000120805	0.000120805	0.640182366	0.000120805	0.059509123
VC_m-ATTCCATTGTGAACGC	DPallm	0.019558225	0.018523307	0.150520458	0.000133896	0.000133896	0.000133896	0.000133896	0.782225752	0.000133896	0.028502775
VC_m-ATTCCGCAACGCCGCT	hypothalamus	0.030107226	0.023378647	0.242579816	0.362620496	0.000194473	0.000194473	0.160933262	0.140618948	0.000194473	0.039178185
VC_m-ATTCCGCTCCATCAGC	POA	0.028044837	0.0719563	0.27404698	0.201157661	0.000282002	0.010633879	0.068307955	0.315085484	0.000282002	0.030202901
VC_m-ATTCCGGTTACATACC	prethalamus	0.102200952	0.044167224	0.193172271	0.290980826	0.00028839	0.002541738	0.002866658	0.309893562	0.00028839	0.05359999
VC_m-ATTCCTGCCTTAACAG	hypothalamus	0.030958856	0.030948545	0.2401128	0.383699798	0.000187743	0.01305514	0.26314328	0.006656977	0.000187743	0.031049117
VC_m-ATTCGCTCGCGGAGGC	prethalamus	0.159436008	0.034921059	0.20498855	0.315585138	0.010870554	0.020242779	0.000270435	0.084714435	0.000270435	0.168700606
VC_m-ATTCGGAAGCTATTAC	DPallv	0.098078492	7.77E-05	0.055104408	7.77E-05	0.518323509	0.009366179	7.77E-05	0.150008649	0.145184861	0.023700741
VC_m-ATTCTACGTGGCAGAT	CSPall	0.002513008	0.016691041	0.064498968	0.449785583	0.000136709	0.000136709	0.000136709	0.416450982	0.000136709	0.049513583
VC_m-ATTCTACTGGTCGTTC	ependymocyte	0.173262719	0.0223871	0.055394608	0.141940505	0.000303545	0.000303545	0.207259165	0.349896641	0.000303545	0.048948627
VC_m-ATTCTAGGACATCAGT	CSPall	0.058795875	0.026445042	0.135903798	0.317148213	0.07830991	0.000281988	0.000281988	0.347619688	0.000281988	0.03493151
VC_m-ATTCTTGAGGCGACGC	TelA	0.020527224	0.000192686	0.345724648	0.000192686	0.000192686	0.002521849	0.000192686	0.564431034	0.027598425	0.038426078
VC_m-ATTCTTGGAGTGATAG	DPallv	0.320299916	0.021657495	0.050399586	0.022537934	0.436112228	0.006667734	0.000103774	0.119433496	0.000157803	0.022630033
VC_m-ATTGACGAGCAGCGAC	POA	0.034280188	0.000197593	0.325801419	0.008043474	0.000197593	0.002724209	0.161697604	0.443547202	0.000197593	0.023313126
VC_m-ATTGACGCCAGCCAAG	meningocyte	0.037204041	0.151616828	0.14422156	0.24280682	0.000407416	0.04261569	0.000407416	0.255133561	0.000407416	0.125179251
VC_m-ATTGCACGACCACTTG	MPall	0.035272348	0.027721838	0.123190782	8.43E-05	0.075980978	8.43E-05	8.43E-05	0.679249426	0.02412326	0.034208489
VC_m-ATTGCAGTTCTTCATT	DPallm	8.98E-05	0.011836278	0.083428049	8.98E-05	8.98E-05	8.98E-05	8.98E-05	0.88874868	8.98E-05	0.015448052
VC_m-ATTGCATATTGTTATC	hypothalamus	0.01600737	0.003942247	0.344152403	0.237542895	0.000131462	0.000131462	0.308706224	0.053803981	0.000131462	0.035450494
VC_m-ATTGCATCACTGACTG	DPallm	0.009581801	0.031006242	0.075260706	8.52E-05	0.022142983	0.001486424	8.52E-05	0.844104249	0.004558407	0.01168883
VC_m-ATTGTTAAGTAGACTA	TelA	0.0163774	0.004209065	0.216928762	0.131957037	0.000129658	0.000881631	0.000129658	0.595225749	0.000129658	0.03403138
VC_m-CAACCGTATTACTGTA	MPall	8.16E-05	0.007001188	0.104685156	8.16E-05	0.039857571	0.002968168	8.16E-05	0.787683995	0.046336797	0.011222278
VC_m-CAACCGTTAACAGACC	TelA	0.028868282	0.015493453	0.299474779	0.00013004	0.00013004	0.00443033	0.00013004	0.583044947	0.00013004	0.06816805
VC_m-CAACGCTTGCTCCTAC	p2A	0.000209343	0.045321951	0.000209343	0.31291859	0.000209343	0.006797452	0.121339433	0.461222767	0.000209343	0.051562434
VC_m-CAACGGCACTCAGTCC	POA	0.012320071	0.00853027	0.31951361	0.202643589	0.000205687	0.000205687	0.000205687	0.422119598	0.000205687	0.034050115
VC_m-CAACTGCAGTGCAATA	ependymocyte	0.096043774	0.019096007	0.113437107	0.099528479	0.000288898	0.000288898	0.195673129	0.418358453	0.000288898	0.056996356
VC_m-CAACTGCTGGAGTTAT	p2A	0.017625623	0.032572489	0.210433318	0.390489307	0.000262659	0.009169329	0.080944294	0.234952137	0.000262659	0.023288185
VC_m-CAACTTGGACATAGAT	DPallm	8.46E-05	8.46E-05	0.181392687	8.46E-05	8.46E-05	8.46E-05	8.46E-05	0.795769629	8.46E-05	0.022245365
VC_m-CAACTTGGTACGATGT	TelA	0.04807235	0.010103159	0.263280493	0.172695742	0.000279301	0.002975933	0.014125557	0.466188751	0.000279301	0.021999413
VC_m-CAAGACCACTATCGAA	prethalamus	0.013493974	0.029816899	0.269317164	0.463083631	0.000182345	0.000182345	0.052100116	0.153651172	0.000182345	0.017990008
VC_m-CAAGATTACCGATCAT	POA	0.010636064	0.027964906	0.325352322	0.059143329	0.000188006	0.000188006	0.170294976	0.356464835	0.000188006	0.04957955
VC_m-CAAGATTCGTCAGCTG	POA	0.036537096	0.026700272	0.164828157	0.212944748	0.000190519	0.000190519	0.015904881	0.528060636	0.000190519	0.014452651
VC_m-CAAGCCGCCATAGAGG	MPall	0.0294326	0.017973454	0.144846157	7.66E-05	0.136472589	7.66E-05	0.019293285	0.600367135	7.66E-05	0.051385032
VC_m-CAAGTACTTCAATAGT	DPallm	5.51E-05	0.007626448	0.058864893	0.019013696	7.98E-05	5.51E-05	5.51E-05	0.87697812	0.016930193	0.020341549
VC_m-CAAGTCCGCTACCGTT	DPallm	8.68E-05	0.038073263	0.073561477	8.68E-05	8.68E-05	0.007616164	8.68E-05	0.837872573	0.002139156	0.040390062
VC_m-CAAGTGAATTGGATGC	DPallm	0.003858955	0.016980912	0.121627224	0.000131058	0.000131058	0.000131058	0.000131058	0.827240277	0.000131058	0.029637341
VC_m-CAAGTGTTCGCCACGC	hypothalamus	0.065569784	0.00662214	0.077754644	0.440647158	0.000306127	0.003632092	0.16020014	0.197243879	0.000306127	0.047717909
VC_m-CAATAACTACATTAAC	DPallm	0.015552333	0.010143907	0.062039324	8.51E-05	0.081647072	8.51E-05	8.51E-05	0.791123397	0.004743551	0.034495162
VC_m-CAATAACTCAAGGCAA	DPallm	0.026697025	0.015766983	0.152317804	0.000126207	0.01152161	0.000266272	0.000126207	0.759465201	0.000126207	0.033586484
VC_m-CAATAAGCGGCCAGAT	POA	0.026387088	0.012353662	0.334796026	0.197371203	0.000192054	0.016777984	0.020286264	0.346767906	0.000192054	0.044875758
VC_m-CAATAATCGTAGGATA	CSPall	0.007682787	0.013257903	0.286886934	0.128175669	0.000126182	0.003470484	0.000126182	0.538176752	0.000126182	0.021970926
VC_m-CAATCCGAGGTGCTAG	TelA	0.027835898	0.010364195	0.291957135	0.000334742	0.000124897	0.000184585	0.000124897	0.633533308	0.000124897	0.035415446
VC_m-CAATCGTCGGAGCATG	hypothalamus	0.081179685	0.010443694	0.256270255	0.206360199	0.000439926	0.012594509	0.109652553	0.281332473	0.000439926	0.041286781
VC_m-CAATGCATTGACGGCA	POA	0.046041846	0.047902757	0.311686327	0.171952265	0.000291274	0.01092621	0.034337764	0.325276105	0.000291274	0.051294176
VC_m-CAATGCGGATGCTGGT	DPallm	8.92E-05	0.021387625	0.136585869	8.92E-05	8.92E-05	8.92E-05	8.92E-05	0.804036497	0.010786018	0.026757789
VC_m-CAATTGAACCGGCTCG	prethalamus	0.085515491	0.023731695	0.190036089	0.509227772	0.000290299	0.000290299	0.015714399	0.133981116	0.000290299	0.04092254
VC_m-CAATTGTTGACGTGAG	DPallm	5.61E-05	0.013612035	0.057997758	5.61E-05	0.01141914	5.61E-05	5.61E-05	0.892314851	5.61E-05	0.024375795
VC_m-CACCAGGCACGCTATC	POA	0.033353383	0.019860514	0.315840461	0.240338105	0.000274735	0.005461102	0.033749496	0.31555119	0.000274735	0.035296277
VC_m-CACCATAAGCTGGCTG	DPallm	0.008603759	0.033502195	0.085822469	8.65E-05	8.65E-05	0.000348358	8.65E-05	0.841208662	8.65E-05	0.030168544
VC_m-CACCGAGTCTTGGACA	DPallm	0.011149782	0.031542125	0.118388751	8.46E-05	8.46E-05	0.004399583	8.46E-05	0.803408133	8.46E-05	0.030773125
VC_m-CACCTAGACGAGCCGG	hypothalamus	0.09340837	0.024378975	0.085781204	0.336590812	0.000224054	0.000224054	0.000224054	0.441455214	0.000224054	0.017489209
VC_m-CACCTATTACTCAGAT	TelA	0.040022681	0.029026373	0.341761024	0.00012326	0.00012326	0.002915424	0.00012326	0.558945307	0.00012326	0.026836151
VC_m-CACCTCGAGCGATGCT	prethalamus	0.065212594	0.015448709	0.187241759	0.342493769	0.00025937	0.00025937	0.072164618	0.272811921	0.00025937	0.04384852
VC_m-CACCTTAGCTATTGTC	MPall	0.000176154	0.078424173	0.033346411	0.000176154	0.000176154	0.000176154	0.319636098	0.419049764	0.127669446	0.021169493
VC_m-CACGACCTCCGTCATA	TelA	0.016897456	0.007562576	0.254382125	0.017821446	0.000203876	0.008540958	0.000203876	0.681231562	0.000203876	0.012952248
VC_m-CACGAGGCCATCCACT	p2R	0.069722604	0.093567977	0.076729972	0.055253836	0.000356725	0.013380943	0.391230432	0.150873129	0.024376887	0.124507496
VC_m-CACGAGGTATAGGTAT	POA	0.019697146	0.03314256	0.299055176	0.034267892	0.000279421	0.001689258	0.058789472	0.535346904	0.000279421	0.017452749
VC_m-CACGATCATACAATTA	p2A	0.039285986	0.001447434	0.24278508	0.094930488	0.000300058	0.003422348	0.207296431	0.361316969	0.000300058	0.04891515
VC_m-CACGCCACAATCGCAC	p2R	0.368060742	0.089330157	0.105386452	0.325848708	0.002392178	0.035320785	0.000277425	0.000277425	0.000277425	0.072828702
VC_m-CACGCTTATCAATCTT	TelA	0.033336834	0.022367886	0.284163244	0.027160663	0.000197109	0.000197109	0.000197109	0.59625457	0.000197109	0.035928367
VC_m-CACGGATTCTCATCAC	MPall	0.041488421	0.006267508	0.152163814	0.000124899	0.100411528	0.000124899	0.000124899	0.615075348	0.015244754	0.068973931
VC_m-CACGGCGACGGTGCCT	POA	0.042358149	0.041614155	0.19737804	0.167621844	0.000408482	0.017162272	0.089129198	0.380366667	0.000408482	0.063552712
VC_m-CACGGCTGCGCTTGGC	DPallm	0.000128101	0.022182983	0.112999382	0.000128101	0.031071059	0.006856061	0.004126802	0.771224156	0.019372388	0.031910969
VC_m-CACGGCTTACTCCGTT	CSPall	0.031900796	0.018395628	0.159268817	0.353827775	0.000277126	0.004140463	0.000277126	0.387171821	0.000277126	0.044463323
VC_m-CACGGTCTTGGTTAAT	POA	0.052023066	0.041186912	0.407724815	0.189151071	0.000301575	0.016159789	0.000301575	0.258432844	0.000301575	0.034416777
VC_m-CACGTACGTAGCTCAT	CSPall	0.036767157	0.006070796	0.167239487	0.252883452	0.000209413	0.000209413	0.000209413	0.488501044	0.000209413	0.047700414
VC_m-CACGTAGGTAGGCTGA	prethalamus	0.100105823	0.015268676	0.108997187	0.375078175	0.00028204	0.008594162	0.006276756	0.315072634	0.00028204	0.070042507
VC_m-CACGTCAAGTGCGATC	prethalamus	0.172093843	0.055287124	0.304151434	0.132979546	0.000182646	0.000182646	0.028902856	0.249885526	0.000182646	0.056151732
VC_m-CACGTCCACGACCTAT	p2A	0.026567122	0.027831466	0.025334739	0.28248886	0.000278549	0.000632256	0.202258349	0.37517248	0.000278549	0.059157631
VC_m-CACGTCCATCTACTGA	DPallm	5.39E-05	0.005695646	0.091565905	5.39E-05	5.39E-05	5.39E-05	5.39E-05	0.8715207	5.39E-05	0.030894196
VC_m-CACGTTGCACATACCG	CSPall	0.01535043	0.021589973	0.226332922	0.418840618	0.000300934	0.000300934	0.004600035	0.278251249	0.000300934	0.034131972
VC_m-CACTACAATATTGCGG	DPallm	0.044639925	0.021715729	0.258427438	0.010750194	0.000188698	0.000188698	0.000188698	0.622911863	0.000188698	0.040800058
VC_m-CACTACTGCGGAATTG	MPall	0.034909158	0.021416676	0.160920735	0.000124917	0.000124917	0.010187926	0.000124917	0.730665745	0.000124917	0.041400092
VC_m-CACTACTGGCTGAACC	POA	0.056358959	0.039705191	0.295675664	0.209110451	0.000176137	0.024619055	0.001914496	0.290391609	0.000176137	0.081872302
VC_m-CACTAGTCGACATCTA	MPall	0.1141921	0.029996124	0.014483715	0.000169035	0.486272945	0.019704942	0.195504368	0.000172958	0.109357393	0.03014642
VC_m-CACTCAATAAGCCGAA	DPallm	3.97E-05	0.008595875	0.030625821	0.006345399	3.97E-05	3.97E-05	3.97E-05	0.95419494	3.97E-05	3.97E-05
VC_m-CACTCAATGGTTCGGA	TelA	0.070395453	0.006214845	0.399883385	0.044933425	0.000204875	0.001932688	0.000204875	0.460745988	0.000204875	0.015279592
VC_m-CACTGGATCGATACGA	DPallm	5.95E-05	0.010421533	0.075954334	5.95E-05	5.95E-05	5.95E-05	5.95E-05	0.875916981	5.95E-05	0.037350094
VC_m-CACTGGCCAGCCAGAT	p2R	0.072571154	0.017336067	0.112263715	0.00026321	0.00026321	0.057296056	0.427055642	0.292258753	0.00026321	0.020428983
VC_m-CACTGGTGAGACGCTT	p2A	0.000197386	0.045904798	0.301014944	0.072075923	0.000197386	0.000197386	0.215677289	0.326528192	0.000197386	0.03800931
VC_m-CACTTGACATTCAGAA	hypothalamus	0.053596828	0.017961398	0.145128924	0.535079687	0.000209954	0.002555178	0.125261641	0.028954962	0.000209954	0.091041471
VC_m-CAGAACGTATCGACTT	DPallv	0.032093804	0.016081525	0.017087357	7.72E-05	0.569119558	0.003165299	7.72E-05	0.204355999	0.119272879	0.038669165
VC_m-CAGAAGTCGCGGTTAT	hypothalamus	0.085801464	0.017297628	0.141739984	0.214363758	0.000276099	0.001558397	0.064598577	0.428222216	0.000276099	0.045865777
VC_m-CAGAATTCTTGAACCA	DPallm	5.44E-05	5.44E-05	0.053810577	5.44E-05	0.000118446	5.44E-05	5.44E-05	0.928338717	5.44E-05	0.017406054
VC_m-CAGACAGTCGGATCTG	ependymocyte	0.072770322	0.036569685	0.062763172	0.24276198	0.000289469	0.000289469	0.127295275	0.417982434	0.000289469	0.038988725
VC_m-CAGACGAATGAGGAAC	hypothalamus	0.021087536	0.028598146	0.346847227	0.312097362	0.000207962	0.000430602	0.125072028	0.128714605	0.000207962	0.03673657
VC_m-CAGACGCAGTAGGTCT	hypothalamus	0.025479556	0.034666839	0.073222084	0.330195182	0.000205149	0.000205149	0.229796786	0.303381954	0.000205149	0.002642152
VC_m-CAGAGGCACTTAAGTC	DPallv	0.00348844	0.002154012	0.026276987	0.000110796	0.396514826	0.000110796	0.000110796	0.318258018	0.226222182	0.026753146
VC_m-CAGAGTCATGTACAGG	TelA	0.024286922	0.011468377	0.411546709	0.000243427	0.00019172	0.016959948	0.00019172	0.492420009	0.00019172	0.042499448
VC_m-CAGATTATCATAACGC	DPallm	0.006317629	0.022104079	0.075684531	8.66E-05	0.279799134	8.66E-05	8.66E-05	0.559668641	0.019273176	0.03689312
VC_m-CAGATTCCGTATGCGA	p2A	0.004170431	0.027861331	0.169986558	0.166476227	0.00027299	0.006780119	0.191991856	0.39945309	0.00027299	0.032734408
VC_m-CAGATTGCCTGTAAGT	p2A	0.046496773	0.061093817	0.060126685	0.000313154	0.000292576	0.000292576	0.286498848	0.492176095	0.000292576	0.052416899
VC_m-CAGCATAGACTAGGCA	TelA	0.00064546	0.000136715	0.302392173	0.000136715	0.000136715	0.000136715	0.091306948	0.577136253	0.000136715	0.027835591
VC_m-CAGCATCCTCGCCACT	TelA	0.074735292	0.025559823	0.339692299	0.032210611	0.000180512	0.003828563	0.000180512	0.484183841	0.000180512	0.039248036
VC_m-CAGCCAGTCCTGTCGG	prethalamus	0.060772904	0.030395313	0.20262269	0.344700304	0.000258246	0.011814529	0.000258246	0.28255774	0.000258246	0.066361781
VC_m-CAGCCATGTCTGCCGT	p2R	0.000235472	0.039644651	0.10582048	0.000235472	0.000235472	0.000235472	0.325864976	0.466389176	0.000235472	0.061103359
VC_m-CAGCCTGGTTGAACTA	POA	0.050441845	0.024607183	0.278283021	0.095774748	0.000184814	0.000184814	0.035139942	0.470529762	0.000184814	0.044669057
VC_m-CAGCGATAACTGAACC	DPallm	0.000134201	0.020147218	0.154582111	0.022875112	0.000134201	0.000134201	0.000134201	0.75764583	0.003803416	0.040409509
VC_m-CAGCGATAATGCGATT	DPallm	0.00788258	0.040373668	0.174593509	0.000123881	0.000134364	0.000123881	0.003116529	0.683469086	0.022268411	0.06791409
VC_m-CAGCTCCTCGGATTCT	prethalamus	0.175585577	0.0461854	0.116656924	0.222333744	0.000259414	0.019350871	0.000259414	0.386779381	0.000259414	0.03232986
VC_m-CAGCTGGATGCGGCTA	DPallm	0.012415928	0.004138918	0.149376163	0.000134924	0.000134924	0.000134924	0.000134924	0.821337785	0.000134924	0.012056584
VC_m-CAGCTTGGTTCGGTCG	POA	0.059578135	0.042693674	0.337549434	0.326374845	0.00029639	0.00029639	0.005868222	0.152352277	0.00029639	0.074694245
VC_m-CAGGACAGAAGGCTGG	POA	0.014725051	0.025947094	0.477901946	0.116007459	0.000144396	0.005915261	0.053016877	0.22575693	0.000144396	0.08044059
VC_m-CAGGACATGGTAATGC	prethalamus	0.054187773	0.053732486	0.14979155	0.268365904	0.000263977	0.018096167	0.110925561	0.269802724	0.000263977	0.07456988
VC_m-CAGGAGCGTATCGCAT	DPallv	0.094131341	0.018470646	0.078395486	0.017813172	0.433029726	0.000168482	0.000168482	0.299513371	0.000170986	0.058138308
VC_m-CAGGCCAACAGCGAGT	DPallm	9.28E-05	0.015354058	0.107593826	9.28E-05	9.28E-05	9.28E-05	9.28E-05	0.847966616	9.28E-05	0.028528437
VC_m-CAGGCCAACGGTCGTA	DPallm	8.88E-05	0.015081224	0.066843706	8.88E-05	0.00763533	8.88E-05	8.88E-05	0.896083465	8.88E-05	0.013912107
VC_m-CAGGCCGTATCTGTTA	p2A	0.004951551	0.02406497	0.279620019	0.019964994	0.000190509	0.000190509	0.19296688	0.436706959	0.023264055	0.018079552
VC_m-CAGGCGAGGTCTTGGA	prethalamus	0.06978987	0.014992383	0.277898653	0.155413942	0.000179675	0.007190834	0.000179675	0.360804426	0.000179675	0.113370866
VC_m-CAGTAATATCACTACG	TelA	0.044975136	0.01105398	0.3910079	0.000191829	0.000191829	0.000191829	0.019870171	0.467748712	0.000191829	0.064576786
VC_m-CAGTACAGTTGTGGAA	hypothalamus	0.02626509	0.030982274	0.00014048	0.415004809	0.00014048	0.004622239	0.049076497	0.42418958	0.00014048	0.04943807
VC_m-CAGTATCTTACACTAA	POA	0.073569295	0.03555077	0.375902115	0.159151579	0.000139224	0.000139224	0.007932085	0.275125505	0.000139224	0.072350977
VC_m-CAGTATGCGTGGCGCT	POA	0.074633591	0.051994738	0.456149246	0.106919346	0.000146895	0.01478489	0.020297214	0.23406436	0.000146895	0.040862827
VC_m-CAGTCAGCCGATCCGG	prethalamus	0.053872481	0.012374486	0.180458631	0.46208678	0.000207823	0.000207823	0.000207823	0.242744734	0.000207823	0.047631596
VC_m-CAGTCTGTGGCGCTGC	DPallm	0.014597318	0.019165482	0.086196701	8.70E-05	8.70E-05	8.70E-05	8.70E-05	0.845759798	8.70E-05	0.033845798
VC_m-CAGTGAACAGCAACGA	hypothalamus	0.023752313	0.016973545	0.05619111	0.249676994	0.000273723	0.006906787	0.274334881	0.335433201	0.000273723	0.036183722
VC_m-CAGTGCCTTGCGGTCT	MPall	0.000117787	0.11176908	0.069820775	0.000117787	0.000155509	0.000117787	0.668242463	0.000182202	0.018820396	0.130656215
VC_m-CAGTTGCGACTTCTCG	hypothalamus	0.120992157	0.061139719	0.101682122	0.144309223	0.000296996	0.014150289	0.000296996	0.483119828	0.000296996	0.073715675
VC_m-CAGTTGCTCACGTGTC	DPallm	0.007253159	0.014221792	0.133097777	0.000123368	0.000152262	0.015587136	0.000123368	0.754568887	0.026305452	0.0485668
VC_m-CATACCTCGATTGTTC	DPallm	8.73E-05	0.021303578	0.094782024	8.73E-05	8.73E-05	0.002503463	8.73E-05	0.840350875	0.008085648	0.032625021
VC_m-CATAGAACATTGAACA	CSPall	0.219677304	0.027650755	0.245205707	0.231660619	0.111199448	0.01160881	0.01806315	0.009341865	0.062649377	0.062942965
VC_m-CATATTCATCCGCATT	TelA	0.041670104	0.00580556	0.465636326	0.000124018	0.000124018	0.003542217	0.000124018	0.45477885	0.000124018	0.028070872
VC_m-CATCAGATACTAATCG	p2A	0.000198337	0.048930173	0.029730367	0.151066378	0.000198337	0.000198337	0.202619989	0.476647622	0.000198337	0.090212123
VC_m-CATCAGGTGCCTGATA	POA	0.057667567	0.025376716	0.400550933	0.117933798	0.000290268	0.007299977	0.000290268	0.346488767	0.000290268	0.043811437
VC_m-CATCAGTAATCAGACA	TelA	0.059689698	0.011481705	0.347600443	0.023338711	0.000181656	0.000181656	0.000181656	0.511801777	0.000181656	0.045361041
VC_m-CATCCGAAGCGTATGG	DPallm	6.03E-05	0.015381639	0.127014152	6.03E-05	6.03E-05	6.03E-05	6.03E-05	0.845946168	6.03E-05	0.011296507
VC_m-CATCCGCCTAAGGAAC	p2R	0.006155183	0.030016857	0.010540483	0.167827076	0.000427518	0.003984093	0.351281069	0.306761897	0.063882344	0.059123481
VC_m-CATCCGGTACCAACGA	meningocyte	0.031392552	0.08602932	0.137280857	0.00011854	0.000149135	0.00326297	0.00011854	0.624611123	0.010211628	0.106825334
VC_m-CATCCGTGCGGTCTAC	POA	0.000212759	0.054901382	0.412967038	0.120180088	0.000212759	0.010138279	0.103970554	0.2471217	0.000212759	0.050082682
VC_m-CATCGCGGTCGGTGCG	hypothalamus	0.035163241	0.032340981	0.049545441	0.336133947	0.000298541	0.000298541	0.030314923	0.493943783	0.000298541	0.021662061
VC_m-CATCGGCCTGCATATC	hypothalamus	0.124351416	0.05282936	0.323955168	0.018682145	0.000442087	0.023311531	0.054181876	0.351900278	0.000442087	0.04990405
VC_m-CATGATAGGCCATGAG	p2A	0.000142601	0.031662283	0.000142601	0.146046876	0.000142601	0.015580098	0.05537391	0.719635252	0.000142601	0.031131176
VC_m-CATGCACGCCGACGGA	TelA	0.067185125	0.000994356	0.337273196	0.000134276	0.000134276	0.003450682	0.000134276	0.541467888	0.000134276	0.04909165
VC_m-CATGCAGAAGTCAGGA	DPallm	5.86E-05	0.013639055	0.07133706	5.86E-05	5.86E-05	5.86E-05	5.86E-05	0.881260844	5.86E-05	0.033411614
VC_m-CATGCATATTCTGCCT	TelA	0.042890663	0.020918397	0.412795245	0.00012818	0.00012818	0.005178323	0.00012818	0.493947344	0.00012818	0.023757309
VC_m-CATGCTCATCTGAACG	DPallv	0.203557898	0.027406035	0.06150138	7.40E-05	0.486959279	0.012776301	7.86E-05	0.157530333	0.04547661	0.004639602
VC_m-CATGTCCACCTGCGTC	p2A	0.000208804	0.006535372	0.054843935	0.103485614	0.000208804	0.000208804	0.184678654	0.60453652	0.000208804	0.045084691
VC_m-CATGTTACCGAAGGCG	p2A	0.000272865	0.014884918	0.173025669	0.246572641	0.000272865	0.01030781	0.215702704	0.28252315	0.000272865	0.056164513
VC_m-CATTAACTATTGTTCC	p2A	0.007320719	0.026117348	0.047506803	0.112239525	0.000280311	0.000280311	0.184673572	0.554684088	0.000280311	0.066617014
VC_m-CATTAGGATAGTGAAT	CSPall	0.077226929	0.020168	0.136935473	0.29547742	0.000178217	0.000178217	0.000178217	0.402158818	0.000178217	0.067320494
VC_m-CATTAGGCAATGGTTA	hypothalamus	0.039534608	0.011267513	0.03993343	0.585086864	0.0001361	0.007689656	0.189686446	0.087447687	0.0001361	0.039081598
VC_m-CATTGCGTGCCACCTT	DPallm	8.36E-05	0.007992522	0.039386894	0.00658045	0.020472621	0.006642254	8.36E-05	0.888921986	8.36E-05	0.029752567
VC_m-CATTGCTATGTTAGCT	MPall	7.73E-05	0.013928276	0.066344293	7.73E-05	0.351565126	0.009644174	0.222810532	0.26142371	0.059193696	0.014935593
VC_m-CCAACTTGCCACCGTA	hypothalamus	0.024780947	0.051159949	0.031460293	0.404629023	0.000284667	0.003397205	0.059103314	0.364012443	0.000284667	0.060887493
VC_m-CCAAGCTGGCCATTGC	DPallv	0.216161231	0.013387532	0.030514011	0.000143711	0.084319578	0.009074037	0.270185702	0.000108919	0.347535373	0.028569905
VC_m-CCAATACCAACACGCC	POA	0.000128649	0.076013972	0.17524294	0.026727316	0.000128649	0.000128649	0.011361876	0.647288031	0.000128649	0.062851269
VC_m-CCAATCTAACGTGACG	DPallm	5.66E-05	5.66E-05	0.074676655	5.66E-05	0.028054614	5.66E-05	0.000959671	0.82834099	5.66E-05	0.067684968
VC_m-CCAATCTTGCCTATGG	hypothalamus	0.020275004	0.030414505	0.131737301	0.204183527	0.000307888	0.008215713	0.076862097	0.446567545	0.000307888	0.081128531
VC_m-CCAATTATGACACTGG	DPallm	0.011898772	0.008190121	0.113068667	0.020949563	0.001166354	8.57E-05	8.57E-05	0.823957069	8.57E-05	0.020512207
VC_m-CCACGAACGCTGCCGC	p2R	0.218312923	0.050110498	0.159913021	0.497402592	0.000123216	0.007902931	0.012918055	0.000227422	0.000126285	0.052963058
VC_m-CCACGATCCTAATCCG	DPallm	0.00145285	0.012985043	0.044692287	5.70E-05	5.70E-05	5.70E-05	5.70E-05	0.91065965	5.70E-05	0.02992531
VC_m-CCACGTCGGTCGCTTC	p2R	0.273468131	0.112804392	0.192857693	0.241874949	0.000264214	0.008399741	0.048504878	0.055991628	0.000264214	0.06557016
VC_m-CCACGTGCCACCTCAA	DPallv	0.012238877	0.015604644	0.078899182	0.000114108	0.347222147	0.013881457	0.000114108	0.369826135	0.109363997	0.052735346
VC_m-CCACGTGGACTGCGGT	DPallm	0.047423205	0.008236645	0.220031165	0.135896188	0.000287812	0.000287812	0.021442438	0.526881141	0.000287812	0.03922578
VC_m-CCACTCCAGCACCTAC	TelA	0.044262056	0.001068538	0.154602783	0.105193185	0.000139273	0.003317417	0.000139273	0.654911581	0.000139273	0.036226622
VC_m-CCAGAACCGTGCATCC	TelA	0.01606638	0.008649433	0.306990181	0.012035382	0.00012093	0.00012093	0.016627625	0.620049575	0.00012093	0.019218634
VC_m-CCAGACAATATCGTTA	hypothalamus	0.054329469	0.037169235	0.193722827	0.249197327	0.000281247	0.000281247	0.153719825	0.244448195	0.000281247	0.066569382
VC_m-CCAGACAGAACCTAAG	POA	0.033605778	0.006022298	0.342169453	0.245739949	0.000186227	0.017045197	0.119189225	0.190439346	0.000186227	0.0454163
VC_m-CCAGACATCGGCACGC	DPallm	8.52E-05	0.032630515	0.063176135	0.026081413	8.52E-05	8.52E-05	8.52E-05	0.840053315	8.52E-05	0.037632849
VC_m-CCAGATAGACGAGGTG	prethalamus	0.014168227	0.036750973	0.235413003	0.565200981	0.000294595	0.00537754	0.065284738	0.000410699	0.000294595	0.076804649
VC_m-CCAGATGATATGTAGG	DPallv	0.05793548	0.044725697	0.003199642	7.81E-05	0.271306682	7.81E-05	0.128447424	0.45610354	7.81E-05	0.038047286
VC_m-CCAGATTGTAGCCTAC	DPallv	0.000123526	0.01281402	0.028689759	0.013175812	0.366921575	0.000123526	0.000123526	0.442200645	0.114854968	0.020972641
VC_m-CCAGCACTCGACTGAC	ependymocyte	0.038129907	0.036853383	0.150380826	0.340445295	0.000273307	0.006572431	0.205529077	0.193601301	0.000273307	0.027941165
VC_m-CCATAGTATTGTCTGC	DPallm	0.02682644	0.015994643	0.101803315	7.96E-05	0.16138258	0.005632849	7.96E-05	0.63549296	0.011849436	0.04085853
VC_m-CCATCTGTGGCATCGT	p2A	0.000206407	0.026801837	0.034472167	0.093111249	0.000206407	0.000206407	0.262464866	0.515329834	0.000496276	0.066704549
VC_m-CCGACAACGTCATCGG	prethalamus	0.028774833	0.026087446	0.171266938	0.539779726	0.000182207	0.010111141	0.000182207	0.188231725	0.000182207	0.035201569
VC_m-CCGACAAGACTGTACT	hypothalamus	0.057524521	0.048951021	0.02697849	0.305176687	0.000418175	0.008731847	0.122025253	0.330322971	0.000418175	0.099452859
VC_m-CCGACAGACTGTGCCT	prethalamus	0.096334977	0.010305555	0.194555472	0.215238337	0.105299596	0.006399767	0.211149086	0.000412338	0.039951394	0.120353477
VC_m-CCGAGGATGACTCGTC	p2A	0.000150123	0.011528204	0.000150123	0.000150123	0.000150123	0.000150123	0.135609961	0.787952049	0.000150123	0.064009049
VC_m-CCGATAATGGAGCCTT	hypothalamus	0.056122593	0.030400379	0.2228623	0.122312189	0.000412999	0.005162475	0.064469742	0.412223801	0.000412999	0.085620523
VC_m-CCGATGGAACATCAGC	hypothalamus	0.039348858	0.031264041	0.138079928	0.276187675	0.000454818	0.005756577	0.133626446	0.31461962	0.000454818	0.060207217
VC_m-CCGATTAGCGAGTGTA	POA	0.03017345	0.014992725	0.387370861	0.037432415	0.000298088	0.006890465	0.040061215	0.412156902	0.000298088	0.070325791
VC_m-CCGATTCCATAAGAGT	meningocyte	0.095009409	0.117493719	0.232930898	0.141273749	0.000407718	0.017707119	0.041870048	0.317913032	0.000407718	0.03498659
VC_m-CCGATTCCTCACTACA	hypothalamus	0.09856962	0.042583713	0.272788055	0.051280405	0.000291977	0.010050134	0.026335307	0.416356181	0.000291977	0.081452631
VC_m-CCGCAAGGTACCGTTG	hypothalamus	0.098220737	0.021202277	0.369727933	0.000579596	0.00020468	0.007972517	0.00978615	0.438101302	0.00020468	0.054000127
VC_m-CCGCAATCCGTGGTTG	TelA	0.053748237	0.012429222	0.102609889	0.036752454	0.000201987	0.000201987	0.000201987	0.73572384	0.000201987	0.057928408
VC_m-CCGCAGTGATCACTGT	meningocyte	0.046838698	0.114883562	0.242689501	0.067736899	0.000259872	0.002836564	0.055462814	0.428518484	0.000259872	0.040513734
VC_m-CCGCATAGTACAGGTT	meningocyte	0.056822983	0.046953706	0.138764666	0.000182861	0.000182861	0.007309091	0.000182861	0.653608774	0.000182861	0.095809335
VC_m-CCGCCATACTTCACCA	DPallm	7.74E-05	0.014301801	0.059375563	7.74E-05	0.223361271	7.74E-05	7.74E-05	0.680745992	7.74E-05	0.021828509
VC_m-CCGCGTATCGTTGCAG	DPallm	0.019933647	0.007838511	0.061317662	8.85E-05	0.013675423	0.00521286	8.85E-05	0.877770516	8.85E-05	0.013985833
VC_m-CCGCGTCGTTGGTCTG	p2R	0.185696895	0.094066514	0.053260533	0.000373817	0.009983911	0.060837384	0.324442125	0.177586755	0.041526274	0.052225791
VC_m-CCGCGTTACCTTGGCG	DPallv	0.143231397	5.36E-05	0.018836868	5.36E-05	0.616424341	0.005325269	5.47E-05	0.137876558	0.047562377	0.030581246
VC_m-CCGCTCAATCTGGAAC	DPallm	0.000132554	0.010972143	0.181937525	0.000132554	0.000132554	0.003825741	0.000132554	0.746979728	0.000132554	0.055622094
VC_m-CCGCTCATACAAGTCA	DPallm	0.004049044	0.004229189	0.126501975	7.80E-05	0.006526308	7.80E-05	7.80E-05	0.816904539	0.021473108	0.020081894
VC_m-CCGCTCGCTAGTCTAA	DPallv	0.000119974	0.004641969	0.021048762	0.000119974	0.474768028	0.000119974	0.000119974	0.425635409	0.054315593	0.019110344
VC_m-CCGCTCTGCTGAATTC	hypothalamus	0.036030738	0.057417415	0.034982055	0.659538289	0.000136269	0.003660802	0.072555922	0.079934536	0.000136269	0.055607707
VC_m-CCGCTGTCACCTGCAA	p2A	0.002472001	0.047678116	0.00010471	0.046886971	0.00010471	0.00010471	0.001825959	0.8766229	0.00010471	0.024095214
VC_m-CCGCTGTTGCCATACG	ependymocyte	0.175574258	0.049757183	0.14454394	0.213808178	0.000402818	0.017783682	0.104993328	0.224591739	0.000402818	0.068142057
VC_m-CCGGAGAAGCTAACCA	p2A	0.001509048	0.030195165	0.148013329	0.163729003	0.000309743	0.002452329	0.092338738	0.473582524	0.000309743	0.087560378
VC_m-CCGGATCTCCGAAGCG	CSPall	0.000196799	0.014535139	0.078875586	0.138032299	0.123990164	0.003680882	0.000196799	0.535875874	0.076406712	0.028209745
VC_m-CCGGCATAGGCAAGTG	TelA	0.060989823	0.029621862	0.165570119	0.000186622	0.077860355	0.000186622	0.000186622	0.554348279	0.000186622	0.110863073
VC_m-CCGGCGAACCGTGCAC	p2A	0.000201746	0.020688573	0.076101349	0.099907653	0.000201746	0.004682554	0.164058176	0.607769981	0.000201746	0.026186476
VC_m-CCGGCGCAGCATGCGA	prethalamus	0.050007123	0.047549484	0.275935502	0.53429986	0.000192869	0.000192869	0.045206915	0.000192869	0.000192869	0.046229639
VC_m-CCGGCGTCTTAATAAG	hypothalamus	0.080142299	0.037604335	0.16246822	0.187552301	0.000409126	0.000750161	0.151765023	0.343892345	0.000409126	0.035007065
VC_m-CCGTATAATCTGGCCG	prethalamus	0.049385119	0.049489063	0.296250013	0.269037606	0.00019034	0.012198071	0.004539154	0.28892164	0.00019034	0.029798654
VC_m-CCGTCTTATGGACGAG	POA	0.038098598	0.027198007	0.370986198	0.089946606	0.000292937	0.001218603	0.000292937	0.437802847	0.000292937	0.03387033
VC_m-CCGTGAAGGATAACAG	prethalamus	0.062768108	0.031975844	0.152253116	0.382237294	0.000268515	0.011938514	0.069355478	0.266305122	0.000268515	0.022629495
VC_m-CCTAACTTATGTTGGA	CSPall	0.024445258	0.022396591	0.199239415	0.100329441	0.158551029	0.017789462	0.000267481	0.351902037	0.045011397	0.08006789
VC_m-CCTAAGCATGCCTTGT	prethalamus	0.035721898	0.041800531	0.24583543	0.130397515	0.000268823	0.009228393	0.143465018	0.309570194	0.000268823	0.083443374
VC_m-CCTAATAGCGGACAGA	TelA	0.037760087	0.028203796	0.313275099	0.021503289	0.000189943	0.00762782	0.000189943	0.550603922	0.000189943	0.040456159
VC_m-CCTAATCCACAAGGAT	CSPall	0.128938323	0.028751973	0.039264617	0.49884504	0.000268012	0.011318126	0.000268012	0.221367706	0.000268012	0.070710178
VC_m-CCTAATGGCACTGTTC	hypothalamus	0.085700606	0.013591828	0.009716069	0.412971334	0.000286637	0.000286637	0.300928956	0.149233699	0.000286637	0.026997597
VC_m-CCTACACCGACATTAC	p2R	0.134532673	0.120041515	0.02222624	0.000430512	0.000430512	0.013402761	0.453715732	0.106988634	0.034915582	0.11331584
VC_m-CCTACCACTCCAGTTA	prethalamus	0.037120156	0.015007784	0.174716887	0.478577466	0.000187671	0.000187671	0.000187671	0.247645964	0.000187671	0.046181057
VC_m-CCTACGAGCTGGCCGG	prethalamus	0.061581049	0.022652764	0.202463268	0.346500247	0.000280086	0.001873969	0.00925303	0.283742744	0.000280086	0.071372759
VC_m-CCTAGCCTAGTACCGG	p2A	0.007757235	0.03276821	0.316148446	0.410599636	0.000141529	0.003363163	0.169810587	0.026913457	0.000141529	0.032356209
VC_m-CCTAGCCTTCATCGGC	p2A	0.000204405	0.030782419	0.303596163	0.000204405	0.000204405	0.000204405	0.189273459	0.413832607	0.000204405	0.061493328
VC_m-CCTATCTATCAATCGC	TelA	0.027009927	0.042020711	0.260579677	0.000213648	0.000213648	0.000213648	0.000213648	0.618054929	0.000213648	0.051266514
VC_m-CCTATGCCAGCAATCC	p2R	0.159013576	0.143662105	0.142416163	0.180571542	0.000371185	0.015153172	0.305937004	0.000371185	0.000371185	0.052132882
VC_m-CCTATGCCTTCTTGTT	hypothalamus	0.083218349	0.044185687	0.148349285	0.100968137	0.000293461	0.000293461	0.127354955	0.442130284	0.000293461	0.052912918
VC_m-CCTATGTCTTACCGGC	prethalamus	0.1028264	0.038461936	0.343120426	0.373839029	0.00019901	0.016810774	0.029415188	0.022930435	0.00019901	0.072197793
VC_m-CCTCACCTAGTGGCAA	hypothalamus	0.073862916	0.041823535	0.110036456	0.0873292	0.000431997	0.014416023	0.158285999	0.436446113	0.000431997	0.076935764
VC_m-CCTCACGTTACTCGCA	POA	0.04005897	0.03186829	0.319661876	0.220405763	0.000268981	0.003478101	0.023249287	0.321010183	0.000268981	0.039729566
VC_m-CCTCGATAGAATAGGA	prethalamus	0.100089359	0.031072607	0.113493731	0.493253874	0.000123278	0.000123278	0.000123278	0.217991457	0.000123278	0.043605859
VC_m-CCTCGGATCTTGCGGT	prethalamus	0.11722498	0.000201947	0.141413006	0.451950091	0.000201947	0.000201947	0.000201947	0.244715133	0.000201947	0.043687054
VC_m-CCTCGGTATGACAGTA	hypothalamus	0.105521854	0.061916078	0.190022895	0.0211095	0.000402281	0.015086905	0.028371165	0.485303247	0.000402281	0.091863794
VC_m-CCTCTACCGTGATTGG	p2A	9.68E-05	0.009111565	9.68E-05	0.191661079	9.68E-05	0.00049782	0.160831058	0.601433628	9.68E-05	0.036077486
VC_m-CCTCTAGCTGGTCCGC	TelA	0.034823624	0.018291451	0.244182613	0.000138185	0.000138185	0.000138185	0.000138185	0.653031111	0.000138185	0.048980276
VC_m-CCTGAAGCGTATAGCA	DPallm	0.006518424	0.014803762	0.091284626	5.53E-05	6.15E-05	5.53E-05	5.53E-05	0.847983705	5.53E-05	0.039126671
VC_m-CCTGCTCGCCGTCCAG	DPallm	0.028575745	8.44E-05	0.050198313	8.44E-05	0.177738333	8.44E-05	8.44E-05	0.722277469	8.44E-05	0.020788294
VC_m-CCTGGATCTAGAGCCA	DPallv	0.04896035	0.026770083	0.133498826	0.081963137	0.000190566	0.000190566	0.053944503	0.610599165	0.000190566	0.043692237
VC_m-CCTGGATTGCGTAACA	TelA	0.045636261	0.004149708	0.265990383	0.000131882	0.000131882	0.000131882	0.000131882	0.644533226	0.000131882	0.039031013
VC_m-CCTGGCTTATGGTCTG	ependymocyte	0.12394994	0.068008456	0.251799074	0.030780458	0.000277172	0.000277172	0.216682659	0.25518797	0.000277172	0.052759927
VC_m-CCTGTCCTCAGTTGTA	DPallm	8.34E-05	0.031797498	0.03728435	0.006982694	8.34E-05	0.010114865	8.34E-05	0.865734346	0.017946717	0.029889432
VC_m-CCTGTCTGATAGGTGA	p2A	0.00930222	0.09525127	0.000196232	0.000196232	0.000196232	0.010404641	0.408563043	0.407005912	0.000196232	0.068687984
VC_m-CCTGTCTGCATAGGTC	prethalamus	0.010654283	0.028023941	0.183829348	0.525828507	0.00017943	0.008000659	0.004792429	0.183696594	0.00017943	0.054815378
VC_m-CCTTCCAACCTTCAGA	DPallm	6.11E-05	0.028485574	0.057323336	6.11E-05	6.11E-05	0.002198226	6.11E-05	0.890386903	6.11E-05	0.021300364
VC_m-CCTTCCGCTCCGGCAT	p2A	0.028063105	0.048223505	0.122952031	0.000282287	0.000282287	0.012583291	0.302137986	0.452068583	0.000282287	0.033124639
VC_m-CCTTGTCTTACGGTTC	DPallm	0.023640394	0.011958412	0.052614886	8.12E-05	0.235260472	8.12E-05	8.12E-05	0.587324173	0.061677181	0.02728086
VC_m-CCTTGTGATGGTCTAG	prethalamus	0.013703464	0.048718058	0.178940619	0.408936293	0.000179354	0.0106928	0.010634558	0.20712315	0.000179354	0.120892351
VC_m-CGAACCAGAAGTCTGG	prethalamus	0.040506788	0.007703835	0.2180188	0.634960808	0.000125844	0.000125844	0.000125844	0.076446625	0.000125844	0.021859769
VC_m-CGAACTACAGATGTAA	meningocyte	0.000127992	0.036413734	0.115334029	0.000127992	0.000127992	0.000127992	0.000127992	0.738504329	0.043701748	0.0654062
VC_m-CGAAGACCGCCAGGCG	meningocyte	0.014976249	0.080638703	0.194508255	0.000117607	0.000122787	0.00633269	0.000116195	0.615721285	0.000116195	0.087350034
VC_m-CGAATGGACCGTCTTG	ependymocyte	0.131662522	0.045524643	0.196331954	0.261172813	0.00038753	0.003148685	0.176137526	0.14363796	0.00038753	0.041608836
VC_m-CGAATTACTGCTCCGG	POA	0.049804691	0.011662431	0.423822147	0.187413184	0.000297484	0.003876993	0.000297484	0.280901171	0.000297484	0.041626929
VC_m-CGACAAGTACTCCTTA	MPall	0.054316495	0.024168021	0.21152727	0.065201256	0.000154483	0.000112334	0.104782008	0.442221376	0.033907007	0.063609749
VC_m-CGACAATTATTCTGTC	p2A	0.07475722	0.038174647	0.262875031	0.000211745	0.000211745	0.000211745	0.203727638	0.370899244	0.000211745	0.048719239
VC_m-CGACCAGAAGGATCCG	p2A	0.000202986	0.037343732	0.051630542	0.291739854	0.000202986	0.000202986	0.071339486	0.479958368	0.000202986	0.067176071
VC_m-CGACCAGATTCAGTGA	DPallm	0.031374358	0.01134976	0.083557725	5.27E-05	0.000114676	0.001566415	0.028807771	0.751324516	0.062144971	0.029707105
VC_m-CGACCAGCCTTGATTA	hypothalamus	0.042753231	0.049415295	0.189539756	0.092036719	0.000277582	0.000277582	0.109665318	0.389381271	0.000277582	0.126375665
VC_m-CGACGCAACATGGCGA	POA	0.025030252	0.016542755	0.289009609	0.208748865	0.000191472	0.000191472	0.000191472	0.425383538	0.000191472	0.034519091
VC_m-CGACGCAGCCTTAGTC	hypothalamus	0.061693052	0.023471352	0.346192042	0.000315671	0.000315671	0.000315671	0.231045598	0.296269645	0.000315671	0.040065625
VC_m-CGACGCTCCGCACGTG	MPall	0.024234572	0.025177974	0.137943205	0.000167401	0.000167401	0.000167401	0.491003138	0.204429751	0.074803438	0.04190572
VC_m-CGACTAATGTTAGGCT	TelA	0.044708664	0.019746578	0.274040739	0.019541083	0.000130731	0.000130731	0.000130731	0.594989934	0.000130731	0.046450077
VC_m-CGACTAGGAGATAAGC	MPall	0.026655158	0.038117255	0.135432562	0.000127388	0.000127388	0.003556792	0.000127388	0.747838349	0.000127388	0.047890331
VC_m-CGACTAGGTCCTTAAC	MPall	0.000121069	0.008059672	0.056359767	0.013983352	0.000121069	0.004879924	0.212398627	0.625130342	0.020212553	0.058733627
VC_m-CGACTTCACTCGGCAT	p2R	0.064654096	0.115071714	0.125478605	0.01561057	0.00026191	0.022066593	0.064205337	0.482100483	0.00026191	0.110288783
VC_m-CGACTTCGCAAGCGGT	TelA	0.018297552	0.017269968	0.264032117	0.069259774	0.00029136	0.00373006	0.063782236	0.514521107	0.00029136	0.048524465
VC_m-CGAGATGCGGTATGCG	DPallm	9.41E-05	9.41E-05	0.088718414	9.41E-05	9.41E-05	9.41E-05	9.41E-05	0.886381986	0.001815352	0.022519501
VC_m-CGAGCGAGCCACGCTA	DPallm	5.91E-05	0.007623227	0.084096689	0.008128778	5.91E-05	5.91E-05	5.91E-05	0.851965938	0.019692427	0.028256642
VC_m-CGAGCGTGGACTGGAA	POA	0.025497029	0.030143128	0.258406617	0.33824513	0.000188293	0.004768995	0.000188293	0.296769071	0.000188293	0.045605149
VC_m-CGAGCTATGTCCTCGC	DPallm	0.013855111	0.018678207	0.201785829	0.000128806	0.000207445	0.002179431	0.000128806	0.728687968	0.000128806	0.034219592
VC_m-CGAGCTTAGAATACCT	ependymocyte	0.277281217	0.057747874	0.052989264	0.340125505	0.000184501	0.01182447	0.110454767	0.113265407	0.000184501	0.035942495
VC_m-CGAGGAAGACTTAGAT	p2A	0.02622219	0.051213977	0.07199735	0.137309104	0.00019758	0.004253522	0.092484994	0.569540958	0.00019758	0.046582745
VC_m-CGAGGAGCGTTCGTTA	hypothalamus	0.047226383	0.019019684	0.119877702	0.353013465	0.000278465	0.000278465	0.098218219	0.306015215	0.000278465	0.055793938
VC_m-CGAGGAGTCTAAGGAT	prethalamus	0.027572618	0.019931178	0.240925961	0.460605206	0.000302551	0.003619053	0.028568204	0.170940825	0.000302551	0.047231852
VC_m-CGAGGATTCGATCATA	hypothalamus	0.040777812	0.028855531	0.327798034	0.162082662	0.000302544	0.015329296	0.170103397	0.236602826	0.000302544	0.017845354
VC_m-CGAGTCACTCATAGAT	MPall	0.000238407	0.086159229	0.04167212	0.000238407	0.068033617	0.011822529	0.383135486	0.166019895	0.190820852	0.051859457
VC_m-CGAGTCATCCGCACCA	p2R	0.082320359	0.060046227	0.024805344	0.032958881	0.025895707	0.004530084	0.582802452	0.169313945	0.007376876	0.009950125
VC_m-CGAGTGCGGCTCGTGG	p2A	0.00010473	0.049730869	0.227912369	0.00010473	0.00010473	0.00010473	0.190986705	0.447206146	0.00010473	0.083640259
VC_m-CGATAAGAATTCCAGT	p2R	0.008996848	0.086156947	0.141849458	0.033634512	0.000381541	0.011503111	0.271033432	0.356669098	0.018101391	0.071673663
VC_m-CGATAAGGTGCCTGAC	hypothalamus	0.022410042	0.042682467	0.102103295	0.306388117	0.000283819	0.000283819	0.328832368	0.168928415	0.000283819	0.027803841
VC_m-CGATGAGGCCAACGTA	hypothalamus	0.028988886	0.045123083	0.12247503	0.326737667	0.000308278	0.005407966	0.059479136	0.388623238	0.000308278	0.022548437
VC_m-CGATGATCAGCTATAA	DPallm	5.66E-05	0.005128502	0.079476372	5.66E-05	5.66E-05	0.002849659	5.66E-05	0.905950516	5.66E-05	0.006312063
VC_m-CGATGCACCAGGCCTC	p2A	0.009874157	0.019989236	9.66E-05	0.200728073	9.66E-05	0.003623878	0.142446817	0.556738268	9.66E-05	0.066309798
VC_m-CGATGTCCGACTACAG	p2R	0.01403405	0.022364118	0.150564014	0.088255438	0.000432769	0.010232438	0.320908363	0.363831868	0.000432769	0.028944173
VC_m-CGCAACCATGCACCGA	MPall	0.003864622	0.029460136	0.025874212	0.000112918	0.169270746	0.003168766	0.45424791	0.067365616	0.231013828	0.015621246
VC_m-CGCACGGCTGTCAGGT	CSPall	0.016454639	0.046406216	0.11082969	0.306670743	0.000190191	0.00430644	0.000190191	0.474820451	0.000190191	0.039941248
VC_m-CGCACGTATGAAGGCC	TelA	0.025920679	0.008644066	0.242431623	0.140571168	0.000186552	0.004013988	0.000186552	0.5466712	0.000186552	0.031187618
VC_m-CGCACTAACTACCGGT	DPallm	0.01128231	0.014057251	0.143389486	8.38E-05	8.38E-05	0.000590524	8.38E-05	0.802039785	0.021443366	0.006946007
VC_m-CGCACTCACCAGCACG	TelA	0.013566438	0.012387603	0.201422832	0.000199496	0.000199496	0.000199496	0.014883812	0.711502597	0.000199496	0.045438736
VC_m-CGCACTGTGAGCCTGT	MPall	7.84E-05	0.010042806	0.147371577	7.84E-05	0.065881544	7.84E-05	0.067635273	0.586954357	0.081639895	0.040239291
VC_m-CGCACTTAAGGCATGC	POA	0.032359612	0.017186736	0.407485587	0.053118418	0.000201104	0.008891763	0.040780078	0.407002058	0.000201104	0.03277354
VC_m-CGCAGATAGATGTTCT	p2R	0.000190919	0.079236259	0.000190919	0.043826152	0.03757724	0.00457437	0.395477658	0.284304976	0.107089797	0.047531711
VC_m-CGCAGATATGGACAGT	TelA	0.062381341	0.055866705	0.160751989	0.000194945	0.000194945	0.00395328	0.000194945	0.653327875	0.000194945	0.06293903
VC_m-CGCAGATTCGACCGAA	DPallm	9.03E-05	0.012804369	0.022767975	0.000258366	0.062035015	0.007236348	9.03E-05	0.865746754	9.03E-05	0.028880361
VC_m-CGCATCTTGACTTAGT	DPallv	0.163818381	0.014921089	0.051150399	7.52E-05	0.665915374	0.004337153	7.52E-05	7.52E-05	0.074779348	0.024852693
VC_m-CGCATGAGGAGCGTCT	hypothalamus	0.049297916	0.012267596	0.269337703	0.199782988	0.000299458	0.000299458	0.111113248	0.304519663	0.000299458	0.052782512
VC_m-CGCCATGAGGCGATGA	DPallv	0.149419063	0.021737463	0.018145126	5.31E-05	0.674314691	0.001876719	5.31E-05	0.037632433	0.050213433	0.04655482
VC_m-CGCCGGTATCTAGCAC	DPallm	5.97E-05	5.97E-05	0.072938377	0.008701273	7.18E-05	5.97E-05	5.97E-05	0.899384491	5.97E-05	0.018605754
VC_m-CGCCTCGAGCCACTCG	hypothalamus	0.000196239	0.047875869	0.033350013	0.355608847	0.000196239	0.028445685	0.128263048	0.359220191	0.000196239	0.046647629
VC_m-CGCCTCGATAATGCGG	hypothalamus	0.039675267	0.028257372	0.104377744	0.446063429	0.000320514	0.007478372	0.13857087	0.190174239	0.000320514	0.044761678
VC_m-CGCCTCGGAACTGTGC	POA	0.060991725	0.02117065	0.338739146	0.239193732	0.000181879	0.002688347	0.057985116	0.23502067	0.000181879	0.043846857
VC_m-CGCCTCTAATTCGCGG	DPallv	0.000120924	0.025573276	0.014179466	0.000120924	0.531948881	0.0125505	0.000120924	0.304509654	0.056664634	0.054210818
VC_m-CGCCTTAGGATCGGCA	DPallv	0.007166734	0.010269992	0.062109486	7.72E-05	0.39677344	7.72E-05	7.72E-05	0.40569905	0.089627795	0.028121825
VC_m-CGCCTTATCTTGGCGA	hypothalamus	0.027073515	0.023554297	0.061654682	0.202311136	0.000306065	0.007581862	0.068872865	0.561421382	0.000306065	0.046918132
VC_m-CGCCTTGTGAAGTCTA	p2A	0.028886089	0.014181617	0.089426716	0.114313924	0.000208627	0.008505853	0.154880432	0.564581588	0.000208627	0.024806528
VC_m-CGCTAGCCGCATGCAT	prethalamus	0.074560155	0.059490878	0.232022088	0.100500192	0.000276033	0.005664794	0.020061472	0.445028247	0.000276033	0.062120109
VC_m-CGCTATGGTTGGTTAA	POA	0.035141997	0.077165882	0.278579427	0.180953258	0.000272974	0.002698952	0.068736191	0.283004056	0.000272974	0.073174289
VC_m-CGCTATTATGATACGT	p2R	0.556828011	0.033182994	0.047317448	0.009687297	0.275813914	7.70E-05	0.050793919	7.70E-05	0.000129853	0.026092484
VC_m-CGCTCGCAATTGGCGA	p2R	0.237996841	0.239441375	0.019628268	0.01594966	0.000487103	0.061049679	0.041620909	0.128201456	0.000487103	0.255137607
VC_m-CGCTCGGCCGGTTGTC	p2A	0.000204179	0.000204179	0.18642904	0.157731491	0.000204179	0.000204179	0.238318612	0.379033078	0.000204179	0.037466886
VC_m-CGCTCGGTACTGCGAA	p2A	0.000201315	0.016147283	0.02684193	0.163576757	0.000201315	0.008232517	0.221018883	0.539259194	0.000201315	0.024319492
VC_m-CGCTGCGAGTCCACAT	DPallm	0.017511934	0.026776445	0.308360976	0.000132408	0.000132408	0.000132408	0.000132408	0.608555504	0.000132408	0.038133098
VC_m-CGCTGCTTCGCATACT	hypothalamus	0.042848719	0.019276645	0.121435474	0.35732495	0.00019817	0.000415882	0.128665639	0.29539199	0.00019817	0.034244362
VC_m-CGCTGTGACATAGGCA	prethalamus	0.065110189	0.024310317	0.190467051	0.260592626	0.000251612	0.000251612	0.167088384	0.234324331	0.000251612	0.057352265
VC_m-CGCTTAGAATTCTTAC	DPallm	8.45E-05	0.012201796	0.098979848	8.45E-05	0.074621098	8.45E-05	8.45E-05	0.797873337	8.45E-05	0.015901646
VC_m-CGCTTATGGTTAGGAT	p2A	0.032875796	0.021852675	0.036732175	0.111338443	0.000299433	0.000305599	0.202446179	0.504590222	0.000299433	0.089260045
VC_m-CGCTTGGCTTGGATCT	POA	0.022173285	0.010189079	0.248162634	0.131971899	0.000280901	0.010746014	0.044547886	0.463712558	0.000280901	0.067934842
VC_m-CGGACTGTGAGTATAG	p2A	0.014930266	0.067848689	0.238870834	0.000275501	0.000275501	0.004153737	0.290478361	0.226143271	0.000275501	0.156748339
VC_m-CGGAGCCGCAATAGCC	POA	0.048063842	0.03884298	0.413444001	0.115184455	0.000206036	0.003604169	0.019077886	0.321423382	0.000206036	0.039947214
VC_m-CGGAGCGGTAAGACGC	DPallv	0.000175513	0.013111517	0.030552206	0.000175513	0.222172757	0.005348586	0.042274427	0.540422073	0.121417179	0.024350228
VC_m-CGGAGGCTAGTCGGCA	meningocyte	0.012114414	0.036848826	0.304152908	8.44E-05	0.000193371	8.44E-05	8.44E-05	0.580678586	0.007231114	0.058527721
VC_m-CGGAGTAAGTGCACAT	DPallm	5.83E-05	5.83E-05	0.050587858	5.83E-05	5.83E-05	5.83E-05	5.83E-05	0.923526363	0.002207983	0.023328201
VC_m-CGGAGTGGCGACTAAG	hypothalamus	0.034540114	0.045103988	0.086540492	0.082363197	0.000447119	0.026542465	0.014623033	0.597700011	0.000447119	0.111692463
VC_m-CGGAGTGGTCAAGTAT	prethalamus	0.03325709	0.050208942	0.227312055	0.419882807	0.000293534	0.000293534	0.000293534	0.205444269	0.000293534	0.062720702
VC_m-CGGATGTTGAACCACG	CSPall	0.138879603	0.031723206	0.156114626	0.435924445	0.034066835	0.010519641	0.000262144	0.071523383	0.000262144	0.120723973
VC_m-CGGATTCCAGACGGTT	DPallv	0.072150348	7.72E-05	0.079688758	0.040556803	0.275023998	0.000413867	7.72E-05	0.498436722	0.00024106	0.03333401
VC_m-CGGATTGCGTCTACCT	CSPall	0.135891573	0.000282211	0.126393303	0.177850331	0.1947351	0.006413957	0.000282211	0.246061186	0.073142043	0.038948084
VC_m-CGGCAACCACTAGCAT	prethalamus	0.103905803	0.037889477	0.268416144	0.159628446	0.000279025	0.018039412	0.000279025	0.331647918	0.000279025	0.079635725
VC_m-CGGCAACCTAAGTCCA	p2A	0.034827939	0.028759229	0.225041691	0.283501486	0.000414053	0.017645306	0.27529294	0.109239767	0.000414053	0.024863535
VC_m-CGGCAAGATGCGTCGG	DPallm	8.95E-05	0.005594566	0.081947858	8.95E-05	8.95E-05	8.95E-05	8.95E-05	0.877957256	8.95E-05	0.033963284
VC_m-CGGCAATCAACGTGGA	CSPall	0.020811628	0.014660055	0.051254509	0.560214448	0.00013123	0.001493924	0.00013123	0.298479434	0.00013123	0.052692312
VC_m-CGGCACTCCGGTTCGC	DPallv	0.000115572	0.012719738	0.009259917	0.022727253	0.488346702	0.004135289	0.000115572	0.411617963	0.028018428	0.022943568
VC_m-CGGCATGGCCGCTTGT	TelA	0.044323363	0.019384336	0.460110622	0.033335774	0.000181984	0.007324368	0.000181984	0.389014026	0.000181984	0.045961557
VC_m-CGGCATTATCGCGTGG	CSPall	0.039386771	0.010208297	0.189720239	0.328600759	0.000290936	0.004473382	0.000290936	0.365778858	0.000290936	0.060958887
VC_m-CGGCCTAACGATAATG	POA	0.050483184	0.015768957	0.388839271	0.19072669	0.000294265	0.000294265	0.000294265	0.306014264	0.000294265	0.046990572
VC_m-CGGCGTAGCGCTAGGA	MPall	0.000123463	0.011745548	0.074322574	0.000123463	0.0001248	0.002671369	0.244972682	0.610311213	0.040361863	0.015243026
VC_m-CGGCTTCTACGATATG	TelA	0.046564922	0.011149265	0.306612387	0.000130222	0.000130222	0.004565826	0.038891299	0.547901862	0.000130222	0.043923774
VC_m-CGGCTTGTGCCGGCCT	DPallm	8.52E-05	0.010042014	0.088157672	8.52E-05	0.056222419	8.52E-05	8.52E-05	0.829915996	0.007225296	0.008095823
VC_m-CGGTAGAACGTGACTT	meningocyte	0.00843649	0.022148474	0.239156403	0.000111589	0.000125119	0.007321963	0.023896425	0.636281361	0.000111589	0.062410586
VC_m-CGGTAGATTCCTATGC	DPallm	0.00406583	0.01962785	0.161935424	8.77E-05	8.77E-05	8.77E-05	8.77E-05	0.797240024	8.77E-05	0.016692203
VC_m-CGGTATAGGATGAGCG	MPall	0.038678273	0.026884424	0.240709504	0.000181554	0.000181554	0.004838524	0.013690772	0.575049718	0.000181554	0.099604124
VC_m-CGGTCATGGAGGACTC	p2R	0.042623451	0.141080342	0.211854682	0.000391037	0.000391037	0.005134192	0.276944574	0.17806136	0.000391037	0.143128287
VC_m-CGGTCCATTACAACTA	meningocyte	0.033521769	0.055180624	0.166449098	0.000260106	0.028965606	0.019087101	0.164847795	0.415655286	0.000260106	0.115772508
VC_m-CGGTCCGGTTCTTAGC	DPallm	0.000125974	0.004637224	0.165321988	0.000125974	0.221479335	0.000125974	0.000125974	0.590136769	0.000125974	0.017794817
VC_m-CGGTCTAGATCGAATG	DPallm	0.009723008	8.91E-05	0.159409728	8.91E-05	8.91E-05	8.91E-05	8.91E-05	0.784950987	8.91E-05	0.045381697
VC_m-CGGTCTGCGTATCTGG	TelA	0.031958138	0.027011052	0.30530928	0.083592758	0.000196443	0.000196443	0.000196443	0.526608527	0.000196443	0.024734472
VC_m-CGGTGAACGGTTAGAT	DPallm	5.84E-05	5.84E-05	0.116124552	0.029550631	0.018016872	5.84E-05	5.84E-05	0.810594598	5.84E-05	0.025421173
VC_m-CGGTGAACTCACATTG	DPallm	6.29E-05	0.004049615	0.102457432	6.29E-05	0.017629545	6.29E-05	6.29E-05	0.850709	6.29E-05	0.024840088
VC_m-CGGTTATCTGTCTTAA	p2A	0.000198854	0.042965182	0.129983564	0.000198854	0.000198854	0.000198854	0.160027157	0.608933575	0.018704227	0.038590876
VC_m-CGTAACATAAGTCATC	POA	0.057198529	0.018878678	0.2453421	0.334020077	0.000190416	0.000190416	0.000190416	0.314604584	0.000190416	0.029194366
VC_m-CGTAACATTCGCGATA	hypothalamus	0.053108954	0.028848705	0.294376768	0.190964651	0.000290638	0.025794179	0.07414328	0.190530082	0.000290638	0.141652105
VC_m-CGTAACATTGGCTGAG	hypothalamus	0.049721949	0.008263958	0.0922977	0.055169509	0.000283215	0.000621117	0.12121715	0.627558878	0.000283215	0.044583309
VC_m-CGTAACCTGACATCGA	DPallm	8.56E-05	0.022272282	0.080328344	8.56E-05	8.56E-05	0.001572178	8.56E-05	0.866506067	8.56E-05	0.028893327
VC_m-CGTACAGACGAGGACC	CSPall	0.000652294	0.013657721	0.200631319	0.195590981	0.000130202	0.000130202	0.000130202	0.520397111	0.000130202	0.068549768
VC_m-CGTACAGGCCGCACTG	CSPall	0.01313675	0.015602199	0.180868585	0.327091643	0.000183753	0.001334247	0.000183753	0.390532309	0.000183753	0.070883006
VC_m-CGTACATCACTGGATG	DPallv	0.000120062	0.003855899	0.094237349	0.000120062	0.40189783	0.000120062	0.000120062	0.389954041	0.081053721	0.028520913
VC_m-CGTAGCCTTGAGCAAG	TelA	0.038475936	0.016943671	0.282405548	0.000123706	0.000123706	0.000123706	0.046254026	0.571106158	0.000123706	0.044319838
VC_m-CGTAGTACGCATAATG	p2R	0.094923398	0.026272749	0.074997988	0.008272559	0.000280773	0.004095122	0.38253447	0.351150102	0.000280773	0.057192065
VC_m-CGTAGTGACTCAAGGA	hypothalamus	0.079489347	0.000335786	0.243679914	0.000335786	0.000335786	0.012800148	0.127910407	0.452351359	0.000335786	0.082425682
VC_m-CGTAGTTCGTTGGTAG	hypothalamus	0.041585532	0.034995747	0.12917371	0.199014733	0.000276028	0.000276028	0.111592306	0.40809157	0.000276028	0.07471832
VC_m-CGTCAAGGCGGAATGT	p2A	0.039469388	0.044052066	0.009413777	0.000282433	0.000282433	0.012923671	0.296632903	0.553772169	0.000282433	0.042888728
VC_m-CGTCAGAACGTTGCCG	prethalamus	0.041122673	0.021693131	0.20514589	0.607082856	0.000201276	0.003458118	0.000201276	0.072722117	0.000201276	0.048171385
VC_m-CGTCCAATCTGCGTCC	DPallv	0.069149513	0.017989968	0.040109023	0.00016949	0.327644135	0.00016949	0.226790058	0.28090301	0.001760206	0.035315108
VC_m-CGTCCATCCTAGCATC	DPallm	0.008435391	0.01057957	0.195742593	0.000120985	0.000120985	0.005301908	0.009737007	0.741768391	0.000120985	0.028072186
VC_m-CGTCCATCGTCCAATA	p2R	0.023923708	0.045434191	0.261266105	0.00027024	0.00027024	0.007978525	0.326578794	0.275553558	0.00027024	0.0584544
VC_m-CGTCCATGTAGCGTCT	POA	0.012528409	0.008291763	0.427836315	0.257458613	0.000279225	0.006370363	0.058421876	0.207745823	0.000279225	0.020788388
VC_m-CGTCGGATCGCAGAAC	TelA	0.036634883	0.028474263	0.258090338	0.000130291	0.000130291	0.010254425	0.000130291	0.615138262	0.000130291	0.050886666
VC_m-CGTCGGCAGACGGTAT	p2R	0.003268867	0.033465948	0.154703962	0.143957406	0.000289306	0.000289306	0.38165176	0.258021793	0.001842713	0.022508939
VC_m-CGTGAGCAATGGACAT	DPallm	0.007396095	0.007338235	0.103884609	8.67E-05	8.67E-05	8.67E-05	8.67E-05	0.832317454	0.017489695	0.031227118
VC_m-CGTGAGCTGTTATCGT	TelA	0.029314086	0.006456511	0.21431301	0.284889537	0.000183	0.000183	0.000183	0.43937511	0.000183	0.024919747
VC_m-CGTGGCTCCTTGTCTT	DPallv	0.000119832	0.007256769	0.031371636	0.000119832	0.248987159	0.000119832	0.000119832	0.535746129	0.16199279	0.014166189
VC_m-CGTGTACGATGATTGT	meningocyte	0.055195876	0.068062367	0.157839161	0.027863801	0.000401385	0.015149909	0.098234407	0.413982197	0.000401385	0.162869513
VC_m-CGTGTTAGATGGTATC	DPallm	5.74E-05	0.008087104	0.047924501	5.74E-05	5.74E-05	5.74E-05	5.74E-05	0.919911307	5.74E-05	0.023732535
VC_m-CGTTCCTGTCACCGTG	TelA	0.01444134	0.023870728	0.084539647	0.086399256	0.000204278	0.004686036	0.003156153	0.71217915	0.000204278	0.070319134
VC_m-CGTTGGTCGTCACTGT	p2R	0.049491591	0.16547837	0.180093751	0.02143845	0.000361623	0.017177286	0.28908969	0.063918801	0.000361623	0.212588814
VC_m-CGTTGTGAGCAAGTGG	hypothalamus	0.028191368	0.017937843	0.00038701	0.541486319	2.09E-05	0.011667908	0.04984475	0.297983322	2.09E-05	0.052459645
VC_m-CTAACAGTATACCGGC	hypothalamus	0.046574505	0.006569156	0.49991064	0.015210594	0.000213728	0.000213728	0.186253835	0.158838147	0.000213728	0.086001938
VC_m-CTAAGCGTGCCTGCAA	hypothalamus	0.046114098	0.028621873	0.200074343	0.229402988	0.000454756	0.009538202	0.159335916	0.309051028	0.000454756	0.01695204
VC_m-CTAAGCTCCACGATCA	prethalamus	0.093453668	0.005815916	0.069258949	0.284181875	0.000180983	0.000180983	0.030802075	0.461999987	0.000180983	0.05394458
VC_m-CTAAGCTTACAGTACG	prethalamus	0.080139467	0.021522098	0.258138495	0.024930003	0.000168405	0.01194673	0.007778123	0.56977666	0.000168405	0.025431614
VC_m-CTAAGTCAAGATCATG	CSPall	0.025958151	0.00652201	0.076497094	0.325199327	0.008012481	0.000187007	0.000187007	0.499198157	0.02061852	0.037620246
VC_m-CTAAGTGGCCGATTAG	DPallv	0.085742284	0.000118347	0.028412617	0.000118347	0.531182436	0.000118347	0.000118347	0.309002827	0.000118347	0.045068101
VC_m-CTAATCTGGCCGTGTT	p2R	0.050033304	0.084663009	0.058048474	0.111653005	0.000366101	0.014283412	0.331430186	0.231527595	0.000366101	0.117628815
VC_m-CTAATGACATCATTCT	POA	0.042883508	0.005306962	0.291580613	0.324384726	0.000185366	0.000185366	0.045714072	0.238975581	0.000185366	0.05059844
VC_m-CTAATGAGCGAGGCTA	prethalamus	0.082826364	0.022590487	0.222059021	0.29866606	0.000278691	0.003407126	0.000278691	0.327813482	0.000278691	0.041801389
VC_m-CTAATTATGTTGCCGC	TelA	0.074152713	0.025476973	0.506192812	0.000223262	0.00019875	0.00019875	0.018662487	0.325405717	0.00019875	0.049289785
VC_m-CTACAACCGCTGTCTA	CSPall	0.081617042	0.03204573	0.084715981	0.480317292	7.86E-05	0.008687864	7.86E-05	0.208839003	0.046263801	0.057356126
VC_m-CTACAGAACCAGTTGA	prethalamus	0.032993631	0.033186233	0.307352621	0.21675819	0.000174836	0.010230163	0.000174836	0.3398551	0.000174836	0.059099556
VC_m-CTACAGAATTAATGAC	prethalamus	0.005900094	0.08040904	0.225878077	0.442162721	0.000195318	0.004032741	0.033226141	0.141435474	0.000195318	0.066565078
VC_m-CTACAGATCGGTCGCC	MPall	0.041962196	0.023768077	0.24723208	0.000121595	0.000121595	0.000121595	0.00417299	0.605188642	0.02481574	0.052495489
VC_m-CTACAGATGGTCATAC	DPallv	0.000115972	0.003269275	0.055198731	0.000115972	0.320887786	0.000115972	0.000115972	0.48836331	0.107749489	0.024067523
VC_m-CTACAGCGTCTACACT	p2A	0.006330044	0.03436578	0.032716507	0.119083307	0.000302742	0.006070014	0.123033807	0.630076256	0.000302742	0.047718801
VC_m-CTACAGGTAGAATTCC	POA	0.027304045	0.024091105	0.285967274	0.181797376	0.000195964	0.000195964	0.006171467	0.430972491	0.000195964	0.043108352
VC_m-CTACATCTACTGGCTT	p2A	0.000222977	0.049465278	0.104121914	0.000222977	0.000222977	0.000222977	0.211350464	0.555231924	0.000222977	0.078715535
VC_m-CTACCAGACCTCTTAG	p2R	0.102890056	0.078431431	0.112471914	0.000186367	0.000186367	0.010755221	0.074158558	0.525706852	0.000186367	0.095026865
VC_m-CTACCAGGAGACATCT	DPallv	0.050871463	0.01698758	0.084228288	0.000122407	0.245315415	0.008019354	0.000122407	0.529287478	0.000122407	0.064923202
VC_m-CTACGAATCAGCCTGG	DPallm	8.28E-05	0.019599777	0.134180243	8.28E-05	8.28E-05	0.00269998	8.28E-05	0.809484949	8.28E-05	0.033620887
VC_m-CTACGAATTGGCTGGT	hypothalamus	0.047123781	0.033341525	0.188116596	0.257470017	0.00027784	0.003083938	0.108215192	0.348957683	0.00027784	0.013135588
VC_m-CTACGATGCGTCCGGC	POA	0.020432826	0.026280654	0.391883338	0.000208464	0.000208464	0.005341643	0.218667286	0.296373756	0.029366288	0.01123728
VC_m-CTACGCTACATCTGTT	DPallm	0.007777367	0.046653499	0.215664205	0.000124416	0.000124416	0.000124416	0.000124416	0.681642135	0.000124416	0.047640713
VC_m-CTACGCTTAGAAGTGC	POA	0.062548151	0.02777083	0.339860559	0.230574024	0.000200845	0.000200845	0.010679863	0.272299047	0.000200845	0.055664992
VC_m-CTACTGCTCCGACAGT	hypothalamus	0.088430599	0.022293556	0.151462041	0.25183215	0.000281433	0.020860206	0.029278852	0.418353933	0.000281433	0.016925799
VC_m-CTACTTATGAACATAA	TelA	0.030810094	0.019481993	0.363649874	0.000121828	0.000121828	0.000121828	0.000121828	0.558765845	0.000121828	0.026683054
VC_m-CTAGACGATTGAGCTA	POA	0.092198354	0.038960598	0.462362309	0.079459494	0.00014297	0.00014297	0.037603789	0.224271065	0.00014297	0.064715483
VC_m-CTAGCACGATCACTGT	POA	0.057019067	0.022675995	0.205365189	0.209484004	0.000277546	0.008180191	0.064652692	0.398270353	0.000277546	0.033797416
VC_m-CTAGCATAGAGCGAGC	DPallm	0.011242201	0.00996911	0.12534363	0.003667698	8.99E-05	0.001602175	8.99E-05	0.824640873	8.99E-05	0.023264554
VC_m-CTAGCGCCTAGCTTAA	DPallm	0.025498703	0.005757008	0.129949354	0.000123179	0.000129284	0.002357781	0.000123179	0.797643387	0.010196399	0.028221727
VC_m-CTAGGCCAGGAGTACG	p2A	0.000210587	0.053492407	0.127641933	0.311768454	0.000210587	0.000210587	0.09307166	0.379349752	0.000210587	0.033833444
VC_m-CTAGTTCTACATGACG	TelA	0.036110299	0.000309652	0.286490999	0.080462398	0.000309652	0.000309652	0.083116242	0.464705713	0.000309652	0.047875741
VC_m-CTATAACTCCTGGAGG	meningocyte	0.017656809	0.061676439	0.203856999	0.000179336	0.000179336	0.007250239	0.000179336	0.599128073	0.000179336	0.109714098
VC_m-CTATACCGACTCGCAT	p2A	0.000132639	0.032292666	0.00299584	0.158631688	0.000132639	0.000132639	0.153433368	0.631072485	0.000132639	0.021043398
VC_m-CTATAGATCCACAAGC	hypothalamus	0.070430286	0.022415848	0.087365943	0.213219229	0.000193569	0.005831833	0.000193569	0.585143615	0.000193569	0.015012537
VC_m-CTATCCATTAGCTCGA	DPallm	0.005776539	0.024941217	0.060760593	8.82E-05	8.82E-05	8.82E-05	8.82E-05	0.903191544	8.82E-05	0.004889095
VC_m-CTATCCATTGAGCCAC	DPallv	0.000111199	0.020438144	0.042144086	0.023722884	0.335575288	0.000111199	0.000111199	0.385904615	0.140612501	0.051268885
VC_m-CTATCGAGATGCCTAC	DPallm	0.027447242	0.013689783	0.163451657	8.29E-05	8.29E-05	0.003231358	8.29E-05	0.770257377	8.29E-05	0.021591104
VC_m-CTATCGGATATCGGAG	p2A	0.031563123	0.016890915	0.211454832	0.349554484	0.000181973	0.000181973	0.020714249	0.344614562	0.000181973	0.024661914
VC_m-CTATCGTTACAACCTT	DPallm	0.020887364	0.007103143	0.243585712	0.057917427	0.000122027	0.000122027	0.000122027	0.66077694	0.000122027	0.009241305
VC_m-CTATGCCATGCGGACA	TelA	0.054408297	0.021483379	0.373081157	0.057470473	0.000198869	0.000198869	0.000198869	0.424846003	0.000198869	0.067915216
VC_m-CTATGCCGTACAGCGT	p2A	0.003151633	0.032710577	0.082651271	0.236817955	0.000295453	0.008584781	0.213095979	0.372477531	0.000295453	0.049919367
VC_m-CTATGTAGGCCGAACG	prethalamus	0.013383755	0.017360763	0.168917743	0.623043983	0.000125142	0.000125142	0.000125142	0.1602107	0.000125142	0.016582488
VC_m-CTATGTGCGGTTGACT	p2A	0.000210202	0.029190726	0.090032471	0.187142596	0.000210202	0.000210202	0.15648117	0.494647227	0.000210202	0.041665002
VC_m-CTATTAAGCCAGCACT	meningocyte	0.000119682	0.085443861	0.076727577	0.000119682	0.070265394	0.010259352	0.000119682	0.657196763	0.022109448	0.077638559
VC_m-CTATTAGCGGCTTCGT	DPallm	0.011921083	0.009282162	0.168419404	0.0001266	0.010348176	0.0001266	0.0001266	0.664020253	0.089918779	0.045710343
VC_m-CTATTCCGGCCGTCGG	prethalamus	0.04678322	0.029572962	0.116147052	0.588748388	0.000200106	0.0436368	0.08991174	0.05058339	0.000200106	0.034216236
VC_m-CTATTCGTCTTACATA	POA	0.021025809	0.034928789	0.366893189	0.154999915	0.000278574	0.000278574	0.043949878	0.339796678	0.000278574	0.03757002
VC_m-CTATTCTGTAGGACCT	hypothalamus	0.059470463	0.038385951	0.055500501	0.143280425	0.000282644	0.013607098	0.140434197	0.519999737	0.000282644	0.028756341
VC_m-CTCAATACGTTAACCG	p2A	0.086947448	0.064736199	9.12E-05	0.06367313	9.12E-05	9.12E-05	0.138282209	0.578518555	9.12E-05	0.067477626
VC_m-CTCAATGACCATTAAG	p2A	0.000203246	0.020489354	0.261121238	0.000203246	0.000203246	0.000203246	0.193374323	0.439364071	0.000203246	0.084634783
VC_m-CTCAATTGGCGATTCC	TelA	0.03250098	0.011815969	0.438655663	0.000186968	0.000186968	0.005183164	0.045075144	0.433942171	0.000186968	0.032266005
VC_m-CTCACCTGAGACTAAG	p2A	0.000309852	0.024006585	0.005334479	0.227943237	0.000309852	0.000309852	0.158269446	0.51833974	0.000309852	0.064867103
VC_m-CTCACCTGCCGACTAA	hypothalamus	0.056967559	0.036632182	0.156512598	0.32991701	0.000408655	0.010957381	0.100853156	0.246065168	0.000408655	0.061277636
VC_m-CTCACCTTAATAAGAT	DPallv	0.207749187	0.025353398	0.078060849	0.097553947	0.502691318	7.00E-05	8.71E-05	7.00E-05	0.043240487	0.045123592
VC_m-CTCACCTTCTGAAGTA	CSPall	0.01173086	0.043205668	0.122865101	0.030343867	0.159452341	0.006875297	0.000126117	0.555543599	0.000126117	0.069731033
VC_m-CTCACGAGTAGATGAG	p2A	0.000189531	0.026120882	0.007573023	0.000189531	0.000189531	0.002917398	0.186235892	0.706415005	0.000189531	0.069979675
VC_m-CTCACGTATTCAAGCG	POA	0.068484408	0.020384495	0.322070543	0.182398631	0.000201567	0.000201567	0.025411042	0.337783601	0.000201567	0.04286258
VC_m-CTCACGTTCGGTCTGC	prethalamus	0.044579124	0.02705671	0.180889978	0.530117965	0.000275778	0.01539628	0.000275778	0.174699165	0.000275778	0.026433445
VC_m-CTCAGAAGACAACTCG	p2A	0.012416683	0.025982749	0.000176427	0.077189078	0.000151974	0.000151974	0.138562189	0.688110696	0.000151974	0.057106255
VC_m-CTCAGGATACGCGGCA	MPall	0.012240596	0.025772351	0.297169891	0.035737966	0.000176301	0.00515046	0.117176182	0.358379178	0.076157386	0.072039689
VC_m-CTCAGGCACGTCAGAC	DPallm	8.88E-05	0.020384472	0.026453458	8.88E-05	8.88E-05	8.88E-05	8.88E-05	0.938684643	8.88E-05	0.013944508
VC_m-CTCAGGTCACTACAGC	p2R	0.000282691	0.01445008	0.0406914	0.000282691	0.000282691	0.004039256	0.442640301	0.439382094	0.028863927	0.02908487
VC_m-CTCATAGCCAATGTCG	hypothalamus	0.046545356	0.030083099	0.147502867	0.275334518	0.000463747	0.007620028	0.157443402	0.287984964	0.000463747	0.046558271
VC_m-CTCATCCTGGCAAGTC	hypothalamus	0.05778241	0.010431252	0.171948043	0.188494178	0.000275352	0.000275352	0.095587273	0.438674529	0.000275352	0.036256259
VC_m-CTCCAAGCGTCCTTCA	meningocyte	0.076516549	0.046830326	0.325024462	0.054081435	0.000194596	0.000194596	0.023475226	0.395455036	0.000194596	0.07803318
VC_m-CTCCACGCTAGCTAGA	DPallm	0.020911967	0.005971349	0.062549724	8.61E-05	9.44E-05	8.61E-05	8.61E-05	0.877455725	8.61E-05	0.032672362
VC_m-CTCCATGGCGACCAGT	MPall	0.000173086	0.00509465	0.027609106	0.000173086	0.288873315	0.003971216	0.422110306	0.06886224	0.135812796	0.047320198
VC_m-CTCCGGATCCTCGCTC	POA	0.017919507	0.038102697	0.350245572	0.105591709	0.000192363	0.000192363	0.104301589	0.351252447	0.000192363	0.032009391
VC_m-CTCCGGCCTACAGCTT	hypothalamus	0.049550265	0.018913226	0.158685281	0.243569811	0.000437959	0.008141151	0.143475349	0.355696169	0.000437959	0.02109283
VC_m-CTCCTACATTGTATCT	p2A	0.110187034	0.041619003	0.101512937	0.000287138	0.000287138	0.017946492	0.235299634	0.466877909	0.000287138	0.025695578
VC_m-CTCCTACTTGAGTAAG	POA	0.050536126	0.03429125	0.349059736	0.197828666	0.000144036	0.000144036	0.044750607	0.294130358	0.000144036	0.028971148
VC_m-CTCCTTATCTTAAGAC	POA	0.087848623	0.022061613	0.223095347	0.131379477	0.00026808	0.029512205	0.083229118	0.362580098	0.00026808	0.05975736
VC_m-CTCCTTATGGAACCTT	DPallv	0.0674609	0.013813043	0.068316017	0.017273911	0.611647639	0.002837137	5.55E-05	0.180665457	0.015210337	0.022720047
VC_m-CTCGACAGCACTCGGA	p2A	0.000213208	0.044398277	0.000213208	0.480472156	0.000213208	0.000213208	0.054477955	0.37266225	0.000213208	0.046923322
VC_m-CTCGACTCCTAATGGA	p2A	0.000138803	0.027969683	0.033455964	0.000138803	0.000138803	0.000138803	0.202185297	0.684000163	0.000138803	0.051694877
VC_m-CTCGATGCGGTGTTAA	prethalamus	0.07500811	0.030141343	0.151398365	0.28536555	0.000315392	0.000315392	0.000315392	0.407705632	0.000315392	0.049119431
VC_m-CTCGATGTTGAACGGC	POA	0.031028686	0.01348485	0.385212221	0.150321588	0.000293312	0.000293312	0.018014276	0.343810148	0.000293312	0.057248296
VC_m-CTCGATGTTGCTATGT	DPallm	5.89E-05	0.022704175	0.100050876	5.89E-05	5.89E-05	5.89E-05	5.89E-05	0.861615676	5.89E-05	0.015275617
VC_m-CTCGCATACTCAACTC	DPallm	5.69E-05	0.013221982	0.055427701	5.69E-05	0.000235988	5.69E-05	5.69E-05	0.917160401	5.69E-05	0.013669398
VC_m-CTCGCTAGCACCATCT	p2A	0.000134001	0.02452952	0.011238219	0.139156123	0.000134001	0.000134001	0.095730149	0.694227424	0.000134001	0.03458256
VC_m-CTCGCTGTTCATAGAT	CSPall	0.032619951	0.010007796	0.125860952	0.409374698	0.000269788	0.001955699	0.000269788	0.367634342	0.000269788	0.051737199
VC_m-CTCGGAATTCTTGATA	DPallm	0.000125347	0.021007671	0.083338469	0.000125347	0.053689599	0.002932017	0.005777603	0.816622111	0.003540052	0.012841785
VC_m-CTCGGAGTCTTAAGGA	meningocyte	0.005930261	0.037604143	0.114096938	8.50E-05	0.056768805	8.50E-05	0.029425076	0.675423294	0.034043433	0.046538113
VC_m-CTCGGATCGGAATACG	hypothalamus	0.105243591	0.020920503	0.168620655	0.093702564	0.000300797	0.000300797	0.090070935	0.458841354	0.000300797	0.061698006
VC_m-CTCGTCGCGATTAATT	MPall	0.020947268	0.004088388	0.044933526	5.74E-05	0.101050968	5.74E-05	5.74E-05	0.788955093	0.028182965	0.011669545
VC_m-CTCGTTCTGTCACGTT	hypothalamus	0.06023437	0.028723868	0.125908427	0.369588008	0.000308338	0.003533723	0.040579709	0.313951936	0.000308338	0.056863283
VC_m-CTGAAGGAGCCTCACT	DPallm	0.007674704	0.015814788	0.078121284	8.06E-05	0.354157257	8.06E-05	8.06E-05	0.462725772	0.059476142	0.021788382
VC_m-CTGAAGGTGCTCGAGG	p2A	0.000207822	0.036866553	0.18075887	0.470247665	0.000207822	0.001732075	0.083984468	0.174531966	0.000207822	0.051254936
VC_m-CTGAAGTGCTGAACTG	hypothalamus	0.047880127	0.016579987	0.088337088	0.128561229	0.000192165	0.000192165	0.067201198	0.603027694	0.000192165	0.047836183
VC_m-CTGAATTCGCGTAAGG	DPallm	8.72E-05	0.035871284	0.055930947	0.028002922	8.72E-05	0.00289279	8.72E-05	0.854612557	8.72E-05	0.022340862
VC_m-CTGACTCCGAATCTGC	prethalamus	0.119417558	0.055013434	0.279819748	0.333326617	0.000186132	0.000186132	0.096330426	0.069655929	0.000186132	0.045877893
VC_m-CTGACTCGAATTCGTG	MPall	0.013693263	0.034094711	0.225038041	0.013758921	0.000168743	0.000168743	0.16821821	0.361524241	0.07487031	0.108464816
VC_m-CTGACTGTGGCCGGTT	prethalamus	0.131982227	0.008727731	0.225210681	0.236865836	0.000399694	0.033752638	0.045065094	0.236636789	0.000399694	0.080959615
VC_m-CTGCCGATTGCGATGT	DPallv	0.334741964	0.00693337	0.011216973	0.000111232	0.388181708	0.003003483	0.000119255	0.142736332	0.087778063	0.025177621
VC_m-CTGCCGTGAAGTCGCA	p2A	0.000301639	0.02934245	0.08575464	0.106691534	0.000301639	0.001910899	0.17688227	0.544576665	0.000301639	0.053936625
VC_m-CTGCCTCCAACACCAG	POA	0.062959096	0.053576597	0.288373109	0.091749452	0.000191805	0.005512047	0.000191805	0.451935708	0.000191805	0.045318577
VC_m-CTGCCTGACACGGATT	MPall	8.71E-05	0.020802898	0.0941645	8.71E-05	8.71E-05	0.000557874	0.043282014	0.815708592	8.71E-05	0.025135772
VC_m-CTGCCTGTGAGCCAGG	TelA	0.024033991	0.016064614	0.325896353	0.000201303	0.000201303	0.012979777	0.025155304	0.505817339	0.000201303	0.089448713
VC_m-CTGCTCATTAGAGTGC	p2A	0.000143002	0.045126643	0.092330738	0.000143002	0.000143002	0.011167061	0.183676223	0.615502445	0.000143002	0.051624882
VC_m-CTGGAACAATAGACAG	DPallm	5.72E-05	0.002317579	0.0659571	5.72E-05	7.53E-05	0.003724122	5.72E-05	0.890114158	5.72E-05	0.037582801
VC_m-CTGGAAGGCAACCGGA	meningocyte	0.078880594	0.084304256	0.192349914	0.018938817	0.000136579	0.000136579	0.000136579	0.554387932	0.004130002	0.066598748
VC_m-CTGGAAGTCTAAGCTC	TelA	0.050950983	0.01153418	0.390584534	0.044311884	0.000119469	0.000119469	0.000119469	0.455612031	0.000119469	0.04652851
VC_m-CTGGAATAGTGCAAGT	p2A	0.015144726	0.033929557	0.049411017	0.33631968	0.000294892	0.010229987	0.007395888	0.495689975	0.000294892	0.051289386
VC_m-CTGGAATGGATCAGCA	p2R	0.292220001	0.036785882	0.07224689	0.413148434	0.081761772	0.011754092	0.000119492	0.000132286	0.066310298	0.025520854
VC_m-CTGGCCTTACCACTTA	CSPall	0.035023571	0.000197528	0.119131236	0.300480824	0.000197528	0.01639429	0.000197528	0.476441274	0.007783441	0.044152778
VC_m-CTGGCCTTGCATTCGG	MPall	0.026205702	0.019732283	0.081535055	0.000115472	0.256266373	0.000115472	0.000115472	0.584907637	0.004344288	0.026662246
VC_m-CTGGCGCACTTACTGA	CSPall	0.000134212	0.034595205	0.110023119	0.132776602	0.072263184	0.002275715	0.000134212	0.585933818	0.017935978	0.043927955
VC_m-CTGGTGATCCTGAAGG	DPallv	0.086136645	0.018872024	0.019638943	0.059473606	0.484597281	0.003984831	0.000111487	0.253747986	0.037082766	0.036354431
VC_m-CTGGTGATCGCCGTAG	DPallm	5.79E-05	0.012805297	0.091682822	5.79E-05	7.52E-05	5.79E-05	5.79E-05	0.86747432	5.79E-05	0.027672981
VC_m-CTGGTGCGTTCACGAG	prethalamus	0.05503976	0.027704943	0.235965396	0.470002451	0.000192998	0.000192998	0.000192998	0.167741942	0.000192998	0.042773518
VC_m-CTGGTGCTTATGACCA	DPallv	0.266416673	0.025904499	0.011953811	0.000101917	0.524067888	0.006849434	0.000101917	0.000101917	0.143826007	0.020675936
VC_m-CTGGTGGCCAATAAGT	hypothalamus	0.052785145	0.014366131	0.301643623	0.315133271	0.000284622	0.008841244	0.112386069	0.115936093	0.000284622	0.078339179
VC_m-CTGGTTGGACATCACC	CSPall	0.021636288	0.014408029	0.27136072	0.432232359	0.000128536	0.000128536	0.000128536	0.231312459	0.000128536	0.028535999
VC_m-CTGTATCTTCGCCATA	p2R	0.000202168	0.034025311	0.016123305	0.000202168	0.000234012	0.000202168	0.409787081	0.491065605	0.019625993	0.028532189
VC_m-CTGTCACTCGGCCTTA	p2A	0.005149129	0.03274088	0.26398991	0.186651507	0.00026944	0.011064689	0.168441551	0.288347545	0.00026944	0.04307591
VC_m-CTGTCAGATCGATGCG	DPallm	0.005344858	0.008733133	0.152486679	0.000133755	0.041360868	0.007248173	0.000133755	0.683703106	0.040200906	0.060654767
VC_m-CTGTTCCAGAAGCTGA	p2A	0.040821579	0.073354718	0.000147008	0.047468264	0.000132246	0.011237435	0.093801744	0.654057835	0.000132246	0.078846925
VC_m-CTGTTCGTATGCACCA	DPallv	0.136243395	0.032062481	0.163120199	0.083319904	0.38283843	0.000159988	0.000159988	0.000198364	0.13728912	0.064608131
VC_m-CTGTTCTGCTCAGGAC	POA	0.068208739	0.015158287	0.281071492	0.263884481	0.000272255	0.002406012	0.023306781	0.319220642	0.000272255	0.026199057
VC_m-CTGTTGCTACTCACAG	POA	0.056777879	0.036287995	0.253224783	0.234866917	0.000403118	0.0128576	0.024306414	0.300234228	0.000403118	0.080637949
VC_m-CTTACGAACTCCGTCC	p2R	0.280594696	0.052383326	0.134144743	0.289019941	0.144500711	0.014954132	0.000252518	0.000257292	0.037139496	0.046753145
VC_m-CTTACGCAACTCAACG	DPallv	0.047627545	0.022682051	0.147022536	0.0756717	0.000181198	0.000181198	0.062482657	0.60236732	0.000181198	0.041602598
VC_m-CTTACGGTAAGCCGAA	p2A	0.030494696	0.02430962	0.015939094	0.029375582	0.000285071	0.006822871	0.2487454	0.60278382	0.000285071	0.040958774
VC_m-CTTACGTCATCCTTAT	MPall	0.032183764	0.011826181	0.002414747	0.000116843	0.000210783	0.000116843	0.630721882	0.194989944	0.093228337	0.034190674
VC_m-CTTAGCTACGCAAGGT	p2A	0.000198497	0.039548882	0.044098971	0.206666384	0.000198497	0.003840961	0.1827849	0.464630089	0.000198497	0.057834321
VC_m-CTTAGCTTAGTTCTCG	hypothalamus	0.038100406	0.043897943	0.15552193	0.216174154	0.00026625	0.012156413	0.117449237	0.37835602	0.00026625	0.037811396
VC_m-CTTAGTCTATCGAGAC	p2A	0.000190678	0.07164203	0.023863792	0.210707456	0.000190678	0.000190678	0.119121017	0.535501593	0.000190678	0.038401401
VC_m-CTTAGTCTCGACAACT	POA	0.088082805	0.028024227	0.335394873	0.146154721	0.000187508	0.018793321	0.000532268	0.351750867	0.000187508	0.0308919
VC_m-CTTAGTCTTATTCGGA	POA	0.018451562	0.044479735	0.434495279	0.165546124	9.38E-05	9.38E-05	0.089465472	0.224754572	9.38E-05	0.0225258
VC_m-CTTAGTGCGACCTATT	DPallm	0.035046714	0.006120471	0.0856967	8.07E-05	0.045329893	0.003951894	8.07E-05	0.710083576	0.059467679	0.054141604
VC_m-CTTAGTGCGTTGACGC	POA	0.047675535	0.008768857	0.300087617	0.249750441	0.00027889	0.005095942	0.00027889	0.343819382	0.00027889	0.043965556
VC_m-CTTAGTGGTACACGAC	DPallv	0.144898091	0.015977362	0.037099428	0.000112522	0.413599823	0.000112522	0.000175321	0.356494956	0.000112522	0.031417452
VC_m-CTTAGTTGCTCGTTGT	hypothalamus	0.090668265	0.055514786	0.093381811	0.0534071	0.000291362	0.037145395	0.022263932	0.610031253	0.000291362	0.037004733
VC_m-CTTATTCACTAGCTGG	meningocyte	0.150055807	0.069617152	0.121586486	0.021346703	0.000260785	0.000260785	0.033804866	0.463940325	0.000260785	0.138866307
VC_m-CTTCAAGTCGACCTTC	hypothalamus	0.079159303	0.019933842	0.114502162	0.159156403	0.000270359	0.01069388	0.126504315	0.462483389	0.000270359	0.027025987
VC_m-CTTCCAATTGAAGATT	MPall	0.039765681	0.016590343	0.025085283	5.73E-05	0.174240538	0.000708969	5.73E-05	0.730309764	5.73E-05	0.013127609
VC_m-CTTCCGACGCACAACC	p2A	0.279469872	0.06454498	0.127667687	0.15781077	0.000402303	0.017793102	0.311480224	0.007252178	0.000402303	0.03317658
VC_m-CTTCCGTCGCTGCATC	p2R	0.17082371	0.055655335	0.136972128	0.155342329	0.00054582	0.037605743	0.254371171	0.08544422	0.00054582	0.102693723
VC_m-CTTCGACCAAGCCGAG	meningocyte	0.071109117	0.142351607	0.158383038	0.014104607	0.000287224	0.000287224	0.073048708	0.426799645	0.000287224	0.113341608
VC_m-CTTCGATAACATTGGT	p2A	0.00029793	0.068138792	0.117326224	0.15370168	0.00029793	0.013816601	0.159612303	0.419317404	0.00029793	0.067193205
VC_m-CTTCGATACTCCGACC	p2A	0.017319937	0.024206004	0.010899258	0.134325199	0.000192499	0.000192499	0.134760848	0.617756048	0.000192499	0.06015521
VC_m-CTTCGATATGTAGGAG	POA	0.076906228	0.022650289	0.262508753	0.312274761	0.000281862	0.000281862	0.000281862	0.250307631	0.000281862	0.074224888
VC_m-CTTCGATGGACGTACC	TelA	0.054064051	0.000277578	0.22074508	0.05177819	0.000277578	0.002968947	0.033479544	0.570567199	0.000277578	0.065564253
VC_m-CTTCGCCGCAACATTA	CSPall	0.020228642	0.000189602	0.194138407	0.379261259	0.000189602	0.000189602	0.008444089	0.360535716	0.000189602	0.036633477
VC_m-CTTCGGCTCACTACCT	POA	0.062217442	0.056707102	0.34842161	0.173701374	0.000276044	0.020298569	0.030225066	0.263440593	0.000276044	0.044436156
VC_m-CTTCGTATTAATACGG	DPallv	0.329713118	0.021456522	0.043723932	0.000171748	0.348342854	0.01019829	0.000194497	0.05022743	0.16474746	0.031224149
VC_m-CTTCGTCAAGACTCGT	p2R	0.000283259	0.014100523	0.000283259	0.026532372	0.19284288	0.000283259	0.38452253	0.150386562	0.179166508	0.051598848
VC_m-CTTCTGTACGGACATC	MPall	0.000126338	0.015187156	0.099088332	0.000126338	0.000126338	0.014712392	0.147592781	0.69043823	0.012952743	0.019649351
VC_m-CTTGAACTTAGAGGAA	MPall	0.037514686	0.024290668	0.321853736	0.039662754	0.00072031	0.003355741	0.02068345	0.47902578	0.035398639	0.037494235
VC_m-CTTGAGCCTTGTTCCA	DPallv	7.84E-05	0.016547303	0.054870679	7.84E-05	0.499919835	0.003815817	7.84E-05	0.349784943	0.067486227	0.00733994
VC_m-CTTGATGCAATCACAA	POA	0.041019966	0.01960424	0.237423985	0.235673488	0.000174225	0.000174225	0.046737701	0.368108774	0.000174225	0.050909172
VC_m-CTTGCCGGAAGACGCA	POA	0.052561656	0.031705145	0.318463651	0.11263767	0.000192854	0.004448499	0.000192854	0.441428074	0.000192854	0.038176745
VC_m-CTTGCGTAACAGCAGT	DPallm	8.59E-05	0.009979508	0.095170858	8.59E-05	0.021469892	0.005111846	0.003631904	0.837677159	8.59E-05	0.026700984
VC_m-CTTGGACAGGTTAGAA	TelA	0.049033055	0.007284926	0.299080641	0.05006642	0.006258875	0.000192865	0.052510638	0.482277387	0.000192865	0.053102328
VC_m-CTTGGACTTGTCTGTC	meningocyte	0.070863074	0.12493797	0.233171092	0.174078856	0.000354758	0.019922461	0.028052691	0.274889448	0.000354758	0.073374892
VC_m-CTTGGAGGCCACCTGC	meningocyte	0.046186137	0.104718461	0.29160781	0.038727688	0.000270857	0.000270857	0.000721151	0.391258246	0.046589407	0.079649388
VC_m-CTTGGTTAGAGTCATC	p2A	0.0002003	0.037965079	0.267234328	0.0002003	0.0002003	0.0002003	0.21376288	0.422544893	0.005931273	0.051760346
VC_m-CTTGTCAAGGCGTCAA	POA	0.047730507	0.007432284	0.321397179	0.07822389	0.0003085	0.000857185	0.016847276	0.493998264	0.0003085	0.032896416
VC_m-GAACAAGGTCGAGCAA	CSPall	0.006339231	0.000133909	0.167627384	0.491271175	0.000133909	0.007536187	0.000133909	0.28344128	0.000133909	0.043249109
VC_m-GAACAGATAACCTTAA	p2A	0.01424059	0.044558941	0.121230119	0.102047365	0.000293663	0.007301028	0.179366732	0.513226196	0.000293663	0.017441704
VC_m-GAACAGATCCGCTAGA	TelA	0.043903386	0.004584596	0.224235803	0.000128469	0.000128469	0.000128469	0.000128469	0.697598029	0.000128469	0.029035843
VC_m-GAACATTCGACACGTA	MPall	0.004442524	0.014113662	0.309339228	0.000312283	0.033789584	0.007097935	0.09346078	0.393818236	0.079729675	0.063896093
VC_m-GAACGCCAGTGCATAC	DPallv	0.348780965	0.004704933	0.104758128	0.000107236	0.507221695	0.000107236	0.00011151	0.000107236	0.007613791	0.02648727
VC_m-GAACGCTAGAAGGCTA	hypothalamus	0.057459911	0.061869523	0.199584406	0.428038157	0.00019934	0.00019934	0.153305184	0.065517717	0.00019934	0.033627081
VC_m-GAACTAACTCTACGTG	p2R	0.218316026	0.056639216	0.185887125	0.297581897	0.000248264	0.016304615	0.070745697	0.065414557	0.000248264	0.08861434
VC_m-GAACTACCTTATCATA	prethalamus	0.023297207	0.018467554	0.19616389	0.469802501	0.000272388	0.010327192	0.072183937	0.16424219	0.000272388	0.044970753
VC_m-GAACTCATAGTGAGTG	p2R	0.321899889	0.072668515	0.000264907	0.000264907	0.019033308	0.124883844	0.290496182	0.000264907	0.025543865	0.144679677
VC_m-GAACTCCTCATACATA	DPallm	0.041289343	0.003654754	0.227479496	0.011670053	0.000125651	0.000125651	0.000125651	0.678944848	0.000125651	0.036458902
VC_m-GAACTCCTGGAGGCTC	MPall	8.12E-05	0.01856912	0.109341867	8.12E-05	0.000158571	8.12E-05	0.113008811	0.728062722	0.016732282	0.013882878
VC_m-GAACTGTAACTCAGGC	prethalamus	0.016801702	0.015959509	0.16484131	0.649148161	0.000203955	0.000203955	0.000203955	0.098425285	0.000203955	0.054008214
VC_m-GAACTTGGTGAGGATA	prethalamus	0.109320744	0.05585448	0.215468622	0.228787164	0.000289183	0.000289183	0.000289183	0.256725024	0.000289183	0.132687234
VC_m-GAAGCGGCTGATCAGT	DPallm	8.73E-05	0.008845962	0.098390202	8.73E-05	8.73E-05	8.73E-05	8.73E-05	0.877226382	0.004865594	0.010235135
VC_m-GAAGCGTCCATAGTTG	meningocyte	0.027970653	0.058815043	0.214410317	0.000182639	0.000182639	0.014248876	0.000182639	0.596481601	0.000182639	0.087342953
VC_m-GAAGCTGTTCTACATC	meningocyte	5.43E-05	0.026135198	0.093761743	5.43E-05	0.048203601	0.002554261	0.0153771	0.782529476	5.43E-05	0.031275646
VC_m-GAATAAGGAGAACTAA	p2A	9.57E-05	0.028417533	9.57E-05	0.043645518	9.57E-05	9.57E-05	0.198049421	0.67559551	9.57E-05	0.05381342
VC_m-GAATACAGACGAACTG	hypothalamus	0.055784509	0.014844097	0.174511167	0.276935	0.000281508	0.000281508	0.167488418	0.298955394	0.000281508	0.01063689
VC_m-GAATACTAAGGCGAAT	DPallm	8.45E-05	0.028017117	0.089942547	8.45E-05	9.99E-05	8.45E-05	8.45E-05	0.829697301	0.00488576	0.047019534
VC_m-GAATCATAGTCTGAAG	DPallm	0.008891077	0.002442918	0.011122194	8.60E-05	8.60E-05	8.60E-05	8.60E-05	0.943423744	8.60E-05	0.033690225
VC_m-GAATCATGAACCAGTG	p2R	0.369763655	0.117522659	0.016919467	0.06931041	0.000301786	0.070365932	0.199114658	0.000301786	0.000301786	0.156097861
VC_m-GAATGACACGACTAGG	p2R	0.000274291	0.034196728	0.1126151	0.140131621	0.000274291	0.011122232	0.306840499	0.325457789	0.000274291	0.068813157
VC_m-GAATGACCACAATCGA	p2A	0.000198533	0.03014567	0.197694705	0.064091285	0.000198533	0.000198533	0.172583561	0.453434853	0.022808379	0.058645947
VC_m-GAATGAGTATAGACCA	hypothalamus	0.058448553	0.028313799	0.167593525	0.303452062	0.000193727	0.000193727	0.231007943	0.183320217	0.000193727	0.027282718
VC_m-GAATGGCCAAGGAGGC	DPallm	0.037732966	0.031115182	0.044684493	0.000127685	0.158158393	0.000127685	0.000127685	0.652657022	0.039039174	0.036229714
VC_m-GAATTAACCTTCAATT	DPallm	0.02267223	0.014596478	0.237500008	0.023554903	0.000126152	0.001695932	0.000126152	0.672756855	0.000177323	0.026793967
VC_m-GACAACGGACTCAGCT	p2A	0.000143129	0.028657256	0.050033584	0.156353396	0.000143129	0.000143129	0.083328812	0.666644198	0.000143129	0.014410236
VC_m-GACAACGGCGATGTTA	MPall	0.006374878	0.010752869	0.085479375	0.000123345	0.02996539	0.004044989	0.01640172	0.806790165	0.000123345	0.039943923
VC_m-GACAACTTAACCAACC	hypothalamus	0.01094936	0.043786443	0.235778892	0.211927244	0.000282751	0.000282751	0.231744294	0.23864978	0.000282751	0.026315734
VC_m-GACAAGCTGAATCTGG	p2A	0.004122914	0.026311646	0.097257436	0.402627509	0.00017839	0.005925035	0.119425012	0.3155901	0.00017839	0.028383568
VC_m-GACAATCTATTAGATT	DPallv	0.049202908	0.006410411	0.055024806	7.77E-05	0.628347441	0.005628613	7.77E-05	0.105953277	0.096756949	0.052520173
VC_m-GACAATTGTATGCTTC	p2R	0.042354673	0.118508535	0.188089301	0.000264724	0.000264724	0.013960189	0.33119559	0.076814693	0.000264724	0.228282847
VC_m-GACAGTCACTTCGCTC	p2A	0.075296695	0.029422431	0.075076113	0.013023715	0.000422471	0.000422471	0.228911733	0.523332786	0.000422471	0.053669114
VC_m-GACCAATTGCGTCAGA	DPallm	0.01482871	0.008627814	0.187830539	0.000120298	0.000120298	0.000120298	0.000120298	0.712558592	0.000120298	0.075552854
VC_m-GACCACATTCTTGAAT	p2A	9.38E-05	0.019084123	0.031196091	0.216261929	9.38E-05	9.38E-05	0.093660591	0.608302907	9.38E-05	0.031119198
VC_m-GACCACTTAGACAGGT	POA	0.07276198	0.024862288	0.331998443	0.26586359	0.000188318	0.000188318	0.008222318	0.23347275	0.000188318	0.062253677
VC_m-GACCGAATCTAATACG	prethalamus	0.058777494	0.015537152	0.211900746	0.301491165	0.000287577	0.012798176	0.27610619	0.000304208	0.000287577	0.122509716
VC_m-GACCGGCCATGTACCG	hypothalamus	0.052586485	0.037878428	0.386464188	0.27771554	0.000293402	0.012916428	0.150674122	0.054924065	0.000293402	0.026253939
VC_m-GACGAGCTGCACTCGT	DPallm	6.03E-05	0.014652928	0.028863288	6.03E-05	6.03E-05	6.03E-05	6.03E-05	0.912255362	6.03E-05	0.043866822
VC_m-GACGCAGCGTCAAGTT	prethalamus	0.024742226	0.015984646	0.385070282	0.468016934	0.000138764	0.001677057	0.069122174	0.004713183	0.000138764	0.030395969
VC_m-GACGGCTTAGGTGCGA	CSPall	0.000207695	0.028651	0.01469075	0.551552089	0.000207695	0.000891196	0.010648857	0.338587381	0.000207695	0.054355642
VC_m-GACGGTGGTTGATGTC	DPallv	0.036832197	0.045635516	0.069573215	0.096005726	0.661589362	0.000118525	0.000118525	0.046583454	0.000118525	0.043424956
VC_m-GACGTACAGGAACGCT	DPallm	0.009236766	0.020678626	0.077189804	5.68E-05	0.160911899	5.68E-05	5.68E-05	0.677905478	0.031411603	0.022495551
VC_m-GACGTGGTGCTCCAGA	TelA	0.004555175	0.011989902	0.235924862	0.061191631	0.000304697	0.018941679	0.013373946	0.58808762	0.000304697	0.065325791
VC_m-GACTACGAGTTCCATT	p2A	0.029080985	0.020031529	0.10739056	0.343020618	0.000289078	0.000289078	0.05912586	0.380593397	0.000289078	0.059889815
VC_m-GACTACGCCTATAGCC	meningocyte	0.081093079	0.056971915	0.230311995	0.000181485	0.000181485	0.007987902	0.000181485	0.549852936	0.000181485	0.073056235
VC_m-GACTAGTAATCTTGCT	MPall	0.001100387	0.069295906	0.068154007	0.00026617	0.00026617	0.003110827	0.348765936	0.407117685	0.015294907	0.086628005
VC_m-GACTGCCATAGAATAC	hypothalamus	0.107432338	0.024816254	0.064353435	0.29572787	0.000436855	0.01292859	0.141259187	0.323331007	0.000436855	0.029277609
VC_m-GACTGCGGTCTGCGTG	POA	0.052300129	0.024822221	0.285640305	0.287896388	0.000284061	0.02100329	0.019168448	0.242283864	0.000284061	0.066317234
VC_m-GACTTCATACCGCTGT	DPallm	5.71E-05	0.02385883	0.043672703	5.71E-05	0.000506803	5.71E-05	0.017145065	0.880152685	0.015675551	0.018817015
VC_m-GACTTGAACGTCCGTA	DPallv	0.363911693	0.014167825	0.02484839	0.000100922	0.40038459	0.011934774	0.000130075	0.000100922	0.169613474	0.014807335
VC_m-GAGCCAAGCGATCGTA	DPallv	0.000118088	0.023235258	0.025658163	0.000118088	0.401326219	0.000118088	0.000118088	0.381911979	0.143883389	0.02351264
VC_m-GAGCCAGCTTACGGTA	POA	0.045374379	0.010568367	0.332842625	0.062069449	0.000197295	0.00521768	0.000197295	0.501775118	0.000197295	0.041560498
VC_m-GAGCCTCACGTATGTA	p2R	0.179292511	0.145460686	0.039347541	0.101403207	0.000548481	0.08001355	0.235629872	0.093146665	0.000548481	0.124609008
VC_m-GAGCCTCCAGTACCGA	DPallm	5.53E-05	0.009722029	0.104638012	5.53E-05	0.011481342	5.53E-05	5.53E-05	0.846251889	0.004702792	0.022982724
VC_m-GAGCGAATCGGTAGAA	DPallm	5.94E-05	0.017797531	0.000336255	5.94E-05	6.69E-05	5.94E-05	5.94E-05	0.961224155	5.94E-05	0.020277975
VC_m-GAGCTAAGGTTGCGTT	DPallm	8.51E-05	0.009245393	0.068881642	8.51E-05	8.51E-05	8.51E-05	8.51E-05	0.837508294	0.064352105	0.019587292
VC_m-GAGCTACAAGATCAAG	DPallm	0.005155817	0.010875357	0.05596686	0.028426044	8.68E-05	0.007459047	8.68E-05	0.846848821	8.68E-05	0.045007544
VC_m-GAGCTACAGCTCGGTA	prethalamus	0.021950039	0.012389497	0.046654222	0.691261936	9.32E-05	9.32E-05	9.32E-05	0.186834104	9.32E-05	0.040537412
VC_m-GAGGATCCAGAACTGG	prethalamus	0.057275449	0.02395	0.215671443	0.578353962	0.000183279	0.000183279	0.000183279	0.066483625	0.000183279	0.057532404
VC_m-GAGGATGATAGGAAGG	prethalamus	0.061913671	0.035748512	0.221896773	0.219156016	0.000253238	0.047325949	0.000253238	0.314293872	0.000253238	0.098905493
VC_m-GAGGCCAGCAGAGGTT	DPallv	0.033111363	0.024285967	0.057822556	0.000123347	0.552228946	0.003145284	0.000123347	0.303037919	0.000123347	0.025997925
VC_m-GAGGCGCTCCATTCCT	DPallm	0.005121078	0.013760384	0.083834759	8.05E-05	9.40E-05	0.003040599	8.05E-05	0.859617456	8.05E-05	0.034290059
VC_m-GAGGTAACATTCGATC	POA	0.036998911	0.014355075	0.290360601	0.203545238	0.000183191	0.000183191	0.077401854	0.353987581	0.000183191	0.022801169
VC_m-GAGGTAACTGCGAGAC	DPallm	5.39E-05	0.009865994	0.067973753	0.007046045	5.67E-05	5.39E-05	5.39E-05	0.877885399	5.39E-05	0.036956614
VC_m-GAGGTATTAATAGCGG	p2A	0.015424282	0.036788541	0.265983466	0.081024012	0.000313223	0.00354373	0.214880965	0.334998275	0.000313223	0.046730284
VC_m-GAGGTCACTGTAAGCT	hypothalamus	0.091047512	0.014055799	0.162095167	0.183886783	0.000625648	0.01493842	0.057205564	0.386080328	0.000625648	0.089439131
VC_m-GAGGTGCATTCGGATC	p2A	0.016464647	0.023774133	0.37923173	0.00019334	0.00019334	0.00019334	0.237762193	0.256189895	0.00019334	0.085804043
VC_m-GAGGTGTAGCAACTCA	DPallv	0.010804536	0.031856051	0.075433892	8.08E-05	0.428037524	0.006787209	8.08E-05	0.397993731	0.018800151	0.03012526
VC_m-GAGTAACGTGGCTTGA	CSPall	0.000126232	0.012346283	0.060810578	0.543191018	0.000126232	0.000126232	0.000126232	0.281163491	0.035255146	0.066728559
VC_m-GAGTAGACGCAGGCTC	DPallv	0.000115383	0.021936656	0.032668818	0.000146609	0.360172051	0.007982359	0.000115383	0.503003096	0.03847172	0.035387923
VC_m-GAGTAGATACGTCAAC	meningocyte	0.061031891	0.044570356	0.218974429	0.000182441	0.000182441	0.010487106	0.000182441	0.567374555	0.000182441	0.096831899
VC_m-GAGTAGGATGGTAGTC	p2A	0.000189248	0.054304456	0.11659523	0.210342907	0.000189248	0.000189248	0.142585018	0.424899045	0.000189248	0.050516353
VC_m-GAGTCCACGCCTGAAG	POA	0.026361043	0.104873483	0.38634179	0.000300536	0.000286675	0.003062964	0.059564356	0.327872692	0.000286675	0.091049786
VC_m-GAGTCCACTCATAACA	ependymocyte	0.017933123	0.053709803	0.136345857	0.192590997	0.000431378	0.026740819	0.070467444	0.455859092	0.000431378	0.045490109
VC_m-GAGTCCTCTAGCGACA	DPallv	0.000570386	0.011221542	0.035903908	0.000116534	0.359310503	0.003761038	0.000116534	0.416192586	0.141469162	0.031337807
VC_m-GAGTCTGACTATAGAA	CSPall	0.014129349	4.59E-05	4.59E-05	0.621320417	4.59E-05	0.008191441	4.59E-05	0.306657388	5.25E-05	0.04946523
VC_m-GAGTCTGGTGAATGAG	prethalamus	0.047132494	0.043349457	0.204664828	0.511992996	0.000200976	0.015265433	0.004421888	0.110044139	0.000200976	0.062726813
VC_m-GAGTGCAGCGTCATCG	DPallv	0.224629926	0.007870302	0.052858121	0.000173534	0.656503342	0.00460648	0.000173534	0.000173534	0.016194666	0.036816562
VC_m-GAGTGCCGCATTAGGC	p2A	0.000227443	0.031354601	0.000227443	0.182982049	0.000227443	0.009184958	0.172749825	0.566276568	0.000227443	0.036542229
VC_m-GAGTGGAGCAAGCGCA	hypothalamus	0.039371312	0.010585651	0.082913112	0.211697835	0.000304748	0.011590303	0.054736691	0.56744195	0.000304748	0.021053649
VC_m-GAGTTAATCTCGTTAT	POA	0.070969221	0.025750018	0.369800915	0.376477443	0.000138716	0.003509317	0.000138716	0.069541219	0.000138716	0.083535719
VC_m-GAGTTAATTCCACTGG	CSPall	0.031881669	0.024024021	0.072074713	0.533791261	0.000189339	0.000189339	0.000189339	0.281108167	0.000189339	0.056362815
VC_m-GAGTTACTCAATGGAA	hypothalamus	0.052398685	0.027448176	0.334823921	0.300576771	0.000305574	0.000305574	0.206446738	0.036084421	0.000305574	0.041304565
VC_m-GAGTTCTATCGTGCCT	MPall	0.045561477	0.04353207	0.041161812	0.000167731	0.000204858	0.003308736	0.566050159	0.167807052	0.057382535	0.07482357
VC_m-GATAAGTTGGCGATTA	TelA	0.009046191	0.011145007	0.224780389	0.255123847	0.000181034	0.009236546	0.017207536	0.444956397	0.000181034	0.028142019
VC_m-GATACTTCACTCAGCA	p2R	0.186067271	0.009191277	0.031882099	0.338342701	0.173391191	0.005888028	0.096603405	0.000235965	0.131458691	0.026939371
VC_m-GATAGAGTCTGAATCG	DPallv	0.10789408	0.024635242	0.016353047	0.000110948	0.479438338	0.005056197	0.00012882	0.223837602	0.062190116	0.080355611
VC_m-GATAGATGTTGAAGAT	CSPall	0.046793422	0.00389782	0.243190224	0.461163284	0.000134522	0.000134522	0.000134522	0.220188988	0.000134522	0.024228173
VC_m-GATAGTGACACTCCAA	MPall	0.000171651	0.032167875	0.033932863	0.000171651	0.000237407	0.006354601	0.469539432	0.312053585	0.102170472	0.043200463
VC_m-GATATGCTCACGTTAC	DPallm	0.000134021	0.025592727	0.131740401	0.061245009	0.000151702	0.000134021	0.000134021	0.734553374	0.000134021	0.046180702
VC_m-GATCCACCGCGTGCAA	p2A	0.054282004	0.049238031	0.154409358	0.317079299	0.00038522	0.006464916	0.090787741	0.292204915	0.00038522	0.034763295
VC_m-GATCGGAGATACGCAG	MPall	0.010212342	0.073152959	0.000128168	0.000128168	0.000128168	0.0224225	0.571885333	0.214506183	0.063000095	0.044436082
VC_m-GATCGTAACATTAATA	DPallm	0.020008093	0.022575347	0.244879153	0.013579224	0.0001175	0.0001175	0.046401632	0.605038336	0.0001175	0.047165716
VC_m-GATCGTAAGAGTCGCA	POA	0.064653548	0.033736522	0.290438593	0.180470723	0.000275946	0.000275946	0.015668232	0.316672755	0.000275946	0.097531788
VC_m-GATCGTGGCCACAACC	DPallm	0.0050677	0.031162528	0.088733645	0.012313564	8.80E-05	8.80E-05	0.025133176	0.823979286	8.80E-05	0.013346158
VC_m-GATCTATGAAGATGCG	MPall	8.72E-05	0.007203103	0.130399949	8.72E-05	8.72E-05	8.72E-05	0.086483941	0.724781462	0.03187436	0.018908383
VC_m-GATCTTGTCATGATCT	DPallm	0.001541264	0.005266431	0.04418115	8.19E-05	0.000130373	8.19E-05	8.19E-05	0.842326482	0.018161823	0.088146635
VC_m-GATGAGTGAACGGCTG	DPallv	0.159913158	0.018452045	0.040809413	7.69E-05	0.702755811	0.002629206	0.000104934	0.000222023	0.037228851	0.03780763
VC_m-GATGCCTAGAGTCTGT	p2A	0.023250832	0.049802796	0.010037666	0.050660828	0.000185603	0.000185603	0.165394444	0.603344055	0.000185603	0.09695257
VC_m-GATGGACCTGGACGGA	MPall	0.000179862	0.047345	0.192465468	0.000179862	0.000269109	0.009602542	0.364514461	0.300193881	0.06334209	0.021907725
VC_m-GATGGACGGCAGATGA	DPallm	0.013554499	0.006319924	0.061659687	8.32E-05	0.05259953	0.010693028	8.32E-05	0.849888583	8.32E-05	0.005035007
VC_m-GATGTAGCGAGGTCCA	hypothalamus	0.057985612	0.00857015	0.221276902	0.316904162	0.000434277	0.020333995	0.141670824	0.206619345	0.000434277	0.025770457
VC_m-GATGTAGGAGTTGGCC	p2A	0.000206295	0.048566975	0.016848258	0.18272696	0.000206295	0.000206295	0.083882972	0.600151862	0.000206295	0.066997792
VC_m-GATTCCATACTGAACC	MPall	0.000181258	0.038687393	0.070142803	0.000160098	0.000700319	0.025624666	0.52749091	0.111590664	0.162334773	0.063087115
VC_m-GATTCCATTGAGTTGA	hypothalamus	0.112274576	0.042891254	0.052615935	0.125457879	0.000299917	0.004216246	0.043851592	0.571737062	0.000299917	0.046355622
VC_m-GATTCCGCTGCAAGAT	p2A	9.44E-05	0.022575523	9.44E-05	0.130784221	9.44E-05	0.001846036	0.098757112	0.693641443	9.44E-05	0.052018146
VC_m-GATTCCGTGCGTATAC	hypothalamus	0.00945169	0.019053741	0.011922448	0.501871579	0.00012213	0.00012213	0.258498179	0.117400075	0.00012213	0.081435898
VC_m-GATTGACTCCATGCGA	TelA	0.044950246	0.012782378	0.292819861	0.163867524	0.000136639	0.000136639	0.000136639	0.475693235	0.000136639	0.009340202
VC_m-GATTGTCGCAACGAGG	hypothalamus	0.053634336	0.025111795	0.083076733	0.464063021	0.000200636	0.008897366	0.194360742	0.119993981	0.000200636	0.050460754
VC_m-GCAACAGGCCATTGAC	DPallm	8.62E-05	0.012424987	0.083906233	0.01077286	8.62E-05	0.008168237	8.62E-05	0.873821321	8.62E-05	0.01056153
VC_m-GCAACATACATCAGCA	prethalamus	0.088404328	0.001108559	0.314899263	0.221767879	0.000256927	0.011912689	0.077540502	0.246309537	0.000256927	0.037543388
VC_m-GCAAGATAGGTTAACT	p2A	0.003159585	0.0074871	0.035048799	0.10858553	0.000209257	0.006101841	0.074923086	0.721025606	0.000209257	0.043249939
VC_m-GCAAGCACTACCGCCA	DPallm	0.031051753	0.010760376	0.323560294	0.075657904	8.67E-05	8.04E-05	8.04E-05	0.515101454	8.04E-05	0.043540428
VC_m-GCAAGCTTATTGACGT	TelA	0.032532332	0.01842321	0.284060039	0.000132756	0.000132756	0.013781643	0.000132756	0.613329952	0.000132756	0.0373418
VC_m-GCAATACATGAGGACA	POA	0.046348856	0.007261561	0.270824493	0.149590297	0.000278415	0.000278415	0.118534217	0.344172522	0.000278415	0.062432812
VC_m-GCAATCGTGACTCCAA	DPallm	9.03E-05	0.019001108	0.06964688	9.03E-05	9.03E-05	9.03E-05	9.03E-05	0.887156775	0.001689755	0.022054081
VC_m-GCAATTCCTATCATAC	p2R	0.239811385	0.054224109	0.196927023	0.257085847	0.154540088	0.021692716	0.00024879	0.00024879	0.00024879	0.074972461
VC_m-GCAATTCTGTGACAGA	DPallm	8.32E-05	0.009536228	0.032507215	0.008115893	0.098483922	8.32E-05	8.32E-05	0.849680593	8.32E-05	0.001343164
VC_m-GCACAGCTGTGGTTGA	prethalamus	0.090776251	0.029883511	0.199269258	0.237432809	0.000265809	0.000265809	0.085115083	0.330443486	0.000265809	0.026282176
VC_m-GCACCGAAGATGTCTA	POA	0.017308745	0.012931164	0.198612019	0.376587526	0.000189932	0.001521459	0.056785063	0.320960064	0.000189932	0.014914096
VC_m-GCACCTAGCCGAATCT	DPallm	0.000871673	0.016981654	0.070042633	3.97E-05	0.059160883	3.97E-05	3.97E-05	0.75502674	0.055994632	0.041802808
VC_m-GCACCTTACTGGCTAC	p2A	0.008057733	0.02674565	0.065486042	0.250537424	0.00019285	0.00019285	0.154807807	0.422252545	0.00019285	0.071534248
VC_m-GCACCTTAGCCTCGCA	meningocyte	0.120428007	0.120681276	0.072004862	0.107037755	0.000388276	0.008780638	0.138157297	0.274704742	0.000388276	0.15742887
VC_m-GCACGCATAGATTGCT	DPallv	0.301592019	0.021297359	0.025959667	0.000112936	0.398140701	0.007889701	0.000112936	0.177394849	0.030537371	0.036962462
VC_m-GCACGCATAGGCGATC	p2A	0.0091341	0.031412852	0.257449225	0.488512305	0.000278335	0.006018263	0.138648151	0.037971313	0.000278335	0.030297119
VC_m-GCACGCTTCGTTGTTC	CSPall	0.047208324	0.065684157	0.142047664	0.308879805	0.230082389	0.02087301	0.000391363	0.069252287	0.024155079	0.091425923
VC_m-GCACTACACTATTGCG	DPallm	0.028825639	0.029818859	0.109931425	8.35E-05	0.000128358	8.35E-05	8.35E-05	0.787634559	8.35E-05	0.04332711
VC_m-GCACTCTGTTGCCATA	hypothalamus	0.096686834	0.046756297	0.151215314	0.233866296	0.000270717	0.023565259	0.000270717	0.384942886	0.000270717	0.062154965
VC_m-GCACTGAATATGACAG	prethalamus	0.118778422	0.006613148	0.145490033	0.249532275	0.000173031	0.000173031	0.133814307	0.275998061	0.000617221	0.06881047
VC_m-GCACTGGACGCAGCAC	hypothalamus	0.04897219	0.033953487	0.118217831	0.257151103	0.000289382	0.033396714	0.116121919	0.362447676	0.000289382	0.029160317
VC_m-GCACTGTTGCGGCCTT	DPallm	0.000130894	0.000130894	0.089090638	0.011620859	0.074641024	0.000130894	0.000130894	0.775814516	0.000130894	0.048178494
VC_m-GCAGACGCCTGGTTAT	POA	0.029577973	0.040324913	0.443009436	0.033293875	0.000127786	0.009775143	0.145114422	0.266979888	0.000127786	0.03166878
VC_m-GCAGATACGTTGAACG	DPallm	0.005192546	0.011193449	0.084891978	8.56E-05	8.56E-05	0.001754753	8.56E-05	0.892645759	8.56E-05	0.00397928
VC_m-GCAGATCCTAATGTGG	ependymocyte	0.15005096	0.045121073	0.022028802	0.129973371	0.000255843	0.000255843	0.282634161	0.334725171	0.000255843	0.034698931
VC_m-GCAGCCGGATGCCGCA	TelA	0.058653757	0.016139353	0.327942827	0.000119331	0.000176882	0.000119331	0.000119331	0.544543178	0.000119331	0.052066677
VC_m-GCAGCGATCTAACGAA	DPallm	0.001542166	0.003712565	0.199140234	8.35E-05	8.35E-05	0.004567842	8.35E-05	0.741114214	8.35E-05	0.049589115
VC_m-GCAGGCCATTCCTGCC	p2A	0.021427126	0.000146817	0.261415493	0.000146817	0.000146817	0.00405752	0.214627727	0.451902887	0.000146817	0.045981982
VC_m-GCAGGCTACCGTCCTT	hypothalamus	0.065008036	0.012485252	0.270963839	0.102566833	0.000278415	0.030310247	0.128729903	0.354038569	0.000278415	0.035340491
VC_m-GCAGGCTGGTTCCAAG	DPallv	0.000107199	0.045243397	0.075253286	0.000107199	0.36873363	0.000439704	0.000107199	0.300022951	0.129365189	0.080620245
VC_m-GCAGGTCACTACCTCA	hypothalamus	0.053996866	0.005894978	0.046350767	0.372983858	0.000252755	0.002877573	0.141312662	0.342293724	0.000252755	0.033784064
VC_m-GCAGGTGCTGATGCTT	DPallv	0.087209243	0.011061832	0.03465242	5.20E-05	0.726087231	0.002656941	5.20E-05	0.000117037	0.108134414	0.02997695
VC_m-GCATAACCGAGGTGAT	MPall	0.024074848	0.037523107	0.300015001	0.000223086	0.000145066	0.000124654	0.084639589	0.453382602	0.038022563	0.061849483
VC_m-GCATACTAGCATCGAA	p2A	0.016007638	0.017217497	0.014106873	0.067526791	0.000187542	0.01045799	0.138869223	0.668785221	0.006328165	0.06051306
VC_m-GCATGACGGATTATCA	p2A	0.004936505	0.015836212	0.267500541	0.429384137	0.000267233	0.000267233	0.109950815	0.134238005	0.000267233	0.037352085
VC_m-GCATGCTGAGACAGGT	DPallm	0.020133858	0.054891733	0.05299745	0.002079809	9.72E-05	0.003037304	8.25E-05	0.802243222	0.029232254	0.035204674
VC_m-GCATGTCGAGTGTCTT	POA	0.003718746	0.033193582	0.24316176	0.36462891	0.000194163	0.006993803	0.000480301	0.29379537	0.000194163	0.053639202
VC_m-GCATTACCTGTCAAGA	prethalamus	0.062904815	0.034567741	0.224073753	0.496488269	0.0002805	0.005765705	0.0002805	0.074316968	0.0002805	0.101041249
VC_m-GCATTGACTACAGCGA	ependymocyte	0.068467892	0.000196435	0.064879205	0.41624689	0.000196435	0.005243607	0.026433472	0.349010797	0.000196435	0.06912883
VC_m-GCATTGGTTACCAAGC	POA	0.06787911	0.021154868	0.371661231	0.244800204	0.000129426	0.000129426	0.031587428	0.220058834	0.000129426	0.042470048
VC_m-GCCACTATAGACCATA	p2R	0.189597293	0.06359445	0.000171534	0.007307012	0.00017604	0.015520518	0.285420095	0.000171534	0.357521879	0.080519645
VC_m-GCCAGACAGACGCCTA	POA	0.050019958	0.009982702	0.21615423	0.117550352	0.000121045	0.001110719	0.011202662	0.552345146	0.000121045	0.041392142
VC_m-GCCAGACATCTATCAC	prethalamus	0.005844139	0.02161124	0.271184232	0.472963192	0.000135415	0.004850459	0.063635174	0.118341539	0.000135415	0.041299194
VC_m-GCCAGTAGACGATACC	p2A	0.096934289	0.036227848	0.107331657	0.006940257	0.000296158	0.013002613	0.221647737	0.477430438	0.000296158	0.039892847
VC_m-GCCAGTTAATTCTTGC	meningocyte	0.042523604	0.068820267	0.413542278	0.000197282	0.000197282	0.016190875	0.129005477	0.313679357	0.000197282	0.015646294
VC_m-GCCAGTTCCTCGTGCC	hypothalamus	0.100220063	0.0303813	0.05783356	0.424429958	0.000298993	0.013479312	0.000298993	0.307914678	0.000298993	0.064844151
VC_m-GCCATTCTCGTGTAGA	TelA	0.036479868	0.014977118	0.36219362	0.000199106	0.000199106	0.000199106	0.02350114	0.533644629	0.000199106	0.0284072
VC_m-GCCATTGTAACTGATC	hypothalamus	0.096699532	0.041624835	0.240982041	0.286181708	0.000625605	0.02447357	0.067294147	0.139044224	0.000625605	0.102448733
VC_m-GCCGAGTCCTCGTCCA	prethalamus	0.00804368	0.007835656	0.343815168	0.458824825	0.000196648	0.004486473	0.0242829	0.105895008	0.000196648	0.046422994
VC_m-GCCGATCGAGTGAAGT	DPallm	0.036464778	0.010811423	0.196305011	0.020609434	0.000118533	0.009068706	0.052090656	0.639960967	0.000142965	0.034427526
VC_m-GCCGATCTCGTGACTC	DPallm	0.007954249	0.014417831	0.167594586	0.000131749	0.000131749	0.002357799	0.000131749	0.776427556	0.000131749	0.030720983
VC_m-GCCGCTGATTGGCCAG	p2A	0.00013393	0.045559742	0.087179076	0.050789913	0.00013393	0.002903466	0.152886069	0.598331738	0.00013393	0.061948207
VC_m-GCCGGCAATAGGCAGG	DPallm	8.66E-05	0.005909563	0.10900364	8.66E-05	8.66E-05	0.015235256	8.66E-05	0.84665681	8.66E-05	0.022761532
VC_m-GCCGGCGAACCATTGT	DPallm	0.010750825	0.015710089	0.071787408	8.68E-05	0.050132787	8.68E-05	8.68E-05	0.81646315	0.007148275	0.027746974
VC_m-GCCGGCGTGAACTTGC	p2R	0.015813664	0.024000763	0.108878547	0.249254222	0.000277709	0.000277709	0.403971274	0.166874076	0.000277709	0.030374328
VC_m-GCCGGTATGCTCATGC	p2A	0.038110534	0.008490881	0.037144159	0.07675473	0.000128591	0.000128591	0.251158178	0.545039287	0.000128591	0.04291646
VC_m-GCCTATAGCATACCTT	DPallm	5.56E-05	0.008628433	0.031411754	0.005857096	5.56E-05	5.56E-05	5.56E-05	0.934235407	5.56E-05	0.019589143
VC_m-GCCTCATGCGAGCAGG	TelA	0.061710953	0.012127219	0.270369348	0.000202011	0.000202011	0.000202011	0.000202011	0.625201466	0.000202011	0.029580956
VC_m-GCCTCCTGCGGCCGTT	prethalamus	0.050505961	0.021856814	0.067109548	0.192509695	0.000280978	0.011336579	0.000280978	0.598568284	0.000280978	0.057270185
VC_m-GCCTGGAACGTCTGCT	TelA	0.0419835	0.0069644	0.296682143	0.007816832	0.000183857	0.002097902	0.000183857	0.585470962	0.000183857	0.05843269
VC_m-GCCTGGAGCAAGTTAG	POA	0.011292225	0.01809185	0.206031564	0.040099379	0.00019303	0.008697417	0.041846569	0.607831881	0.00019303	0.065723055
VC_m-GCCTGGTACATGGTCG	MPall	0.006011793	0.06230994	0.021645424	0.00017272	0.00017272	0.009290228	0.538322845	0.153781203	0.106854348	0.10143878
VC_m-GCCTGGTCAGGTTGCC	ependymocyte	0.07517341	0.005803894	0.285520753	0.084466706	0.000218664	0.000218664	0.256324933	0.24655723	0.000218664	0.045497081
VC_m-GCCTGTGAAGTCGGCG	DPallm	0.001532339	0.015210314	0.165571535	0.000130337	0.000130337	0.003227466	0.000130337	0.75252154	0.011461081	0.050084715
VC_m-GCCTGTGACACCAGAA	POA	0.070748119	0.024141848	0.275355979	0.326754731	0.000177986	0.016040021	0.000177986	0.159153839	0.000177986	0.127271505
VC_m-GCCTTCTGATTCCGTC	POA	0.059208077	0.014484016	0.274546626	0.02271064	0.00028064	0.002479013	0.018954085	0.548675369	0.00028064	0.058380893
VC_m-GCCTTCTGTCACGCTC	DPallm	0.014786663	0.033014079	0.088879959	0.000128523	0.039203761	0.000128523	0.000128523	0.751880217	0.048562653	0.023287101
VC_m-GCCTTGAGATCTGAGC	POA	0.073038787	0.015881187	0.449763314	0.097120707	0.000134261	0.010287186	0.054997498	0.243067682	0.000134261	0.055575117
VC_m-GCCTTGCCACTTCTGA	p2A	0.000126369	0.012576104	0.118355851	0.065527875	0.000126369	0.000126369	0.256643316	0.471862146	0.023203604	0.051451997
VC_m-GCCTTGGCGAACAATC	p2A	0.000202803	0.018773396	0.036200263	0.410088298	0.000202803	0.012344561	0.095406007	0.356203509	0.000202803	0.070375558
VC_m-GCGAATAGTGGCTAAT	hypothalamus	0.059684537	0.038423912	0.014121804	0.55951205	0.000134253	0.009505364	0.18653652	0.098498992	0.000134253	0.033448315
VC_m-GCGAATCGAGAACACG	p2A	0.000295718	0.041549517	0.057246822	0.291535994	0.000295718	0.006689055	0.180764649	0.382695739	0.000295718	0.038631071
VC_m-GCGAATGCAGTGTCAA	POA	0.112894648	0.040963965	0.247969873	0.306211551	0.00028753	0.00028753	0.002399816	0.262723108	0.00028753	0.025974449
VC_m-GCGAATTGGCTAGCCA	POA	0.027960848	0.009001278	0.429026413	0.109599029	0.000205026	0.014810223	0.020953792	0.368607521	0.000205026	0.019630844
VC_m-GCGACACTAAGCTAAG	p2A	0.000196372	0.031723561	0.139188861	0.307461817	0.000196372	0.001404724	0.157378077	0.344389053	0.000196372	0.017864789
VC_m-GCGACAGTGCCGCACC	hypothalamus	0.03014721	0.008809928	0.069710747	0.644559584	8.80E-05	8.80E-05	0.087307212	0.144593899	8.80E-05	0.014607277
VC_m-GCGAGCGGACCATAAC	prethalamus	0.073239575	0.034110719	0.202398205	0.253776069	0.000264229	0.016734757	0.12190153	0.234407154	0.000264229	0.062903533
VC_m-GCGAGGATCGACCTTA	hypothalamus	0.016621323	0.024026266	0.000142978	0.268626706	0.000142978	0.008930974	0.049224132	0.592608702	0.000142978	0.039532963
VC_m-GCGATCTTGCTCACGC	DPallv	0.260767663	0.009945138	0.063683546	0.000113486	0.38047686	0.005495028	0.000113486	0.147898362	0.102785316	0.028721114
VC_m-GCGATGACCGTGTAAT	hypothalamus	0.020791277	0.022769104	0.057180798	0.354394539	0.000274383	0.00973736	0.189774503	0.335520339	0.000274383	0.009283315
VC_m-GCGATGTACTGCTATT	DPallm	0.01073828	0.005768139	0.098323434	5.79E-05	5.79E-05	5.79E-05	5.79E-05	0.840095597	5.79E-05	0.044785163
VC_m-GCGGCAAGTGTTATGT	p2R	0.035105709	0.022051392	0.159714936	0.000290112	0.000290112	0.016891265	0.277306537	0.423737754	0.000290112	0.06432207
VC_m-GCGGTCGTTGATCTTG	POA	0.014992623	0.004413258	0.245161749	0.000133793	0.000133793	0.003069962	0.000133793	0.67167525	0.000133793	0.060151987
VC_m-GCGGTGGCCGACGCAT	p2R	0.002665694	0.022697586	0.299903831	0.000203431	0.000203431	0.01370077	0.284705553	0.304073922	0.000203431	0.071642352
VC_m-GCGTAACGTTACAGGT	TelA	0.007121508	0.000197194	0.226220911	0.040354106	0.000197194	0.005344685	0.068097907	0.615927835	0.000197194	0.036341467
VC_m-GCGTACCGGATGGCTC	DPallv	0.342293793	0.014322106	0.054587477	0.000108225	0.508623581	0.007204776	0.000108225	0.000108225	0.044975406	0.027668186
VC_m-GCGTACCGTGTATCAG	prethalamus	0.010732286	0.001423678	0.281372798	0.574912428	0.000124818	0.022187473	0.000124818	0.076958587	0.000124818	0.032038296
VC_m-GCGTACGAATCTAATC	DPallm	0.00305954	8.65E-05	0.042133612	8.65E-05	0.041140836	0.00394493	8.65E-05	0.857794894	0.01804292	0.033623647
VC_m-GCGTCCTCTGCCGTTG	POA	0.026415116	0.031948291	0.321276598	0.10631113	0.000181411	0.007279177	0.059079586	0.415374202	0.000181411	0.031953077
VC_m-GCGTCGGAATGCTGCC	prethalamus	0.102279051	0.03469795	0.34529189	0.135553737	0.000279767	0.020646829	0.083963295	0.22365655	0.000279767	0.053351163
VC_m-GCGTTAATAGTCAGTA	meningocyte	0.015370131	0.050823517	0.07118176	0.05614447	0.000100972	8.13E-05	8.13E-05	0.691770821	0.042569887	0.071875895
VC_m-GCGTTCGAGGCCACAA	TelA	0.055581311	0.014481501	0.426519543	0.080677962	0.000198632	0.000198632	0.000198632	0.396948236	0.000198632	0.024996918
VC_m-GCGTTGTATCGGAGCT	DPallv	0.003389721	0.018621266	0.064327973	8.33E-05	0.656777081	0.00467661	8.33E-05	0.097246285	0.124575079	0.03021944
VC_m-GCTAACCATAGGCGTT	POA	0.053413693	0.031366012	0.311380881	0.238613471	0.000278462	0.001070387	0.097910465	0.191566057	0.000278462	0.074122109
VC_m-GCTACCATCCTGTAGA	CSPall	0.02763879	0.000126342	0.080921052	0.356325898	0.000126342	0.000126342	0.000126342	0.422841831	0.070476675	0.041290385
VC_m-GCTACTTCTGACGCGA	prethalamus	0.026426116	0.011630434	0.310201038	0.478666025	0.000268126	0.007067135	0.000268126	0.090866426	0.000268126	0.074338449
VC_m-GCTATGCGTGAACGGT	DPallm	5.75E-05	5.75E-05	0.040894115	5.75E-05	5.75E-05	0.005095663	5.75E-05	0.925710574	5.75E-05	0.027954563
VC_m-GCTCAACCACGGCAAC	POA	0.041774719	0.024273894	0.371585475	0.206887968	0.000270119	0.009031124	0.003948499	0.287309336	0.000270119	0.054648747
VC_m-GCTCATACAATTAGAC	p2A	0.006655846	0.052889059	0.082645987	0.169711057	0.000293695	0.000293695	0.086638689	0.54063341	0.000293695	0.059944868
VC_m-GCTCCGAGACTACATA	hypothalamus	0.071498149	0.013467344	0.218396932	0.112285557	0.000301233	0.015429976	0.000301233	0.511818164	0.000301233	0.056200178
VC_m-GCTCCGGCAACATGAT	TelA	0.084754562	0.012049095	0.280945778	0.022371596	0.000191603	0.000191603	0.038377199	0.534484014	0.000191603	0.026442946
VC_m-GCTCGATGCTCGCATG	POA	0.062330579	0.01670364	0.27789551	0.282650848	0.000186932	0.017370674	0.000186932	0.293942685	0.000186932	0.048545269
VC_m-GCTCGCATCGTCATTA	DPallm	0.017918543	0.006553806	0.125246191	0.000125565	0.000129927	0.000125565	0.000125565	0.795460954	0.033819954	0.020493932
VC_m-GCTCGGAGATGAATGT	p2R	0.424229972	0.090465924	0.099220528	0.067793223	0.000289385	0.03335195	0.178078342	0.000289385	0.000289385	0.105991905
VC_m-GCTGAATGACCGTGAG	hypothalamus	0.067269591	0.01301591	0.104928113	0.200201819	0.000279804	0.003088896	0.149283953	0.390369084	0.000279804	0.071283028
VC_m-GCTGACAGCCGGAGCG	hypothalamus	0.089022552	0.018571747	0.252182748	0.183401847	0.000417469	0.011220738	0.148710343	0.225644744	0.000417469	0.070410344
VC_m-GCTGACTTGTCTCAAT	p2R	0.07852912	0.098124864	0.078446851	0.04338189	0.000411684	0.029001906	0.040786339	0.495630853	0.000411684	0.135274809
VC_m-GCTGAGGACAAGAAGT	p2R	0.179404033	0.073891807	0.068197428	0.362869929	0.195652176	0.005851948	0.000168838	0.006240934	0.0525305	0.055192409
VC_m-GCTGCCGCCTATGTAG	hypothalamus	0.055757234	0.012854311	0.292764431	0.214505618	0.000191022	0.000905663	0.205265688	0.158759512	0.000191022	0.058805498
VC_m-GCTGGATGACTCTACC	hypothalamus	0.063426137	0.03010342	0.388988981	0.047320015	0.000210099	0.010837337	0.173194688	0.215336251	0.000210099	0.070372972
VC_m-GCTGTAGTGCTGTCGC	prethalamus	0.068692866	0.05249938	0.228259184	0.392475733	0.000307198	0.011273531	0.000307198	0.224140487	0.000307198	0.021737226
VC_m-GCTGTTGATAGTCTTA	hypothalamus	0.069621764	0.008638864	0.241104833	0.204351367	0.000409376	0.004745312	0.09219321	0.341051736	0.000409376	0.037474161
VC_m-GCTTACCTCGTGCTAT	TelA	0.032241274	0.006884242	0.334709807	0.000132704	0.000132704	0.000132704	0.000132704	0.57023184	0.000132704	0.055269316
VC_m-GCTTCGCTCAAGCGAT	DPallm	8.49E-05	0.011952261	0.080418332	8.49E-05	8.49E-05	8.49E-05	8.49E-05	0.877740356	0.025134455	0.004329954
VC_m-GCTTCGGCATCAGAGT	p2R	0.068118279	0.114351794	0.357415773	0.114751842	0.000186756	0.018086559	0.252842366	0.000244621	0.000186756	0.073815253
VC_m-GCTTCTAAGTCTGACG	hypothalamus	0.052922263	0.013820783	0.087669668	0.281646106	0.000167744	0.012632685	0.067215532	0.436374911	0.000167744	0.047382563
VC_m-GCTTCTAGCGTTCATT	prethalamus	0.006575345	0.060793715	0.165638231	0.491196291	0.000260269	0.004816093	0.03688447	0.20588191	0.000260269	0.027693406
VC_m-GCTTCTGTTACGAGAA	p2R	0.146357598	0.047498733	0.022322882	0.00016934	0.000198434	0.017474372	0.369185926	0.00016934	0.353169861	0.043453513
VC_m-GCTTCTTGGACGAGCG	prethalamus	0.130777465	0.065772895	0.249322921	0.098133036	0.000411031	0.002734123	0.010106972	0.317739	0.000411031	0.124591526
VC_m-GCTTGACCTCCGCTTC	meningocyte	0.05562703	0.246984805	0.194109631	0.036135424	0.00036555	0.004034811	0.073345988	0.254088692	0.00036555	0.134942519
VC_m-GCTTGAGCTCTTGACA	meningocyte	0.002695614	0.02668747	0.19260403	8.20E-05	8.20E-05	8.20E-05	8.20E-05	0.669255507	8.20E-05	0.108347431
VC_m-GCTTGCCATAGTGGAT	prethalamus	0.032752072	0.009309248	0.200719477	0.269959635	0.000283595	0.017179124	0.012399321	0.408706647	0.000283595	0.048407287
VC_m-GCTTGCTTACTTAACG	MPall	0.017510328	0.021118292	0.035118261	0.025300353	0.116055073	0.017766585	0.432258871	0.000179694	0.276090781	0.058601762
VC_m-GCTTGGATGCTCGCTT	p2A	0.000295829	0.054537855	0.067669173	0.323139107	0.000295829	0.003572428	0.132692194	0.340901088	0.000295829	0.076600667
VC_m-GCTTGGCTGCGGTAAC	hypothalamus	0.085577368	0.030020411	0.054659352	0.170407311	0.000301204	0.006561734	0.105214691	0.522919727	0.000301204	0.024036997
VC_m-GCTTGGTGTTCGAACA	DPallm	0.011857162	0.048257468	0.091063336	5.96E-05	0.019773181	5.96E-05	5.96E-05	0.787944527	5.96E-05	0.040865901
VC_m-GGAACATCGTGGAATC	MPall	0.03436065	0.009932881	0.137700377	0.064183656	0.000123154	0.022336192	0.000164204	0.633190653	0.025855768	0.072152463
VC_m-GGAACTTCGACATGTC	DPallv	0.23435996	0.010022715	0.051589092	7.55E-05	0.495729484	7.55E-05	7.55E-05	0.096710838	0.084604506	0.026756804
VC_m-GGAAGAATAACTAACC	TelA	0.032995464	0.026194497	0.292283848	0.140604669	0.000121819	0.000120848	0.000120848	0.46115328	0.000120848	0.04628388
VC_m-GGAAGCATTAGAGGCA	POA	0.058113765	0.124094999	0.256008891	0.045771905	0.000320842	0.000320842	0.000320842	0.476289209	0.000337453	0.038421252
VC_m-GGAAGTCTTGTCGCAT	DPallm	8.90E-05	8.90E-05	0.056700909	8.90E-05	8.90E-05	8.90E-05	8.90E-05	0.843596328	0.052337203	0.046831354
VC_m-GGAATCCTTAGACTGT	p2A	0.197452147	0.020055756	0.157027225	0.000265001	0.000265001	0.011149917	0.3043815	0.259425061	0.000265001	0.049713391
VC_m-GGAATGGCAACTTGGA	hypothalamus	0.061476267	0.036987193	0.216607044	0.150815705	0.000436696	0.01259576	0.054818134	0.374022303	0.000436696	0.0918042
VC_m-GGACAGTGCGGCAACA	CSPall	0.088972585	0.028169396	0.099119069	0.5891957	0.102260633	0.008528564	0.000169755	0.022699533	0.000169755	0.06071501
VC_m-GGACCGATCTGGATTA	hypothalamus	0.111478661	0.051262484	0.055785951	0.197734426	0.000302865	0.000744203	0.074186405	0.486793045	0.000302865	0.021409094
VC_m-GGACCGCTTCCTGGCA	p2A	0.0151238	0.051061969	0.094967901	0.144541991	0.000187861	0.007005132	0.157661909	0.482894387	0.000187861	0.046367188
VC_m-GGACGGTGCAGTAGGA	CSPall	0.034532488	0.021659328	0.294589936	0.364856551	0.000193671	0.00105552	0.000193671	0.22913395	0.000193671	0.053591214
VC_m-GGACGTACATACCAGA	meningocyte	0.000120055	0.036267354	0.053991379	0.020269036	0.00014815	0.00861451	0.003759074	0.799145817	0.000120055	0.07756457
VC_m-GGACGTAGTGTAGAAG	DPallm	0.011247662	3.97E-05	0.078542641	3.97E-05	3.97E-05	3.97E-05	3.97E-05	0.872369412	3.97E-05	0.037601911
VC_m-GGACGTCGAACGGCTT	DPallv	0.255882765	0.016405825	0.02486126	7.55E-05	0.613971266	0.003131327	8.57E-05	8.89E-05	0.070258917	0.015238576
VC_m-GGACGTCGCACGAGAA	hypothalamus	0.039767834	0.024572193	0.259339845	0.205376432	0.000271897	0.005947788	0.308425061	0.131881793	0.000271897	0.02414526
VC_m-GGACGTTAGATTCAGG	TelA	0.038585536	0.014112485	0.389149735	0.00013217	0.00013217	0.00013217	0.00013217	0.532539287	0.00013217	0.02495211
VC_m-GGACGTTGGAGGTGAT	hypothalamus	0.000216614	0.029667892	0.000216614	0.126718696	0.000216614	0.015422069	0.212722856	0.554906801	0.000216614	0.059695231
VC_m-GGACTCACGGTCCAAT	TelA	0.054575613	0.01397306	0.303819239	0.267384601	0.000266403	0.010692978	0.078008644	0.193348173	0.000266403	0.077664885
VC_m-GGAGAAGCCAAGCGCT	DPallm	8.92E-05	0.002157632	0.097738585	8.92E-05	8.92E-05	8.92E-05	8.92E-05	0.897549503	8.92E-05	0.002018973
VC_m-GGAGATCCGTAGGATA	POA	0.019042092	0.052389103	0.218493113	0.192657988	0.000385994	0.026315433	0.127481047	0.297166161	0.000385994	0.065683075
VC_m-GGAGATCCTGTACCAG	POA	0.127900532	0.019870183	0.504750056	0.168291623	0.000134729	0.013056246	0.000134729	0.136814707	0.000134729	0.028912464
VC_m-GGAGATGCGTGCAGTA	DPallm	0.037716388	0.003908765	0.167709114	0.09979838	0.000185371	0.005766513	0.000185371	0.660711941	0.000185371	0.023832787
VC_m-GGAGATGGCTCGAGAT	MPall	0.023398572	5.58E-05	0.101805572	5.58E-05	6.87E-05	5.58E-05	5.58E-05	0.843150179	5.58E-05	0.031297883
VC_m-GGAGCGAGTGTAACTT	ependymocyte	0.344535277	0.051157957	0.07555775	0.170552411	0.000274558	0.00497052	0.228423	0.090377946	0.000274558	0.033876023
VC_m-GGAGCGGCACCTCGTA	hypothalamus	0.034798504	0.021652291	0.513626468	0.119756665	9.87E-05	9.87E-05	0.267770685	0.000419577	9.87E-05	0.041679802
VC_m-GGAGGTCGTAGGAGCT	p2R	0.173819874	0.160220604	0.042922772	0.000457488	0.000457488	0.032791474	0.326984894	0.137321719	0.000457488	0.124566199
VC_m-GGAGTCCAGATAGCTT	hypothalamus	0.062512866	0.03897118	0.068089855	0.226607746	0.000289441	0.011923622	0.067209725	0.466662115	0.000289441	0.057444009
VC_m-GGAGTCTAAGGCCGCT	CSPall	0.013337339	0.015697147	0.228707493	0.310597178	0.000293623	0.000293623	0.018055862	0.378790076	0.000293623	0.033934036
VC_m-GGAGTGTCCATGTATT	CSPall	0.046702435	0.030455871	0.219412487	0.377134025	0.000204443	0.000204443	0.000204443	0.278680239	0.000204443	0.04679717
VC_m-GGATAAGTCAGGATAG	DPallm	0.000132872	0.000132872	0.092849762	0.000132872	0.000780434	0.002554442	0.000132872	0.841886607	0.026003102	0.035394163
VC_m-GGATAATTCAATGCTG	CSPall	0.041023765	0.023860791	0.107989499	0.426220137	0.000121911	0.000121911	0.000121911	0.347862911	0.000121911	0.052555255
VC_m-GGATCGCTGGCATATT	MPall	0.051912093	0.032024458	0.039298757	7.67E-05	0.346258968	0.002324315	0.171914565	0.16139674	0.181149008	0.013644419
VC_m-GGATCGGACGTCTTGT	meningocyte	0.089290516	0.224608388	0.150572183	0.031475954	0.000251686	0.000251686	0.012660245	0.286683916	0.000251686	0.203953739
VC_m-GGATGGATCACTCATA	p2R	0.045960365	0.122930134	0.077256669	0.000167494	0.067510903	0.005982434	0.431853164	0.079576373	0.008765078	0.159997385
VC_m-GGCAAGACAATCAGCT	CSPall	0.020460839	0.012041093	0.156778442	0.493902817	0.003662023	0.000181351	0.000181351	0.271077253	0.000181351	0.04153348
VC_m-GGCAATGCGAACTTAA	POA	0.027321285	0.016286773	0.255714128	0.211292222	0.000278831	0.004906106	0.000278831	0.41954345	0.000278831	0.064099546
VC_m-GGCACGACGGACGTCG	CSPall	0.013093952	0.019179162	0.245435285	0.202156543	0.00019496	0.00019496	0.00019496	0.40337633	0.00019496	0.115978889
VC_m-GGCAGCCGGCACTTCC	meningocyte	0.000120394	0.079041425	0.219462194	0.000120394	0.000120394	0.011221427	0.000132336	0.601487254	0.000120394	0.08817379
VC_m-GGCAGCGTATACGACT	prethalamus	0.006314126	0.02817213	0.353355107	0.45449289	0.000201148	0.000201148	0.000201148	0.085416539	0.000201148	0.071444616
VC_m-GGCAGCTCCTGGACGG	POA	0.030825493	0.019662045	0.412593209	0.154426057	0.000298354	0.012073036	0.000298354	0.335397979	0.000298354	0.034127118
VC_m-GGCATAATCCTATCGC	p2R	0.361456479	0.057708924	0.048405312	0.097159664	0.000274322	0.036688386	0.32575167	0.000274322	0.000274322	0.072006598
VC_m-GGCATACATGGCTCAG	MPall	7.92E-05	0.013920658	0.329412938	8.80E-05	0.02326453	7.92E-05	0.024848966	0.542770995	7.92E-05	0.065456307
VC_m-GGCATTCCGATGCTCG	DPallm	0.005694387	0.011552546	0.058665488	0.020038176	0.008512582	8.55E-05	8.55E-05	0.87735293	8.55E-05	0.017927481
VC_m-GGCATTGCTAAGAATG	p2R	0.000204405	0.04349839	0.324251793	0.000204405	0.000204405	0.018139984	0.260265516	0.289391678	0.000204405	0.063635018
VC_m-GGCCAAGATGGATGGC	DPallm	8.81E-05	0.01669224	0.096724228	8.81E-05	8.81E-05	0.001088368	8.81E-05	0.847416481	8.81E-05	0.037638321
VC_m-GGCCGCCAACTATTGC	DPallm	5.48E-05	0.006294645	0.232859212	5.48E-05	5.48E-05	5.48E-05	5.48E-05	0.695420021	5.48E-05	0.065097454
VC_m-GGCCGTCCAGTAGGAC	DPallm	0.017038658	0.010650462	0.212330598	0.03927332	0.000180862	0.003326455	0.005044447	0.674205021	0.000180862	0.037769314
VC_m-GGCCTGCGTTATGCCG	MPall	0.083208153	0.013212701	0.032204279	0.015534438	0.251255874	7.82E-05	0.195724872	0.341988259	0.043274594	0.02351864
VC_m-GGCCTTCGACCAGGTA	p2A	0.11257299	0.041630722	0.141052866	0.183480162	0.000263502	0.000263502	0.188962076	0.26407511	0.000263502	0.067435569
VC_m-GGCGACCATAGCGTTA	hypothalamus	0.055859406	0.027422847	0.235137222	0.136890078	0.00028674	0.00028674	0.120769321	0.350714166	0.00028674	0.072346741
VC_m-GGCGCCACCGGAGCAA	prethalamus	0.116795619	0.000203143	0.262410041	0.425008944	0.000203143	0.000203143	0.000203143	0.154347793	0.000203143	0.040421886
VC_m-GGCGCCACTGAACATC	hypothalamus	0.053983427	0.047279219	0.310528911	0.270819606	0.000420755	0.006014604	0.033506954	0.255260973	0.000420755	0.021764796
VC_m-GGCGCCGTCGGACATA	POA	0.019365709	0.011590198	0.32928415	0.241762046	0.000288263	0.009777188	0.030460844	0.326870018	0.000288263	0.03031332
VC_m-GGCGCTAATATGCTCC	MPall	0.005145207	0.03206656	0.103977401	0.00016618	0.32838634	0.007139934	0.00016618	0.372117141	0.121721371	0.029113685
VC_m-GGCGGAAGTCTTGTAG	p2A	0.000310892	0.022615826	0.202891059	0.000310892	0.000310892	0.016598286	0.300630481	0.376431354	0.000310892	0.079589426
VC_m-GGCGGAGCACTGATAA	p2A	0.000199662	0.013154028	0.013705157	0.327329018	0.000199662	0.000199662	0.132048495	0.479518735	0.000199662	0.033445916
VC_m-GGCGGATACAACGCAC	TelA	0.025712122	0.012594202	0.16121713	0.306906545	0.000184741	0.000184741	0.000184741	0.471063654	0.000184741	0.021767384
VC_m-GGCGTCGCCGTATGAT	POA	0.053678653	0.057240282	0.311445384	0.244441542	0.000198959	0.000407231	0.065876192	0.203399243	0.000198959	0.063113554
VC_m-GGCGTCGGTAGTGATA	DPallm	0.040395521	0.008763249	0.202998375	0.000187582	0.000187582	0.003809863	0.000187582	0.695961631	0.000187582	0.047321032
VC_m-GGCGTGGCACGGCACT	prethalamus	0.02207004	0.005852584	0.126728312	0.575374568	0.000199045	0.000199045	0.000199045	0.197915053	0.000199045	0.071263262
VC_m-GGCGTGTAATTACTTA	p2A	0.004019313	0.044309297	0.000183622	0.000183622	0.000183622	0.01052818	0.256262074	0.551586162	0.000183622	0.132560486
VC_m-GGCTCAATCAACATGA	prethalamus	0.033253945	0.020035503	0.271152517	0.471173675	0.000284539	0.005742399	0.000284539	0.144450308	0.000284539	0.053338035
VC_m-GGCTGACGCCGAATCA	p2A	0.057677119	0.02798035	0.107168619	0.240433256	0.000398807	0.005424801	0.245360395	0.269610948	0.000398807	0.045546899
VC_m-GGCTTGCCATAGGCTC	POA	0.060688947	0.032122293	0.309320619	0.371860384	0.000190193	0.005991785	0.078271407	0.089794727	0.000190193	0.051569451
VC_m-GGTAAGGCGACGATGA	p2A	0.036900778	0.040822406	0.036924224	0.000264348	0.000264348	0.00556552	0.359018086	0.477526352	0.000264348	0.042449587
VC_m-GGTACCAGGTAGTGTT	prethalamus	0.049915832	0.000607223	0.305980568	0.152985743	0.000122353	0.000122353	0.077549403	0.356262091	0.000122353	0.05633208
VC_m-GGTACGATCGACTTAA	hypothalamus	0.070956143	0.037644788	0.283742054	0.264021697	0.000191522	0.000191522	0.06329485	0.262812091	0.000191522	0.016953811
VC_m-GGTACGGAGCATCAGC	DPallm	0.000171058	0.009966447	0.122385429	0.034126346	0.525985109	0.026175144	0.000171058	0.21649059	0.014683389	0.049845429
VC_m-GGTACGGTATGCTCCA	CSPall	0.062844836	0.000266291	0.10483858	0.448561355	0.000266291	0.001078766	0.002386975	0.341881717	0.000266291	0.037608897
VC_m-GGTACTGTGATCTTCC	DPallm	0.032027417	0.00081909	0.160245577	0.139006575	0.000185802	0.000185802	0.000185802	0.627197156	0.000185802	0.039960976
VC_m-GGTAGCCATCAATCCG	prethalamus	0.07190014	0.034308739	0.198319023	0.186655126	0.00038478	0.006480677	0.211673846	0.213372584	0.00038478	0.076520304
VC_m-GGTAGCTTAGCCAATC	MPall	0.092022494	0.032662955	0.043789811	0.000179083	0.000179083	0.004069373	0.560610432	0.195679608	0.011125534	0.059681626
VC_m-GGTAGGTTGTTCTAAG	POA	0.021299673	0.020584796	0.286028932	0.268022477	0.000268049	0.000268049	0.068021419	0.297892739	0.000268049	0.037345819
VC_m-GGTAGTACCGCAACAG	DPallv	5.38E-05	0.007882477	0.056061944	5.38E-05	0.692307586	0.004162146	5.38E-05	0.106141443	0.102994817	0.030288195
VC_m-GGTATGCAACAGTGGC	DPallv	0.091009263	0.008849487	0.070793722	8.35E-05	0.513813841	8.35E-05	8.35E-05	0.191946469	0.092290525	0.031046281
VC_m-GGTCACCGCATAACAA	DPallm	5.69E-05	0.031420887	0.088954418	5.69E-05	7.75E-05	0.000199983	5.69E-05	0.86721534	5.69E-05	0.011904253
VC_m-GGTCATGCTCTGCCAA	meningocyte	0.069248977	0.056558792	0.209354847	0.017839181	0.000184961	0.023528792	0.000184961	0.540879163	0.000184961	0.082035365
VC_m-GGTCCTGCGAGTAGGT	MPall	0.045675496	0.004274493	0.100329955	8.33E-05	8.33E-05	8.33E-05	0.016907311	0.816399014	8.33E-05	0.016080471
VC_m-GGTCTGAAGGTTCGAA	DPallv	0.049960588	0.02446004	0.153047111	0.075954812	0.000185306	0.000185306	0.055583303	0.601606866	0.000185306	0.038831363
VC_m-GGTCTGAAGTATGTCA	hypothalamus	0.021900302	0.014773158	0.026084021	0.457240493	0.00018879	0.00018879	0.187815289	0.252234389	0.00018879	0.03938598
VC_m-GGTCTGAGATCCGCCA	meningocyte	0.040077444	0.023607483	0.42399422	0.000208634	0.000208634	0.000208634	0.0410463	0.358880152	0.000208634	0.111559864
VC_m-GGTCTGCGAACTGTAT	hypothalamus	0.043393337	0.021305328	0.098711867	0.442696752	0.000186569	0.002514954	0.148021699	0.216066681	0.000186569	0.026916244
VC_m-GGTCTTATAGGCTGGC	hypothalamus	0.063284843	0.044780878	0.338445114	0.200404628	0.000287331	0.007501685	0.128855782	0.168559299	0.000287331	0.047593108
VC_m-GGTCTTCCGCACATCC	DPallv	0.301287973	0.000108537	0.036250296	0.000108537	0.629647735	0.011915856	0.000108537	0.000108537	0.000186644	0.020277349
VC_m-GGTCTTGAACCGGCCA	p2A	0.082793349	0.043590502	0.000199139	0.150853881	0.000199139	0.012349669	0.240429427	0.414240249	0.000199139	0.055145507
VC_m-GGTGCAGGCACCGCGT	hypothalamus	0.061629711	0.02955401	0.156091896	0.402079861	0.000298689	0.000298689	0.169480485	0.135060451	0.000298689	0.045207518
VC_m-GGTGCAGTGGTCTTAT	prethalamus	0.080120375	0.037650963	0.295468161	0.062751234	0.000177723	0.007080477	0.102419559	0.325338108	0.000177723	0.088815677
VC_m-GGTGGCTTATTGCGTG	prethalamus	0.047239084	0.007274226	0.229521467	0.46723889	0.000202443	0.013191396	0.073412713	0.08434592	0.000202443	0.077371418
VC_m-GGTGTCACCAGCGAAC	DPallm	0.04177495	0.018023926	0.056165658	8.61E-05	8.61E-05	8.61E-05	8.61E-05	0.867428686	8.61E-05	0.016176392
VC_m-GGTTACAGCCGGCCGG	DPallm	5.87E-05	0.008348902	0.040344088	5.87E-05	5.87E-05	5.87E-05	5.87E-05	0.924018087	5.87E-05	0.026936776
VC_m-GGTTACCAGACAACAT	POA	0.0388185	0.015348193	0.553810322	0.000198084	0.000198084	0.011402989	0.029379566	0.31593193	0.000198084	0.034714247
VC_m-GGTTAGACTCACTAGC	DPallv	0.081991508	0.030459509	0.018678708	5.11E-05	0.601548517	0.004041684	5.11E-05	0.104556745	0.142012115	0.016609076
VC_m-GGTTAGTATGAGTGTC	hypothalamus	0.092426144	0.018806761	0.153342066	0.214605095	0.00040918	0.019069597	0.083394558	0.320520941	0.00040918	0.097016478
VC_m-GGTTAGTCGGCAGCGA	TelA	0.059563198	0.047238087	0.164683736	0.000201519	0.000201519	0.003921015	0.000201519	0.646819197	0.000201519	0.076968693
VC_m-GGTTCACCGACTCACG	p2R	0.09877401	0.068499701	0.017316798	0.00028323	0.029690127	0.00028323	0.466137407	0.099519434	0.172788032	0.04670803
VC_m-GGTTCATTCCGGCCTC	hypothalamus	0.024538636	0.00929959	0.212720026	0.175013916	0.000443388	0.009706241	0.218709454	0.32239437	0.000443388	0.026730992
VC_m-GGTTCTGGAGTCTACC	CSPall	0.018640882	0.009877773	0.06630816	0.369314302	0.000293618	0.024014485	0.000293618	0.437898886	0.000293618	0.073064658
VC_m-GGTTGCGATTGAACAG	DPallm	0.004376728	0.010920155	0.156396836	8.39E-05	8.39E-05	0.006140162	8.39E-05	0.770943817	0.008946206	0.0420244
VC_m-GTAACACCGAGCGTTA	prethalamus	0.024085926	0.000209575	0.18029723	0.635686159	0.000209575	0.000209575	0.000209575	0.106101536	0.000209575	0.052781273
VC_m-GTAACATACACCTGTT	ependymocyte	0.068541178	0.053473928	0.076980237	0.145346163	0.000431331	0.007158054	0.067795165	0.509072241	0.000431331	0.070770371
VC_m-GTAACCTAGCGTCACG	DPallm	0.006381795	0.013483384	0.107979299	8.70E-05	8.70E-05	8.70E-05	8.70E-05	0.829907923	8.70E-05	0.041812844
VC_m-GTAAGTTGCGGAGCGT	p2A	0.000103951	0.054647195	0.000103951	0.081988698	0.000103951	0.000103951	0.163987299	0.645111287	0.000103951	0.053745763
VC_m-GTAATCACGCACAGCT	CSPall	0.034750745	0.009263813	0.298188066	0.231104818	0.000277598	0.015207052	0.000277598	0.352657708	0.000277598	0.057995003
VC_m-GTAATCTTGTCTAGTT	MPall	5.67E-05	0.005073814	0.087175345	5.67E-05	0.041107073	5.67E-05	5.67E-05	0.766889894	0.054085848	0.045441252
VC_m-GTACAACTCGGCAGAA	hypothalamus	0.060306393	0.026517537	0.312481448	0.125486049	0.000305991	0.006406808	0.257189891	0.155586259	0.000305991	0.055413634
VC_m-GTACAGAACAGGACTC	POA	0.018957767	0.019567328	0.276720939	0.31144525	0.000170394	0.007726977	0.043854266	0.288318662	0.000170394	0.033068023
VC_m-GTACAGAACCGATTAT	TelA	0.033539584	0.026173562	0.281372778	0.043458021	0.000190338	0.008715818	0.022710649	0.533786279	0.000190338	0.049862634
VC_m-GTACAGATGACATCGC	meningocyte	0.043770955	0.061818644	0.070780783	0.00012707	0.00012707	0.003490206	0.00012707	0.744511175	0.00012707	0.075119956
VC_m-GTACAGTATCGGAATT	p2A	0.000103861	0.013672326	0.206454727	6.82E-05	6.82E-05	6.82E-05	0.204553677	0.51215309	6.82E-05	0.062789568
VC_m-GTACCTGAAGTGAATG	p2A	0.000641943	0.065785615	0.036789376	0.2151584	0.000296192	0.004832521	0.009983333	0.622231835	0.000296192	0.043984593
VC_m-GTACCTTCATGTGCAA	DPallm	0.014640723	0.017268011	0.069058004	0.016461676	8.85E-05	0.00010355	8.85E-05	0.841674669	8.85E-05	0.040527828
VC_m-GTACGAAGATTATCCG	DPallm	5.84E-05	0.008868751	0.105627281	0.01191681	0.006872807	5.84E-05	5.84E-05	0.865495665	5.84E-05	0.000985015
VC_m-GTACGAAGGATTATTG	POA	0.056605564	0.013381193	0.382997398	0.238995956	0.00028575	0.006156536	0.031988098	0.226693442	0.00028575	0.042610313
VC_m-GTACGAATTCTACCAA	DPallm	0.026459912	0.010505722	0.092305067	8.64E-05	0.014602901	8.64E-05	0.011270013	0.77716353	8.64E-05	0.067433684
VC_m-GTACGATTAGTCTACA	hypothalamus	0.054694785	0.011913454	0.11821423	0.302209023	0.000308399	0.021119952	0.000308399	0.454806041	0.000308399	0.036117317
VC_m-GTACTACCGTTAGGTG	DPallm	6.10E-05	0.016657877	0.109970165	6.10E-05	6.10E-05	6.10E-05	6.10E-05	0.852663609	6.10E-05	0.020342115
VC_m-GTACTTAACTTCAGCG	prethalamus	0.066821886	0.031770649	0.421057635	0.08808367	0.000203027	0.011026737	0.05334404	0.279681306	0.000203027	0.047808024
VC_m-GTACTTCTGATCCTCG	DPallm	8.30E-05	0.019634391	0.208061088	8.30E-05	8.30E-05	8.30E-05	8.30E-05	0.752934299	8.30E-05	0.018872494
VC_m-GTAGAAGGACATCATA	ependymocyte	0.195701642	0.057739029	0.264226323	0.142649674	0.000402651	0.013853747	0.027961129	0.248161014	0.000402651	0.048902141
VC_m-GTAGAAGTAAGCTGCG	meningocyte	0.001938141	0.066081746	0.120773632	0.000126899	0.000145513	0.002849138	0.000126899	0.739878777	0.025551617	0.042527638
VC_m-GTAGACCAGAATACTC	meningocyte	0.046747496	0.054969043	0.159273826	0.134162198	0.000179599	0.000179599	0.000179599	0.537862865	0.000179599	0.066266177
VC_m-GTAGACCTGTCAACCA	DPallm	0.00993303	0.011309075	0.057306626	5.60E-05	0.000110542	0.002901142	5.60E-05	0.904708174	5.60E-05	0.013563511
VC_m-GTAGCAACGACCGTGG	p2A	0.010365923	0.013735575	0.405843903	0.00029911	0.00029911	0.008940686	0.157859584	0.3468137	0.00029911	0.055543299
VC_m-GTAGCAGAAGACTCTT	TelA	0.033680935	0.008665775	0.40137451	0.000197572	0.000197572	0.000519729	0.057028195	0.456487423	0.000197572	0.041650719
VC_m-GTAGCAGAGCAATAGC	DPallm	0.002945708	0.009992321	0.102155958	8.30E-05	8.30E-05	8.30E-05	8.30E-05	0.859358853	8.30E-05	0.025131945
VC_m-GTAGCCGCACTCCATC	POA	0.01570969	0.01210631	0.350120019	0.309629322	0.00017926	0.005372142	0.037666382	0.246073927	0.00017926	0.022963689
VC_m-GTAGCGCCTGAACTCA	DPallm	5.75E-05	0.017781893	0.086980939	5.75E-05	5.75E-05	5.75E-05	5.75E-05	0.874576551	5.75E-05	0.02031556
VC_m-GTAGCGCTCATCAGGT	DPallm	5.74E-05	0.003295087	0.097607538	5.74E-05	0.034288058	0.004452368	5.74E-05	0.820223526	0.009450739	0.030510384
VC_m-GTAGTCCAGCGGACAT	POA	0.040963005	0.022813087	0.299923618	0.102715429	0.00027423	0.012304822	0.039890654	0.43526926	0.00027423	0.045571664
VC_m-GTATACATTGGCTCAG	DPallm	0.028063375	0.027754149	0.113221127	8.43E-05	8.85E-05	8.43E-05	8.43E-05	0.82233567	8.43E-05	0.008199901
VC_m-GTATACGGTACACGCA	p2R	0.405447123	0.041815692	0.055658068	0.344846256	0.088721954	0.019922949	0.00012578	0.00012578	0.00014847	0.043187926
VC_m-GTATCTACAGATCTCC	hypothalamus	0.105239536	0.005258906	0.222223492	0.287114899	0.00029101	0.028850554	0.00029101	0.322533485	0.00029101	0.027906099
VC_m-GTATCTAGCTACCAGC	MPall	0.051705485	0.010762529	0.223041005	0.000126217	0.024252839	0.000126217	0.000126217	0.654981554	0.000126217	0.034751719
VC_m-GTATCTGTCAACGGTG	p2A	0.094847239	0.035576732	0.056294767	0.117546171	0.00027451	0.000379315	0.333922394	0.283455964	0.00027451	0.077428398
VC_m-GTATGACATAAGACGG	POA	0.046969031	0.016568969	0.274621594	0.114960852	0.000136172	0.000136172	0.090686077	0.428639414	0.000136172	0.027145544
VC_m-GTATGATAGTATGGAT	CSPall	0.000191648	0.011593813	0.057802267	0.449583434	0.000191648	0.000191648	0.000191648	0.394728726	0.034868728	0.050656439
VC_m-GTATGCCTATCTTGCG	meningocyte	0.056861399	0.0524392	0.323380776	0.04623344	0.000279743	0.010854577	0.000279743	0.417711689	0.000279743	0.091679691
VC_m-GTATGCTTGCGACTAA	CSPall	0.028295833	0.015683725	0.288181109	0.254508108	0.000187469	0.000187469	0.000187469	0.356278701	0.000187469	0.056302649
VC_m-GTATGTAGCTCACCTT	prethalamus	0.058465666	0.010918822	0.197764452	0.360753592	0.000407764	0.008067669	0.127666775	0.175936957	0.000407764	0.059610538
VC_m-GTATGTGCAAGCCGGA	p2A	0.000276874	0.069010287	0.061068171	0.000276874	0.000276874	0.000276874	0.31774445	0.426719043	0.04502638	0.079324173
VC_m-GTATGTTAGTTCTACC	p2A	0.023032703	0.05054482	0.135978785	0.293743374	0.000254915	0.005395204	0.17006463	0.27312767	0.000254915	0.047602984
VC_m-GTATGTTCTGGATCGC	TelA	0.012269685	0.008829749	0.328101707	0.015021229	0.000129676	0.000129676	0.000129676	0.597599117	0.000129676	0.037659809
VC_m-GTATTACGGTATTGAG	DPallv	0.232638804	0.005732989	0.055615384	7.03E-05	0.537302923	0.005378103	7.03E-05	7.03E-05	0.143474628	0.019646329
VC_m-GTATTATGAGTTAGCG	ependymocyte	0.190158037	0.05007801	0.133264863	0.16444869	0.00026973	0.00026973	0.173132862	0.245224504	0.00026973	0.042883846
VC_m-GTATTCCAAGTTACCT	prethalamus	0.091215657	0.00613019	0.187308714	0.165544929	0.000270044	0.019939628	0.039964263	0.434041345	0.000270044	0.055315185
VC_m-GTATTCGTGACTTGAT	CSPall	0.024929423	0.004194442	0.172219607	0.421430243	0.000118926	0.002847268	0.000118926	0.134217401	0.171169571	0.068754193
VC_m-GTCAACAGACGCACGT	DPallm	0.000134747	0.012140442	0.109752319	0.000134747	0.080222124	0.000134747	0.000134747	0.78422013	0.002368765	0.010757231
VC_m-GTCAACAGCGCACCGA	DPallv	0.192854062	0.014427705	0.044031066	7.64E-05	0.552817583	0.008681858	7.64E-05	0.039823704	0.108785355	0.038425948
VC_m-GTCAACAGTTAAGTGA	hypothalamus	0.0496192	0.022763204	0.139826362	0.321033013	0.000190662	0.000190662	0.301196532	0.108194325	0.000190662	0.056795379
VC_m-GTCAACCTGACGATAG	prethalamus	0.0951568	0.034379023	0.380872129	0.051913321	0.000405848	0.007271613	0.10783873	0.301140094	0.000405848	0.020616596
VC_m-GTCACTAAGAGGAATA	DPallm	0.03607219	0.017184571	0.072759573	0.025092023	0.259286882	0.002077436	7.70E-05	0.495113054	0.041176407	0.051160875
VC_m-GTCACTAAGCCAGCGG	hypothalamus	0.011017562	0.028338141	0.000132659	0.546831012	0.000132659	0.000132659	0.111521616	0.268540763	0.000132659	0.033220271
VC_m-GTCACTACTTAATGGA	POA	0.037247458	0.026737008	0.382932993	0.174277734	0.000292184	0.023975712	0.000292184	0.340229588	0.000292184	0.013722955
VC_m-GTCACTGAATCTCACC	hypothalamus	0.018191382	0.056245604	0.120560186	0.161844296	0.000190016	0.000173668	0.098269608	0.522431772	0.000173668	0.0219198
VC_m-GTCACTTATCCAAGAC	MPall	9.06E-05	0.016913853	0.084971676	9.06E-05	0.018422859	9.06E-05	0.066223209	0.719909688	0.040943372	0.052343435
VC_m-GTCACTTATGAATGCG	prethalamus	0.084800024	0.034521829	0.137087649	0.154062098	0.00026238	0.000287309	0.111067103	0.394552853	0.00026238	0.083096375
VC_m-GTCACTTATGTCGTAT	hypothalamus	0.082898273	0.02766841	0.125421781	0.247524687	0.000271239	0.000271239	0.356372342	0.128619866	0.000271239	0.030680924
VC_m-GTCAGCCATTGTGCGG	DPallm	0.030620772	0.021416174	0.368419964	0.000136137	0.000136137	0.000136137	0.000136137	0.542652945	0.000136137	0.03620946
VC_m-GTCAGCCTCCGAACCT	DPallm	0.015765302	0.007760129	0.070616727	8.57E-05	8.57E-05	0.003398805	0.044869691	0.816156639	8.57E-05	0.041175593
VC_m-GTCAGCGATGTAATTG	hypothalamus	0.076454986	0.043145205	0.133824316	0.111638463	0.000203989	0.000203989	0.004942832	0.55657155	0.000203989	0.07281068
VC_m-GTCAGCGATTGATTCA	MPall	0.050900013	0.010946447	0.114272678	8.92E-05	8.92E-05	8.92E-05	8.92E-05	0.790473145	0.002089965	0.030960965
VC_m-GTCAGGACAAGCCATG	TelA	0.029450615	0.035780552	0.227833885	0.0001872	0.0001872	0.009003573	0.029577744	0.61593268	0.0001872	0.05185935
VC_m-GTCAGGTACGTGGCAT	POA	0.026339553	0.007692204	0.305667071	0.13830634	0.000307567	0.009170748	0.038289378	0.424445679	0.000307567	0.049473891
VC_m-GTCAGTAATCCAATTA	DPallv	0.080117957	0.018957305	0.157734983	0.237500636	0.35081615	0.006903115	0.000158762	0.000158762	0.089277366	0.058374962
VC_m-GTCAGTAGGTGACCGG	meningocyte	0.03424347	0.067939087	0.291976427	0.000230911	0.00018489	0.014334285	0.000171911	0.502192728	0.025984734	0.062741557
VC_m-GTCAGTGAGGATCGTT	prethalamus	0.09812962	0.050134623	0.233216249	0.126892818	0.000298397	0.010034104	0.000298397	0.452352701	0.000298397	0.028344694
VC_m-GTCAGTGCCAGAATAA	hypothalamus	0.038745725	0.043080908	0.20972571	0.005555191	0.000194823	0.000194823	0.198076132	0.488568056	0.000194823	0.01566381
VC_m-GTCAGTTCTGCCTGGA	MPall	0.000614258	0.052952531	0.218609155	0.000243165	0.000264016	0.00293152	0.354899562	0.173498598	0.108271783	0.087715411
VC_m-GTCATCACGTGGTTCA	MPall	0.00630475	0.034727436	0.028932342	0.000165978	0.000167979	0.003012496	0.508378598	0.264817892	0.121900312	0.031592217
VC_m-GTCATCACTATTGTGC	DPallv	0.026966978	0.007709614	0.017119202	2.46E-05	0.713735522	2.46E-05	2.46E-05	0.056362274	0.164547286	0.013485382
VC_m-GTCATCAGTAGACCAG	DPallm	5.94E-05	0.010579008	0.009251279	0.016434118	6.53E-05	5.94E-05	5.94E-05	0.958423619	5.94E-05	0.005009246
VC_m-GTCCATCTATACAAGG	DPallv	0.068239417	0.00956514	0.040588891	0.007333097	0.466094058	0.012856206	0.000113168	0.360751786	0.005288096	0.029170142
VC_m-GTCCGACAGCCGCATT	hypothalamus	0.038338891	0.043441436	0.036650982	0.11231262	0.000412232	0.016943061	0.169536679	0.45261605	0.000412232	0.129335818
VC_m-GTCCTTCATCAGATCA	p2A	0.000294929	0.03511045	0.046567881	0.052584535	0.000294929	0.008893804	0.178090513	0.617429457	0.000294929	0.060438572
VC_m-GTCCTTCGGAACCTGC	DPallv	0.065290341	0.019260419	0.133616907	0.000118975	0.168628565	0.000118975	0.000118975	0.589362635	0.000118975	0.023365236
VC_m-GTCGCACGCAGCCTGC	DPallm	0.002689303	0.010299213	0.133299119	0.006778178	0.000178674	8.42E-05	8.42E-05	0.733388104	0.098082578	0.015116356
VC_m-GTCGCATTACCAGGCA	meningocyte	0.038954618	0.044079903	0.286249509	0.000193167	0.000444029	0.000193167	0.005207258	0.553046195	0.000193167	0.071438986
VC_m-GTCGGCCGTTGTGAAT	DPallv	0.041397737	0.02253712	0.000933422	0.024938964	0.447686766	0.000120721	0.000120721	0.265351901	0.173572452	0.023340196
VC_m-GTCGTGTTCATGTCAG	hypothalamus	0.12243764	0.019347866	0.10781833	0.234594376	0.000264096	0.009960636	0.010966725	0.459554776	0.000264096	0.034791459
VC_m-GTCTAAGATCGGACTA	p2R	0.092573386	0.045597237	0.17881053	0.092026415	0.000401992	0.000447702	0.192104867	0.258081179	0.000401992	0.139554697
VC_m-GTCTAAGCGGCACGCC	TelA	0.019435162	0.022713882	0.442738359	0.000201687	0.000201687	0.003850042	0.000201687	0.483574497	0.000201687	0.026881309
VC_m-GTCTAATACGGCTAAG	prethalamus	0.091267112	0.02750161	0.053367795	0.100708243	0.000296981	0.005850846	0.000296981	0.640065745	0.000296981	0.080347705
VC_m-GTCTAGTCTAGCGACG	hypothalamus	0.058204236	0.005944321	0.35280611	0.104011305	0.000208119	0.001302515	0.105431664	0.340839456	0.000208119	0.031044155
VC_m-GTCTATCAATGGATTA	DPallv	0.33476536	0.013923522	0.049437629	0.040556142	0.418346897	0.011116875	0.096860982	0.000170795	0.000327813	0.034493985
VC_m-GTCTATCAGTACTAAT	hypothalamus	0.061451065	0.023780651	0.056350693	0.221064618	0.000296765	0.010869825	0.102727159	0.492860023	0.000296765	0.030302436
VC_m-GTCTCATGACTAGTTG	p2R	0.164939436	0.017129101	0.043499247	0.000269356	0.000269356	0.011440685	0.374946366	0.349651731	0.000269356	0.037585368
VC_m-GTCTGATAGATTATAA	p2R	0.371433634	0.139011365	0.049549068	0.04148183	0.000311383	0.049655773	0.154080032	0.000311383	0.000311383	0.193854147
VC_m-GTCTGATATCTGAATT	p2A	0.001795772	0.034697996	0.048425989	0.224394725	0.000284215	0.0040782	0.164803081	0.466372793	0.000284215	0.054863013
VC_m-GTCTGCTCAACACCAA	DPallm	0.002376425	0.026588834	0.256293659	0.000119908	0.000119908	0.000119908	0.012622957	0.659283544	0.000119908	0.042354949
VC_m-GTCTTCGATAGGTGTT	DPallm	0.021479387	0.019057547	0.304103559	0.000119347	0.000119347	0.000119347	0.000119347	0.612291819	0.000119347	0.042470951
VC_m-GTCTTCGGTAGCTACA	DPallv	0.175239514	0.00813655	0.017148681	7.20E-05	0.605421485	0.009043002	7.20E-05	0.05161756	0.111617965	0.021631275
VC_m-GTCTTGAACAATTACA	prethalamus	0.106623182	0.031458365	0.332812832	0.041710558	0.000176249	0.000176249	0.036056089	0.35727294	0.000176249	0.093537287
VC_m-GTCTTGACAATAGCAA	p2R	0.102166282	0.171193149	0.258150074	0.022334074	0.000262782	0.029411785	0.2618438	0.000318552	0.000262782	0.154056721
VC_m-GTCTTGCGATGAATGC	POA	0.051939035	0.01225818	0.198229401	0.144368505	0.000285476	0.005436226	0.032331285	0.500628514	0.000285476	0.054237901
VC_m-GTCTTGCGGCGATTCA	p2R	0.000200396	0.012888308	0.110757112	0.047599724	0.000200396	0.000200396	0.268947649	0.518381325	0.000200396	0.040624298
VC_m-GTCTTGCTGGACGATA	POA	0.059254012	0.029442914	0.355809657	0.151269326	0.000280024	0.011482184	0.000280024	0.35209602	0.000280024	0.039805816
VC_m-GTCTTGTATTGTAGAT	hypothalamus	0.052938315	0.048516311	0.151242456	0.392368534	0.000141889	0.007301945	0.001897017	0.312145603	0.000141889	0.033306039
VC_m-GTGAACATTCAACGAT	prethalamus	0.127479556	0.02809646	0.272273137	0.06314341	0.000256564	0.016243242	0.120870451	0.307962632	0.000256564	0.063417983
VC_m-GTGAAGATGAGTGCCT	p2A	0.000158521	0.054518665	0.000158521	0.217679314	0.000158521	0.000158521	0.075998415	0.605972481	0.000158521	0.045038519
VC_m-GTGAAGCCACAACCGG	TelA	0.040611313	0.00372858	0.202556846	0.185981223	0.000197109	0.002351385	0.000197109	0.536731303	0.000197109	0.027448023
VC_m-GTGAAGTGATCGTGCT	hypothalamus	0.012294058	0.016263595	9.08E-05	0.599035973	9.08E-05	9.08E-05	0.244335119	0.093367514	9.08E-05	0.03434051
VC_m-GTGAATTAGACATTGC	DPallm	0.032761217	0.016785062	0.305656205	0.00012191	0.00012191	0.004313564	0.00012191	0.605642945	0.00012191	0.034353369
VC_m-GTGACAAGATGCTCAT	p2A	0.000198657	0.026360822	0.042079995	0.136447667	0.000198657	0.000198657	0.171333439	0.576658309	0.000198657	0.04632514
VC_m-GTGACATGTACCACCT	POA	0.037799288	0.033346991	0.378918933	0.21476118	0.000284764	0.003822133	0.000284764	0.287184743	0.000284764	0.043312442
VC_m-GTGACCGGAGTCATAC	p2A	0.003217185	0.022890813	0.131326015	0.301591584	0.000203056	0.000203056	0.060911754	0.416854498	0.000203056	0.062598982
VC_m-GTGACCGTGGATTAGC	DPallm	0.005791426	0.003500683	0.103314064	6.09E-05	0.0853349	6.09E-05	6.09E-05	0.757398843	0.00513269	0.039344614
VC_m-GTGACTGTCCTGGTAT	ependymocyte	0.101160409	0.066898183	0.244695788	0.146083482	0.000576414	0.009323719	0.215187231	0.171257149	0.000576414	0.044241209
VC_m-GTGACTTCCTCACGAC	POA	0.057736784	0.003302051	0.331388736	0.399456864	0.00020149	0.00020149	0.00020149	0.170014676	0.00020149	0.037294927
VC_m-GTGAGCACCAGCATCC	TelA	0.019504168	0.015614234	0.348066431	0.000131887	0.000131887	0.000131887	0.000131887	0.562283108	0.000131887	0.053872625
VC_m-GTGATCTACGAGATCC	MPall	0.025708451	0.03406283	0.035105876	0.000117688	0.000196701	0.022160611	0.613053831	0.011324593	0.193241343	0.065028077
VC_m-GTGCAACGACGGTGTT	p2A	2.45E-05	0.038485049	2.45E-05	0.102025258	2.45E-05	0.005349058	0.125462753	0.668042128	2.45E-05	0.06053768
VC_m-GTGCAACTACTGTACG	DPallm	0.004564427	0.016128411	0.095423521	5.81E-05	0.01399927	5.81E-05	5.81E-05	0.85690067	5.81E-05	0.012751149
VC_m-GTGCACTTGTAAGCAC	DPallm	0.019170017	0.020779985	0.054412889	0.041803543	0.000125499	0.000301192	0.000125499	0.836095018	0.000125499	0.027060858
VC_m-GTGCAGGCACTCTAGG	hypothalamus	0.039628072	0.011975978	0.076267316	0.288542721	0.000289408	0.000289408	0.119441413	0.438689684	0.000289408	0.024586594
VC_m-GTGCAGGCTGGACATG	POA	0.063075609	0.027942372	0.3234412	0.216863757	0.000178779	0.000178779	0.000178779	0.325867878	0.000178779	0.042094068
VC_m-GTGCCGCATCCTTCCT	DPallm	0.013781012	0.021424742	0.134350217	0.000131225	0.000131225	0.003063781	0.000131225	0.78639395	0.000131225	0.040461397
VC_m-GTGCCGTCCTGTCAGC	hypothalamus	0.037708112	0.066768606	0.236753047	0.062184962	0.000283485	0.01352765	0.048629911	0.483665494	0.000283485	0.050195249
VC_m-GTGCCTGACACGTTGG	prethalamus	0.064214071	0.007755075	0.061298506	0.186517279	0.000131735	0.000131735	0.000131735	0.593214904	0.000131735	0.086473225
VC_m-GTGCGTTCACGGATAA	TelA	0.038258404	0.038357319	0.374493907	0.020599124	0.000194786	0.004934254	0.000194786	0.469518796	0.000194786	0.053253838
VC_m-GTGCTCAATGCAACCT	CSPall	0.020266418	0.00707587	0.251891783	0.203287534	0.0002133	0.000240646	0.0002133	0.473895451	0.0002133	0.0427024
VC_m-GTGGAACAGAAGTCGA	hypothalamus	0.040487766	0.030023382	0.192114109	0.317898571	0.000300019	0.000300019	0.095331051	0.272908503	0.000300019	0.050336559
VC_m-GTGGCGACCTAATATT	TelA	0.0378577	0.033973324	0.359430705	0.000126861	0.000126861	0.000126861	0.000126861	0.530359323	0.000126861	0.037744641
VC_m-GTGGCGAGGAAGGCTA	POA	0.111121734	0.028756626	0.330546167	0.170270488	0.000277117	0.012471918	0.013784779	0.270460045	0.000277117	0.062034007
VC_m-GTGGCGATCTGCGATA	POA	0.017160966	0.01258758	0.339420516	0.206455101	0.000269595	0.011061379	0.049225201	0.309201452	0.000269595	0.054348616
VC_m-GTGGCGCACCTGTTCC	MPall	0.052423218	0.007529731	0.10186188	0.000131509	0.000131509	0.000131509	0.047658462	0.712683132	0.021507371	0.055941678
VC_m-GTGGCGCCACTACGCT	prethalamus	0.120202988	0.044494724	0.316050666	0.158160806	0.000182773	0.000182773	0.003915341	0.30907609	0.000182773	0.047551064
VC_m-GTGGCTTCCTACCGTT	POA	0.036475147	0.007769738	0.230241265	0.17589101	0.000189796	0.005007469	0.045044116	0.444174336	0.000189796	0.055017326
VC_m-GTGGTACTGTTGTAGC	POA	0.037001907	0.013548062	0.214929826	0.234272168	0.000188714	0.002543301	0.0070667	0.459196721	0.000188714	0.031063886
VC_m-GTGGTCGCTCTGTAGC	p2A	0.000286234	0.037715486	0.064637474	0.178718453	0.000286234	0.012891482	0.274199462	0.368358838	0.000286234	0.062620103
VC_m-GTGGTTGCCGCTTCAA	p2A	0.000202248	0.054770935	0.036266921	0.191689919	0.000202248	0.000202248	0.225254687	0.449030515	0.000202248	0.042178033
VC_m-GTTAACAACTTCGGAT	DPallv	0.021588232	0.008392345	0.026421505	0.00011816	0.174245089	0.00011816	0.00011816	0.656425764	0.094814684	0.0177579
VC_m-GTTAACTCCGACCACT	prethalamus	0.035780126	0.023623816	0.253789122	0.436153559	0.00027897	0.000736969	0.121150291	0.097568999	0.00027897	0.030639179
VC_m-GTTAGACAATGGATGA	POA	0.062395147	0.029726651	0.317186997	0.206053598	0.000306025	0.014755423	0.000306025	0.324033616	0.000306025	0.044930494
VC_m-GTTAGGTACTAACTGG	POA	0.103973779	0.026125971	0.315015704	0.262075864	0.000198796	0.003508394	0.000198796	0.253829524	0.000198796	0.034874375
VC_m-GTTATGATACGATTAT	meningocyte	0.000227191	0.033629004	0.175326796	0.000124755	0.00017484	0.003723439	0.017709193	0.717702861	0.000124755	0.051257166
VC_m-GTTATGTTGCTTAGAT	DPallm	7.84E-05	0.003551356	0.122682653	0.016044664	0.128093037	0.005050199	7.84E-05	0.639981754	0.045699321	0.038740139
VC_m-GTTATTCGGCCATTCG	CSPall	0.017569128	0.006467414	0.133598464	0.595008263	0.00018735	0.00018735	0.00018735	0.196797465	0.00018735	0.049809865
VC_m-GTTATTCGTAACGTCC	DPallv	0.07684125	5.40E-05	0.040576487	5.40E-05	0.673812511	5.40E-05	5.40E-05	0.088981988	0.096427848	0.023143889
VC_m-GTTCATACCTTGGTTA	DPallm	8.55E-05	0.059325151	0.11520754	0.02515642	0.009451037	0.002877299	8.55E-05	0.769723869	0.002094969	0.015992748
VC_m-GTTCATCTTACATTCC	p2R	0.02212096	0.058505328	0.329113248	0.000282453	0.000282453	0.000282453	0.304836876	0.213350143	0.000282453	0.070943633
VC_m-GTTCCAGTGCCTTACC	p2R	0.03151522	0.103911632	0.239057483	0.00038613	0.00038613	0.009459815	0.287981482	0.204645618	0.00038613	0.122270361
VC_m-GTTCCGTCTTATCTTA	TelA	0.040193474	0.000189788	0.126059222	0.217509195	0.000189788	0.000189788	0.000189788	0.573355917	0.000189788	0.041933252
VC_m-GTTCCTGAACCTTCAA	DPallm	8.49E-05	0.028142503	0.077191814	8.49E-05	8.49E-05	0.003980514	8.49E-05	0.858596585	8.49E-05	0.031663833
VC_m-GTTCGCTGGTATTAGA	DPallm	0.021268294	0.018083545	0.13624533	0.097541433	0.000134765	0.000134765	0.000134765	0.70729705	0.000134765	0.01902529
VC_m-GTTCGTAGGTAGTGAA	DPallv	8.31E-05	0.006861708	0.011936014	8.31E-05	0.631606052	8.31E-05	8.31E-05	0.242841495	0.101152749	0.005269509
VC_m-GTTCTTGATCTGTTGA	hypothalamus	0.068725537	0.042699942	0.173811581	0.333493247	0.000274716	0.000274716	0.155523811	0.144860548	0.000274716	0.080061186
VC_m-GTTGAAGGAAGTCGGC	meningocyte	0.046783988	0.075086406	0.238765678	0.021649201	0.000257166	0.000746033	0.051594039	0.407661443	0.039523539	0.117932509
VC_m-GTTGAATAAGTCAGCA	DPallv	0.056077583	0.006026598	0.01549051	0.000115163	0.236701176	0.000115163	0.112237541	0.434844112	0.103705467	0.034686686
VC_m-GTTGAATGGTACAGTA	hypothalamus	0.073247612	0.024987698	0.194244255	0.33419302	0.000279219	0.000279219	0.156428753	0.162911752	0.000279219	0.053149252
VC_m-GTTGACATGAACCAAC	DPallm	8.23E-05	0.034214327	0.112614064	8.23E-05	0.035755546	0.004213706	8.23E-05	0.756206728	8.23E-05	0.05666659
VC_m-GTTGACGAACCAGAAC	p2A	0.000297862	0.034338895	0.230642951	0.169424538	0.000297862	0.000297862	0.146110319	0.34800112	0.000297862	0.07029073
VC_m-GTTGACGTCAGATTAG	POA	0.045935862	0.030567341	0.412398482	0.201796867	0.000284365	0.003022805	0.000284365	0.293121961	0.000284365	0.012303587
VC_m-GTTGACTAGAGCACGT	p2A	0.165863565	0.024556919	0.000193851	0.042622709	0.000193851	0.013716823	0.248405101	0.469643962	0.000193851	0.034609367
VC_m-GTTGAGCTTCGTCCGG	p2R	0.034225207	0.129946194	0.091958209	0.010309043	0.000253572	0.011070256	0.176499176	0.393796204	0.000253572	0.151688567
VC_m-GTTGCCACGACAAGAA	DPallm	0.000995963	0.013603739	0.082668322	8.51E-05	8.51E-05	0.002961713	8.51E-05	0.863087626	8.51E-05	0.036342153
VC_m-GTTGCTACGTCTTAAT	DPallm	0.013956857	0.020317001	0.185909579	0.016196955	0.000122512	0.010063928	0.000122512	0.721182643	0.000122512	0.0320055
VC_m-GTTGGTCCGCCAATCT	DPallv	0.338410652	0.008107729	0.000107302	0.000107302	0.487437632	0.016395931	0.000107302	0.000107302	0.104318162	0.044900687
VC_m-GTTGTCCTGTGATGTA	p2A	0.024061045	0.017589357	0.200567317	0.33753915	0.000269232	0.017022216	0.034424467	0.342208265	0.000269232	0.02604972
VC_m-GTTGTCGTAATATGGA	TelA	0.041507167	0.036627086	0.19813471	0.016156372	0.000275723	0.015685977	0.030934417	0.569244994	0.000275723	0.09115783
VC_m-TAACAGCAGGCCTTAC	DPallv	0.049553328	0.033980046	0.146858156	0.073405433	0.000196584	0.000196584	0.040704919	0.61676359	0.000196584	0.038144775
VC_m-TAACAGGAACCGACAA	DPallv	0.465508005	0.007848934	0.028388175	7.17E-05	0.460457694	7.17E-05	8.38E-05	7.17E-05	0.009221526	0.028276733
VC_m-TAACAGGTCCATACCA	p2R	0.000316739	0.053890373	0.278754496	0.000316739	0.000316739	0.015409123	0.38614824	0.203832405	0.000316739	0.060698407
VC_m-TAACATGCGTGCGAAC	hypothalamus	0.116366873	0.067145089	0.091214662	0.095254934	0.000281548	0.018231252	0.000281548	0.580492192	0.000281548	0.030450354
VC_m-TAACATGGCCACCTCC	POA	0.058079199	0.047107081	0.237565958	0.223754072	0.000281686	0.009727157	0.000281686	0.351309278	0.000281686	0.071612198
VC_m-TAACCGGATGGACAGG	DPallm	0.016281718	0.005454632	0.254624495	0.020187639	0.000125679	0.000125679	0.000125679	0.668612072	0.000125679	0.034336728
VC_m-TAACGAATCCTAGATA	hypothalamus	0.060802139	0.059498174	0.127539561	0.268890753	0.000284347	0.017496168	0.026075572	0.361943591	0.000284347	0.077185349
VC_m-TAACGAGCCGAAGGTC	p2R	0.050583027	0.031129288	0.184325822	0.000288353	0.000288353	0.004085542	0.193453436	0.428307801	0.006030583	0.101507795
VC_m-TAACGAGTTGCCAACC	prethalamus	0.083107266	0.034679454	0.236963068	0.286261515	0.002636726	0.013203524	0.085220589	0.198757491	0.000271801	0.058898566
VC_m-TAACGCATTGGTCCAA	DPallm	6.15E-05	6.15E-05	0.037268705	6.15E-05	6.15E-05	6.15E-05	6.15E-05	0.905573271	0.010855691	0.045933207
VC_m-TAACGCGTAATATGGC	MPall	0.000174023	0.027220415	0.135278062	0.005068771	0.000174023	0.000174023	0.487221952	0.101963899	0.176377185	0.066347645
VC_m-TAACGCTTATGCCATA	ependymocyte	0.060835785	0.053390408	0.050934846	0.231883142	0.000399588	0.014666383	0.131142983	0.396545956	0.000399588	0.059801322
VC_m-TAACGTCACTATAATC	p2A	0.000202145	0.029552886	0.009129155	0.151384759	0.000202145	0.000202145	0.12136704	0.605324052	0.000202145	0.08243353
VC_m-TAACGTGCCATAGTTA	DPallm	0.001015761	0.00529029	0.118649529	5.82E-05	0.007414142	5.82E-05	5.82E-05	0.842977279	5.82E-05	0.024420029
VC_m-TAACTCCAACATGGAC	p2R	0.31413339	0.072543723	0.072928025	0.188366037	0.00026874	0.018864415	0.227317977	0.00026874	0.00026874	0.105040213
VC_m-TAACTTGCACGGCGGA	hypothalamus	0.071777183	0.038371874	0.219854668	0.309815464	0.000463323	0.008685075	0.009340868	0.28593213	0.000463323	0.055296093
VC_m-TAAGAATATGAGATAG	hypothalamus	0.047462536	0.073177972	0.050031536	0.492121955	0.000215246	0.000215246	0.147119124	0.131212101	0.000215246	0.058229038
VC_m-TAAGACCGAGTGAACA	MPall	0.008596815	0.021343	0.406557373	0.000289577	0.000117256	0.000117256	0.050305758	0.374016819	0.086224678	0.052431467
VC_m-TAAGATTGAGATTACA	DPallv	0.014832336	0.018467599	0.016294635	3.86E-05	0.847974837	3.86E-05	3.86E-05	0.013214504	0.047464127	0.041636197
VC_m-TAAGATTGGCGGTCGT	meningocyte	0.090544112	0.059453352	0.244400857	0.030240317	0.000193143	0.000193143	0.000193143	0.504816985	0.000193143	0.069771806
VC_m-TAAGCAAGTAATGTGG	TelA	0.004775427	0.009693474	0.203103026	0.265730764	0.000133471	0.000133471	0.000133471	0.480036573	0.000133471	0.036126853
VC_m-TAAGCACGAGACCTAC	hypothalamus	0.030082224	0.018502651	0.220971551	0.206720983	0.000286752	0.000286752	0.123263986	0.305293883	0.000286752	0.094304466
VC_m-TAAGCAGTAGATACTC	DPallm	5.41E-05	0.005443952	0.080024668	5.41E-05	5.41E-05	5.41E-05	5.41E-05	0.902412722	5.41E-05	0.011793771
VC_m-TAAGCCACAATTGCCT	DPallm	0.017573629	0.018861127	0.202404709	0.000124685	0.000124685	0.008254159	0.000124685	0.720912361	0.000124685	0.031495275
VC_m-TAAGCCTGGCTTCAGT	CSPall	0.047151364	0.013645989	0.283681954	0.311446973	0.000182256	0.000182256	0.000182256	0.296220149	0.004062824	0.043243979
VC_m-TAAGCCTGTAGCGTCC	hypothalamus	0.102250813	0.047683954	0.061710589	0.445551159	0.000285858	0.000285858	0.020029628	0.259838735	0.000285858	0.062077547
VC_m-TAAGGACGCCTGGTTG	p2A	0.015849968	0.102045884	0.077228419	0.0844978	0.00026459	0.011105119	0.162064324	0.420775069	0.057530378	0.068638449
VC_m-TAAGGATCTGAAGATA	POA	0.032034426	0.041267157	0.454956392	0.159512013	0.000413326	0.008284087	0.077014933	0.137146609	0.000413326	0.088957732
VC_m-TAAGGTATGAATGCTA	POA	0.038979384	0.016756725	0.316549758	0.198023235	0.000182796	0.007416514	0.000182796	0.372338039	0.000182796	0.049387957
VC_m-TAAGTGGCCGCTCACC	p2R	0.040797659	0.025684763	0.283320019	0.001101911	0.000427806	0.011039799	0.252115573	0.317974947	0.000427806	0.067109716
VC_m-TAATACCGTTAATTGC	ependymocyte	0.125338924	0.036306492	0.069196254	0.084504773	0.000268486	0.005601883	0.319670179	0.29851188	0.000268486	0.060332643
VC_m-TAATAGCGCTGTACTC	p2A	0.000203573	0.015876617	0.030794122	0.126031585	0.000203573	0.000203573	0.248680796	0.532211296	0.000203573	0.045591294
VC_m-TAATCGACATTGTTGG	POA	0.054243501	0.043960363	0.338700827	0.210241079	0.000187831	0.012945209	0.000187831	0.270471332	0.000187831	0.068874194
VC_m-TAATGTGCACGATCTG	CSPall	0.055290408	0.002449489	0.094515115	0.578749916	0.000129423	0.013029457	0.000129423	0.226545402	0.000129423	0.029031945
VC_m-TAATTACCGGTGCGAG	p2R	0.080130636	0.100738517	0.044904031	0.000396248	0.000396248	0.02168413	0.23787476	0.347724392	0.068906304	0.097244734
VC_m-TAATTAGCTCGATTGT	DPallv	0.000894274	0.018678938	0.052339486	0.000121626	0.271724988	0.000121626	0.000121626	0.538113309	0.08808253	0.029801597
VC_m-TAATTGATTCTGTCGC	DPallm	0.000131888	0.02956867	0.175653695	0.000131888	0.000131888	0.000131888	0.028282456	0.696115708	0.000131888	0.069720029
VC_m-TACAACGGACGGCTCA	CSPall	0.001278304	0.006939254	0.158136712	0.355036238	0.00019762	0.011275127	0.010606874	0.407474413	0.00019762	0.048857839
VC_m-TACAAGCGCCTCTACA	prethalamus	0.106400893	0.015838933	0.151676291	0.349545619	0.00018666	0.00018666	0.058037889	0.270755797	0.00018666	0.047184599
VC_m-TACAAGCGGAAGTACG	prethalamus	0.088381573	0.023515082	0.18680281	0.145016952	0.000270037	0.026436368	0.000270037	0.457820559	0.000270037	0.071216542
VC_m-TACAAGTCGAATGCAA	TelA	0.059498019	0.010054743	0.274040064	0.000189581	0.000189581	0.004570904	0.000189581	0.58747529	0.000189581	0.063602654
VC_m-TACAAGTGTCTGTCCG	DPallm	0.042287268	0.036526783	0.269999854	0.000186931	0.000124299	0.008011979	0.000124299	0.593435712	0.000124299	0.049178576
VC_m-TACACCTCGTACTCCA	DPallv	0.00553194	0.008922426	0.03436119	7.52E-05	0.360091514	7.52E-05	7.52E-05	0.501737929	0.071735486	0.017393995
VC_m-TACACTGCAGGTTAGA	ependymocyte	0.051613361	0.047127439	0.037707608	0.09216789	0.000298131	0.000298131	0.286978009	0.445368298	0.000298131	0.038143003
VC_m-TACACTGTCGAACCAA	DPallv	0.109350991	0.019060122	0.030041335	0.000114987	0.181819477	0.000114987	0.150552398	0.477990324	0.000121661	0.030833718
VC_m-TACACTTCGAGGTGAC	POA	0.052046674	0.006405737	0.379463216	0.113007552	0.000180184	0.007363936	0.012472098	0.394425978	0.000180184	0.03445444
VC_m-TACATATGCACCAGTG	DPallm	0.012552663	0.01758995	0.071262481	8.91E-05	8.91E-05	8.91E-05	8.91E-05	0.873747804	8.91E-05	0.024401836
VC_m-TACATCGTCAGCGGTT	prethalamus	0.083617655	0.023782868	0.267581778	0.101152324	0.000294512	0.002753194	0.000294512	0.479478974	0.000294512	0.040749669
VC_m-TACCAGACAACCTCAG	POA	0.062410888	0.028814462	0.332244983	0.2068985	0.000177354	0.000177354	0.000177354	0.342249378	0.000177354	0.026672374
VC_m-TACGACGCGATTCAAG	p2R	0.00026937	0.154568178	0.070066876	0.046180597	0.00026937	0.029249567	0.366466128	0.259551251	0.00026937	0.073109295
VC_m-TACGACGTCTCATATT	DPallv	0.199581601	0.022389264	0.068892287	0.000110513	0.609047856	0.000110513	0.000110513	0.000110513	0.069384141	0.030262797
VC_m-TACGACTCTGAACACT	POA	0.022273281	0.024549015	0.328825751	0.294492639	0.000199066	0.000461227	0.000199066	0.274147196	0.000199066	0.054653692
VC_m-TACGAGATTGGTCTGT	POA	0.069487543	0.004579523	0.325805172	0.296844041	0.000193697	0.013928657	0.000193697	0.239889409	0.000193697	0.048884563
VC_m-TACGCCGGAGTTCTGA	hypothalamus	0.034276353	0.025208312	0.252109058	0.205816135	0.000407108	0.011824682	0.208033852	0.218406814	0.000407108	0.043510579
VC_m-TACGCCTTGCCGTGTT	POA	0.047444259	0.006067327	0.298995617	0.269404305	0.000176795	0.006598138	0.000176795	0.321534179	0.000176795	0.049425789
VC_m-TACGGAACAGACGCGG	DPallm	8.52E-05	0.025948346	0.062830084	8.52E-05	8.52E-05	8.52E-05	8.52E-05	0.8670784	8.52E-05	0.043631905
VC_m-TACGGAATACTCGTTC	MPall	0.000122659	0.059736926	0.024902621	0.000122659	0.089629491	0.025820907	0.615502687	0.010540721	0.084219661	0.089401668
VC_m-TACGGATCAGCCATCC	MPall	0.000123521	0.042986109	0.063908033	0.000123521	0.000183207	0.000123521	0.265636383	0.576951264	0.001180351	0.048784089
VC_m-TACGGATCCTTGCGAT	DPallm	0.004324654	0.027166893	0.114997069	8.34E-05	8.34E-05	8.34E-05	8.34E-05	0.823527429	8.34E-05	0.029567095
VC_m-TACGGTAGTTGCGTGA	meningocyte	0.071341147	0.155713377	0.176914501	0.02345693	0.000269599	0.027880124	0.000269599	0.449744406	0.000269599	0.094140719
VC_m-TACGGTTAATGTACTA	POA	0.0279132	0.016139926	0.385061047	0.189826814	0.000199195	0.001751665	0.010931329	0.335448625	0.000199195	0.032529002
VC_m-TACGTATCGAGGTTGT	POA	0.11437216	0.029815223	0.338191153	0.203538255	0.000192374	0.00549721	0.000192374	0.227042971	0.000192374	0.080965905
VC_m-TACGTTACTGGTAGCG	TelA	0.049823077	0.024107026	0.485798624	0.022387464	0.000195361	0.000195361	0.000195361	0.377309991	0.006885155	0.033102582
VC_m-TACTAGGATCAATGGC	CSPall	0.011283283	0.004193279	0.087675067	0.521101768	0.000132813	0.000132813	0.000132813	0.309691619	0.000132813	0.06552373
VC_m-TACTAGTACCGGATGG	POA	0.029017316	0.012398138	0.306243548	0.161046569	0.000187124	0.005326454	0.088287026	0.360874889	0.000187124	0.036431812
VC_m-TACTATGTTGAATCTT	POA	0.012925558	0.021317861	0.488481008	0.253003034	0.000126309	0.006713752	0.09667603	0.091558007	0.000126309	0.029072132
VC_m-TACTCCGAAGTAGAAT	p2R	0.000169225	0.106773118	0.146944526	0.000169225	0.00031884	0.021765883	0.161180975	0.445180014	0.053718291	0.063779904
VC_m-TACTCCTACATCAACT	prethalamus	0.06108339	0.027086828	0.293478234	0.314943931	0.00018842	0.00018842	0.221581047	0.050899818	0.00018842	0.030361493
VC_m-TAGACATACGTCTAAT	ependymocyte	0.059428274	0.026677644	0.086397626	0.130978635	0.000211623	0.000211623	0.089692653	0.571511705	0.000211623	0.034678595
VC_m-TAGACCAGGATATCGG	TelA	0.028095943	0.032604943	0.202700265	0.173688812	0.000185324	0.000185324	0.000185324	0.519090283	0.000185324	0.043078459
VC_m-TAGACCATTGCTTAGA	DPallm	0.001611319	0.013641792	0.030952979	8.15E-05	8.15E-05	8.15E-05	8.15E-05	0.897769769	8.15E-05	0.055616435
VC_m-TAGACCGAAGCAGAGC	DPallm	0.007564645	0.01390524	0.192774521	8.95E-05	8.95E-05	8.95E-05	8.95E-05	0.756416724	8.95E-05	0.028891521
VC_m-TAGACCGCGGAAGGAC	DPallm	0.005355515	0.025836833	0.022165952	0.000123446	0.000282104	0.000123446	0.000123446	0.770612852	0.127863842	0.047512564
VC_m-TAGACCGGCCAGTACG	p2R	0.266695157	0.134520823	0.050470242	0.077834231	0.000435355	0.029386854	0.169874056	0.054183827	0.000435355	0.216164101
VC_m-TAGACCTGAGGAGCTG	DPallm	6.12E-05	0.026855641	0.023009955	6.12E-05	0.042466908	0.002730807	6.12E-05	0.882885119	6.12E-05	0.02180662
VC_m-TAGAGGCGATTGATTC	p2A	0.013125648	0.027316561	0.000135595	0.334801801	0.000135595	0.000135595	0.181554208	0.35846698	0.000135595	0.084192422
VC_m-TAGATGCGTGCCAGCG	DPallm	0.008685267	0.022460545	0.032628581	0.000139193	0.000139193	0.012747123	0.000139193	0.896536544	0.000139193	0.026385166
VC_m-TAGATGGCTGTATGCC	DPallv	0.143127108	0.013696626	0.030191775	0.01322906	0.511838937	0.009419018	0.000111292	0.252053911	0.000111292	0.026220981
VC_m-TAGATGTCGAGGCCAG	DPallm	0.037242982	0.00574458	0.301464686	0.053761481	0.000189663	0.005842097	0.000189663	0.570379543	0.000189663	0.024995642
VC_m-TAGCAATTATGGACCG	DPallm	0.003985647	0.013641771	0.308714142	0.000127013	0.000127013	0.000127013	0.013534476	0.608046861	0.000127013	0.05156905
VC_m-TAGCGTACCTTGACAT	MPall	0.029005786	0.00582956	0.053228319	7.98E-05	0.000152618	0.001868148	7.98E-05	0.854040252	0.022722903	0.032992819
VC_m-TAGCGTATAGCGCTAA	p2A	0.004897426	0.049383052	0.018049124	0.235791193	0.000285348	0.004561939	0.106282382	0.532237218	0.000285348	0.048226971
VC_m-TAGCTACCATACTGCT	prethalamus	0.133564426	0.0552576	0.203821881	0.162507665	0.000254797	0.000254797	0.109401352	0.267880377	0.000254797	0.066802307
VC_m-TAGCTACCTGTAGGAT	DPallm	0.01143361	0.037279831	0.244211975	0.000126207	0.000126207	0.008359984	0.000126207	0.603386979	0.000126207	0.094822791
VC_m-TAGCTAGAAGCGATCA	hypothalamus	0.064294248	0.034497619	0.245090944	0.37437946	0.000289225	0.016158572	0.000289225	0.176683154	0.000289225	0.088028328
VC_m-TAGCTAGAGGCCTGAA	p2A	0.000193987	0.031611724	0.110826365	0.085090657	0.000193987	0.015341597	0.244623825	0.45169546	0.000193987	0.060228411
VC_m-TAGCTCGAATCGTCCG	prethalamus	0.020079104	0.025962814	0.257747205	0.477436527	0.000180625	0.000180625	0.088570151	0.093097944	0.000180625	0.036564381
VC_m-TAGCTTAAGCTGGCGT	prethalamus	0.006778255	0.019147989	0.259680588	0.548332759	0.000121539	0.000121539	0.033508684	0.05907461	0.000121539	0.073112498
VC_m-TAGGACATCAGCATGG	p2R	0.078197602	0.148043609	0.239257641	0.000387786	0.000387786	0.021127942	0.082113459	0.290057603	0.000387786	0.140038786
VC_m-TAGGACGGCCAGCCGA	DPallv	0.14035097	0.012099499	0.035735678	0.000114213	0.497227695	0.011680786	0.000114213	0.259406715	0.029631229	0.013639003
VC_m-TAGGAGGCGTATTGCC	POA	0.026699171	0.022637157	0.290525661	0.111090165	0.000296219	0.003901028	0.06948524	0.424380144	0.000296219	0.050688994
VC_m-TAGGATGCACCGTTCA	p2A	0.023697738	0.044722881	0.164075114	0.347633948	0.00030078	0.00030078	0.104974506	0.300766261	0.00030078	0.013227211
VC_m-TAGGCAGGCGGACGCC	TelA	0.039028226	0.008455472	0.295311057	0.010358312	0.000194084	0.00122338	0.000194084	0.594166612	0.000194084	0.050874691
VC_m-TAGGCATCTGCGGACC	MPall	0.000173164	0.052761965	0.014716381	0.000173164	0.000173164	0.013946505	0.481887648	0.178256954	0.144436483	0.113474572
VC_m-TAGGCGAGCGATCGGT	DPallv	0.098665783	0.010683479	0.00984127	0.179364893	0.489467703	0.019303168	0.00016866	0.000245958	0.152044627	0.040214459
VC_m-TAGGCGCATATCTAAC	meningocyte	8.72E-05	0.023369182	0.098254651	8.72E-05	0.000131906	8.72E-05	8.72E-05	0.789881483	0.013137807	0.074876371
VC_m-TAGGCTTATCTAGCTC	DPallm	0.02874265	0.011101744	0.264363545	0.026037975	0.000187701	0.000187701	0.000187701	0.621577785	0.000187701	0.047425496
VC_m-TAGGTCTACTCGTGAA	POA	0.032748763	0.017557998	0.311131629	0.086161411	0.000192949	0.000192949	0.022635861	0.494465802	0.000192949	0.034719688
VC_m-TAGGTCTTGGCTCGTC	p2A	0.000219928	0.031673172	0.11891124	0.15383263	0.000219928	0.000219928	0.195093324	0.499389992	0.000219928	0.000219928
VC_m-TAGTAAGCGGTGGATA	TelA	0.057561452	0.000145349	0.34046724	0.019639721	0.000145349	0.004010257	0.000145349	0.559675191	0.000145349	0.018064742
VC_m-TAGTATCCAATTACGT	prethalamus	0.059539694	0.058372839	0.180186391	0.320595247	0.00025273	0.004511618	0.00025273	0.282330876	0.00025273	0.093705144
VC_m-TAGTCACTGGATAGGC	CSPall	0.011295709	0.000191899	0.19211821	0.41099575	0.000191899	0.012185165	0.013267176	0.329613502	0.000191899	0.029948794
VC_m-TAGTGAACATGCAGAT	DPallv	0.049569826	0.024881987	0.151971509	0.075016444	0.000185412	0.000185412	0.05647019	0.602503503	0.000185412	0.039030304
VC_m-TAGTGAATGTTCAGTG	DPallv	0.00010942	0.013008144	0.017050054	0.00010942	0.473545908	0.001714452	0.00010942	0.297027826	0.144813024	0.052512332
VC_m-TAGTGACTCAATTGCT	prethalamus	0.012820899	0.045412865	0.106871712	0.60416281	0.000277452	0.008138652	0.017013095	0.156138281	0.000277452	0.048886783
VC_m-TAGTGACTCGCTCCGC	DPallm	8.12E-05	0.021986194	0.085494369	8.12E-05	0.004627889	0.000404002	8.12E-05	0.877243545	8.12E-05	0.009919274
VC_m-TAGTGAGGACATGTTG	prethalamus	0.031728289	0.024623615	0.221357202	0.611206455	0.000176406	0.011564197	0.00962798	0.070359568	0.000176406	0.019179881
VC_m-TAGTGATGACTCCTGG	prethalamus	0.032726989	0.064481768	0.192870608	0.404106472	0.000292465	0.033488896	0.000292465	0.144159655	0.000292465	0.127288216
VC_m-TAGTGCACTATTGTCA	hypothalamus	0.037534393	0.017915215	0.096317724	0.114250521	0.000213398	0.000286162	0.197359989	0.515242236	0.000213398	0.020666965
VC_m-TAGTGCAGTGCGGTAG	p2R	0.215644507	0.213046802	0.000478895	0.033920013	0.000478895	0.07910314	0.101739518	0.144148335	0.000478895	0.210960999
VC_m-TAGTTCCGATAGAATC	meningocyte	0.00921555	0.09423555	0.181106535	0.000174829	0.000222361	0.004599584	0.130077309	0.521328235	0.000174829	0.058865219
VC_m-TAGTTCGAATTAGCGG	p2A	0.056093823	0.068152712	0.321610062	0.244075184	0.000279553	0.00866149	0.135524908	0.113892131	0.000279553	0.051430585
VC_m-TAGTTCGAGTAGGAAG	p2R	0.000269371	0.04077233	0.189918653	0.000269371	0.000269371	0.006850402	0.311385818	0.214222763	0.166696823	0.0693451
VC_m-TAGTTCGTTGCTAATT	TelA	0.048070569	0.017044449	0.261962521	0.000129483	0.000129483	0.002748768	0.000129483	0.607131701	0.000129483	0.06252406
VC_m-TAGTTGAGTTCTGCAC	DPallm	0.022989509	0.019887144	0.156345555	0.033536946	0.000131448	0.004101212	0.000131448	0.728801704	0.000131448	0.033943586
VC_m-TATCAACGAATATGAG	hypothalamus	0.013981458	0.029004352	0.203505863	0.376352243	0.000189086	0.000189086	0.337798898	0.000276654	0.000189086	0.038513272
VC_m-TATCAAGGCCGCGTGG	hypothalamus	0.067505622	0.020160466	0.16400063	0.610194112	0.00014521	0.00014521	0.113329065	0.000239677	0.00014521	0.024134798
VC_m-TATCAATGCCGCTCAC	POA	0.034818763	0.022434362	0.343783872	0.000177671	0.000177671	0.011550434	0.137564091	0.425244641	0.000177671	0.024070825
VC_m-TATCACATAGCGAACT	POA	0.064506795	0.013879858	0.327951707	0.226971016	0.000187974	0.007801602	0.000187974	0.336851037	0.000187974	0.021474064
VC_m-TATCACTTCGAGCCGT	ependymocyte	0.012001344	0.045243184	0.133138744	0.36633318	0.000282021	0.004028794	0.107140629	0.316759723	0.000282021	0.014790361
VC_m-TATCCAAGCGCCGTAG	hypothalamus	0.050748344	0.021128069	0.115289411	0.414436044	0.000295375	0.015878001	0.017014048	0.342160662	0.000295375	0.02275467
VC_m-TATCCAATACCGCAAT	POA	0.048955491	0.029872042	0.363759917	0.10148975	0.00019732	0.00019732	0.049884893	0.380298622	0.00019732	0.025147327
VC_m-TATCCACTTGCGTATC	p2A	0.017056905	0.027438169	0.000148779	0.166726637	0.000148779	0.002895976	0.193936806	0.523709663	0.000148779	0.067789506
VC_m-TATCCTGCGGTTGATC	CSPall	0.015472756	0.02821835	0.048304777	0.493871793	0.00019544	0.00019544	0.003829265	0.403031555	0.00019544	0.006685184
VC_m-TATCTAGTCGCATGCA	DPallm	0.015144541	0.030463524	0.217284264	0.000121099	0.110637537	0.000120013	0.000120013	0.463058262	0.0910093	0.072041446
VC_m-TATGAAGCGACCGTCC	POA	0.043659084	0.00870746	0.386765194	0.073895117	0.000194464	0.000424911	0.000194464	0.445433195	0.000194464	0.040531646
VC_m-TATGACAATGCTTGAA	p2A	0.000197261	0.02895191	0.029966666	0.186320487	0.000197261	0.004514609	0.05797802	0.59778386	0.000197261	0.093892666
VC_m-TATGACAGCGAGAAGC	DPallm	5.94E-05	0.008581132	0.06346829	5.94E-05	0.005420756	5.94E-05	5.94E-05	0.900295106	5.94E-05	0.021937805
VC_m-TATGACGGAGATTGGC	hypothalamus	0.094740861	0.026281028	0.074075502	0.07308136	0.000202061	0.016744422	0.056098287	0.603258984	0.000202061	0.055315434
VC_m-TATGAGCGATCCATTA	p2R	0.003430268	0.179692117	0.143572145	0.000375753	0.000375753	0.022969944	0.264046426	0.148642372	0.065073308	0.171821917
VC_m-TATGAGGATCTACTGG	MPall	0.014674174	0.021439513	0.001289429	8.59E-05	0.113573816	0.004289076	0.034861447	0.761033995	0.018060658	0.030691955
VC_m-TATGCTCCTGGTTAGT	DPallm	0.009758881	0.007896546	0.184732463	8.83E-05	8.83E-05	0.007262106	8.83E-05	0.719787883	8.83E-05	0.070208957
VC_m-TATGGATATGGTGCGA	TelA	0.037591506	0.018923414	0.204132362	0.000190529	0.000190529	0.00718152	0.000190529	0.676670056	0.000190529	0.054739027
VC_m-TATGGCAGTTCGTCTA	POA	0.063793488	0.031532659	0.37043532	0.144813793	0.000295876	0.01205832	0.000295876	0.343610432	0.000295876	0.032868357
VC_m-TATGGCCATAATAGAC	p2R	0.234204822	0.127140758	0.103049605	0.15107813	0.000416034	0.01463843	0.234532701	0.000416034	0.000416034	0.134107452
VC_m-TATGGCCGGCGACACT	MPall	0.00863213	0.050970293	0.023274043	0.000163341	0.000163341	0.022463405	0.566038147	0.186920168	0.082599714	0.058775417
VC_m-TATGTAGAGCTGATCA	CSPall	0.010853328	0.011636107	0.069775768	0.349549653	0.000195004	0.001120179	0.000195004	0.519001981	0.000195004	0.037477969
VC_m-TATGTCATAAGCGTCG	POA	0.00436664	0.014480713	0.209632838	0.328343924	0.000298906	0.011221666	0.068521401	0.321537569	0.000298906	0.041297437
VC_m-TATGTCGAGGTTGAAG	hypothalamus	0.102991935	0.015397777	0.055451884	0.321306305	0.000290325	0.000290325	0.147123315	0.319320071	0.000290325	0.037537736
VC_m-TATGTTGCAGTCTAGG	DPallm	0.000119144	0.020816427	0.189380088	0.000119144	0.154773087	0.001559482	0.000119144	0.467014836	0.121240393	0.044858256
VC_m-TATGTTGGTAGGTCGT	POA	0.093635987	0.000224124	0.146805551	0.239871449	0.000224124	0.000224124	0.000224124	0.459139439	0.000224124	0.059426954
VC_m-TATGTTGGTCCAGTGA	MPall	0.000166491	0.021231598	0.032493101	0.000166491	0.00016952	0.007779609	0.591290167	0.270763302	0.054675802	0.02126392
VC_m-TATTAACTTCCGCTCA	DPallv	0.069629295	0.012071424	0.024447692	8.61E-05	0.666120417	0.006656963	8.61E-05	0.157055837	0.043446363	0.020399839
VC_m-TATTCCGGTTGTTAAT	DPallm	9.02E-05	9.02E-05	0.044606297	9.02E-05	9.02E-05	9.02E-05	9.02E-05	0.918197856	9.02E-05	0.036564787
VC_m-TATTCGGTGGAGATTC	CSPall	0.063030524	0.020125359	0.203536992	0.34760635	0.000290091	0.000522233	0.000290091	0.316644781	0.000290091	0.047663487
VC_m-TATTCGTTATCGCCTG	DPallm	0.050626436	0.003912561	0.246222858	0.063341009	0.00018782	0.010988966	0.00018782	0.594954441	0.00018782	0.029390269
VC_m-TATTCTAAGGCTCATC	CSPall	0.038785479	0.025922323	0.046559383	0.474853776	0.000181038	0.007159637	0.023579339	0.351662333	0.000181038	0.031115655
VC_m-TATTCTCAGCGGCTGG	p2R	0.250459064	0.087675041	0.117484288	0.237136209	0.000602607	0.041554018	0.092556703	0.069195658	0.000602607	0.102733804
VC_m-TATTCTCCTATGATGG	MPall	8.25E-05	0.015440838	0.057200979	8.49E-05	0.028172283	0.003866566	0.030373965	0.78963467	0.044643112	0.030500208
VC_m-TATTGAATCCGACTAA	MPall	0.011725113	0.025410937	0.188574872	0.000243469	0.000243469	0.01673821	0.227786395	0.360170663	0.048295351	0.120811519
VC_m-TATTGATCGTGATCTT	prethalamus	0.040925591	0.012997555	0.302239742	0.629274134	0.000135179	0.003630079	0.000135179	0.000187331	0.000135179	0.010340033
VC_m-TCAACAATGGAGGCCT	MPall	0.000256214	0.093047082	0.018135973	0.031583894	0.000256214	0.007791215	0.484970118	0.246684106	0.037074395	0.080200789
VC_m-TCAACAGGCCATGCCG	POA	0.014494106	0.023290941	0.262011847	0.12090966	0.000280307	0.003336872	0.13142732	0.393260038	0.000280307	0.050708602
VC_m-TCAACATGGATACAAC	meningocyte	0.04134074	0.032090635	0.312154722	0.000117278	0.000161466	0.000117278	0.000117278	0.554476047	0.000117278	0.059307279
VC_m-TCAACCGGAGACCTCG	DPallm	0.00014109	0.010005095	0.064712406	0.00014109	0.069645805	0.00014109	0.00014109	0.828770985	0.00014109	0.026160258
VC_m-TCAAGGACGTTAGGAG	DPallm	0.036577948	0.003593814	0.252742781	0.000142273	0.000142273	0.000142273	0.000142273	0.664102668	0.000142273	0.042271423
VC_m-TCAAGGCAACGCGGCT	hypothalamus	0.052677795	0.048349479	0.338964437	0.108361758	0.000426634	0.020684816	0.026727503	0.282431083	0.000426634	0.120949861
VC_m-TCAAGGCCATAGCCTG	DPallm	0.03170889	0.01440787	0.424613702	0.080355452	0.00019423	0.00019423	0.011120726	0.367922301	0.00019423	0.069288369
VC_m-TCAAGGTATCAACTTA	p2A	0.000319328	0.063647488	0.052806509	0.000319328	0.000319328	0.005223759	0.190841077	0.614917343	0.000319328	0.071286511
VC_m-TCAAGGTCTGAATATG	p2R	0.342882219	0.098809288	0.020008032	0.041699919	0.000431052	0.051664402	0.057167926	0.000431052	0.245767029	0.141139082
VC_m-TCAAGTGATGGTTAAT	DPallm	0.000423651	0.014278457	0.159362562	8.79E-05	8.79E-05	0.001387269	8.79E-05	0.80031704	8.79E-05	0.023879416
VC_m-TCAATATTCCGGTTAG	meningocyte	0.082800108	0.103432465	0.230284337	0.093261517	0.000277175	0.024807543	0.000277175	0.411123159	0.000277175	0.053459344
VC_m-TCAATTAATAGAACCT	meningocyte	0.056177919	0.092281223	0.256045608	0.040854698	0.000272395	0.00875061	0.194210512	0.293308594	0.000272395	0.057826045
VC_m-TCACAAGATGACTCGA	hypothalamus	0.061167322	0.014253369	0.080212182	0.169146341	0.00041191	0.025163761	0.161833951	0.400938496	0.00041191	0.086460758
VC_m-TCACAAGCTCGAGGCA	p2A	0.000208474	0.020197021	0.090129401	0.059725118	0.000208474	0.000208474	0.227403863	0.542081486	0.000208474	0.059629217
VC_m-TCACAAGGAGAACAAG	POA	0.040454409	0.02555137	0.373552312	0.259589899	0.000449262	0.017773643	0.084226808	0.173495604	0.000449262	0.02445743
VC_m-TCACATCCTTCTCAGT	MPall	0.035866239	0.003012403	0.041953318	8.08E-05	0.087176446	0.0034035	8.08E-05	0.781953426	8.08E-05	0.046392281
VC_m-TCACATTGTCGGTGAC	p2R	0.327302513	0.066526052	0.044564199	0.082280776	0.104057592	0.017685135	0.137498186	0.000256049	0.175275978	0.044553519
VC_m-TCACCATAGATTGTTA	meningocyte	0.004630633	0.043447078	0.057870547	8.48E-05	0.000121921	0.00742548	0.030962861	0.83889034	8.48E-05	0.016481542
VC_m-TCACCGTTGCTAATGG	MPall	0.000168956	0.072296157	0.022611994	0.000168956	0.00017307	0.020028174	0.571322096	0.229035218	0.046769706	0.037425672
VC_m-TCACGACATCAGAAGG	hypothalamus	0.043318313	0.000205812	0.045481314	0.099038792	0.000205812	0.004047507	0.15687593	0.608426083	0.000205812	0.042194624
VC_m-TCACGATACCTAGCCA	hypothalamus	0.096338611	0.020996474	0.128876566	0.438455878	0.00029423	0.013244538	0.002080088	0.252253197	0.00029423	0.047166189
VC_m-TCACGCTATCCACTAC	POA	0.029317067	0.018211901	0.387642597	0.059577358	0.000190496	0.011168532	0.120327351	0.336824725	0.000190496	0.036549476
VC_m-TCACTACGACTCTGCG	POA	0.00019202	0.016630307	0.202089149	0.11187521	0.00019202	0.014190428	0.121181136	0.511644288	0.00019202	0.021813422
VC_m-TCAGAATCGATATCAT	p2A	0.00013995	0.037024147	0.005335123	0.130485002	0.00013995	0.00013995	0.067575227	0.731752356	0.00013995	0.027268348
VC_m-TCAGCGCCTAGTCTTA	DPallm	0.015394184	0.009313767	0.169782237	0.00013527	0.00013527	0.00013527	0.00013527	0.76076904	0.003522997	0.040676697
VC_m-TCAGCGTGACCTTACC	p2A	0.067483837	0.030103143	0.12231402	0.148332431	0.000258714	0.004892238	0.190980718	0.394634848	0.000258714	0.040741339
VC_m-TCAGCTACCAACTCCG	prethalamus	0.097958137	0.000195388	0.313728581	0.250386892	0.000195388	0.028185502	0.000195388	0.253079519	0.000195388	0.055879818
VC_m-TCAGCTAGGATGTACT	MPall	0.018919883	0.021396461	0.331252208	0.000119212	0.000214086	0.009159177	0.060052007	0.441199114	0.079217651	0.0384702
VC_m-TCAGCTATTAATCGCT	MPall	0.030494175	0.022434084	0.048601278	0.000119938	0.000119938	0.000119938	0.491349846	0.19735459	0.16098729	0.048418923
VC_m-TCAGCTCGCCAGGATG	ependymocyte	0.293095396	0.035048018	0.091521507	0.240324831	0.000444998	0.030169071	0.104937965	0.16161041	0.000444998	0.042402806
VC_m-TCAGGAGCAACGGTCG	p2R	0.01157846	0.03597383	0.010822771	0.158369547	0.000469838	0.01819398	0.272494895	0.394515034	0.000469838	0.097111809
VC_m-TCAGGATACACTACAA	prethalamus	0.060288296	0.016444392	0.20885562	0.212879768	0.00027169	0.00927576	0.035795268	0.418264798	0.00027169	0.037652717
VC_m-TCAGTATGTAGGACAA	DPallm	0.017877508	0.038977558	0.075594867	8.34E-05	0.026772996	0.000111184	8.34E-05	0.657679088	0.171973022	0.010846932
VC_m-TCAGTCAGCGATCAGA	POA	0.048844089	0.038363382	0.370083507	0.141526106	0.000275997	0.012954513	0.050501309	0.267326203	0.000275997	0.069848897
VC_m-TCAGTCATTGCAAGTG	POA	0.039312221	0.021975822	0.291770049	0.385342696	0.000124465	0.005480769	0.000124465	0.199270699	0.000124465	0.05647435
VC_m-TCAGTCGAAGTATCTA	DPallm	0.024258151	0.026651337	0.133384281	0.000128758	0.000128758	0.000128758	0.000128758	0.776655799	0.000128758	0.038406641
VC_m-TCAGTCGCCAAGGTTG	p2R	0.035469143	0.047733854	0.369277531	0.000456299	0.000456299	0.005440493	0.270500582	0.186184529	0.000456299	0.084024971
VC_m-TCAGTCGTGCCGGCAG	hypothalamus	0.07547746	0.000188626	0.238876739	0.107960338	0.000188626	0.000188626	0.157870609	0.394842874	0.000188626	0.024217476
VC_m-TCAGTTCAGAATCTCG	DPallm	0.029600013	0.026113207	0.252748998	0.124775128	0.000127325	0.000127325	0.000127325	0.527942821	0.000127325	0.038310533
VC_m-TCAGTTCTCCGGACCG	p2A	0.000203852	0.043037752	0.08734681	0.3688819	0.000203852	0.005888497	0.089097489	0.372800167	0.000203852	0.032335829
VC_m-TCATAGCTTCCAGTAC	p2R	0.00088838	0.027725255	0.171355344	0.000312723	0.000312723	0.004047092	0.323110269	0.388415158	0.000312723	0.083520334
VC_m-TCATAGGTAGTGACGA	DPallm	0.01121421	0.011388067	0.052269504	5.76E-05	6.46E-05	0.001364202	5.76E-05	0.875656752	0.014396969	0.033530497
VC_m-TCATAGTAGACTCATA	DPallv	0.047409202	0.021740675	0.139193017	0.078162826	0.000183269	0.000183269	0.057731211	0.613528533	0.000183269	0.04168473
VC_m-TCATCCATGCCAAGCG	DPallm	0.030590409	0.020961441	0.170647705	0.055110822	0.000142817	0.000131335	0.000131335	0.689129369	0.000131335	0.033023433
VC_m-TCATCGCTGTGCAACA	DPallm	5.99E-05	0.011426537	0.02780638	5.99E-05	7.36E-05	5.99E-05	5.99E-05	0.919304822	5.99E-05	0.041089237
VC_m-TCATCGGCCTGTGCGG	CSPall	0.008371086	0.00406011	0.100807935	0.578707359	0.000203843	0.005066541	0.000203843	0.222396605	0.000203843	0.079978837
VC_m-TCATCGTTATGTATCT	hypothalamus	0.07629124	0.023732309	0.056215992	0.392431474	0.000278027	0.000278027	0.135468052	0.263698193	0.000278027	0.05132866
VC_m-TCATCTCCAACCACCT	MPall	0.000118907	0.032637472	0.02777761	0.000118907	0.001613946	0.000118907	0.597144616	0.203171309	0.115803478	0.021494847
VC_m-TCATCTGCCGCTATTC	meningocyte	0.020948193	0.154223554	0.303058724	0.091300882	0.00011753	0.019336634	0.068249295	0.107151642	0.00011753	0.235496016
VC_m-TCATCTTCCACGTATG	DPallm	8.54E-05	0.015054795	0.094722036	8.54E-05	8.54E-05	8.54E-05	8.54E-05	0.86206659	8.54E-05	0.027644297
VC_m-TCATGATTCTGATACT	CSPall	0.028633243	0.009609633	0.133670379	0.407348067	0.000123377	0.000123377	0.000123377	0.381885156	0.000123377	0.038360014
VC_m-TCATTCACTGTAATGG	hypothalamus	0.083554437	0.051960049	0.035162207	0.519364267	0.000134035	0.000134035	0.144530814	0.116559893	0.000134035	0.04846623
VC_m-TCATTGATAGACTTGC	p2R	0.239287252	0.02441863	0.036960265	0.206225767	0.325670048	0.017189709	0.000154346	0.000154346	0.112489803	0.037449834
VC_m-TCATTGTTCAATGCGT	MPall	0.025309739	0.029579458	0.351601877	0.030799975	0.000192922	0.000117226	0.067214182	0.394062541	0.058857928	0.042264153
VC_m-TCCAACGAAGATGCTT	prethalamus	0.118692471	0.060607621	0.235805642	0.118030363	0.000173442	0.014761206	0.000173442	0.375047499	0.000173442	0.076534875
VC_m-TCCAACGTGGTTGTTC	meningocyte	0.040366762	0.059531435	0.05466081	0.014307774	0.000135957	0.003364425	0.033012378	0.693741259	0.000122394	0.100756806
VC_m-TCCAACTAAGACTCCA	p2A	0.000201476	0.03949503	0.022421398	0.313266555	0.000201476	0.000201476	0.098179493	0.46311708	0.000201476	0.062714539
VC_m-TCCAACTGAATAAGGT	meningocyte	0.054194363	0.06004988	0.164336268	0.000129872	0.000129872	0.000129872	0.060664078	0.578748332	0.000129872	0.081487593
VC_m-TCCAACTGCCGCCATA	hypothalamus	0.034286557	0.011508868	0.094582581	0.163758386	0.000310941	0.001162024	0.130865164	0.530058326	0.000310941	0.033156211
VC_m-TCCAACTGGCTGAAGA	CSPall	0.000186571	0.012082921	0.238718459	0.079737632	0.017559902	0.007735745	0.000186571	0.602576988	0.000186571	0.041028639
VC_m-TCCAAGACCGCTTGAT	hypothalamus	0.096074264	0.016669951	0.103604152	0.493797353	0.000193345	0.006579315	0.000193345	0.209802448	0.000193345	0.072892483
VC_m-TCCAATAACGTGCTAG	meningocyte	0.025764106	0.048635767	0.250011636	0.000189055	0.000189055	0.006358158	0.000189055	0.620708137	0.000189055	0.047765977
VC_m-TCCAATCTAACACGCA	hypothalamus	0.025565437	0.021798488	0.050696199	0.337019045	0.00027808	0.011989543	0.242457049	0.266627001	0.00027808	0.043291079
VC_m-TCCAATTAGCAATCAA	meningocyte	0.029478182	0.054633462	0.219212605	0.029398057	0.000174468	0.000174468	0.018711456	0.54718719	0.000174468	0.100855646
VC_m-TCCAATTGGTTACAGT	MPall	0.000169303	0.045298519	0.0388189	0.000169303	0.000173215	0.013287202	0.488622371	0.274723376	0.115228404	0.023509408
VC_m-TCCAGTACCGAGCGCA	POA	0.067284467	0.000181351	0.396116081	0.34089137	0.000181351	0.011518905	0.000181351	0.163848688	0.000181351	0.019615083
VC_m-TCCAGTACGTGCTATG	p2R	0.221899535	0.045087131	0.098254876	0.141658733	0.000346282	0.030021534	0.275216362	0.105085365	0.000346282	0.0820839
VC_m-TCCAGTCAGTACATTA	CSPall	0.018701122	0.000190825	0.251330417	0.3303004	0.000190825	0.000190825	0.000190825	0.358453707	0.000190825	0.04026023
VC_m-TCCATGATGTGATCAA	prethalamus	0.077801669	0.052089186	0.155777423	0.27313744	0.00027674	0.019899	0.00027674	0.324799529	0.00027674	0.095665533
VC_m-TCCATGCGTCCACCAG	POA	0.030981336	0.016618095	0.354536659	0.276379439	0.000284208	0.006731722	0.046486868	0.207772558	0.000284208	0.059924906
VC_m-TCCGAACATAGTCTGA	ependymocyte	0.246173178	0.04590258	0.066937951	0.31590639	0.000268813	0.008708236	0.177688797	0.078244787	0.000268813	0.059900455
VC_m-TCCGAACCTCAACCAT	p2A	0.004902756	0.091293183	0.149494033	0.000186082	0.000186082	0.00704186	0.221946805	0.453627247	0.00322981	0.068092141
VC_m-TCCGAATCATGTTGTC	p2R	0.149896582	0.087566372	0.068270456	0.076566505	0.00028721	0.016253247	0.456849602	0.093046569	0.00028721	0.050976245
VC_m-TCCGAATCGCAGGTTC	hypothalamus	0.06930534	0.010360705	0.045133033	0.412700337	0.000294311	0.01424048	0.043226444	0.391322223	0.000294311	0.013122816
VC_m-TCCGAGTACGACTTAG	p2R	0.026272911	0.000138633	0.013696884	0.000138633	0.087359832	0.000138633	0.620389742	0.000138633	0.203053468	0.048672631
VC_m-TCCGATGCGTATCCGG	DPallm	5.83E-05	0.013298618	0.054412661	5.83E-05	7.70E-05	5.83E-05	5.83E-05	0.922327732	5.83E-05	0.009592604
VC_m-TCCGCCAACATTGCTC	DPallm	0.000641102	5.76E-05	0.126445986	5.76E-05	0.000100773	0.003108756	5.76E-05	0.862713627	5.76E-05	0.006759398
VC_m-TCCGCCAAGGTCCGTT	prethalamus	0.064923935	0.031124464	0.16445984	0.464742864	0.000203278	0.004204778	0.000203278	0.229831682	0.000203278	0.040102604
VC_m-TCCGCCAGTGATTAAT	p2A	0.177785993	0.012076361	0.022423596	0.000268176	0.000268176	0.018789726	0.348158279	0.383540908	0.000268176	0.03642061
VC_m-TCCGCCGGTCTATTCA	DPallm	6.09E-05	0.007841622	0.075240869	6.09E-05	0.026601357	6.09E-05	6.09E-05	0.84091903	0.033046789	0.01610665
VC_m-TCCGCCTTGTTCTGAT	prethalamus	0.077996851	0.056395216	0.325904655	0.150051089	0.000279442	0.022352022	0.000279442	0.312666902	0.000279442	0.053794937
VC_m-TCCGGCTATGCTCAGT	prethalamus	0.100254393	0.024898269	0.210883712	0.232776209	0.000263914	0.000263914	0.006506261	0.358125281	0.000263914	0.065764132
VC_m-TCCGGCTCTATGGACA	p2R	0.327980339	0.087907705	0.140482461	0.000190644	0.000190644	0.077049189	0.293629168	0.000190644	0.000190644	0.072188563
VC_m-TCCGGTACGTGGCCTC	DPallm	0.015510668	0.000137263	0.027842749	0.000137263	0.028825341	0.000137263	0.000137263	0.819172939	0.079737431	0.028361821
VC_m-TCCGGTTCCGTTCTAG	POA	0.019699776	0.02937965	0.247042561	0.199543427	0.000297017	0.000297017	0.177260076	0.259198354	0.000297017	0.066985105
VC_m-TCCGTGTCTTACATAA	p2R	0.008561832	0.038667632	0.243068993	0.029236627	0.000424578	0.00515715	0.347938864	0.279858937	0.000424578	0.046660809
VC_m-TCCGTGTTCTGTTCTG	DPallm	8.77E-05	0.007704788	0.047939621	8.77E-05	8.77E-05	0.000100154	8.77E-05	0.909757809	8.77E-05	0.034058883
VC_m-TCCTAATTGCGGCCTG	DPallm	0.00805311	0.028750245	0.11002453	9.06E-05	0.012534196	0.00325742	9.06E-05	0.820464896	0.001572915	0.015161469
VC_m-TCCTAATTGCTCAACG	POA	0.109743003	0.050158793	0.205591428	0.282682031	0.000422123	0.009673017	0.008291682	0.279881352	0.000422123	0.053134447
VC_m-TCCTACAAGCTCGAAC	POA	0.039306065	0.031109113	0.260842233	0.178609429	0.000281426	0.002264477	0.046403247	0.409105943	0.000281426	0.031796639
VC_m-TCCTATCCTCGAATCA	TelA	0.029451187	0.024298834	0.253208069	0.000177032	0.004236958	0.001187758	0.034140466	0.62250758	0.000177032	0.030615084
VC_m-TCCTATCCTGTCAATA	DPallm	0.024265599	0.027418653	0.260310528	0.000123901	0.000123901	0.000123901	0.003253896	0.664078828	0.000123901	0.020176892
VC_m-TCCTCAATGAGGAACG	prethalamus	0.014468669	0.031065981	0.234109623	0.43642781	0.000269178	0.000269178	0.021240297	0.200369167	0.000269178	0.06151092
VC_m-TCCTCACGTGTAGACG	prethalamus	0.036928739	0.053243918	0.197998604	0.158905603	0.000368735	0.024869785	0.178724789	0.271011893	0.000368735	0.077579199
VC_m-TCCTCATCGTGCTGGA	hypothalamus	0.036338493	0.02242714	0.139857493	0.253981665	0.00029061	0.00029061	0.031351119	0.466994492	0.00029061	0.048177768
VC_m-TCCTGAAGCGTGCACT	DPallm	8.25E-05	8.25E-05	0.035850828	8.25E-05	0.034382578	0.008241744	8.25E-05	0.81945064	0.071798152	0.02994602
VC_m-TCCTGACACTTCACGG	POA	0.049646756	0.060901918	0.284471506	0.264047435	0.000189356	0.000189356	0.000189356	0.255974447	0.000189356	0.084200512
VC_m-TCCTGATAAGTGCCGT	POA	0.096779327	0.023658943	0.263436232	0.171934613	0.000188779	0.000188779	0.000188779	0.37541877	0.000188779	0.068017
VC_m-TCCTGGTGGCAATAGC	p2R	0.000290092	0.061277073	0.306077664	0.018458369	0.000290092	0.004305509	0.320054901	0.237922845	0.000290092	0.051033363
VC_m-TCCTTCCAACCGCAAC	TelA	0.032438016	0.009006789	0.289887377	0.05439021	0.000187744	0.010758838	0.044861093	0.503197479	0.000187744	0.05508471
VC_m-TCGAATCTTGCGTTAC	DPallm	5.90E-05	0.028962957	0.109125771	5.90E-05	0.024681037	5.90E-05	5.90E-05	0.792908139	5.90E-05	0.044027196
VC_m-TCGAATGGTTCCACGC	meningocyte	0.031680787	0.146008968	0.167216688	0.000256044	0.000256044	0.00798634	0.024030391	0.492123206	0.035878741	0.094562792
VC_m-TCGACGAAGAGCAAGT	hypothalamus	0.057487564	0.01290384	0.147738771	0.354503358	0.000290595	0.000290595	0.164374127	0.250783956	0.000290595	0.011336599
VC_m-TCGAGTGGTAGGTCAC	hypothalamus	0.049482444	0.044057369	0.222207599	0.272781341	0.000288234	0.004813179	0.000813545	0.353198887	0.000288234	0.052069168
VC_m-TCGATCCAGTCTGTAG	p2A	9.38E-05	0.044331996	9.38E-05	0.275397318	9.38E-05	9.38E-05	0.110301335	0.492218577	9.38E-05	0.07728188
VC_m-TCGATCGTGAGGCGCC	DPallv	0.047624798	0.022681529	0.147018009	0.075666898	0.00018318	0.00018318	0.062471169	0.602387192	0.00018318	0.041600865
VC_m-TCGATCTAATGTTAGT	DPallm	5.45E-05	0.010960357	0.105809905	5.45E-05	6.21E-05	0.005308652	5.45E-05	0.842656109	5.45E-05	0.034985025
VC_m-TCGATCTAGCCGATTC	DPallv	0.302132208	0.002168445	0.013692718	0.012736086	0.450038551	0.006491124	7.12E-05	0.105058786	0.068463328	0.039147542
VC_m-TCGCACGATTCGGTGG	TelA	0.012747931	0.031492143	0.28126448	0.078673371	0.000206465	0.000446797	0.000206465	0.578937891	0.000206465	0.015817993
VC_m-TCGCACTCTTGGACAG	DPallm	0.000861929	0.003352112	0.047984989	8.36E-05	0.01290359	8.36E-05	0.002932932	0.8920088	8.36E-05	0.039704783
VC_m-TCGCACTGCTGTGCTC	MPall	0.042154366	0.000186526	0.24150952	0.000186526	0.000216115	0.000186526	0.027666303	0.50185875	0.109798903	0.076236466
VC_m-TCGCACTGTACGGCGA	p2A	0.00029795	0.046391304	0.142687546	0.04778049	0.00029795	0.010020612	0.31100136	0.374339929	0.00029795	0.066884908
VC_m-TCGCACTTACTGAAGT	DPallv	0.140872866	0.020104192	0.006093837	7.96E-05	0.457090333	0.005309033	0.03400504	0.2868397	0.022003085	0.027602349
VC_m-TCGCCGTATCATGCTT	POA	0.012981633	0.017271048	0.339838128	0.264349103	0.000309723	0.00649612	0.039890521	0.281368776	0.000309723	0.037185225
VC_m-TCGCCTATCGACTCCT	p2R	0.000200886	0.009535629	0.259855965	0.015436533	0.000200886	0.000200886	0.389686789	0.29136376	0.000200886	0.033317778
VC_m-TCGCCTGACGGCCACT	p2R	0.000291233	0.016638084	0.014850172	0.488298771	0.000291233	0.007901352	0.420274218	0.000337851	0.012138499	0.038978587
VC_m-TCGCCTGGTGGATTCT	POA	0.105223217	0.064356784	0.34498255	0.165697498	0.000203983	0.000203983	0.000203983	0.245118037	0.000203983	0.073805981
VC_m-TCGCGGTAGTATGATC	meningocyte	0.001626939	0.022713249	0.259123391	0.000186166	0.000272784	0.004051756	0.044345855	0.601775817	0.000186166	0.065717878
VC_m-TCGCTTACTCGCAAGT	DPallm	0.011972219	0.022923618	0.165074148	0.0001272	0.0001272	0.0001272	0.0001272	0.743898619	0.0001272	0.055495395
VC_m-TCGCTTGTTCCAGTTG	TelA	0.01816159	0.018649845	0.290869022	0.000215816	0.000215816	0.000215816	0.000215816	0.62508557	0.000215816	0.046154894
VC_m-TCGGAACGTCTGCAAG	hypothalamus	0.050382913	0.029822385	0.012655699	0.524614815	0.000186732	0.000186732	0.215203594	0.126417706	0.000186732	0.04034269
VC_m-TCGGAATCAGCCTAAC	DPallm	0.025503889	8.74E-05	0.130258115	8.74E-05	8.74E-05	0.000728377	8.74E-05	0.800490645	8.74E-05	0.042582114
VC_m-TCGGACATTCTATGAG	DPallm	5.69E-05	0.003620936	0.123904394	5.69E-05	0.021292769	5.69E-05	5.69E-05	0.840455935	0.001063025	0.009435232
VC_m-TCGGACGGCCGAGGAA	TelA	0.010176257	0.007221105	0.161623432	0.255380787	0.000189424	0.000189424	0.000189424	0.508856441	0.000189424	0.055984282
VC_m-TCGGACTGCCACCTCC	p2R	0.018562847	0.135858454	0.194652682	0.072730074	0.000249896	0.03330944	0.378429871	0.076269989	0.000249896	0.089686852
VC_m-TCGGAGCGTTACCTCG	POA	0.025834967	0.04616554	0.393700914	0.169425406	0.000302695	0.013301709	0.000302695	0.337209801	0.000302695	0.013453578
VC_m-TCGGCACTGGCGCCGA	DPallv	0.078310121	0.008697043	0.047195297	0.000114537	0.19858373	0.000114537	0.000114537	0.508395321	0.128061738	0.030413138
VC_m-TCGGCGACCTCGCTGA	TelA	0.026656395	0.011725816	0.382347704	0.23384429	0.000267728	0.000267728	0.031355095	0.275734931	0.000267728	0.037532586
VC_m-TCGGCGCAGAATGTCT	prethalamus	0.009516027	0.031443563	0.194633737	0.559841044	0.000177016	0.0098824	0.000177016	0.128517684	0.000177016	0.065634497
VC_m-TCGGCGCAGATAGATA	DPallm	0.049273016	0.019428622	0.085591766	0.006959233	9.31E-05	0.005448524	0.005566908	0.791255668	8.14E-05	0.036301807
VC_m-TCGGCGCTATCACGTG	POA	0.053467794	0.005126766	0.228084371	0.100205728	0.000267953	0.013849517	0.068509165	0.476210815	0.000267953	0.054009938
VC_m-TCGGTAGGCATCACGC	hypothalamus	0.008697663	0.017091595	0.088178473	0.366584236	0.000299483	0.004374395	0.129889304	0.344589666	0.000299483	0.039995703
VC_m-TCGGTGATCGCCGGCC	DPallv	0.000122547	0.013480287	0.053112848	0.000122547	0.270463461	0.000122547	0.052697266	0.421376495	0.174326894	0.014175109
VC_m-TCGGTGTCTAACCAAG	POA	0.068917059	0.041526109	0.385450988	0.186420866	0.000128431	0.012838883	0.021786878	0.223636631	0.000128431	0.059165724
VC_m-TCGTATCAACAGCACC	TelA	0.030296023	0.015986122	0.385855374	0.037603907	0.000187724	0.003401563	0.000187724	0.495419973	0.000187724	0.030873866
VC_m-TCGTATCACGTTATGA	p2R	0.047245572	0.127613255	0.050222698	0.049656985	0.000369202	0.03026182	0.320282689	0.216577323	0.000369202	0.157401256
VC_m-TCGTATGCCGGACGTT	POA	0.038872833	0.06009763	0.287700455	0.268843888	0.000266376	0.006431792	0.079935652	0.121678098	0.000266376	0.1359069
VC_m-TCGTATTCTGAGTGGC	CSPall	0.138667541	0.005425853	0.145768545	0.520236817	0.000200563	0.008533856	0.069554417	0.055469388	0.000200563	0.055942457
VC_m-TCGTCAAGCCTAATCT	CSPall	8.41E-05	8.48E-05	0.12327451	0.457907473	8.41E-05	0.004936148	8.41E-05	0.39132084	8.41E-05	0.02213993
VC_m-TCGTCACGATGTTCGA	DPallm	0.002125202	0.002671271	0.134405763	0.036882709	0.00015947	0.000119663	0.000119663	0.772378806	0.024657619	0.026479834
VC_m-TCGTCCAGCATGGCTT	p2A	0.039350698	0.040188315	0.003170112	0.000195804	0.000195804	0.000195804	0.273651392	0.580744263	0.000195804	0.062112004
VC_m-TCGTGCCTCGGTAGTT	hypothalamus	0.030194902	0.028934698	0.164806324	0.285415868	0.000287893	0.000287893	0.313402274	0.142379516	0.000287893	0.03400274
VC_m-TCTAACTCTATGTTCT	TelA	0.046172974	0.02249453	0.239148903	0.172014878	0.000183751	0.000183751	0.000183751	0.499605658	0.000183751	0.019828054
VC_m-TCTACACTAATTACTC	prethalamus	0.096255633	0.040757578	0.205477868	0.193487821	0.000389122	0.020527065	0.000389122	0.28957514	0.087911527	0.065229126
VC_m-TCTACACTGAGCTTCT	TelA	0.014690693	0.031745876	0.375384645	0.137630865	0.000264186	0.008124068	0.005995348	0.302762217	0.059786258	0.063615844
VC_m-TCTACAGCACGTCCGA	DPallm	5.95E-05	0.031077469	0.02721721	5.95E-05	5.95E-05	6.20E-05	5.95E-05	0.924232159	5.95E-05	0.017113856
VC_m-TCTACAGGTACGCAGT	p2A	0.037513821	0.022001765	0.173220511	0.358960066	0.000281224	0.002635345	0.064699864	0.312348648	0.000281224	0.028057531
VC_m-TCTACATGAACTATAC	DPallm	5.62E-05	0.024686244	0.082348346	5.62E-05	0.003937071	0.002074331	5.62E-05	0.860977112	0.000344864	0.025463391
VC_m-TCTACATGAATCTGAT	DPallm	0.000599901	0.011352726	0.176611357	0.015966776	8.47E-05	8.47E-05	8.47E-05	0.763598329	8.47E-05	0.031531989
VC_m-TCTACATGTCCGACTT	prethalamus	0.010879285	0.014117216	0.262886207	0.57337226	0.000188741	0.000188741	0.000188741	0.110162943	0.000188741	0.027827126
VC_m-TCTACTCCGACTCGGC	prethalamus	0.003032443	0.003054175	0.196681624	0.545410209	0.00019521	0.007197759	0.090271797	0.095824522	0.00019521	0.058137051
VC_m-TCTACTCGAGCAGAGG	TelA	0.050071804	0.000735062	0.372528527	0.000198748	0.000198748	0.000198748	0.000198748	0.542787773	0.000198748	0.032883094
VC_m-TCTACTGTCTCAATGA	p2R	0.000288212	0.06401455	0.14212382	0.000288212	0.000288212	0.013529357	0.426996225	0.208400134	0.000288212	0.143783069
VC_m-TCTACTTAGGTTCTTA	DPallv	5.48E-05	5.48E-05	0.033198507	5.48E-05	0.617286268	0.00515619	5.48E-05	0.14059974	0.185729322	0.017810593
VC_m-TCTACTTCACCGTGGA	DPallm	0.019071878	0.012234201	0.081001342	0.000185351	0.297769759	0.008412689	0.000185351	0.539426031	0.000185351	0.041528046
VC_m-TCTAGATAAGGTTAGC	POA	0.062263941	0.057449605	0.26079924	0.263055309	0.000187138	0.009454221	0.000187138	0.288219461	0.000187138	0.058196811
VC_m-TCTAGCGACACCGAGC	TelA	0.043372214	0.018443239	0.220288947	0.000221684	0.000221684	0.000221684	0.000221684	0.654868163	0.000221684	0.061919017
VC_m-TCTAGGCGGAAGGCAC	p2A	0.000221519	0.027020202	0.000290633	0.102317918	0.000221519	0.028094589	0.066380721	0.735414562	0.000221519	0.039816817
VC_m-TCTATGATCGGTGCCT	hypothalamus	0.073706121	0.043022255	0.098938193	0.226203188	0.000445595	0.000904696	0.16319806	0.332926263	0.000445595	0.060210034
VC_m-TCTATTCTGCATTGGC	hypothalamus	0.085012264	0.029324769	0.130358691	0.163145929	0.000282755	0.005394674	0.166416077	0.408906795	0.000282755	0.010875291
VC_m-TCTGAGTCAGATCTTG	DPallv	0.048027972	0.009892736	0.039408409	0.000173033	0.078279553	0.002069884	0.000173033	0.681550959	0.099064083	0.041360338
VC_m-TCTGCAAGGACGGCAA	p2A	0.020803132	0.05513996	0.196737162	0.157462023	0.000410247	0.01222709	0.079422312	0.425500833	0.000410247	0.051886995
VC_m-TCTGCAATTCACAAGA	p2R	0.024209292	0.021245088	0.04763996	0.127901834	0.000278793	0.000278793	0.388588207	0.277127028	0.038947008	0.073783998
VC_m-TCTGCGTGCTATTCTA	hypothalamus	0.067053302	0.036053355	0.34049056	0.05891496	0.000321827	0.005380906	0.196107071	0.273952089	0.000321827	0.021404102
VC_m-TCTGCGTGCTTCAGAC	hypothalamus	0.051288498	0.07116542	0.235843996	0.204915418	0.000438375	0.001593763	0.085406734	0.270903226	0.000438375	0.078006194
VC_m-TCTGGATATTAACCTA	p2R	0.415270823	0.057041081	0.043759164	0.082774583	0.048824262	0.032111503	0.026572201	0.000129933	0.21624643	0.077270019
VC_m-TCTGTACGCTGTCCTC	hypothalamus	0.068506604	0.039964673	0.187764156	0.144862037	0.000324591	0.019664066	0.000324591	0.483255753	0.000324591	0.055008939
VC_m-TCTTACATTACTTCGC	DPallv	0.243638592	0.000112393	0.080680043	0.000112393	0.525433117	0.015446635	0.00011933	0.049692621	0.043675142	0.041089734
VC_m-TCTTACCGCTCGTATG	hypothalamus	0.025012004	0.013891463	0.178919778	0.318761703	0.000272877	0.000272877	0.123042768	0.279624729	0.000272877	0.059928925
VC_m-TCTTACGAATCAGTGC	CSPall	0.00018478	0.00018478	0.0752678	0.368134774	0.00018478	0.00018478	0.004588949	0.460062264	0.021382702	0.069824393
VC_m-TCTTACGAGGAATAAG	DPallm	5.58E-05	0.019500056	0.073836146	0.009497374	5.58E-05	5.58E-05	5.58E-05	0.869760785	5.58E-05	0.027126642
VC_m-TCTTACGGCCGCAACA	DPallv	0.000116329	0.023083136	0.017351481	0.01595563	0.505977483	0.000116329	0.000116329	0.257514005	0.117623404	0.062145875
VC_m-TCTTACTCTGTATGCG	p2R	0.000303775	0.026491926	0.043215498	0.267880338	0.000303775	0.000303775	0.393251644	0.222365137	0.000303775	0.045580357
VC_m-TCTTACTGAGACTAGT	hypothalamus	0.039365502	0.035388689	0.039849901	0.266986718	0.000419869	0.011892358	0.124024983	0.428718696	0.000419869	0.052933415
VC_m-TCTTAGATGCCTCCGA	DPallm	8.56E-05	0.019054845	0.060031597	8.56E-05	8.56E-05	8.56E-05	8.56E-05	0.868387053	0.020009913	0.032088489
VC_m-TCTTAGTCGTCTCGGC	p2A	0.030783919	0.039966959	0.000217848	0.218011239	0.000217848	0.000217848	0.184556515	0.449560159	0.000217848	0.076249816
VC_m-TCTTCGAACAGCGTTA	hypothalamus	0.081990556	0.002727627	0.336629974	0.000201639	0.000201639	0.014542133	0.000201639	0.509033649	0.000201639	0.054269506
VC_m-TCTTCGAATTGTATAC	TelA	0.0098408	0.000117628	0.1541699	0.225525865	0.000117628	0.000117628	0.025350246	0.556725257	0.000117628	0.02791742
VC_m-TCTTCGCCATTCGAAT	p2A	0.032109963	0.031779916	0.250004251	0.201549563	0.000270604	0.007551589	0.268373724	0.177828304	0.000270604	0.030261481
VC_m-TCTTGAGTCATTATAC	hypothalamus	0.079020416	0.03789159	0.081579786	0.000223837	0.000209239	0.000209239	0.074936223	0.692142922	0.000209239	0.03357751
VC_m-TCTTGCACGTCTAATG	meningocyte	0.086473648	0.03348672	0.194715812	0.000170624	0.000170624	0.013639314	0.000170624	0.57728813	0.000170624	0.093713879
VC_m-TCTTGCACTATTCAGA	MPall	0.000169262	0.030814796	0.268680099	0.010280287	0.000212944	0.01271922	0.107177832	0.498645682	0.023204185	0.048095693
VC_m-TCTTGCACTGGTGCTC	meningocyte	0.039015233	0.043875754	0.330689441	0.0001686	0.0001686	0.00522533	0.0001686	0.512306126	0.0001686	0.068213714
VC_m-TCTTGCCATCGTTGTA	DPallv	0.07097103	7.58E-05	0.005604659	0.001406264	0.426864189	7.58E-05	7.58E-05	0.257774424	0.181304958	0.055847161
VC_m-TCTTGCCGGCAGTCTA	p2A	0.000203062	0.032899039	0.000203062	0.081050641	0.000203062	0.007844419	0.249135636	0.58815211	0.000203062	0.040105906
VC_m-TCTTGCTGTCCTAGGC	TelA	0.041219544	0.017096198	0.266913647	0.028718144	0.000193959	0.000193959	0.000193959	0.589753251	0.000193959	0.055523379
VC_m-TCTTGTTATTCTTGAT	meningocyte	0.015437914	0.074871334	0.207083053	0.074300657	0.017725906	0.030580349	0.206388927	0.277736428	0.000254089	0.095621344
VC_m-TGAACGGACACGTATC	p2R	0.039998652	0.059425429	0.140724618	0.000279517	0.000279517	0.019341967	0.266038502	0.424212562	0.000279517	0.049419719
VC_m-TGAACGGATCTGGTAC	DPallv	0.220053618	0.039269594	0.039542908	0.000109699	0.564435778	0.000582682	0.000109699	0.000109699	0.112886441	0.022899883
VC_m-TGAACGGATTCAAGTT	TelA	0.022128113	0.011983994	0.35917213	0.00019984	0.00019984	0.00019984	0.065163042	0.461733685	0.00019984	0.079019675
VC_m-TGAAGCACCGTCATGA	p2A	0.000203163	0.06225501	0.005393728	0.334802772	0.000203163	0.000203163	0.039849877	0.485667106	0.000203163	0.071218854
VC_m-TGAAGTATGATCGTGC	p2A	0.000225501	0.035795839	0.000225501	0.203810734	0.000225501	0.009823866	0.218264517	0.46504552	0.000225501	0.066357521
VC_m-TGAATGTTGACATCGT	hypothalamus	0.062531525	0.000315435	0.228989286	0.000315435	0.000315435	0.028345639	0.170505707	0.440595111	0.000315435	0.067770991
VC_m-TGAATTATGCCGCAGT	DPallm	0.00919703	0.024762117	0.088871918	0.007586503	0.044105411	7.75E-05	7.75E-05	0.804468671	7.75E-05	0.020775705
VC_m-TGAATTCGTGGTATAA	ependymocyte	0.240391304	0.055824051	0.185887365	0.300719744	0.000260117	0.027243029	0.142771241	0.001822471	0.000260117	0.044820562
VC_m-TGACAGTACTATTCTA	POA	0.053838254	0.00019051	0.275662789	0.351775876	0.00019051	0.008245401	0.004273316	0.279506088	0.00019051	0.026126745
VC_m-TGACATTACAACGCCG	DPallv	0.030001574	0.030700358	0.029863562	7.75E-05	0.489832648	7.75E-05	7.75E-05	0.282295491	0.07031042	0.066763348
VC_m-TGACCAAGCTGCACAT	CSPall	0.006364365	0.019070397	0.198180393	0.164659081	0.000182303	0.004306486	0.000182303	0.55499669	0.000182303	0.051875679
VC_m-TGACCAAGTAAGGACC	TelA	0.039614706	0.012316743	0.143349305	0.165275108	0.010038914	0.002170616	0.000177828	0.551366641	0.063662982	0.012027157
VC_m-TGACCAATCAGCCACG	hypothalamus	0.092895553	0.031371212	0.254645781	0.210035742	0.000285102	0.015475368	0.182906184	0.146535166	0.000285102	0.065564789
VC_m-TGACCAGCACTCCAGC	hypothalamus	0.029933738	0.017780298	0.137296345	0.372211498	0.000276834	0.005186199	0.156385232	0.237536514	0.000276834	0.043116508
VC_m-TGACCAGGTATGACCT	POA	0.034487959	0.015629119	0.352230148	0.282108189	0.000188591	0.000188591	0.141541322	0.136094255	0.000188591	0.037343236
VC_m-TGACCTCCTTCAGATT	DPallv	0.0369945	0.009155542	0.098521749	0.090993693	0.484145195	7.65E-05	7.65E-05	0.062987188	0.16035857	0.056690591
VC_m-TGACCTGTCTATCTCG	DPallm	0.0033357	0.043060209	0.158803269	0.014841519	0.000127212	0.002746146	0.000127212	0.741936933	0.000127212	0.034894589
VC_m-TGACGCTCACCAAGCC	DPallm	0.04872609	0.020287249	0.179935331	0.000125013	0.000125013	0.000125013	0.000125013	0.707353389	0.000125013	0.043072874
VC_m-TGACGCTGCGATAGTA	POA	0.041776155	0.030506603	0.189435002	0.338731633	0.000270048	0.00328708	0.12955197	0.248450497	0.000270048	0.017720964
VC_m-TGACGGAGCGCTATAC	hypothalamus	0.03783974	0.024166718	0.057324422	0.394663481	0.000277165	0.002152118	0.158779629	0.287631787	0.000277165	0.036887774
VC_m-TGACTCTGCTCGCACG	p2R	0.104192512	0.13871088	0.210379125	0.003835148	0.000376476	0.011646777	0.256242353	0.119531726	0.001502186	0.153582817
VC_m-TGACTTCGGCGTAACA	DPallm	8.42E-05	0.030382822	0.05003475	8.42E-05	9.23E-05	8.42E-05	8.42E-05	0.851166864	0.0238246	0.044161832
VC_m-TGACTTGCACTCACGG	CSPall	0.004301158	0.010068663	0.19541031	0.292029753	0.000182725	0.009533847	0.000182725	0.438918182	0.000182725	0.049189915
VC_m-TGAGACAAGGACGACC	hypothalamus	0.077197202	0.024257201	0.119158745	0.228178567	0.000441489	0.015344311	0.029466711	0.440125479	0.000441489	0.065388805
VC_m-TGAGACAGAAGTGCTC	p2A	0.000183844	0.009906642	0.175304575	0.35805137	0.000183844	0.00257644	0.194685277	0.225053184	0.000183844	0.033870981
VC_m-TGAGACTATTGAATCT	CSPall	0.046519007	0.023053034	0.045090436	0.511035779	0.03089694	0.014984881	0.116962535	0.000346737	0.129103612	0.082007039
VC_m-TGAGGTAGGACTACTG	p2A	0.000151521	0.01122343	0.000151521	0.040910503	0.000151521	0.002872775	0.046397853	0.849204467	0.000151521	0.048784889
VC_m-TGAGTAAGCGCAATCC	DPallm	0.022658851	0.004873409	0.068202507	0.000117743	0.176370009	0.004722898	0.016626457	0.632278358	0.047215584	0.026934183
VC_m-TGAGTGACCTACTCGT	DPallm	7.88E-05	0.019684596	0.051928582	0.026735885	0.017344047	0.005492227	7.88E-05	0.862764602	7.88E-05	0.015813752
VC_m-TGAGTGAGATCGCTAA	CSPall	0.035324526	0.022721424	0.19125828	0.266992544	0.000205908	0.003024833	0.000205908	0.383944125	0.000205908	0.096116545
VC_m-TGAGTGAGGCACGCCT	hypothalamus	0.054027105	0.033148724	0.122423576	0.285247526	0.000472866	0.000472866	0.141339667	0.320238819	0.000472866	0.042155984
VC_m-TGATAAGCAGTAAGAA	hypothalamus	0.070883236	0.016685939	0.086065612	0.21950681	0.000187656	0.000187656	0.074326953	0.514021249	0.000187656	0.017947233
VC_m-TGATAGGAGCATCAAC	p2R	0.027134101	0.101708725	0.088715686	0.012903247	0.000241624	0.008613207	0.545436898	0.00017353	0.062958131	0.152114851
VC_m-TGATCGGACCTGGATG	prethalamus	0.023491764	0.024635985	0.362902336	0.365645532	0.000192078	0.006997866	0.044062883	0.133148667	0.000192078	0.038730812
VC_m-TGATGGAACTAACGAA	TelA	0.019402539	0.028902633	0.345402349	0.009881451	0.000201958	0.000201958	0.030049114	0.507997211	0.000201958	0.057758829
VC_m-TGATGGCCGGCATCGC	p2R	0.110157984	0.03787573	0.345630487	0.000285284	0.000285284	0.002354199	0.253972434	0.170833915	0.000285284	0.078319399
VC_m-TGATGGCTGCGACGAT	DPallv	0.00011963	0.001155999	0.076034665	0.00011963	0.146954274	0.00011963	0.00011963	0.567803565	0.182012972	0.025560005
VC_m-TGATTAGAATGACATA	MPall	0.000174856	0.005588575	0.046658375	0.000174856	0.000241012	0.007333992	0.573543474	0.334045269	0.014286737	0.017952854
VC_m-TGATTCGTCTGGATCT	DPallv	0.155364202	0.027779125	0.073901242	0.053037198	0.622808529	0.010711932	7.84E-05	0.027374585	8.05E-05	0.028864289
VC_m-TGCAACAGTGAAGCTC	p2R	0.068266912	0.003518735	0.061043879	0.386829473	0.000168762	0.006850028	0.000168762	0.14014388	0.309644246	0.023365321
VC_m-TGCAACGTTACCTGGT	p2A	0.000303312	0.033601111	0.201622387	0.340172425	0.000303312	0.001790199	0.193007716	0.19286964	0.000303312	0.036026588
VC_m-TGCACGAGTAGAGTTA	TelA	0.023264493	0.011042565	0.218753037	0.029769338	0.000196742	0.000196742	0.000196742	0.676616545	0.000196742	0.039767054
VC_m-TGCACGAGTGTCAGCC	hypothalamus	0.090300604	0.0281422	0.113452297	0.225585052	0.000450928	0.014890993	0.03767688	0.440628392	0.000450928	0.048421726
VC_m-TGCACGGCTGAGACTT	DPallm	0.002996425	0.01572995	0.041881685	0.000129676	0.033917051	0.005100327	0.000129676	0.85826859	0.000129676	0.041716943
VC_m-TGCACGTAGTTCGAAG	prethalamus	0.021850411	0.027873618	0.161934064	0.578609273	0.000136748	0.000136748	0.000136748	0.120528578	0.000136748	0.088657066
VC_m-TGCAGACAATACTGTT	p2A	0.013207686	0.062665597	0.000223231	0.279731475	0.000223231	0.000223231	0.146393041	0.442386401	0.000223231	0.054722877
VC_m-TGCAGTCGAGCACCAA	POA	0.034204956	0.038382661	0.327200334	0.120550977	0.000316022	0.01127655	0.000316022	0.369075844	0.000316022	0.098360612
VC_m-TGCAGTTATTCCACTC	p2A	0.000193676	0.037697765	0.080862005	0.085593209	0.000193676	0.001559772	0.016327221	0.706571798	0.000193676	0.070807203
VC_m-TGCATTAATGGCCACC	hypothalamus	0.049166313	0.017671262	0.154854385	0.21491694	0.000280659	0.016384634	0.142389117	0.389023281	0.000280659	0.015032752
VC_m-TGCATTCGCTACAATG	p2R	0.412362933	0.063097617	0.107189159	0.15682722	0.137309728	0.027596566	0.000127795	0.000127795	0.04911756	0.046243627
VC_m-TGCATTGCTGTCGGCG	p2A	0.000206374	0.016415205	0.012548227	0.023517974	0.000206374	0.007945951	0.227214322	0.675729114	0.000206374	0.036010086
VC_m-TGCCAATCCATGTCTA	p2R	0.380118265	0.057355804	0.079220763	0.174367291	0.240051709	0.025416122	0.000175529	0.000175529	0.00040345	0.042715536
VC_m-TGCCAGCTATTGTAGA	hypothalamus	0.078293301	0.041629597	0.09784024	0.156450343	0.000190006	0.000190006	0.095850376	0.507358375	0.000190006	0.022007752
VC_m-TGCCAGGATGAGGTTC	hypothalamus	0.08302996	0.029461267	0.000140938	0.157815453	0.000140938	0.010378238	0.101602262	0.587045131	0.000140938	0.030244876
VC_m-TGCCAGTGATTCGTGC	p2R	0.000297756	0.03366506	0.037473866	0.141308781	0.000297756	0.000297756	0.507570775	0.200235961	0.017770075	0.061082215
VC_m-TGCCGAGTTAAGAACG	p2R	0.226167275	0.064830641	0.121439748	0.108979253	0.000573154	0.064320827	0.193322975	0.103495558	0.000573154	0.116297417
VC_m-TGCCGGAACTTAGGCA	DPallm	5.52E-05	0.011609418	0.099858403	0.045547313	6.23E-05	5.52E-05	5.52E-05	0.840891743	5.52E-05	0.001809928
VC_m-TGCCGGCATTATAGAT	POA	0.049088925	0.021046093	0.479111427	0.03067099	0.00019544	0.014723564	0.00019544	0.376578664	0.00019544	0.028194018
VC_m-TGCCTAAGTTAATTAT	p2A	9.94E-05	0.037512781	0.000253496	0.117096482	9.94E-05	0.005331153	0.164862972	0.604287906	9.94E-05	0.07035709
VC_m-TGCCTTAGGCGTCTAT	DPallm	0.031960978	0.031816083	0.17842346	0.21310391	0.014848543	0.004029178	0.000172944	0.507904703	0.000172944	0.017567258
VC_m-TGCGAATTCTCCGCAC	ependymocyte	0.211184588	0.085682126	0.132441598	0.029643472	0.00060538	0.027982842	0.119315318	0.286774011	0.00060538	0.105765284
VC_m-TGCGACTACGTGCGAG	DPallm	8.53E-05	0.007576395	0.112574075	8.53E-05	0.027997696	8.53E-05	8.53E-05	0.827123615	8.53E-05	0.024301668
VC_m-TGCGAGCCAGACGAAT	DPallv	0.048285723	0.024641423	0.137041944	0.080710037	0.000193283	0.000193283	0.060401836	0.608929394	0.000193283	0.039409791
VC_m-TGCGATTAGCTCCGCC	hypothalamus	0.080075248	0.028093758	0.105699247	0.441861516	0.000203408	0.011304363	0.226035249	0.080539376	0.000203408	0.025984426
VC_m-TGCGCCGAACGGACTC	hypothalamus	0.073805379	0.108029672	0.190808123	0.043698283	0.000450253	0.003340669	0.00091728	0.471219105	0.000450253	0.107280982
VC_m-TGCGCCGATCGCGAAG	DPallm	0.015529109	0.026635537	0.116171999	0.042725809	0.000124316	0.000124316	0.000124316	0.747119057	0.000233086	0.051212456
VC_m-TGCGCTCATAGAACGA	hypothalamus	0.060577424	0.009680631	0.135076624	0.288504352	0.000422189	0.007794574	0.138468343	0.324723319	0.000422189	0.034330357
VC_m-TGCGGACCATGGTACC	meningocyte	0.072077867	0.070092777	0.180159183	0.016542754	0.000381404	0.016466789	0.057320265	0.44410691	0.000381404	0.142470647
VC_m-TGCGGACTCACGTGAT	p2A	0.017571546	0.042214569	0.108324684	0.341314571	0.00028105	0.009372898	0.074564971	0.351401129	0.00028105	0.054673532
VC_m-TGCGGACTTCTGTCGC	CSPall	0.12876587	0.025285717	0.075263876	0.53024763	0.000122391	0.037962731	0.000122391	0.151021627	0.025434482	0.025773284
VC_m-TGCGGATCATCCTAGA	POA	0.046353892	0.028988144	0.343046342	0.061395467	0.000191873	0.003197982	0.026408701	0.455290175	0.000191873	0.034935551
VC_m-TGCGTGTCAGCCAGTG	DPallv	0.005761823	0.019538591	0.0847158	0.195253616	0.323153796	0.01017487	0.000159598	0.177959393	0.136673089	0.046609425
VC_m-TGCGTGTCGGCGGATA	hypothalamus	0.008487889	0.027615034	0.031515888	0.395657238	0.000303745	0.007810382	0.153511012	0.312295132	0.000303745	0.062499936
VC_m-TGCGTTAGCACGTACC	DPallm	3.91E-05	0.00567479	0.025352764	3.91E-05	0.043267578	3.91E-05	3.91E-05	0.882563925	0.036146331	0.006838251
VC_m-TGCGTTATGTTCCGGA	ependymocyte	0.130238461	0.034984729	0.256198653	0.214840165	0.000194054	0.000194054	0.185044672	0.1366812	0.000194054	0.041429958
VC_m-TGCGTTGTATTGCCTG	DPallv	0.321298832	7.26E-05	0.040805202	7.26E-05	0.527960302	0.00100052	7.26E-05	0.000124117	0.083649759	0.024943406
VC_m-TGCTACTTGTGGCTGG	DPallv	0.231750409	0.00618448	0.029426382	0.000111524	0.506904924	0.004710591	0.000111524	0.03850083	0.158758078	0.023541259
VC_m-TGCTATAATGTCGCTG	POA	0.026186779	0.023772679	0.446476432	0.000193806	0.000193806	0.002151181	0.058846529	0.362383919	0.000193806	0.079601062
VC_m-TGCTATCCATGTAATA	prethalamus	0.010688134	0.056967961	0.259932529	0.517442237	0.000193651	0.006427085	0.013210003	0.089754005	0.000193651	0.045190742
VC_m-TGCTATGGTTGCGACA	POA	0.052560472	0.018704568	0.29665623	0.0920256	0.000203241	0.012260762	0.000203241	0.485143938	0.000203241	0.042038706
VC_m-TGCTGTCAGAACGAAG	MPall	0.005026131	0.011623374	0.051127277	8.48E-05	8.48E-05	0.004916465	8.48E-05	0.913172409	8.48E-05	0.013795198
VC_m-TGCTGTCTTGTTAATG	POA	0.050600773	0.024351513	0.364779345	0.278576474	0.000413589	0.018928711	0.017981536	0.205226029	0.000413589	0.03872844
VC_m-TGCTTAGCTCCTGGCT	DPallm	0.004410788	0.01781523	0.183057401	0.000118715	0.000195266	0.000118715	0.000118715	0.662683818	0.089534752	0.0419466
VC_m-TGCTTATGACGCTGGC	hypothalamus	0.091318568	0.012833216	0.201346218	0.303491938	0.000282062	0.012848859	0.018133339	0.311973012	0.000282062	0.047490726
VC_m-TGCTTATGCGGTTCTG	TelA	0.062739936	0.015783514	0.342372549	0.000185056	0.000185056	0.000425644	0.000185056	0.530542815	0.000185056	0.047395318
VC_m-TGGAAGACTAGTCTTG	meningocyte	0.10841035	0.044826415	0.303004465	0.040061284	0.086602261	0.022164691	0.000290152	0.310291904	0.000290152	0.084058328
VC_m-TGGACGCCTGCGACCG	MPall	0.00011678	0.019308001	0.112456184	0.00011678	0.117132867	0.006664429	0.164085418	0.544418787	0.019462461	0.016238292
VC_m-TGGACTGAGTACCTAG	DPallm	6.04E-05	0.017398069	0.055034274	6.04E-05	0.008714209	6.04E-05	6.04E-05	0.887158747	6.04E-05	0.031392475
VC_m-TGGAGTGCTCCTGATC	hypothalamus	0.028761228	0.006851453	0.071212508	0.295975775	0.00026356	0.00026356	0.154209953	0.370182223	0.010647414	0.061632326
VC_m-TGGATCATTGTAACGG	p2R	0.020912704	0.124987662	0.123465509	0.020022072	0.029697745	0.007122908	0.136639871	0.421430823	0.00025994	0.115460767
VC_m-TGGATCCAGTCACTTC	ependymocyte	0.300541545	0.040200325	0.150138104	0.256027874	0.000259602	0.000605757	0.064255193	0.114559156	0.000259602	0.073152842
VC_m-TGGCCAACATTCTGAG	CSPall	0.071840092	0.017894044	0.129176809	0.187697168	0.201762594	0.011492989	0.000164889	0.268572782	0.040530397	0.070868237
VC_m-TGGCCACTCCGCGGAC	meningocyte	0.060389091	0.306480576	0.227327018	0.088100446	0.000264685	0.026837406	0.001721327	0.217798875	0.000264685	0.070815892
VC_m-TGGCCACTCCTGAGTG	POA	0.057677025	0.021367436	0.348010989	0.157918871	0.000203766	0.000203766	0.000203766	0.38350753	0.000203766	0.030703082
VC_m-TGGCCAGATCCGGACA	prethalamus	0.021218333	0.036197555	0.310928074	0.463414719	0.000192072	0.000192072	0.000192072	0.146428561	0.000192072	0.021044469
VC_m-TGGCCTGACATACTCA	p2A	0.014338924	0.023591796	0.035415337	0.05830194	0.00026681	0.00809843	0.31920118	0.495699255	0.00026681	0.044819519
VC_m-TGGCCTGGCACTGTGG	p2R	0.000284659	0.049871059	0.198341734	0.000284659	0.000407341	0.01744022	0.23148538	0.36580288	0.071034147	0.065047921
VC_m-TGGCGACACTGCCGGA	CSPall	0.064713714	0.038636128	0.156766418	0.217957597	0.000281332	0.003842291	0.000281332	0.446366888	0.000281332	0.070872967
VC_m-TGGCTCCGCATCAGAT	prethalamus	0.078127373	0.03312118	0.174480415	0.447986482	0.000277389	0.017197489	0.030276698	0.203385553	0.000277389	0.014870032
VC_m-TGGTACAAGACACTGA	DPallm	0.03899485	0.000123228	0.213910389	0.048157126	0.11819868	0.000123228	0.000123228	0.502403338	0.025811677	0.052154255
VC_m-TGGTACGGACGTAGTT	hypothalamus	0.081682669	0.038218597	0.098032113	0.275133862	0.000272351	0.010038667	0.123605338	0.341019811	0.000272351	0.03172424
VC_m-TGGTACGGTCGGCGAA	DPallm	8.57E-05	0.00391731	0.070837769	8.57E-05	8.57E-05	8.57E-05	8.57E-05	0.898530901	8.57E-05	0.0261999
VC_m-TGGTAGCATCAAGTCT	p2A	0.003203971	0.016959669	0.027413427	0.121280351	0.000199427	0.009839471	0.15000748	0.638136724	0.000199427	0.032760053
VC_m-TGGTAGCCAGTTGACA	prethalamus	0.064354091	0.040467713	0.563631057	0.107716786	9.74E-05	0.01546845	0.000951233	0.145443954	9.74E-05	0.061771838
VC_m-TGGTATGCAAGTCTAT	hypothalamus	0.093865673	0.000206753	0.240163644	0.087552334	0.000206753	0.011393746	0.108436018	0.410294457	0.000206753	0.047673871
VC_m-TGGTATTCCTAGTCCA	p2R	0.000190917	0.031763449	0.236819002	0.000190917	0.000190917	0.000190917	0.320411882	0.359148859	0.007294574	0.043798565
VC_m-TGGTATTGAGTTGTAA	MPall	0.016444461	8.12E-05	0.068774539	8.12E-05	0.000133654	0.004389613	0.260427832	0.617878401	0.00480007	0.02698902
VC_m-TGGTCGCCGGCTTACT	p2A	0.000208362	0.018571309	0.208098635	0.019742559	0.000208362	0.000208362	0.286749939	0.424239232	0.000208362	0.041764878
VC_m-TGGTCTGCTCAGGTTG	p2R	0.029368957	0.113854932	0.237275997	0.127130574	0.000383003	0.009142379	0.259353057	0.139254321	0.000383003	0.083853777
VC_m-TGGTGCACGACCTTAG	DPallv	0.049086689	0.012863665	0.017341564	5.00E-05	0.453335401	0.008536486	0.008241484	0.303352098	0.135691542	0.011501091
VC_m-TGGTGCAGACCGAAGT	p2A	0.000145795	0.044331391	0.000145795	0.104527039	0.000145795	0.009224296	0.176580896	0.600335335	0.000145795	0.064417863
VC_m-TGGTGCCTAGCACGGC	hypothalamus	0.066433931	0.028164046	0.083498051	0.180908393	0.000306804	0.004943541	0.093746166	0.508955791	0.000306804	0.032736473
VC_m-TGGTGCGAGGTCGTAT	POA	0.060061922	0.027523171	0.198456483	0.356659568	0.000184968	0.000184968	0.000184968	0.251521334	0.000184968	0.105037651
VC_m-TGGTTGAACACGCCAA	MPall	0.024480226	0.030747799	0.020952628	8.51E-05	0.050423501	0.007021797	0.758336223	0.032372868	0.054492638	0.021087231
VC_m-TGGTTGCCTCCGGCTT	MPall	0.000164358	0.030002234	0.027656238	0.011908715	0.117187345	0.000164358	0.332562548	0.381934351	0.09077168	0.007648173
VC_m-TGTAAGATCTTCACAT	p2A	0.182684899	0.029977683	0.073316126	0.169389211	0.000372338	0.012264234	0.222588229	0.247766391	0.000372338	0.061268551
VC_m-TGTAAGGTGAGCGACC	p2A	0.000216683	0.064605485	0.143497868	0.105575847	0.000216683	0.000216683	0.129699125	0.509264059	0.000216683	0.046490886
VC_m-TGTAATCATATGAGAC	DPallm	0.002077697	0.023077882	0.042156981	0.014348184	8.51E-05	8.45E-05	0.03179225	0.862482348	8.45E-05	0.023810568
VC_m-TGTAATGCACTACGAG	TelA	0.070124209	0.018954197	0.313653589	0.129575247	0.000279856	0.005365322	0.000279856	0.40400341	0.000279856	0.057484459
VC_m-TGTAATTGTATCCTCG	prethalamus	0.104656148	0.059758287	0.240238737	0.017002418	0.000266945	0.008612913	0.021497866	0.532270086	0.000266945	0.015429656
VC_m-TGTAGGATCAGAGCGT	DPallv	0.102392436	0.003483015	0.046190998	0.000112755	0.576363074	0.000112755	0.000112755	0.000112755	0.25041599	0.020703465
VC_m-TGTAGGTCACTACATG	hypothalamus	0.049391883	0.012544775	0.04073957	0.626728395	0.000282063	0.010223933	0.132297199	0.090553282	0.000282063	0.036956836
VC_m-TGTAGGTTCTGGCTTA	DPallm	5.86E-05	0.026958728	0.040021134	5.86E-05	5.86E-05	5.86E-05	5.86E-05	0.903377727	5.86E-05	0.029290897
VC_m-TGTATGGTGCCAAGGT	MPall	0.036458228	0.036551393	0.107909698	0.002306563	7.98E-05	7.98E-05	0.015469806	0.765584076	7.98E-05	0.035480854
VC_m-TGTCAACTCATCAACG	DPallv	0.063863399	0.013888314	0.010035623	0.114359115	0.513671581	0.005140948	7.60E-05	0.120676578	0.127346809	0.030941596
VC_m-TGTCAAGCGGATCGGT	meningocyte	0.031084938	0.133487186	0.255937148	0.065395348	0.000278867	0.001563078	0.222610449	0.207420562	0.000278867	0.081943557
VC_m-TGTCAGAAGTTGTAAC	MPall	0.078006867	5.58E-05	0.029633146	5.58E-05	0.357749106	0.003090046	5.58E-05	0.508459317	0.011493875	0.01140038
VC_m-TGTCAGACGAAGCACC	TelA	0.002577453	8.71E-05	0.435034415	8.71E-05	8.71E-05	8.71E-05	0.005063284	0.524456454	8.71E-05	0.032432867
VC_m-TGTCAGTGGCTTCCAT	p2R	0.399793115	0.112070409	0.093935174	0.105260504	0.00030009	0.024028056	0.132696827	0.00030009	0.00030009	0.131315644
VC_m-TGTCCATGTATGGAAT	hypothalamus	0.057276741	0.019859162	0.173934195	0.037828187	0.000277935	0.010468246	0.131688836	0.492996189	0.000277935	0.075392575
VC_m-TGTCGATTCACGTAGT	DPallm	0.041390171	0.01711701	0.173821228	0.000121149	0.056183273	0.004987018	0.000121149	0.658910211	0.000121149	0.047227641
VC_m-TGTCGTTCATACGATA	DPallm	0.000631082	0.024569526	0.074026802	8.27E-05	0.030359243	8.27E-05	8.27E-05	0.815807677	8.27E-05	0.054275022
VC_m-TGTCTAAGCAGACGTA	DPallm	5.79E-05	0.01411207	0.091825289	5.79E-05	5.79E-05	0.006283812	5.79E-05	0.871909204	5.79E-05	0.015580372
VC_m-TGTCTGTAAGCGAACT	POA	0.042915755	0.031198005	0.312928389	0.198930799	0.000291412	0.0091011	0.000291412	0.332804024	0.000291412	0.071247691
VC_m-TGTCTTGCGACTAATT	meningocyte	0.052732038	0.049156043	0.27731082	0.000380003	0.000380003	0.005508823	0.107062017	0.289997798	0.04864073	0.168831727
VC_m-TGTCTTGGAATTGGCA	p2R	0.025950616	0.059606758	0.048921924	0.069837913	0.000273091	0.019947177	0.494084205	0.153348249	0.067913818	0.060116249
VC_m-TGTTAAGGAAGTCTTA	POA	0.053611737	0.014451329	0.212408335	0.345548536	0.000286356	0.004680332	0.041758578	0.282411686	0.000286356	0.044556756
VC_m-TGTTACCTATTGGACA	p2R	0.357406992	0.081196313	0.10554834	0.018370042	0.000180712	0.034354433	0.347783977	0.000180712	0.000180712	0.054797768
VC_m-TGTTCAGAACGGTGTA	p2R	0.0002479	0.047873158	0.160514388	0.0002479	0.0002479	0.007829715	0.422368066	0.256472461	0.053848264	0.050350249
VC_m-TGTTCATAGTATGACG	DPallv	0.113078529	0.015439982	0.066310348	5.44E-05	0.633018811	0.006873931	0.014423372	0.009501689	0.121884745	0.019414167
VC_m-TGTTCATTGGTCCAAG	POA	0.042557916	0.055822586	0.16293243	0.295290076	0.000277082	0.030179068	0.032986964	0.366211252	0.000277082	0.013465545
VC_m-TGTTCCTCACATTAAT	hypothalamus	0.075277939	0.038711169	0.117583312	0.399035476	0.000189233	0.010320407	0.30150684	0.000189233	0.000189233	0.056997159
VC_m-TGTTCTGCTCTGTCGT	DPallm	8.53E-05	0.016652161	0.101359343	8.53E-05	8.53E-05	8.53E-05	0.008021774	0.835542629	8.53E-05	0.037997633
VC_m-TGTTGCGTCCAAGATT	p2A	0.000783001	0.020285023	0.28548338	0.366135927	0.000194348	0.000194348	0.077829432	0.210052641	0.000194348	0.038847552
VC_m-TGTTGGAACCTTCCGC	DPallv	7.40E-05	0.011427769	0.023967936	8.59E-05	0.601328686	0.007046254	7.40E-05	0.21388381	0.079423029	0.062688542
VC_m-TGTTGGAACGAGGTCA	prethalamus	0.070174912	0.042502475	0.304804021	0.518173107	0.000210163	0.006942989	0.000210163	0.02095282	0.000210163	0.035819187
VC_m-TGTTGGCCAGACCTAC	MPall	0.050610884	0.025380481	0.049501421	0.000171208	0.000176863	0.000171208	0.436998593	0.364778481	0.058972398	0.013238463
VC_f-AACACTTGGCAAGGAA	MPall	0.000168375	0.038988091	0.108639789	0.000168375	0.000175038	0.000168375	0.331627946	0.305715052	0.168693138	0.045655823
VC_f-AACAGGATTCATAGTT	prethalamus	0.064455682	0.02586504	0.244176062	0.243682548	0.000262656	0.007971079	0.192626833	0.122418258	0.000262656	0.098279186
VC_f-AACAGGTTATTGCACC	DPallm	9.16E-05	0.021854248	0.056694841	9.16E-05	0.000105045	9.16E-05	9.16E-05	0.854236105	0.042848155	0.023895363
VC_f-AACAGGTTCACCGAAG	prethalamus	0.06465219	0.084605629	0.362197326	0.141786522	0.000270101	0.011188908	0.000270101	0.261658115	0.000270101	0.073101007
VC_f-AACATAGTCTATCTAC	POA	0.068043214	0.020696609	0.333569925	0.084428075	0.000127442	0.013910701	0.000127442	0.451047094	0.000127442	0.027922053
VC_f-AACCACTGCCATAGCC	p2A	0.000188002	0.052152926	0.079944168	0.333946141	0.000188002	0.003285014	0.141595459	0.338750825	0.000188002	0.049761461
VC_f-AACCAGAATCAGACGT	DPallm	5.31E-05	0.003471673	0.050594873	0.000568369	6.12E-05	0.004617833	5.31E-05	0.92816816	0.001167868	0.011243908
VC_f-AACCGCCAGACTACTT	p2A	0.000191346	0.017239881	0.21591586	0.364245795	0.000191346	0.000191346	0.147281048	0.239567832	0.000191346	0.0149842
VC_f-AACCTTAGCGTCCGGT	DPallm	0.004089693	0.01834451	0.125765847	0.016272693	8.68E-05	8.68E-05	8.68E-05	0.799535897	8.68E-05	0.035644059
VC_f-AACGAAGCGTGGAAGT	p2R	0.148806558	0.039971363	0.050976959	0.000177743	0.482827677	0.011789644	0.231428974	0.008777785	0.000177743	0.025065553
VC_f-AACGAATTGACCGGTT	ependymocyte	0.278523081	0.056402909	0.121251734	0.070892744	0.0001829	0.018584302	0.409578013	0.0001829	0.0001829	0.044218517
VC_f-AACGGCACAGAATATT	meningocyte	0.065449572	0.047624275	0.150202515	0.240557712	0.000246451	0.019359158	0.000246451	0.3769942	0.03164933	0.067670335
VC_f-AACTAGCACTGTTCGA	p2A	0.015769104	0.048864721	0.158299718	0.158882153	0.000286643	0.000286643	0.21140999	0.348583725	0.000286643	0.057330661
VC_f-AACTAGCATCACGTAC	POA	0.060569011	0.009506385	0.299421356	0.077159678	0.000208997	0.000208997	0.080455504	0.425742486	0.000208997	0.046518588
VC_f-AACTAGCCTTGCAATA	p2A	0.008896937	0.040903921	0.381406782	0.04501219	0.000292809	0.000292809	0.182471087	0.291008568	0.000292809	0.049422087
VC_f-AACTATCTAGCAGTAT	CSPall	0.020114989	0.026547089	0.130450886	0.281474579	0.052886052	0.003689998	0.000121013	0.439221145	0.000121013	0.045373238
VC_f-AACTATGCTGCATTCG	TelA	0.01560267	0.013759322	0.333131031	0.131645553	0.000128626	0.005785207	0.000128626	0.485169875	0.000128626	0.014520465
VC_f-AACTATGTGCTTGTTA	DPallm	0.001007483	0.022261378	0.034449819	6.01E-05	6.01E-05	6.01E-05	6.01E-05	0.912921605	6.01E-05	0.029059246
VC_f-AACTCAACCTTGACCA	meningocyte	0.046404476	0.115660725	0.071984967	0.00529285	0.000177088	0.02901585	0.066032016	0.594504434	0.000177088	0.070750505
VC_f-AACTCAACTTGACAGC	POA	0.050479392	0.030613951	0.3551066	0.216563091	0.000271788	0.001864081	0.024372119	0.288217339	0.000271788	0.032239851
VC_f-AACTCACCGAACTTAT	p2R	0.302240336	0.094411375	0.045885362	0.007932571	0.086157399	0.024338299	0.198052781	0.000422782	0.096175624	0.14438347
VC_f-AACTCACCTCGGTGTT	prethalamus	0.166871685	0.089563535	0.081745287	0.166938843	0.000255363	0.023108998	0.000255363	0.290664262	0.000288185	0.18030848
VC_f-AACTGCCTCGATAGGT	p2A	0.056500605	0.056642395	0.028513014	0.00029719	0.00029719	0.005721266	0.235725368	0.547044374	0.00029719	0.068961406
VC_f-AACTGCGAACCTTACC	DPallm	0.000298955	0.030820055	0.083290861	8.93E-05	8.93E-05	0.015925861	8.93E-05	0.829759339	8.93E-05	0.039547568
VC_f-AACTGCGGTCCGAAGC	TelA	0.035132358	0.0177451	0.454766813	0.000190488	0.000190488	0.000190488	0.034012431	0.387593301	0.000190488	0.069988045
VC_f-AACTTCAAGGATAATC	DPallm	0.001209458	0.008848947	0.14840994	8.56E-05	8.56E-05	8.56E-05	8.56E-05	0.787028656	0.046169843	0.007990866
VC_f-AACTTCAGATACTACC	DPallv	5.14E-05	0.0109762	0.045094916	5.14E-05	0.585430737	5.14E-05	5.14E-05	0.156559032	0.184082379	0.017651334
VC_f-AACTTCGCTTAGTCAG	p2R	0.073024228	0.085895047	0.077299604	0.000288476	0.047361579	0.022965574	0.503108747	0.000288476	0.123158157	0.066610113
VC_f-AACTTGCAACTTGGAC	hypothalamus	0.045234456	0.034313498	0.097680364	0.214098602	0.000215613	0.01093013	0.016541067	0.571582092	0.000215613	0.009188564
VC_f-AAGAATTCTGGCTGCA	CSPall	0.066796155	0.020532786	0.064286063	0.408945624	0.000307508	0.037504628	0.000307508	0.301765551	0.000307508	0.099246668
VC_f-AAGACAATCTCCTGCA	CSPall	0.044621751	0.029364722	0.136478345	0.179529593	0.000178322	0.000173363	0.000173363	0.530243649	0.044932159	0.034304731
VC_f-AAGACTAAGGAGATCC	POA	0.036501871	0.014322619	0.220770018	0.180797459	0.000194084	0.000194084	0.033675672	0.482044882	0.000194084	0.031305227
VC_f-AAGACTGTCATAGTGC	p2A	0.022470808	0.008881582	0.288169196	0.000302154	0.000302154	0.011409182	0.200231547	0.437679899	0.000302154	0.030251322
VC_f-AAGAGCAGATGTGCCA	POA	0.073164106	0.036733498	0.416661626	0.146732923	0.00044632	0.00878665	0.00044632	0.226034042	0.00044632	0.090548195
VC_f-AAGATGGCCGCTAGTT	TelA	0.065512465	0.004723596	0.319003295	0.000185169	0.000185169	0.004444786	0.115134337	0.471682353	0.000185169	0.018943662
VC_f-AAGATTAGGCTGTCTA	meningocyte	0.074965247	0.081879521	0.207609388	0.065888366	0.00018227	0.004255031	0.00018227	0.497919534	0.00018227	0.066936106
VC_f-AAGATTATCTAGCATA	p2R	0.037519147	0.144849653	0.205078086	0.000260623	0.000260623	0.000260623	0.159648415	0.262200908	0.005673556	0.184248365
VC_f-AAGCAGCGGACACGTG	p2R	0.016242224	0.032207696	0.134102013	0.078170255	0.000448709	0.000448709	0.348597455	0.314484003	0.014396811	0.060902123
VC_f-AAGCAGTGAGTGCGAC	hypothalamus	0.136475824	0.022064124	0.242033294	0.059886401	0.000424998	0.014357271	0.089633082	0.391826603	0.000424998	0.042873406
VC_f-AAGCAGTGGCATCACT	DPallv	0.046923682	0.018067764	0.087133665	8.55E-05	0.393654519	8.55E-05	8.55E-05	0.392842927	0.031652804	0.029468046
VC_f-AAGCAGTGTAGAATCT	p2R	0.487579544	0.096021526	0.0225593	0.041121194	0.256337569	0.045696675	0.000187197	0.000187197	0.000345205	0.049964593
VC_f-AAGCATCAAGCGTGAT	POA	0.039611914	0.041727059	0.306905812	0.155006192	0.000295703	0.003299663	0.000295703	0.440145003	0.000295703	0.012417248
VC_f-AAGCATTGAGTGGTTG	hypothalamus	0.065181227	0.07098921	0.104644004	0.058642069	0.000297289	0.017338326	0.126084268	0.486680586	0.000297289	0.069845732
[truncated: 5,663 more rows]
