# Supplementary material for: Sex-dimorphic reprogramming of fetal mouse brain development by maternal estradiol excess
Source: Biol Sex Differ. 2025 Dec 2;17:1. doi: 10.1186/s13293-025-00792-7 (PMC12777311; doi:10.1186/s13293-025-00792-7)
Supplement: Supplementary file 16 — Supplementary Material 16: Table S7. Ligand-receptor interaction networks. [file 13293_2025_792_MOESM16_ESM.xls]

source	target	ligand	receptor	prob	pval	interaction_name	interaction_name_2	pathway_name	annotation	evidence	source.target	prob.original	group.names	dataset
p2A	p2A	TENM2_FLRT1	Adgrl1	0.087742229	p < 0.01	TENM2_FLRT1_ADGRL1	(Tenm2+Flrt1) - Adgrl1	ADGRL	Cell-Cell Contact	PMID: 25728924;PMID: 34022279;PMID: 27091502;PMID: 35907405	p2A -> p2A (NC_m)	1.12E-05	p2A -> p2A	VC_m
MPall	p2A	TENM2_FLRT1	Adgrl1	0.082812887	p < 0.01	TENM2_FLRT1_ADGRL1	(Tenm2+Flrt1) - Adgrl1	ADGRL	Cell-Cell Contact	PMID: 25728924;PMID: 34022279;PMID: 27091502;PMID: 35907405	MPall -> p2A (NC_m)	5.70E-06	MPall -> p2A	VC_m
p2A	MPall	TENM2_FLRT1	Adgrl1	0.076709916	p < 0.01	TENM2_FLRT1_ADGRL1	(Tenm2+Flrt1) - Adgrl1	ADGRL	Cell-Cell Contact	PMID: 25728924;PMID: 34022279;PMID: 27091502;PMID: 35907405	p2A -> MPall (NC_m)	2.18E-06	p2A -> MPall	VC_m
MPall	MPall	TENM2_FLRT1	Adgrl1	0.081935405	p < 0.01	TENM2_FLRT1_ADGRL1	(Tenm2+Flrt1) - Adgrl1	ADGRL	Cell-Cell Contact	PMID: 25728924;PMID: 34022279;PMID: 27091502;PMID: 35907405	MPall -> MPall (NC_m)	5.01E-06	MPall -> MPall	VC_m
p2A	prethalamus	TENM2_FLRT1	Adgrl1	0.082176575	p < 0.01	TENM2_FLRT1_ADGRL1	(Tenm2+Flrt1) - Adgrl1	ADGRL	Cell-Cell Contact	PMID: 25728924;PMID: 34022279;PMID: 27091502;PMID: 35907405	p2A -> prethalamus (NC_m)	5.19E-06	p2A -> prethalamus	VC_m
MPall	Dpallv	TENM2_FLRT1	Adgrl1	0.081853605	p < 0.01	TENM2_FLRT1_ADGRL1	(Tenm2+Flrt1) - Adgrl1	ADGRL	Cell-Cell Contact	PMID: 25728924;PMID: 34022279;PMID: 27091502;PMID: 35907405	MPall -> Dpallv (NC_m)	4.95E-06	MPall -> Dpallv	VC_m
p2A	p2R	TENM2_FLRT1	Adgrl1	0.07904167	0.01 < p < 0.05	TENM2_FLRT1_ADGRL1	(Tenm2+Flrt1) - Adgrl1	ADGRL	Cell-Cell Contact	PMID: 25728924;PMID: 34022279;PMID: 27091502;PMID: 35907405	p2A -> p2R (NC_m)	3.20E-06	p2A -> p2R	VC_m
MPall	p2R	TENM2_FLRT1	Adgrl1	0.080982236	p < 0.01	TENM2_FLRT1_ADGRL1	(Tenm2+Flrt1) - Adgrl1	ADGRL	Cell-Cell Contact	PMID: 25728924;PMID: 34022279;PMID: 27091502;PMID: 35907405	MPall -> p2R (NC_m)	4.34E-06	MPall -> p2R	VC_m
p2A	p2A	TENM2_FLRT1	Adgrl1	0.083386683	p < 0.01	TENM2_FLRT1_ADGRL1	(Tenm2+Flrt1) - Adgrl1	ADGRL	Cell-Cell Contact	PMID: 25728924;PMID: 34022279;PMID: 27091502;PMID: 35907405	p2A -> p2A (HE_m)	6.19E-06	p2A -> p2A	HE_m
Dpallm	TelA	TENM2_FLRT1	Adgrl1	0.074562037	p < 0.01	TENM2_FLRT1_ADGRL1	(Tenm2+Flrt1) - Adgrl1	ADGRL	Cell-Cell Contact	PMID: 25728924;PMID: 34022279;PMID: 27091502;PMID: 35907405	Dpallm -> TelA (HE_m)	1.50E-06	Dpallm -> TelA	HE_m
Dpallm	Dpallm	TENM2_FLRT1	Adgrl1	0.092617631	p < 0.01	TENM2_FLRT1_ADGRL1	(Tenm2+Flrt1) - Adgrl1	ADGRL	Cell-Cell Contact	PMID: 25728924;PMID: 34022279;PMID: 27091502;PMID: 35907405	Dpallm -> Dpallm (HE_m)	2.05E-05	Dpallm -> Dpallm	HE_m
p2A	prethalamus	TENM2_FLRT1	Adgrl1	0.081524329	p < 0.01	TENM2_FLRT1_ADGRL1	(Tenm2+Flrt1) - Adgrl1	ADGRL	Cell-Cell Contact	PMID: 25728924;PMID: 34022279;PMID: 27091502;PMID: 35907405	p2A -> prethalamus (HE_m)	4.71E-06	p2A -> prethalamus	HE_m
Dpallm	Dpallv	TENM2_FLRT1	Adgrl1	0.082310987	p < 0.01	TENM2_FLRT1_ADGRL1	(Tenm2+Flrt1) - Adgrl1	ADGRL	Cell-Cell Contact	PMID: 25728924;PMID: 34022279;PMID: 27091502;PMID: 35907405	Dpallm -> Dpallv (HE_m)	5.29E-06	Dpallm -> Dpallv	HE_m
Dpallm	SCPall	TENM2_FLRT1	Adgrl1	0.077994359	p < 0.01	TENM2_FLRT1_ADGRL1	(Tenm2+Flrt1) - Adgrl1	ADGRL	Cell-Cell Contact	PMID: 25728924;PMID: 34022279;PMID: 27091502;PMID: 35907405	Dpallm -> SCPall (HE_m)	2.70E-06	Dpallm -> SCPall	HE_m
MPall	MPall	TENM2_FLRT1	Adgrl1	0.082959489	p < 0.01	TENM2_FLRT1_ADGRL1	(Tenm2+Flrt1) - Adgrl1	ADGRL	Cell-Cell Contact	PMID: 25728924;PMID: 34022279;PMID: 27091502;PMID: 35907405	MPall -> MPall (HE_f)	5.82E-06	MPall -> MPall	HE_f
MPall	Dpallv	TENM2_FLRT1	Adgrl1	0.08319462	p < 0.01	TENM2_FLRT1_ADGRL1	(Tenm2+Flrt1) - Adgrl1	ADGRL	Cell-Cell Contact	PMID: 25728924;PMID: 34022279;PMID: 27091502;PMID: 35907405	MPall -> Dpallv (HE_f)	6.02E-06	MPall -> Dpallv	HE_f
MPall	p2R	TENM2_FLRT1	Adgrl1	0.083305142	p < 0.01	TENM2_FLRT1_ADGRL1	(Tenm2+Flrt1) - Adgrl1	ADGRL	Cell-Cell Contact	PMID: 25728924;PMID: 34022279;PMID: 27091502;PMID: 35907405	MPall -> p2R (HE_f)	6.12E-06	MPall -> p2R	HE_f
MPall	MPall	TENM2_FLRT3	Adgrl1	0.07367483	p < 0.01	TENM2_FLRT3_ADGRL1	(Tenm2+Flrt3) - Adgrl1	ADGRL	Cell-Cell Contact	PMID: 25728924;PMID: 34022279;PMID: 27091502;PMID: 35907405	MPall -> MPall (HE_f)	1.27E-06	MPall -> MPall	HE_f
MPall	Dpallv	TENM2_FLRT3	Adgrl1	0.073856003	p < 0.01	TENM2_FLRT3_ADGRL1	(Tenm2+Flrt3) - Adgrl1	ADGRL	Cell-Cell Contact	PMID: 25728924;PMID: 34022279;PMID: 27091502;PMID: 35907405	MPall -> Dpallv (HE_f)	1.32E-06	MPall -> Dpallv	HE_f
MPall	p2R	TENM2_FLRT3	Adgrl1	0.073943893	p < 0.01	TENM2_FLRT3_ADGRL1	(Tenm2+Flrt3) - Adgrl1	ADGRL	Cell-Cell Contact	PMID: 25728924;PMID: 34022279;PMID: 27091502;PMID: 35907405	MPall -> p2R (HE_f)	1.34E-06	MPall -> p2R	HE_f
MPall	Dpallv	TENM2_FLRT3	Adgrl2	0.063635541	p < 0.01	TENM2_FLRT3_ADGRL2	(Tenm2+Flrt3) - Adgrl2	ADGRL	Cell-Cell Contact	PMID: 25728924;PMID: 34022279;PMID: 27091502;PMID: 35907405	MPall -> Dpallv (HE_f)	1.50E-07	MPall -> Dpallv	HE_f
p2A	p2A	TENM3_FLRT1	Adgrl3	0.073804577	p < 0.01	TENM3_FLRT1_ADGRL3	(Tenm3+Flrt1) - Adgrl3	ADGRL	Cell-Cell Contact	PMID: 25728924;PMID: 34022279;PMID: 27091502;PMID: 35907405	p2A -> p2A (HE_m)	1.31E-06	p2A -> p2A	HE_m
Dpallm	TelA	TENM3_FLRT1	Adgrl3	0.06708092	p < 0.01	TENM3_FLRT1_ADGRL3	(Tenm3+Flrt1) - Adgrl3	ADGRL	Cell-Cell Contact	PMID: 25728924;PMID: 34022279;PMID: 27091502;PMID: 35907405	Dpallm -> TelA (HE_m)	3.36E-07	Dpallm -> TelA	HE_m
Dpallm	Dpallm	TENM3_FLRT1	Adgrl3	0.079360785	p < 0.01	TENM3_FLRT1_ADGRL3	(Tenm3+Flrt1) - Adgrl3	ADGRL	Cell-Cell Contact	PMID: 25728924;PMID: 34022279;PMID: 27091502;PMID: 35907405	Dpallm -> Dpallm (HE_m)	3.37E-06	Dpallm -> Dpallm	HE_m
p2A	prethalamus	TENM3_FLRT1	Adgrl3	0.066986607	0.01 < p < 0.05	TENM3_FLRT1_ADGRL3	(Tenm3+Flrt1) - Adgrl3	ADGRL	Cell-Cell Contact	PMID: 25728924;PMID: 34022279;PMID: 27091502;PMID: 35907405	p2A -> prethalamus (HE_m)	3.29E-07	p2A -> prethalamus	HE_m
Dpallm	SCPall	TENM3_FLRT1	Adgrl3	0.066485293	p < 0.01	TENM3_FLRT1_ADGRL3	(Tenm3+Flrt1) - Adgrl3	ADGRL	Cell-Cell Contact	PMID: 25728924;PMID: 34022279;PMID: 27091502;PMID: 35907405	Dpallm -> SCPall (HE_m)	2.94E-07	Dpallm -> SCPall	HE_m
p2A	p2A	TENM4_FLRT1	Adgrl1	0.092896428	p < 0.01	TENM4_FLRT1_ADGRL1	(Tenm4+Flrt1) - Adgrl1	ADGRL	Cell-Cell Contact	PMID: 25728924;PMID: 34022279;PMID: 27091502;PMID: 35907405	p2A -> p2A (NC_m)	2.11E-05	p2A -> p2A	VC_m
MPall	p2A	TENM4_FLRT1	Adgrl1	0.094607694	p < 0.01	TENM4_FLRT1_ADGRL1	(Tenm4+Flrt1) - Adgrl1	ADGRL	Cell-Cell Contact	PMID: 25728924;PMID: 34022279;PMID: 27091502;PMID: 35907405	MPall -> p2A (NC_m)	2.57E-05	MPall -> p2A	VC_m
p2A	MPall	TENM4_FLRT1	Adgrl1	0.080623479	0.01 < p < 0.05	TENM4_FLRT1_ADGRL1	(Tenm4+Flrt1) - Adgrl1	ADGRL	Cell-Cell Contact	PMID: 25728924;PMID: 34022279;PMID: 27091502;PMID: 35907405	p2A -> MPall (NC_m)	4.10E-06	p2A -> MPall	VC_m
MPall	MPall	TENM4_FLRT1	Adgrl1	0.093493562	p < 0.01	TENM4_FLRT1_ADGRL1	(Tenm4+Flrt1) - Adgrl1	ADGRL	Cell-Cell Contact	PMID: 25728924;PMID: 34022279;PMID: 27091502;PMID: 35907405	MPall -> MPall (NC_m)	2.26E-05	MPall -> MPall	VC_m
p2A	prethalamus	TENM4_FLRT1	Adgrl1	0.086681823	p < 0.01	TENM4_FLRT1_ADGRL1	(Tenm4+Flrt1) - Adgrl1	ADGRL	Cell-Cell Contact	PMID: 25728924;PMID: 34022279;PMID: 27091502;PMID: 35907405	p2A -> prethalamus (NC_m)	9.77E-06	p2A -> prethalamus	VC_m
MPall	Dpallv	TENM4_FLRT1	Adgrl1	0.09339739	p < 0.01	TENM4_FLRT1_ADGRL1	(Tenm4+Flrt1) - Adgrl1	ADGRL	Cell-Cell Contact	PMID: 25728924;PMID: 34022279;PMID: 27091502;PMID: 35907405	MPall -> Dpallv (NC_m)	2.24E-05	MPall -> Dpallv	VC_m
p2A	p2R	TENM4_FLRT1	Adgrl1	0.083204076	0.01 < p < 0.05	TENM4_FLRT1_ADGRL1	(Tenm4+Flrt1) - Adgrl1	ADGRL	Cell-Cell Contact	PMID: 25728924;PMID: 34022279;PMID: 27091502;PMID: 35907405	p2A -> p2R (NC_m)	6.03E-06	p2A -> p2R	VC_m
MPall	p2R	TENM4_FLRT1	Adgrl1	0.092262471	p < 0.01	TENM4_FLRT1_ADGRL1	(Tenm4+Flrt1) - Adgrl1	ADGRL	Cell-Cell Contact	PMID: 25728924;PMID: 34022279;PMID: 27091502;PMID: 35907405	MPall -> p2R (NC_m)	1.96E-05	MPall -> p2R	VC_m
p2A	p2A	TENM4_FLRT1	Adgrl1	0.090711762	0.01 < p < 0.05	TENM4_FLRT1_ADGRL1	(Tenm4+Flrt1) - Adgrl1	ADGRL	Cell-Cell Contact	PMID: 25728924;PMID: 34022279;PMID: 27091502;PMID: 35907405	p2A -> p2A (HE_m)	1.63E-05	p2A -> p2A	HE_m
MPall	MPall	TENM4_FLRT1	Adgrl1	0.090492794	p < 0.01	TENM4_FLRT1_ADGRL1	(Tenm4+Flrt1) - Adgrl1	ADGRL	Cell-Cell Contact	PMID: 25728924;PMID: 34022279;PMID: 27091502;PMID: 35907405	MPall -> MPall (HE_m)	1.59E-05	MPall -> MPall	HE_m
Dpallm	TelA	TENM4_FLRT1	Adgrl1	0.078262466	0.01 < p < 0.05	TENM4_FLRT1_ADGRL1	(Tenm4+Flrt1) - Adgrl1	ADGRL	Cell-Cell Contact	PMID: 25728924;PMID: 34022279;PMID: 27091502;PMID: 35907405	Dpallm -> TelA (HE_m)	2.82E-06	Dpallm -> TelA	HE_m
Dpallm	Dpallm	TENM4_FLRT1	Adgrl1	0.098397411	0.01 < p < 0.05	TENM4_FLRT1_ADGRL1	(Tenm4+Flrt1) - Adgrl1	ADGRL	Cell-Cell Contact	PMID: 25728924;PMID: 34022279;PMID: 27091502;PMID: 35907405	Dpallm -> Dpallm (HE_m)	3.86E-05	Dpallm -> Dpallm	HE_m
p2A	prethalamus	TENM4_FLRT1	Adgrl1	0.088508466	0.01 < p < 0.05	TENM4_FLRT1_ADGRL1	(Tenm4+Flrt1) - Adgrl1	ADGRL	Cell-Cell Contact	PMID: 25728924;PMID: 34022279;PMID: 27091502;PMID: 35907405	p2A -> prethalamus (HE_m)	1.24E-05	p2A -> prethalamus	HE_m
MPall	Dpallv	TENM4_FLRT1	Adgrl1	0.089220935	p < 0.01	TENM4_FLRT1_ADGRL1	(Tenm4+Flrt1) - Adgrl1	ADGRL	Cell-Cell Contact	PMID: 25728924;PMID: 34022279;PMID: 27091502;PMID: 35907405	MPall -> Dpallv (HE_m)	1.36E-05	MPall -> Dpallv	HE_m
MPall	p2R	TENM4_FLRT1	Adgrl1	0.088724118	p < 0.01	TENM4_FLRT1_ADGRL1	(Tenm4+Flrt1) - Adgrl1	ADGRL	Cell-Cell Contact	PMID: 25728924;PMID: 34022279;PMID: 27091502;PMID: 35907405	MPall -> p2R (HE_m)	1.27E-05	MPall -> p2R	HE_m
Dpallm	SCPall	TENM4_FLRT1	Adgrl1	0.08205413	0.01 < p < 0.05	TENM4_FLRT1_ADGRL1	(Tenm4+Flrt1) - Adgrl1	ADGRL	Cell-Cell Contact	PMID: 25728924;PMID: 34022279;PMID: 27091502;PMID: 35907405	Dpallm -> SCPall (HE_m)	5.10E-06	Dpallm -> SCPall	HE_m
MPall	p2A	TENM4_FLRT1	Adgrl1	0.09310164	p < 0.01	TENM4_FLRT1_ADGRL1	(Tenm4+Flrt1) - Adgrl1	ADGRL	Cell-Cell Contact	PMID: 25728924;PMID: 34022279;PMID: 27091502;PMID: 35907405	MPall -> p2A (NC_f)	2.16E-05	MPall -> p2A	VC_f
MPall	MPall	TENM4_FLRT1	Adgrl1	0.088280476	p < 0.01	TENM4_FLRT1_ADGRL1	(Tenm4+Flrt1) - Adgrl1	ADGRL	Cell-Cell Contact	PMID: 25728924;PMID: 34022279;PMID: 27091502;PMID: 35907405	MPall -> MPall (NC_f)	1.20E-05	MPall -> MPall	VC_f
MPall	Dpallv	TENM4_FLRT1	Adgrl1	0.085576472	0.01 < p < 0.05	TENM4_FLRT1_ADGRL1	(Tenm4+Flrt1) - Adgrl1	ADGRL	Cell-Cell Contact	PMID: 25728924;PMID: 34022279;PMID: 27091502;PMID: 35907405	MPall -> Dpallv (NC_f)	8.42E-06	MPall -> Dpallv	VC_f
MPall	p2R	TENM4_FLRT1	Adgrl1	0.086180583	p < 0.01	TENM4_FLRT1_ADGRL1	(Tenm4+Flrt1) - Adgrl1	ADGRL	Cell-Cell Contact	PMID: 25728924;PMID: 34022279;PMID: 27091502;PMID: 35907405	MPall -> p2R (NC_f)	9.13E-06	MPall -> p2R	VC_f
MPall	MPall	TENM4_FLRT1	Adgrl1	0.092312638	p < 0.01	TENM4_FLRT1_ADGRL1	(Tenm4+Flrt1) - Adgrl1	ADGRL	Cell-Cell Contact	PMID: 25728924;PMID: 34022279;PMID: 27091502;PMID: 35907405	MPall -> MPall (HE_f)	1.97E-05	MPall -> MPall	HE_f
MPall	Dpallv	TENM4_FLRT1	Adgrl1	0.092624187	p < 0.01	TENM4_FLRT1_ADGRL1	(Tenm4+Flrt1) - Adgrl1	ADGRL	Cell-Cell Contact	PMID: 25728924;PMID: 34022279;PMID: 27091502;PMID: 35907405	MPall -> Dpallv (HE_f)	2.05E-05	MPall -> Dpallv	HE_f
MPall	p2R	TENM4_FLRT1	Adgrl1	0.092757331	p < 0.01	TENM4_FLRT1_ADGRL1	(Tenm4+Flrt1) - Adgrl1	ADGRL	Cell-Cell Contact	PMID: 25728924;PMID: 34022279;PMID: 27091502;PMID: 35907405	MPall -> p2R (HE_f)	2.08E-05	MPall -> p2R	HE_f
MPall	MPall	TENM4_FLRT3	Adgrl1	0.081009806	p < 0.01	TENM4_FLRT3_ADGRL1	(Tenm4+Flrt3) - Adgrl1	ADGRL	Cell-Cell Contact	PMID: 25728924;PMID: 34022279;PMID: 27091502;PMID: 35907405	MPall -> MPall (HE_f)	4.36E-06	MPall -> MPall	HE_f
MPall	Dpallv	TENM4_FLRT3	Adgrl1	0.081232356	p < 0.01	TENM4_FLRT3_ADGRL1	(Tenm4+Flrt3) - Adgrl1	ADGRL	Cell-Cell Contact	PMID: 25728924;PMID: 34022279;PMID: 27091502;PMID: 35907405	MPall -> Dpallv (HE_f)	4.50E-06	MPall -> Dpallv	HE_f
MPall	p2R	TENM4_FLRT3	Adgrl1	0.081338035	p < 0.01	TENM4_FLRT3_ADGRL1	(Tenm4+Flrt3) - Adgrl1	ADGRL	Cell-Cell Contact	PMID: 25728924;PMID: 34022279;PMID: 27091502;PMID: 35907405	MPall -> p2R (HE_f)	4.58E-06	MPall -> p2R	HE_f
p2A	MPall	2AG-DAGLA	Cnr1	0.078580968	p < 0.01	2arachidonoylglycerol-2AG-DAGLA_CNR1	2AG-DAGLA - Cnr1	2-AG	Non-protein Signaling	PMID: 15115777	p2A -> MPall (NC_m)	2.97E-06	p2A -> MPall	VC_m
MPall	MPall	2AG-DAGLA	Cnr1	0.083531065	p < 0.01	2arachidonoylglycerol-2AG-DAGLA_CNR1	2AG-DAGLA - Cnr1	2-AG	Non-protein Signaling	PMID: 15115777	MPall -> MPall (NC_m)	6.32E-06	MPall -> MPall	VC_m
Dpallm	Dpallm	2AG-DAGLA	Cnr1	0.094673991	p < 0.01	2arachidonoylglycerol-2AG-DAGLA_CNR1	2AG-DAGLA - Cnr1	2-AG	Non-protein Signaling	PMID: 15115777	Dpallm -> Dpallm (NC_m)	2.59E-05	Dpallm -> Dpallm	VC_m
SCPall	Dpallm	2AG-DAGLA	Cnr1	0.079386825	p < 0.01	2arachidonoylglycerol-2AG-DAGLA_CNR1	2AG-DAGLA - Cnr1	2-AG	Non-protein Signaling	PMID: 15115777	SCPall -> Dpallm (NC_m)	3.38E-06	SCPall -> Dpallm	VC_m
MPall	Dpallv	2AG-DAGLA	Cnr1	0.081693589	p < 0.01	2arachidonoylglycerol-2AG-DAGLA_CNR1	2AG-DAGLA - Cnr1	2-AG	Non-protein Signaling	PMID: 15115777	MPall -> Dpallv (NC_m)	4.83E-06	MPall -> Dpallv	VC_m
Dpallm	Dpallv	2AG-DAGLA	Cnr1	0.085437613	0.01 < p < 0.05	2arachidonoylglycerol-2AG-DAGLA_CNR1	2AG-DAGLA - Cnr1	2-AG	Non-protein Signaling	PMID: 15115777	Dpallm -> Dpallv (NC_m)	8.26E-06	Dpallm -> Dpallv	VC_m
MPall	MPall	2AG-DAGLA	Cnr1	0.085694089	p < 0.01	2arachidonoylglycerol-2AG-DAGLA_CNR1	2AG-DAGLA - Cnr1	2-AG	Non-protein Signaling	PMID: 15115777	MPall -> MPall (HE_m)	8.55E-06	MPall -> MPall	HE_m
TelA	Dpallm	2AG-DAGLA	Cnr1	0.077190332	p < 0.01	2arachidonoylglycerol-2AG-DAGLA_CNR1	2AG-DAGLA - Cnr1	2-AG	Non-protein Signaling	PMID: 15115777	TelA -> Dpallm (HE_m)	2.36E-06	TelA -> Dpallm	HE_m
Dpallm	Dpallm	2AG-DAGLA	Cnr1	0.098881613	p < 0.01	2arachidonoylglycerol-2AG-DAGLA_CNR1	2AG-DAGLA - Cnr1	2-AG	Non-protein Signaling	PMID: 15115777	Dpallm -> Dpallm (HE_m)	4.05E-05	Dpallm -> Dpallm	HE_m
SCPall	Dpallm	2AG-DAGLA	Cnr1	0.082130678	p < 0.01	2arachidonoylglycerol-2AG-DAGLA_CNR1	2AG-DAGLA - Cnr1	2-AG	Non-protein Signaling	PMID: 15115777	SCPall -> Dpallm (HE_m)	5.15E-06	SCPall -> Dpallm	HE_m
MPall	Dpallv	2AG-DAGLA	Cnr1	0.079644604	p < 0.01	2arachidonoylglycerol-2AG-DAGLA_CNR1	2AG-DAGLA - Cnr1	2-AG	Non-protein Signaling	PMID: 15115777	MPall -> Dpallv (HE_m)	3.52E-06	MPall -> Dpallv	HE_m
p2A	MPall	2AG-DAGLA	Cnr1	0.082546523	p < 0.01	2arachidonoylglycerol-2AG-DAGLA_CNR1	2AG-DAGLA - Cnr1	2-AG	Non-protein Signaling	PMID: 15115777	p2A -> MPall (NC_f)	5.48E-06	p2A -> MPall	VC_f
MPall	MPall	2AG-DAGLA	Cnr1	0.083667907	p < 0.01	2arachidonoylglycerol-2AG-DAGLA_CNR1	2AG-DAGLA - Cnr1	2-AG	Non-protein Signaling	PMID: 15115777	MPall -> MPall (NC_f)	6.45E-06	MPall -> MPall	VC_f
POA	POA	2AG-DAGLA	Cnr1	0.087104927	p < 0.01	2arachidonoylglycerol-2AG-DAGLA_CNR1	2AG-DAGLA - Cnr1	2-AG	Non-protein Signaling	PMID: 15115777	POA -> POA (NC_f)	1.03E-05	POA -> POA	VC_f
POA	TelA	2AG-DAGLA	Cnr1	0.081355054	p < 0.01	2arachidonoylglycerol-2AG-DAGLA_CNR1	2AG-DAGLA - Cnr1	2-AG	Non-protein Signaling	PMID: 15115777	POA -> TelA (NC_f)	4.59E-06	POA -> TelA	VC_f
Dpallm	Dpallm	2AG-DAGLA	Cnr1	0.092604446	0.01 < p < 0.05	2arachidonoylglycerol-2AG-DAGLA_CNR1	2AG-DAGLA - Cnr1	2-AG	Non-protein Signaling	PMID: 15115777	Dpallm -> Dpallm (NC_f)	2.04E-05	Dpallm -> Dpallm	VC_f
MPall	Dpallv	2AG-DAGLA	Cnr1	0.079875249	p < 0.01	2arachidonoylglycerol-2AG-DAGLA_CNR1	2AG-DAGLA - Cnr1	2-AG	Non-protein Signaling	PMID: 15115777	MPall -> Dpallv (NC_f)	3.65E-06	MPall -> Dpallv	VC_f
MPall	MPall	2AG-DAGLA	Cnr1	0.085824138	p < 0.01	2arachidonoylglycerol-2AG-DAGLA_CNR1	2AG-DAGLA - Cnr1	2-AG	Non-protein Signaling	PMID: 15115777	MPall -> MPall (HE_f)	8.70E-06	MPall -> MPall	HE_f
Dpallm	Dpallm	2AG-DAGLA	Cnr1	0.09477586	p < 0.01	2arachidonoylglycerol-2AG-DAGLA_CNR1	2AG-DAGLA - Cnr1	2-AG	Non-protein Signaling	PMID: 15115777	Dpallm -> Dpallm (HE_f)	2.62E-05	Dpallm -> Dpallm	HE_f
SCPall	Dpallm	2AG-DAGLA	Cnr1	0.080837656	p < 0.01	2arachidonoylglycerol-2AG-DAGLA_CNR1	2AG-DAGLA - Cnr1	2-AG	Non-protein Signaling	PMID: 15115777	SCPall -> Dpallm (HE_f)	4.24E-06	SCPall -> Dpallm	HE_f
MPall	Dpallv	2AG-DAGLA	Cnr1	0.08374076	p < 0.01	2arachidonoylglycerol-2AG-DAGLA_CNR1	2AG-DAGLA - Cnr1	2-AG	Non-protein Signaling	PMID: 15115777	MPall -> Dpallv (HE_f)	6.51E-06	MPall -> Dpallv	HE_f
p2A	MPall	2AG-DAGLB	Cnr1	0.07039314	p < 0.01	2arachidonoylglycerol-2AG-DAGLB_CNR1	2AG-DAGLB - Cnr1	2-AG	Non-protein Signaling	PMID: 15115777	p2A -> MPall (NC_m)	6.77E-07	p2A -> MPall	VC_m
MPall	MPall	2AG-DAGLB	Cnr1	0.077739165	p < 0.01	2arachidonoylglycerol-2AG-DAGLB_CNR1	2AG-DAGLB - Cnr1	2-AG	Non-protein Signaling	PMID: 15115777	MPall -> MPall (NC_m)	2.59E-06	MPall -> MPall	VC_m
MPall	Dpallv	2AG-DAGLB	Cnr1	0.07614164	p < 0.01	2arachidonoylglycerol-2AG-DAGLB_CNR1	2AG-DAGLB - Cnr1	2-AG	Non-protein Signaling	PMID: 15115777	MPall -> Dpallv (NC_m)	1.98E-06	MPall -> Dpallv	VC_m
p2A	p2A	2AG-DAGLB	Cnr1	0.073087343	0.01 < p < 0.05	2arachidonoylglycerol-2AG-DAGLB_CNR1	2AG-DAGLB - Cnr1	2-AG	Non-protein Signaling	PMID: 15115777	p2A -> p2A (HE_m)	1.14E-06	p2A -> p2A	HE_m
MPall	MPall	2AG-DAGLB	Cnr1	0.074127979	p < 0.01	2arachidonoylglycerol-2AG-DAGLB_CNR1	2AG-DAGLB - Cnr1	2-AG	Non-protein Signaling	PMID: 15115777	MPall -> MPall (HE_m)	1.38E-06	MPall -> MPall	HE_m
SCPall	Dpallm	2AG-DAGLB	Cnr1	0.076793422	p < 0.01	2arachidonoylglycerol-2AG-DAGLB_CNR1	2AG-DAGLB - Cnr1	2-AG	Non-protein Signaling	PMID: 15115777	SCPall -> Dpallm (HE_m)	2.21E-06	SCPall -> Dpallm	HE_m
p2A	prethalamus	2AG-DAGLB	Cnr1	0.070651184	0.01 < p < 0.05	2arachidonoylglycerol-2AG-DAGLB_CNR1	2AG-DAGLB - Cnr1	2-AG	Non-protein Signaling	PMID: 15115777	p2A -> prethalamus (HE_m)	7.13E-07	p2A -> prethalamus	HE_m
p2A	MPall	2AG-DAGLB	Cnr1	0.074082215	p < 0.01	2arachidonoylglycerol-2AG-DAGLB_CNR1	2AG-DAGLB - Cnr1	2-AG	Non-protein Signaling	PMID: 15115777	p2A -> MPall (NC_f)	1.37E-06	p2A -> MPall	VC_f
MPall	MPall	2AG-DAGLB	Cnr1	0.073490156	p < 0.01	2arachidonoylglycerol-2AG-DAGLB_CNR1	2AG-DAGLB - Cnr1	2-AG	Non-protein Signaling	PMID: 15115777	MPall -> MPall (NC_f)	1.23E-06	MPall -> MPall	VC_f
Dpallv	Dpallm	2AG-DAGLB	Cnr1	0.076069006	0.01 < p < 0.05	2arachidonoylglycerol-2AG-DAGLB_CNR1	2AG-DAGLB - Cnr1	2-AG	Non-protein Signaling	PMID: 15115777	Dpallv -> Dpallm (NC_f)	1.95E-06	Dpallv -> Dpallm	VC_f
MPall	MPall	2AG-DAGLB	Cnr1	0.075912708	p < 0.01	2arachidonoylglycerol-2AG-DAGLB_CNR1	2AG-DAGLB - Cnr1	2-AG	Non-protein Signaling	PMID: 15115777	MPall -> MPall (HE_f)	1.90E-06	MPall -> MPall	HE_f
Dpallm	Dpallm	2AG-DAGLB	Cnr1	0.081027184	0.01 < p < 0.05	2arachidonoylglycerol-2AG-DAGLB_CNR1	2AG-DAGLB - Cnr1	2-AG	Non-protein Signaling	PMID: 15115777	Dpallm -> Dpallm (HE_f)	4.37E-06	Dpallm -> Dpallm	HE_f
MPall	Dpallv	2AG-DAGLB	Cnr1	0.074266262	p < 0.01	2arachidonoylglycerol-2AG-DAGLB_CNR1	2AG-DAGLB - Cnr1	2-AG	Non-protein Signaling	PMID: 15115777	MPall -> Dpallv (HE_f)	1.42E-06	MPall -> Dpallv	HE_f
MPall	Dpallv	App	Sorl1	0.075213286	p < 0.01	APP_SORL1	App - Sorl1	APP	Cell-Cell Contact	PMID: 24523320	MPall -> Dpallv (NC_m)	1.68E-06	MPall -> Dpallv	VC_m
Dpallm	Dpallv	App	Sorl1	0.078019907	p < 0.01	APP_SORL1	App - Sorl1	APP	Cell-Cell Contact	PMID: 24523320	Dpallm -> Dpallv (NC_m)	2.71E-06	Dpallm -> Dpallv	VC_m
Dpallv	Dpallv	App	Sorl1	0.073986599	p < 0.01	APP_SORL1	App - Sorl1	APP	Cell-Cell Contact	PMID: 24523320	Dpallv -> Dpallv (NC_m)	1.35E-06	Dpallv -> Dpallv	VC_m
MPall	Dpallv	App	Sorl1	0.075133985	p < 0.01	APP_SORL1	App - Sorl1	APP	Cell-Cell Contact	PMID: 24523320	MPall -> Dpallv (HE_m)	1.66E-06	MPall -> Dpallv	HE_m
Dpallm	Dpallv	App	Sorl1	0.080304078	p < 0.01	APP_SORL1	App - Sorl1	APP	Cell-Cell Contact	PMID: 24523320	Dpallm -> Dpallv (HE_m)	3.91E-06	Dpallm -> Dpallv	HE_m
Dpallv	Dpallv	App	Sorl1	0.076744493	p < 0.01	APP_SORL1	App - Sorl1	APP	Cell-Cell Contact	PMID: 24523320	Dpallv -> Dpallv (HE_m)	2.19E-06	Dpallv -> Dpallv	HE_m
p2R	Dpallv	App	Sorl1	0.072122308	p < 0.01	APP_SORL1	App - Sorl1	APP	Cell-Cell Contact	PMID: 24523320	p2R -> Dpallv (HE_m)	9.51E-07	p2R -> Dpallv	HE_m
POA	TelA	App	Sorl1	0.07609205	p < 0.01	APP_SORL1	App - Sorl1	APP	Cell-Cell Contact	PMID: 24523320	POA -> TelA (NC_f)	1.96E-06	POA -> TelA	VC_f
TelA	TelA	App	Sorl1	0.074305959	p < 0.01	APP_SORL1	App - Sorl1	APP	Cell-Cell Contact	PMID: 24523320	TelA -> TelA (NC_f)	1.43E-06	TelA -> TelA	VC_f
MPall	Dpallv	App	Sorl1	0.075171449	p < 0.01	APP_SORL1	App - Sorl1	APP	Cell-Cell Contact	PMID: 24523320	MPall -> Dpallv (NC_f)	1.67E-06	MPall -> Dpallv	VC_f
Dpallm	Dpallv	App	Sorl1	0.080478285	p < 0.01	APP_SORL1	App - Sorl1	APP	Cell-Cell Contact	PMID: 24523320	Dpallm -> Dpallv (NC_f)	4.01E-06	Dpallm -> Dpallv	VC_f
Dpallv	Dpallv	App	Sorl1	0.074235995	p < 0.01	APP_SORL1	App - Sorl1	APP	Cell-Cell Contact	PMID: 24523320	Dpallv -> Dpallv (NC_f)	1.41E-06	Dpallv -> Dpallv	VC_f
p2R	Dpallv	App	Sorl1	0.074895042	p < 0.01	APP_SORL1	App - Sorl1	APP	Cell-Cell Contact	PMID: 24523320	p2R -> Dpallv (NC_f)	1.59E-06	p2R -> Dpallv	VC_f
p2A	p2A	App	Tnfrsf21	0.099819282	p < 0.01	APP_TNFRSF21	App - Tnfrsf21	APP	Cell-Cell Contact	PMID: 33075465	p2A -> p2A (NC_m)	4.46E-05	p2A -> p2A	VC_m
MPall	p2A	App	Tnfrsf21	0.086885065	p < 0.01	APP_TNFRSF21	App - Tnfrsf21	APP	Cell-Cell Contact	PMID: 33075465	MPall -> p2A (NC_m)	1.00E-05	MPall -> p2A	VC_m
prethalamus	p2A	App	Tnfrsf21	0.092135141	p < 0.01	APP_TNFRSF21	App - Tnfrsf21	APP	Cell-Cell Contact	PMID: 33075465	prethalamus -> p2A (NC_m)	1.93E-05	prethalamus -> p2A	VC_m
p2R	p2A	App	Tnfrsf21	0.08964394	p < 0.01	APP_TNFRSF21	App - Tnfrsf21	APP	Cell-Cell Contact	PMID: 33075465	p2R -> p2A (NC_m)	1.43E-05	p2R -> p2A	VC_m
p2A	MPall	App	Tnfrsf21	0.087228122	p < 0.01	APP_TNFRSF21	App - Tnfrsf21	APP	Cell-Cell Contact	PMID: 33075465	p2A -> MPall (NC_m)	1.05E-05	p2A -> MPall	VC_m
MPall	MPall	App	Tnfrsf21	0.087364047	p < 0.01	APP_TNFRSF21	App - Tnfrsf21	APP	Cell-Cell Contact	PMID: 33075465	MPall -> MPall (NC_m)	1.07E-05	MPall -> MPall	VC_m
p2R	MPall	App	Tnfrsf21	0.086054185	0.01 < p < 0.05	APP_TNFRSF21	App - Tnfrsf21	APP	Cell-Cell Contact	PMID: 33075465	p2R -> MPall (NC_m)	8.98E-06	p2R -> MPall	VC_m
p2A	p2A	App	Tnfrsf21	0.094240387	p < 0.01	APP_TNFRSF21	App - Tnfrsf21	APP	Cell-Cell Contact	PMID: 33075465	p2A -> p2A (HE_m)	2.46E-05	p2A -> p2A	HE_m
prethalamus	p2A	App	Tnfrsf21	0.090091273	p < 0.01	APP_TNFRSF21	App - Tnfrsf21	APP	Cell-Cell Contact	PMID: 33075465	prethalamus -> p2A (HE_m)	1.51E-05	prethalamus -> p2A	HE_m
p2R	p2A	App	Tnfrsf21	0.087033781	p < 0.01	APP_TNFRSF21	App - Tnfrsf21	APP	Cell-Cell Contact	PMID: 33075465	p2R -> p2A (HE_m)	1.02E-05	p2R -> p2A	HE_m
MPall	MPall	App	Tnfrsf21	0.089000169	p < 0.01	APP_TNFRSF21	App - Tnfrsf21	APP	Cell-Cell Contact	PMID: 33075465	MPall -> MPall (HE_m)	1.32E-05	MPall -> MPall	HE_m
p2R	MPall	App	Tnfrsf21	0.087126094	0.01 < p < 0.05	APP_TNFRSF21	App - Tnfrsf21	APP	Cell-Cell Contact	PMID: 33075465	p2R -> MPall (HE_m)	1.04E-05	p2R -> MPall	HE_m
p2A	p2A	App	Tnfrsf21	0.100203263	p < 0.01	APP_TNFRSF21	App - Tnfrsf21	APP	Cell-Cell Contact	PMID: 33075465	p2A -> p2A (HE_f)	4.63E-05	p2A -> p2A	HE_f
prethalamus	p2A	App	Tnfrsf21	0.091698867	p < 0.01	APP_TNFRSF21	App - Tnfrsf21	APP	Cell-Cell Contact	PMID: 33075465	prethalamus -> p2A (HE_f)	1.84E-05	prethalamus -> p2A	HE_f
p2R	p2A	App	Tnfrsf21	0.091161102	p < 0.01	APP_TNFRSF21	App - Tnfrsf21	APP	Cell-Cell Contact	PMID: 33075465	p2R -> p2A (HE_f)	1.72E-05	p2R -> p2A	HE_f
MPall	MPall	App	Tnfrsf21	0.087161374	p < 0.01	APP_TNFRSF21	App - Tnfrsf21	APP	Cell-Cell Contact	PMID: 33075465	MPall -> MPall (HE_f)	1.04E-05	MPall -> MPall	HE_f
Dpallv	MPall	App	Tnfrsf21	0.087174636	0.01 < p < 0.05	APP_TNFRSF21	App - Tnfrsf21	APP	Cell-Cell Contact	PMID: 33075465	Dpallv -> MPall (HE_f)	1.04E-05	Dpallv -> MPall	HE_f
p2R	MPall	App	Tnfrsf21	0.089211174	p < 0.01	APP_TNFRSF21	App - Tnfrsf21	APP	Cell-Cell Contact	PMID: 33075465	p2R -> MPall (HE_f)	1.35E-05	p2R -> MPall	HE_f
hypothalamus	POA	App	Tnfrsf21	0.089098585	0.01 < p < 0.05	APP_TNFRSF21	App - Tnfrsf21	APP	Cell-Cell Contact	PMID: 33075465	hypothalamus -> POA (HE_f)	1.34E-05	hypothalamus -> POA	HE_f
POA	POA	App	Tnfrsf21	0.094913998	0.01 < p < 0.05	APP_TNFRSF21	App - Tnfrsf21	APP	Cell-Cell Contact	PMID: 33075465	POA -> POA (HE_f)	2.66E-05	POA -> POA	HE_f
TelA	POA	App	Tnfrsf21	0.086188382	0.01 < p < 0.05	APP_TNFRSF21	App - Tnfrsf21	APP	Cell-Cell Contact	PMID: 33075465	TelA -> POA (HE_f)	9.14E-06	TelA -> POA	HE_f
prethalamus	POA	App	Tnfrsf21	0.089052273	0.01 < p < 0.05	APP_TNFRSF21	App - Tnfrsf21	APP	Cell-Cell Contact	PMID: 33075465	prethalamus -> POA (HE_f)	1.33E-05	prethalamus -> POA	HE_f
p2A	p2A	Bdnf	Ntrk2	0.080351398	p < 0.01	BDNF_NTRK2	Bdnf - Ntrk2	NT	Secreted Signaling	PMID: 27908981	p2A -> p2A (HE_m)	3.94E-06	p2A -> p2A	HE_m
MPall	MPall	Bdnf	Ntrk2	0.07384667	p < 0.01	BDNF_NTRK2	Bdnf - Ntrk2	NT	Secreted Signaling	PMID: 27908981	MPall -> MPall (HE_m)	1.32E-06	MPall -> MPall	HE_m
p2A	prethalamus	Bdnf	Ntrk2	0.073988441	p < 0.01	BDNF_NTRK2	Bdnf - Ntrk2	NT	Secreted Signaling	PMID: 27908981	p2A -> prethalamus (HE_m)	1.35E-06	p2A -> prethalamus	HE_m
MPall	Dpallv	Bdnf	Ntrk2	0.072509871	p < 0.01	BDNF_NTRK2	Bdnf - Ntrk2	NT	Secreted Signaling	PMID: 27908981	MPall -> Dpallv (HE_m)	1.02E-06	MPall -> Dpallv	HE_m
p2A	p2R	Bdnf	Ntrk2	0.074684689	p < 0.01	BDNF_NTRK2	Bdnf - Ntrk2	NT	Secreted Signaling	PMID: 27908981	p2A -> p2R (HE_m)	1.53E-06	p2A -> p2R	HE_m
MPall	p2R	Bdnf	Ntrk2	0.077262603	p < 0.01	BDNF_NTRK2	Bdnf - Ntrk2	NT	Secreted Signaling	PMID: 27908981	MPall -> p2R (HE_m)	2.39E-06	MPall -> p2R	HE_m
MPall	p2A	Bdnf	Ntrk2	0.075243767	p < 0.01	BDNF_NTRK2	Bdnf - Ntrk2	NT	Secreted Signaling	PMID: 27908981	MPall -> p2A (NC_f)	1.69E-06	MPall -> p2A	VC_f
MPall	MPall	Bdnf	Ntrk2	0.071568497	p < 0.01	BDNF_NTRK2	Bdnf - Ntrk2	NT	Secreted Signaling	PMID: 27908981	MPall -> MPall (NC_f)	8.55E-07	MPall -> MPall	VC_f
MPall	Dpallv	Bdnf	Ntrk2	0.076735479	p < 0.01	BDNF_NTRK2	Bdnf - Ntrk2	NT	Secreted Signaling	PMID: 27908981	MPall -> Dpallv (NC_f)	2.19E-06	MPall -> Dpallv	VC_f
MPall	p2R	Bdnf	Ntrk2	0.075521549	p < 0.01	BDNF_NTRK2	Bdnf - Ntrk2	NT	Secreted Signaling	PMID: 27908981	MPall -> p2R (NC_f)	1.78E-06	MPall -> p2R	VC_f
p2A	p2A	Bdnf	Ntrk2	0.080368176	p < 0.01	BDNF_NTRK2	Bdnf - Ntrk2	NT	Secreted Signaling	PMID: 27908981	p2A -> p2A (HE_f)	3.95E-06	p2A -> p2A	HE_f
MPall	MPall	Bdnf	Ntrk2	0.0732166	p < 0.01	BDNF_NTRK2	Bdnf - Ntrk2	NT	Secreted Signaling	PMID: 27908981	MPall -> MPall (HE_f)	1.17E-06	MPall -> MPall	HE_f
p2A	prethalamus	Bdnf	Ntrk2	0.076496872	p < 0.01	BDNF_NTRK2	Bdnf - Ntrk2	NT	Secreted Signaling	PMID: 27908981	p2A -> prethalamus (HE_f)	2.10E-06	p2A -> prethalamus	HE_f
MPall	Dpallv	Bdnf	Ntrk2	0.076430988	p < 0.01	BDNF_NTRK2	Bdnf - Ntrk2	NT	Secreted Signaling	PMID: 27908981	MPall -> Dpallv (HE_f)	2.08E-06	MPall -> Dpallv	HE_f
p2A	p2R	Bdnf	Ntrk2	0.074865715	p < 0.01	BDNF_NTRK2	Bdnf - Ntrk2	NT	Secreted Signaling	PMID: 27908981	p2A -> p2R (HE_f)	1.58E-06	p2A -> p2R	HE_f
MPall	p2R	Bdnf	Ntrk2	0.076590977	p < 0.01	BDNF_NTRK2	Bdnf - Ntrk2	NT	Secreted Signaling	PMID: 27908981	MPall -> p2R (HE_f)	2.14E-06	MPall -> p2R	HE_f
MPall	Dpallv	Bdnf	Sort1	0.064410648	p < 0.01	BDNF_SORT1	Bdnf - Sort1	NT	Secreted Signaling	uniprot	MPall -> Dpallv (HE_m)	1.81E-07	MPall -> Dpallv	HE_m
MPall	Dpallv	Bdnf	Sort1	0.069403751	p < 0.01	BDNF_SORT1	Bdnf - Sort1	NT	Secreted Signaling	uniprot	MPall -> Dpallv (HE_f)	5.53E-07	MPall -> Dpallv	HE_f
MPall	MPall	Bmp7	ACVR1_ACVR2A	0.057810101	p < 0.01	BMP7_ACVR1_ACVR2A	Bmp7 - (Acvr1+Acvr2a)	BMP	Secreted Signaling	KEGG: mmu04350; PMID:26893264	MPall -> MPall (NC_f)	3.07E-08	MPall -> MPall	VC_f
Dpallv	MPall	Bmp7	ACVR1_ACVR2A	0.056244442	p < 0.01	BMP7_ACVR1_ACVR2A	Bmp7 - (Acvr1+Acvr2a)	BMP	Secreted Signaling	KEGG: mmu04350; PMID:26893264	Dpallv -> MPall (NC_f)	1.90E-08	Dpallv -> MPall	VC_f
p2R	MPall	Bmp7	ACVR1_ACVR2A	0.067349109	p < 0.01	BMP7_ACVR1_ACVR2A	Bmp7 - (Acvr1+Acvr2a)	BMP	Secreted Signaling	KEGG: mmu04350; PMID:26893264	p2R -> MPall (NC_f)	3.56E-07	p2R -> MPall	VC_f
MPall	MPall	Bmp7	ACVR1_ACVR2B	0.063636243	p < 0.01	BMP7_ACVR1_ACVR2B	Bmp7 - (Acvr1+Acvr2b)	BMP	Secreted Signaling	KEGG: mmu04350; PMID:26893264	MPall -> MPall (NC_m)	1.50E-07	MPall -> MPall	VC_m
p2R	MPall	Bmp7	ACVR1_ACVR2B	0.071082764	p < 0.01	BMP7_ACVR1_ACVR2B	Bmp7 - (Acvr1+Acvr2b)	BMP	Secreted Signaling	KEGG: mmu04350; PMID:26893264	p2R -> MPall (NC_m)	7.77E-07	p2R -> MPall	VC_m
MPall	MPall	Bmp7	ACVR1_ACVR2B	0.063319913	p < 0.01	BMP7_ACVR1_ACVR2B	Bmp7 - (Acvr1+Acvr2b)	BMP	Secreted Signaling	KEGG: mmu04350; PMID:26893264	MPall -> MPall (HE_m)	1.38E-07	MPall -> MPall	HE_m
p2R	MPall	Bmp7	ACVR1_ACVR2B	0.073852673	p < 0.01	BMP7_ACVR1_ACVR2B	Bmp7 - (Acvr1+Acvr2b)	BMP	Secreted Signaling	KEGG: mmu04350; PMID:26893264	p2R -> MPall (HE_m)	1.32E-06	p2R -> MPall	HE_m
MPall	MPall	Bmp7	ACVR1_ACVR2B	0.063740244	p < 0.01	BMP7_ACVR1_ACVR2B	Bmp7 - (Acvr1+Acvr2b)	BMP	Secreted Signaling	KEGG: mmu04350; PMID:26893264	MPall -> MPall (NC_f)	1.54E-07	MPall -> MPall	VC_f
Dpallv	MPall	Bmp7	ACVR1_ACVR2B	0.06184236	p < 0.01	BMP7_ACVR1_ACVR2B	Bmp7 - (Acvr1+Acvr2b)	BMP	Secreted Signaling	KEGG: mmu04350; PMID:26893264	Dpallv -> MPall (NC_f)	9.49E-08	Dpallv -> MPall	VC_f
p2R	MPall	Bmp7	ACVR1_ACVR2B	0.075529807	p < 0.01	BMP7_ACVR1_ACVR2B	Bmp7 - (Acvr1+Acvr2b)	BMP	Secreted Signaling	KEGG: mmu04350; PMID:26893264	p2R -> MPall (NC_f)	1.78E-06	p2R -> MPall	VC_f
MPall	MPall	Bmp7	ACVR1_BMPR2	0.060948101	p < 0.01	BMP7_ACVR1_BMPR2	Bmp7 - (Acvr1+Bmpr2)	BMP	Secreted Signaling	KEGG: mmu04350; PMID:26893264	MPall -> MPall (NC_m)	7.49E-08	MPall -> MPall	VC_m
p2R	MPall	Bmp7	ACVR1_BMPR2	0.067746394	p < 0.01	BMP7_ACVR1_BMPR2	Bmp7 - (Acvr1+Bmpr2)	BMP	Secreted Signaling	KEGG: mmu04350; PMID:26893264	p2R -> MPall (NC_m)	3.89E-07	p2R -> MPall	VC_m
MPall	MPall	Bmp7	ACVR1_BMPR2	0.060657848	p < 0.01	BMP7_ACVR1_BMPR2	Bmp7 - (Acvr1+Bmpr2)	BMP	Secreted Signaling	KEGG: mmu04350; PMID:26893264	MPall -> MPall (HE_m)	6.92E-08	MPall -> MPall	HE_m
p2R	MPall	Bmp7	ACVR1_BMPR2	0.07025827	p < 0.01	BMP7_ACVR1_BMPR2	Bmp7 - (Acvr1+Bmpr2)	BMP	Secreted Signaling	KEGG: mmu04350; PMID:26893264	p2R -> MPall (HE_m)	6.59E-07	p2R -> MPall	HE_m
MPall	MPall	Bmp7	ACVR1_BMPR2	0.060630583	p < 0.01	BMP7_ACVR1_BMPR2	Bmp7 - (Acvr1+Bmpr2)	BMP	Secreted Signaling	KEGG: mmu04350; PMID:26893264	MPall -> MPall (NC_f)	6.87E-08	MPall -> MPall	VC_f
Dpallv	MPall	Bmp7	ACVR1_BMPR2	0.058910749	p < 0.01	BMP7_ACVR1_BMPR2	Bmp7 - (Acvr1+Bmpr2)	BMP	Secreted Signaling	KEGG: mmu04350; PMID:26893264	Dpallv -> MPall (NC_f)	4.25E-08	Dpallv -> MPall	VC_f
p2R	MPall	Bmp7	ACVR1_BMPR2	0.071206458	p < 0.01	BMP7_ACVR1_BMPR2	Bmp7 - (Acvr1+Bmpr2)	BMP	Secreted Signaling	KEGG: mmu04350; PMID:26893264	p2R -> MPall (NC_f)	7.96E-07	p2R -> MPall	VC_f
p2A	p2A	Cadm1	Cadm1	0.107501993	p < 0.01	CADM1_CADM1	Cadm1 - Cadm1	CADM	Cell-Cell Contact	PMID: 24503895	p2A -> p2A (NC_m)	9.12E-05	p2A -> p2A	VC_m
MPall	p2A	Cadm1	Cadm1	0.087758555	p < 0.01	CADM1_CADM1	Cadm1 - Cadm1	CADM	Cell-Cell Contact	PMID: 24503895	MPall -> p2A (NC_m)	1.13E-05	MPall -> p2A	VC_m
p2R	p2A	Cadm1	Cadm1	0.092116874	p < 0.01	CADM1_CADM1	Cadm1 - Cadm1	CADM	Cell-Cell Contact	PMID: 24503895	p2R -> p2A (NC_m)	1.93E-05	p2R -> p2A	VC_m
p2A	MPall	Cadm1	Cadm1	0.087758555	p < 0.01	CADM1_CADM1	Cadm1 - Cadm1	CADM	Cell-Cell Contact	PMID: 24503895	p2A -> MPall (NC_m)	1.13E-05	p2A -> MPall	VC_m
Dpallm	Dpallm	Cadm1	Cadm1	0.107690047	p < 0.01	CADM1_CADM1	Cadm1 - Cadm1	CADM	Cell-Cell Contact	PMID: 24503895	Dpallm -> Dpallm (NC_m)	9.27E-05	Dpallm -> Dpallm	VC_m
p2A	p2R	Cadm1	Cadm1	0.092116874	p < 0.01	CADM1_CADM1	Cadm1 - Cadm1	CADM	Cell-Cell Contact	PMID: 24503895	p2A -> p2R (NC_m)	1.93E-05	p2A -> p2R	VC_m
p2A	p2A	Cadm1	Cadm1	0.103773716	p < 0.01	CADM1_CADM1	Cadm1 - Cadm1	CADM	Cell-Cell Contact	PMID: 24503895	p2A -> p2A (HE_m)	6.53E-05	p2A -> p2A	HE_m
prethalamus	p2A	Cadm1	Cadm1	0.088757111	p < 0.01	CADM1_CADM1	Cadm1 - Cadm1	CADM	Cell-Cell Contact	PMID: 24503895	prethalamus -> p2A (HE_m)	1.28E-05	prethalamus -> p2A	HE_m
hypothalamus	hypothalamus	Cadm1	Cadm1	0.104411792	p < 0.01	CADM1_CADM1	Cadm1 - Cadm1	CADM	Cell-Cell Contact	PMID: 24503895	hypothalamus -> hypothalamus (HE_m)	6.93E-05	hypothalamus -> hypothalamus	HE_m
POA	hypothalamus	Cadm1	Cadm1	0.091722969	p < 0.01	CADM1_CADM1	Cadm1 - Cadm1	CADM	Cell-Cell Contact	PMID: 24503895	POA -> hypothalamus (HE_m)	1.84E-05	POA -> hypothalamus	HE_m
hypothalamus	POA	Cadm1	Cadm1	0.091722969	p < 0.01	CADM1_CADM1	Cadm1 - Cadm1	CADM	Cell-Cell Contact	PMID: 24503895	hypothalamus -> POA (HE_m)	1.84E-05	hypothalamus -> POA	HE_m
p2A	prethalamus	Cadm1	Cadm1	0.088757111	p < 0.01	CADM1_CADM1	Cadm1 - Cadm1	CADM	Cell-Cell Contact	PMID: 24503895	p2A -> prethalamus (HE_m)	1.28E-05	p2A -> prethalamus	HE_m
p2A	p2A	Cadm1	Cadm1	0.110510939	p < 0.01	CADM1_CADM1	Cadm1 - Cadm1	CADM	Cell-Cell Contact	PMID: 24503895	p2A -> p2A (NC_f)	0.000117523	p2A -> p2A	VC_f
MPall	p2A	Cadm1	Cadm1	0.091108342	p < 0.01	CADM1_CADM1	Cadm1 - Cadm1	CADM	Cell-Cell Contact	PMID: 24503895	MPall -> p2A (NC_f)	1.71E-05	MPall -> p2A	VC_f
p2R	p2A	Cadm1	Cadm1	0.09483494	p < 0.01	CADM1_CADM1	Cadm1 - Cadm1	CADM	Cell-Cell Contact	PMID: 24503895	p2R -> p2A (NC_f)	2.63E-05	p2R -> p2A	VC_f
p2A	MPall	Cadm1	Cadm1	0.091108342	p < 0.01	CADM1_CADM1	Cadm1 - Cadm1	CADM	Cell-Cell Contact	PMID: 24503895	p2A -> MPall (NC_f)	1.71E-05	p2A -> MPall	VC_f
Dpallm	Dpallm	Cadm1	Cadm1	0.111381299	p < 0.01	CADM1_CADM1	Cadm1 - Cadm1	CADM	Cell-Cell Contact	PMID: 24503895	Dpallm -> Dpallm (NC_f)	0.000126134	Dpallm -> Dpallm	VC_f
p2A	p2R	Cadm1	Cadm1	0.09483494	p < 0.01	CADM1_CADM1	Cadm1 - Cadm1	CADM	Cell-Cell Contact	PMID: 24503895	p2A -> p2R (NC_f)	2.63E-05	p2A -> p2R	VC_f
p2A	p2A	Cadm1	Cadm1	0.11441592	p < 0.01	CADM1_CADM1	Cadm1 - Cadm1	CADM	Cell-Cell Contact	PMID: 24503895	p2A -> p2A (HE_f)	0.000160047	p2A -> p2A	HE_f
p2R	p2A	Cadm1	Cadm1	0.09648378	p < 0.01	CADM1_CADM1	Cadm1 - Cadm1	CADM	Cell-Cell Contact	PMID: 24503895	p2R -> p2A (HE_f)	3.15E-05	p2R -> p2A	HE_f
hypothalamus	hypothalamus	Cadm1	Cadm1	0.104264017	p < 0.01	CADM1_CADM1	Cadm1 - Cadm1	CADM	Cell-Cell Contact	PMID: 24503895	hypothalamus -> hypothalamus (HE_f)	6.83E-05	hypothalamus -> hypothalamus	HE_f
Dpallm	Dpallm	Cadm1	Cadm1	0.111130658	p < 0.01	CADM1_CADM1	Cadm1 - Cadm1	CADM	Cell-Cell Contact	PMID: 24503895	Dpallm -> Dpallm (HE_f)	0.000123605	Dpallm -> Dpallm	HE_f
p2A	p2R	Cadm1	Cadm1	0.09648378	p < 0.01	CADM1_CADM1	Cadm1 - Cadm1	CADM	Cell-Cell Contact	PMID: 24503895	p2A -> p2R (HE_f)	3.15E-05	p2A -> p2R	HE_f
p2A	MPall	Cadm1	Nectin3	0.073457122	p < 0.01	CADM1_NECTIN3	Cadm1 - Nectin3	CADM	Cell-Cell Contact	uniprot	p2A -> MPall (NC_m)	1.22E-06	p2A -> MPall	VC_m
MPall	MPall	Cadm1	Nectin3	0.070400138	p < 0.01	CADM1_NECTIN3	Cadm1 - Nectin3	CADM	Cell-Cell Contact	uniprot	MPall -> MPall (NC_m)	6.78E-07	MPall -> MPall	VC_m
Dpallv	MPall	Cadm1	Nectin3	0.070094184	p < 0.01	CADM1_NECTIN3	Cadm1 - Nectin3	CADM	Cell-Cell Contact	uniprot	Dpallv -> MPall (NC_m)	6.37E-07	Dpallv -> MPall	VC_m
p2R	MPall	Cadm1	Nectin3	0.070455073	p < 0.01	CADM1_NECTIN3	Cadm1 - Nectin3	CADM	Cell-Cell Contact	uniprot	p2R -> MPall (NC_m)	6.85E-07	p2R -> MPall	VC_m
MPall	MPall	Cadm1	Nectin3	0.069511983	p < 0.01	CADM1_NECTIN3	Cadm1 - Nectin3	CADM	Cell-Cell Contact	uniprot	MPall -> MPall (HE_m)	5.65E-07	MPall -> MPall	HE_m
Dpallv	MPall	Cadm1	Nectin3	0.05872202	p < 0.01	CADM1_NECTIN3	Cadm1 - Nectin3	CADM	Cell-Cell Contact	uniprot	Dpallv -> MPall (HE_m)	4.02E-08	Dpallv -> MPall	HE_m
p2R	MPall	Cadm1	Nectin3	0.067763104	p < 0.01	CADM1_NECTIN3	Cadm1 - Nectin3	CADM	Cell-Cell Contact	uniprot	p2R -> MPall (HE_m)	3.90E-07	p2R -> MPall	HE_m
Dpallm	SCPall	Cadm1	Nectin3	0.071663325	p < 0.01	CADM1_NECTIN3	Cadm1 - Nectin3	CADM	Cell-Cell Contact	uniprot	Dpallm -> SCPall (HE_m)	8.71E-07	Dpallm -> SCPall	HE_m
prethalamus	SCPall	Cadm1	Nectin3	0.068008571	p < 0.01	CADM1_NECTIN3	Cadm1 - Nectin3	CADM	Cell-Cell Contact	uniprot	prethalamus -> SCPall (HE_m)	4.11E-07	prethalamus -> SCPall	HE_m
p2R	SCPall	Cadm1	Nectin3	0.063653542	p < 0.01	CADM1_NECTIN3	Cadm1 - Nectin3	CADM	Cell-Cell Contact	uniprot	p2R -> SCPall (HE_m)	1.50E-07	p2R -> SCPall	HE_m
SCPall	SCPall	Cadm1	Nectin3	0.069734246	p < 0.01	CADM1_NECTIN3	Cadm1 - Nectin3	CADM	Cell-Cell Contact	uniprot	SCPall -> SCPall (HE_m)	5.92E-07	SCPall -> SCPall	HE_m
MPall	MPall	Cadm1	Nectin3	0.064419368	p < 0.01	CADM1_NECTIN3	Cadm1 - Nectin3	CADM	Cell-Cell Contact	uniprot	MPall -> MPall (HE_f)	1.81E-07	MPall -> MPall	HE_f
Dpallv	MPall	Cadm1	Nectin3	0.063142944	p < 0.01	CADM1_NECTIN3	Cadm1 - Nectin3	CADM	Cell-Cell Contact	uniprot	Dpallv -> MPall (HE_f)	1.32E-07	Dpallv -> MPall	HE_f
p2R	MPall	Cadm1	Nectin3	0.065747624	p < 0.01	CADM1_NECTIN3	Cadm1 - Nectin3	CADM	Cell-Cell Contact	uniprot	p2R -> MPall (HE_f)	2.48E-07	p2R -> MPall	HE_f
p2A	p2A	Cadm3	Cadm3	0.105768551	p < 0.01	CADM3_CADM3	Cadm3 - Cadm3	CADM	Cell-Cell Contact	KEGG: mmu04514	p2A -> p2A (NC_m)	7.83E-05	p2A -> p2A	VC_m
MPall	p2A	Cadm3	Cadm3	0.088673603	p < 0.01	CADM3_CADM3	Cadm3 - Cadm3	CADM	Cell-Cell Contact	KEGG: mmu04514	MPall -> p2A (NC_m)	1.27E-05	MPall -> p2A	VC_m
p2R	p2A	Cadm3	Cadm3	0.089920953	0.01 < p < 0.05	CADM3_CADM3	Cadm3 - Cadm3	CADM	Cell-Cell Contact	KEGG: mmu04514	p2R -> p2A (NC_m)	1.48E-05	p2R -> p2A	VC_m
p2A	MPall	Cadm3	Cadm3	0.088673603	p < 0.01	CADM3_CADM3	Cadm3 - Cadm3	CADM	Cell-Cell Contact	KEGG: mmu04514	p2A -> MPall (NC_m)	1.27E-05	p2A -> MPall	VC_m
Dpallm	TelA	Cadm3	Cadm3	0.08807888	p < 0.01	CADM3_CADM3	Cadm3 - Cadm3	CADM	Cell-Cell Contact	KEGG: mmu04514	Dpallm -> TelA (NC_m)	1.17E-05	Dpallm -> TelA	VC_m
TelA	Dpallm	Cadm3	Cadm3	0.08807888	p < 0.01	CADM3_CADM3	Cadm3 - Cadm3	CADM	Cell-Cell Contact	KEGG: mmu04514	TelA -> Dpallm (NC_m)	1.17E-05	TelA -> Dpallm	VC_m
Dpallm	Dpallm	Cadm3	Cadm3	0.109835247	p < 0.01	CADM3_CADM3	Cadm3 - Cadm3	CADM	Cell-Cell Contact	KEGG: mmu04514	Dpallm -> Dpallm (NC_m)	0.000111159	Dpallm -> Dpallm	VC_m
p2A	p2R	Cadm3	Cadm3	0.089920953	0.01 < p < 0.05	CADM3_CADM3	Cadm3 - Cadm3	CADM	Cell-Cell Contact	KEGG: mmu04514	p2A -> p2R (NC_m)	1.48E-05	p2A -> p2R	VC_m
p2A	p2A	Cadm3	Cadm3	0.098701875	p < 0.01	CADM3_CADM3	Cadm3 - Cadm3	CADM	Cell-Cell Contact	KEGG: mmu04514	p2A -> p2A (HE_m)	3.98E-05	p2A -> p2A	HE_m
hypothalamus	hypothalamus	Cadm3	Cadm3	0.10122935	0.01 < p < 0.05	CADM3_CADM3	Cadm3 - Cadm3	CADM	Cell-Cell Contact	KEGG: mmu04514	hypothalamus -> hypothalamus (HE_m)	5.13E-05	hypothalamus -> hypothalamus	HE_m
POA	hypothalamus	Cadm3	Cadm3	0.092636115	p < 0.01	CADM3_CADM3	Cadm3 - Cadm3	CADM	Cell-Cell Contact	KEGG: mmu04514	POA -> hypothalamus (HE_m)	2.05E-05	POA -> hypothalamus	HE_m
hypothalamus	POA	Cadm3	Cadm3	0.092636115	p < 0.01	CADM3_CADM3	Cadm3 - Cadm3	CADM	Cell-Cell Contact	KEGG: mmu04514	hypothalamus -> POA (HE_m)	2.05E-05	hypothalamus -> POA	HE_m
POA	POA	Cadm3	Cadm3	0.099763994	p < 0.01	CADM3_CADM3	Cadm3 - Cadm3	CADM	Cell-Cell Contact	KEGG: mmu04514	POA -> POA (HE_m)	4.43E-05	POA -> POA	HE_m
Dpallm	Dpallm	Cadm3	Cadm3	0.113757899	p < 0.01	CADM3_CADM3	Cadm3 - Cadm3	CADM	Cell-Cell Contact	KEGG: mmu04514	Dpallm -> Dpallm (HE_m)	0.000152157	Dpallm -> Dpallm	HE_m
SCPall	Dpallm	Cadm3	Cadm3	0.090324121	p < 0.01	CADM3_CADM3	Cadm3 - Cadm3	CADM	Cell-Cell Contact	KEGG: mmu04514	SCPall -> Dpallm (HE_m)	1.56E-05	SCPall -> Dpallm	HE_m
Dpallm	SCPall	Cadm3	Cadm3	0.090324121	p < 0.01	CADM3_CADM3	Cadm3 - Cadm3	CADM	Cell-Cell Contact	KEGG: mmu04514	Dpallm -> SCPall (HE_m)	1.56E-05	Dpallm -> SCPall	HE_m
p2A	p2A	Cadm3	Cadm3	0.111046542	p < 0.01	CADM3_CADM3	Cadm3 - Cadm3	CADM	Cell-Cell Contact	KEGG: mmu04514	p2A -> p2A (NC_f)	0.000122766	p2A -> p2A	VC_f
POA	hypothalamus	Cadm3	Cadm3	0.092417961	0.01 < p < 0.05	CADM3_CADM3	Cadm3 - Cadm3	CADM	Cell-Cell Contact	KEGG: mmu04514	POA -> hypothalamus (NC_f)	2.00E-05	POA -> hypothalamus	VC_f
hypothalamus	POA	Cadm3	Cadm3	0.092417961	0.01 < p < 0.05	CADM3_CADM3	Cadm3 - Cadm3	CADM	Cell-Cell Contact	KEGG: mmu04514	hypothalamus -> POA (NC_f)	2.00E-05	hypothalamus -> POA	VC_f
POA	POA	Cadm3	Cadm3	0.101071087	p < 0.01	CADM3_CADM3	Cadm3 - Cadm3	CADM	Cell-Cell Contact	KEGG: mmu04514	POA -> POA (NC_f)	5.05E-05	POA -> POA	VC_f
Dpallm	Dpallm	Cadm3	Cadm3	0.111157285	p < 0.01	CADM3_CADM3	Cadm3 - Cadm3	CADM	Cell-Cell Contact	KEGG: mmu04514	Dpallm -> Dpallm (NC_f)	0.000123872	Dpallm -> Dpallm	VC_f
p2A	p2A	Cadm3	Cadm3	0.10893611	p < 0.01	CADM3_CADM3	Cadm3 - Cadm3	CADM	Cell-Cell Contact	KEGG: mmu04514	p2A -> p2A (HE_f)	0.000103112	p2A -> p2A	HE_f
prethalamus	p2A	Cadm3	Cadm3	0.095939988	0.01 < p < 0.05	CADM3_CADM3	Cadm3 - Cadm3	CADM	Cell-Cell Contact	KEGG: mmu04514	prethalamus -> p2A (HE_f)	2.97E-05	prethalamus -> p2A	HE_f
POA	hypothalamus	Cadm3	Cadm3	0.0952036	0.01 < p < 0.05	CADM3_CADM3	Cadm3 - Cadm3	CADM	Cell-Cell Contact	KEGG: mmu04514	POA -> hypothalamus (HE_f)	2.74E-05	POA -> hypothalamus	HE_f
hypothalamus	POA	Cadm3	Cadm3	0.0952036	0.01 < p < 0.05	CADM3_CADM3	Cadm3 - Cadm3	CADM	Cell-Cell Contact	KEGG: mmu04514	hypothalamus -> POA (HE_f)	2.74E-05	hypothalamus -> POA	HE_f
POA	POA	Cadm3	Cadm3	0.104478582	p < 0.01	CADM3_CADM3	Cadm3 - Cadm3	CADM	Cell-Cell Contact	KEGG: mmu04514	POA -> POA (HE_f)	6.97E-05	POA -> POA	HE_f
TelA	POA	Cadm3	Cadm3	0.092497558	p < 0.01	CADM3_CADM3	Cadm3 - Cadm3	CADM	Cell-Cell Contact	KEGG: mmu04514	TelA -> POA (HE_f)	2.02E-05	TelA -> POA	HE_f
POA	TelA	Cadm3	Cadm3	0.092497558	p < 0.01	CADM3_CADM3	Cadm3 - Cadm3	CADM	Cell-Cell Contact	KEGG: mmu04514	POA -> TelA (HE_f)	2.02E-05	POA -> TelA	HE_f
p2A	prethalamus	Cadm3	Cadm3	0.095939988	0.01 < p < 0.05	CADM3_CADM3	Cadm3 - Cadm3	CADM	Cell-Cell Contact	KEGG: mmu04514	p2A -> prethalamus (HE_f)	2.97E-05	p2A -> prethalamus	HE_f
p2A	p2A	Cadm3	Cadm1	0.10662869	p < 0.01	CADM3_CADM1	Cadm3 - Cadm1	CADM	Cell-Cell Contact	PMID: 33397712;	p2A -> p2A (NC_m)	8.45E-05	p2A -> p2A	VC_m
MPall	p2A	Cadm3	Cadm1	0.089280622	p < 0.01	CADM3_CADM1	Cadm3 - Cadm1	CADM	Cell-Cell Contact	PMID: 33397712;	MPall -> p2A (NC_m)	1.37E-05	MPall -> p2A	VC_m
p2A	MPall	Cadm3	Cadm1	0.087171156	p < 0.01	CADM3_CADM1	Cadm3 - Cadm1	CADM	Cell-Cell Contact	PMID: 33397712;	p2A -> MPall (NC_m)	1.04E-05	p2A -> MPall	VC_m
TelA	Dpallm	Cadm3	Cadm1	0.087380551	p < 0.01	CADM3_CADM1	Cadm3 - Cadm1	CADM	Cell-Cell Contact	PMID: 33397712;	TelA -> Dpallm (NC_m)	1.07E-05	TelA -> Dpallm	VC_m
Dpallm	Dpallm	Cadm3	Cadm1	0.108752409	p < 0.01	CADM3_CADM1	Cadm3 - Cadm1	CADM	Cell-Cell Contact	PMID: 33397712;	Dpallm -> Dpallm (NC_m)	0.000101526	Dpallm -> Dpallm	VC_m
p2A	p2R	Cadm3	Cadm1	0.09147009	p < 0.01	CADM3_CADM1	Cadm3 - Cadm1	CADM	Cell-Cell Contact	PMID: 33397712;	p2A -> p2R (NC_m)	1.79E-05	p2A -> p2R	VC_m
p2A	p2A	Cadm3	Cadm1	0.101178514	p < 0.01	CADM3_CADM1	Cadm3 - Cadm1	CADM	Cell-Cell Contact	PMID: 33397712;	p2A -> p2A (HE_m)	5.10E-05	p2A -> p2A	HE_m
prethalamus	p2A	Cadm3	Cadm1	0.090011178	p < 0.01	CADM3_CADM1	Cadm3 - Cadm1	CADM	Cell-Cell Contact	PMID: 33397712;	prethalamus -> p2A (HE_m)	1.50E-05	prethalamus -> p2A	HE_m
hypothalamus	hypothalamus	Cadm3	Cadm1	0.10279681	p < 0.01	CADM3_CADM1	Cadm3 - Cadm1	CADM	Cell-Cell Contact	PMID: 33397712;	hypothalamus -> hypothalamus (HE_m)	5.96E-05	hypothalamus -> hypothalamus	HE_m
POA	hypothalamus	Cadm3	Cadm1	0.093946909	p < 0.01	CADM3_CADM1	Cadm3 - Cadm1	CADM	Cell-Cell Contact	PMID: 33397712;	POA -> hypothalamus (HE_m)	2.38E-05	POA -> hypothalamus	HE_m
POA	POA	Cadm3	Cadm1	0.097257777	0.01 < p < 0.05	CADM3_CADM1	Cadm3 - Cadm1	CADM	Cell-Cell Contact	PMID: 33397712;	POA -> POA (HE_m)	3.42E-05	POA -> POA	HE_m
Dpallm	Dpallm	Cadm3	Cadm1	0.108553858	p < 0.01	CADM3_CADM1	Cadm3 - Cadm1	CADM	Cell-Cell Contact	PMID: 33397712;	Dpallm -> Dpallm (HE_m)	9.98E-05	Dpallm -> Dpallm	HE_m
p2A	p2A	Cadm3	Cadm1	0.110778127	p < 0.01	CADM3_CADM1	Cadm3 - Cadm1	CADM	Cell-Cell Contact	PMID: 33397712;	p2A -> p2A (NC_f)	0.000120116	p2A -> p2A	VC_f
p2A	MPall	Cadm3	Cadm1	0.091290277	p < 0.01	CADM3_CADM1	Cadm3 - Cadm1	CADM	Cell-Cell Contact	PMID: 33397712;	p2A -> MPall (NC_f)	1.75E-05	p2A -> MPall	VC_f
POA	hypothalamus	Cadm3	Cadm1	0.092508723	p < 0.01	CADM3_CADM1	Cadm3 - Cadm1	CADM	Cell-Cell Contact	PMID: 33397712;	POA -> hypothalamus (NC_f)	2.02E-05	POA -> hypothalamus	VC_f
POA	POA	Cadm3	Cadm1	0.099678773	p < 0.01	CADM3_CADM1	Cadm3 - Cadm1	CADM	Cell-Cell Contact	PMID: 33397712;	POA -> POA (NC_f)	4.40E-05	POA -> POA	VC_f
Dpallm	Dpallm	Cadm3	Cadm1	0.111269183	p < 0.01	CADM3_CADM1	Cadm3 - Cadm1	CADM	Cell-Cell Contact	PMID: 33397712;	Dpallm -> Dpallm (NC_f)	0.000124998	Dpallm -> Dpallm	VC_f
p2A	p2R	Cadm3	Cadm1	0.095032481	p < 0.01	CADM3_CADM1	Cadm3 - Cadm1	CADM	Cell-Cell Contact	PMID: 33397712;	p2A -> p2R (NC_f)	2.69E-05	p2A -> p2R	VC_f
p2A	p2A	Cadm3	Cadm1	0.111614295	p < 0.01	CADM3_CADM1	Cadm3 - Cadm1	CADM	Cell-Cell Contact	PMID: 33397712;	p2A -> p2A (HE_f)	0.00012852	p2A -> p2A	HE_f
prethalamus	p2A	Cadm3	Cadm1	0.098025888	p < 0.01	CADM3_CADM1	Cadm3 - Cadm1	CADM	Cell-Cell Contact	PMID: 33397712;	prethalamus -> p2A (HE_f)	3.71E-05	prethalamus -> p2A	HE_f
p2R	p2A	Cadm3	Cadm1	0.096145866	p < 0.01	CADM3_CADM1	Cadm3 - Cadm1	CADM	Cell-Cell Contact	PMID: 33397712;	p2R -> p2A (HE_f)	3.04E-05	p2R -> p2A	HE_f
POA	hypothalamus	Cadm3	Cadm1	0.096700223	p < 0.01	CADM3_CADM1	Cadm3 - Cadm1	CADM	Cell-Cell Contact	PMID: 33397712;	POA -> hypothalamus (HE_f)	3.23E-05	POA -> hypothalamus	HE_f
Dpallm	Dpallm	Cadm3	Cadm1	0.110897726	p < 0.01	CADM3_CADM1	Cadm3 - Cadm1	CADM	Cell-Cell Contact	PMID: 33397712;	Dpallm -> Dpallm (HE_f)	0.000121291	Dpallm -> Dpallm	HE_f
p2A	p2A	Cadm3	Cadm4	0.116229007	p < 0.01	CADM3_CADM4	Cadm3 - Cadm4	CADM	Cell-Cell Contact	PMID: 33397712;	p2A -> p2A (NC_m)	0.000183425	p2A -> p2A	VC_m
p2A	MPall	Cadm3	Cadm4	0.102040163	p < 0.01	CADM3_CADM4	Cadm3 - Cadm4	CADM	Cell-Cell Contact	PMID: 33397712;	p2A -> MPall (NC_m)	5.54E-05	p2A -> MPall	VC_m
Dpallm	TelA	Cadm3	Cadm4	0.100182938	p < 0.01	CADM3_CADM4	Cadm3 - Cadm4	CADM	Cell-Cell Contact	PMID: 33397712;	Dpallm -> TelA (NC_m)	4.62E-05	Dpallm -> TelA	VC_m
TelA	Dpallm	Cadm3	Cadm4	0.099900974	p < 0.01	CADM3_CADM4	Cadm3 - Cadm4	CADM	Cell-Cell Contact	PMID: 33397712;	TelA -> Dpallm (NC_m)	4.50E-05	TelA -> Dpallm	VC_m
Dpallm	Dpallm	Cadm3	Cadm4	0.128805248	p < 0.01	CADM3_CADM4	Cadm3 - Cadm4	CADM	Cell-Cell Contact	PMID: 33397712;	Dpallm -> Dpallm (NC_m)	0.000424899	Dpallm -> Dpallm	VC_m
p2A	prethalamus	Cadm3	Cadm4	0.109460764	p < 0.01	CADM3_CADM4	Cadm3 - Cadm4	CADM	Cell-Cell Contact	PMID: 33397712;	p2A -> prethalamus (NC_m)	0.00010775	p2A -> prethalamus	VC_m
Dpallm	Dpallv	Cadm3	Cadm4	0.116328758	p < 0.01	CADM3_CADM4	Cadm3 - Cadm4	CADM	Cell-Cell Contact	PMID: 33397712;	Dpallm -> Dpallv (NC_m)	0.000184783	Dpallm -> Dpallv	VC_m
p2A	p2R	Cadm3	Cadm4	0.104975906	p < 0.01	CADM3_CADM4	Cadm3 - Cadm4	CADM	Cell-Cell Contact	PMID: 33397712;	p2A -> p2R (NC_m)	7.29E-05	p2A -> p2R	VC_m
Dpallm	SCPall	Cadm3	Cadm4	0.099175001	0.01 < p < 0.05	CADM3_CADM4	Cadm3 - Cadm4	CADM	Cell-Cell Contact	PMID: 33397712;	Dpallm -> SCPall (NC_m)	4.18E-05	Dpallm -> SCPall	VC_m
p2A	p2A	Cadm3	Cadm4	0.10880986	p < 0.01	CADM3_CADM4	Cadm3 - Cadm4	CADM	Cell-Cell Contact	PMID: 33397712;	p2A -> p2A (HE_m)	0.00010202	p2A -> p2A	HE_m
POA	POA	Cadm3	Cadm4	0.11400638	0.01 < p < 0.05	CADM3_CADM4	Cadm3 - Cadm4	CADM	Cell-Cell Contact	PMID: 33397712;	POA -> POA (HE_m)	0.0001551	POA -> POA	HE_m
Dpallm	TelA	Cadm3	Cadm4	0.096054242	p < 0.01	CADM3_CADM4	Cadm3 - Cadm4	CADM	Cell-Cell Contact	PMID: 33397712;	Dpallm -> TelA (HE_m)	3.01E-05	Dpallm -> TelA	HE_m
Dpallm	Dpallm	Cadm3	Cadm4	0.132890585	p < 0.01	CADM3_CADM4	Cadm3 - Cadm4	CADM	Cell-Cell Contact	PMID: 33397712;	Dpallm -> Dpallm (HE_m)	0.000539435	Dpallm -> Dpallm	HE_m
p2A	prethalamus	Cadm3	Cadm4	0.105915378	p < 0.01	CADM3_CADM4	Cadm3 - Cadm4	CADM	Cell-Cell Contact	PMID: 33397712;	p2A -> prethalamus (HE_m)	7.94E-05	p2A -> prethalamus	HE_m
hypothalamus	prethalamus	Cadm3	Cadm4	0.104813056	p < 0.01	CADM3_CADM4	Cadm3 - Cadm4	CADM	Cell-Cell Contact	PMID: 33397712;	hypothalamus -> prethalamus (HE_m)	7.19E-05	hypothalamus -> prethalamus	HE_m
POA	prethalamus	Cadm3	Cadm4	0.105336655	p < 0.01	CADM3_CADM4	Cadm3 - Cadm4	CADM	Cell-Cell Contact	PMID: 33397712;	POA -> prethalamus (HE_m)	7.53E-05	POA -> prethalamus	HE_m
Dpallm	Dpallv	Cadm3	Cadm4	0.11839908	p < 0.01	CADM3_CADM4	Cadm3 - Cadm4	CADM	Cell-Cell Contact	PMID: 33397712;	Dpallm -> Dpallv (HE_m)	0.000214755	Dpallm -> Dpallv	HE_m
p2A	p2R	Cadm3	Cadm4	0.100410191	0.01 < p < 0.05	CADM3_CADM4	Cadm3 - Cadm4	CADM	Cell-Cell Contact	PMID: 33397712;	p2A -> p2R (HE_m)	4.73E-05	p2A -> p2R	HE_m
Dpallm	SCPall	Cadm3	Cadm4	0.103510448	p < 0.01	CADM3_CADM4	Cadm3 - Cadm4	CADM	Cell-Cell Contact	PMID: 33397712;	Dpallm -> SCPall (HE_m)	6.37E-05	Dpallm -> SCPall	HE_m
p2A	p2A	Cadm3	Cadm4	0.124310894	p < 0.01	CADM3_CADM4	Cadm3 - Cadm4	CADM	Cell-Cell Contact	PMID: 33397712;	p2A -> p2A (NC_f)	0.000320911	p2A -> p2A	VC_f
p2A	MPall	Cadm3	Cadm4	0.103695319	p < 0.01	CADM3_CADM4	Cadm3 - Cadm4	CADM	Cell-Cell Contact	PMID: 33397712;	p2A -> MPall (NC_f)	6.48E-05	p2A -> MPall	VC_f
POA	TelA	Cadm3	Cadm4	0.105587953	p < 0.01	CADM3_CADM4	Cadm3 - Cadm4	CADM	Cell-Cell Contact	PMID: 33397712;	POA -> TelA (NC_f)	7.71E-05	POA -> TelA	VC_f
Dpallm	Dpallm	Cadm3	Cadm4	0.132378597	p < 0.01	CADM3_CADM4	Cadm3 - Cadm4	CADM	Cell-Cell Contact	PMID: 33397712;	Dpallm -> Dpallm (NC_f)	0.000523962	Dpallm -> Dpallm	VC_f
p2A	prethalamus	Cadm3	Cadm4	0.112250218	p < 0.01	CADM3_CADM4	Cadm3 - Cadm4	CADM	Cell-Cell Contact	PMID: 33397712;	p2A -> prethalamus (NC_f)	0.000135212	p2A -> prethalamus	VC_f
POA	prethalamus	Cadm3	Cadm4	0.103265406	p < 0.01	CADM3_CADM4	Cadm3 - Cadm4	CADM	Cell-Cell Contact	PMID: 33397712;	POA -> prethalamus (NC_f)	6.23E-05	POA -> prethalamus	VC_f
Dpallm	Dpallv	Cadm3	Cadm4	0.118493512	p < 0.01	CADM3_CADM4	Cadm3 - Cadm4	CADM	Cell-Cell Contact	PMID: 33397712;	Dpallm -> Dpallv (NC_f)	0.000216206	Dpallm -> Dpallv	VC_f
p2A	p2R	Cadm3	Cadm4	0.109288041	p < 0.01	CADM3_CADM4	Cadm3 - Cadm4	CADM	Cell-Cell Contact	PMID: 33397712;	p2A -> p2R (NC_f)	0.000106206	p2A -> p2R	VC_f
p2A	p2A	Cadm3	Cadm4	0.122221446	p < 0.01	CADM3_CADM4	Cadm3 - Cadm4	CADM	Cell-Cell Contact	PMID: 33397712;	p2A -> p2A (HE_f)	0.000279678	p2A -> p2A	HE_f
POA	hypothalamus	Cadm3	Cadm4	0.108931856	p < 0.01	CADM3_CADM4	Cadm3 - Cadm4	CADM	Cell-Cell Contact	PMID: 33397712;	POA -> hypothalamus (HE_f)	0.000103075	POA -> hypothalamus	HE_f
POA	POA	Cadm3	Cadm4	0.117531294	p < 0.01	CADM3_CADM4	Cadm3 - Cadm4	CADM	Cell-Cell Contact	PMID: 33397712;	POA -> POA (HE_f)	0.000201772	POA -> POA	HE_f
POA	TelA	Cadm3	Cadm4	0.104448689	p < 0.01	CADM3_CADM4	Cadm3 - Cadm4	CADM	Cell-Cell Contact	PMID: 33397712;	POA -> TelA (HE_f)	6.95E-05	POA -> TelA	HE_f
Dpallm	Dpallm	Cadm3	Cadm4	0.130952935	p < 0.01	CADM3_CADM4	Cadm3 - Cadm4	CADM	Cell-Cell Contact	PMID: 33397712;	Dpallm -> Dpallm (HE_f)	0.000482596	Dpallm -> Dpallm	HE_f
p2A	prethalamus	Cadm3	Cadm4	0.113363273	p < 0.01	CADM3_CADM4	Cadm3 - Cadm4	CADM	Cell-Cell Contact	PMID: 33397712;	p2A -> prethalamus (HE_f)	0.000147571	p2A -> prethalamus	HE_f
POA	prethalamus	Cadm3	Cadm4	0.109988689	p < 0.01	CADM3_CADM4	Cadm3 - Cadm4	CADM	Cell-Cell Contact	PMID: 33397712;	POA -> prethalamus (HE_f)	0.00011258	POA -> prethalamus	HE_f
p2A	p2R	Cadm3	Cadm4	0.109964726	p < 0.01	CADM3_CADM4	Cadm3 - Cadm4	CADM	Cell-Cell Contact	PMID: 33397712;	p2A -> p2R (HE_f)	0.000112357	p2A -> p2R	HE_f
p2A	p2A	Cadm3	Epb41l1	0.10760632	p < 0.01	CADM3_EPB41L1	Cadm3 - Epb41l1	CADM	Cell-Cell Contact	uniprot	p2A -> p2A (NC_m)	9.21E-05	p2A -> p2A	VC_m
MPall	p2A	Cadm3	Epb41l1	0.089968989	p < 0.01	CADM3_EPB41L1	Cadm3 - Epb41l1	CADM	Cell-Cell Contact	uniprot	MPall -> p2A (NC_m)	1.49E-05	MPall -> p2A	VC_m
p2A	MPall	Cadm3	Epb41l1	0.08968705	p < 0.01	CADM3_EPB41L1	Cadm3 - Epb41l1	CADM	Cell-Cell Contact	uniprot	p2A -> MPall (NC_m)	1.44E-05	p2A -> MPall	VC_m
TelA	POA	Cadm3	Epb41l1	0.090620456	0.01 < p < 0.05	CADM3_EPB41L1	Cadm3 - Epb41l1	CADM	Cell-Cell Contact	uniprot	TelA -> POA (NC_m)	1.61E-05	TelA -> POA	VC_m
POA	TelA	Cadm3	Epb41l1	0.090690028	0.01 < p < 0.05	CADM3_EPB41L1	Cadm3 - Epb41l1	CADM	Cell-Cell Contact	uniprot	POA -> TelA (NC_m)	1.63E-05	POA -> TelA	VC_m
TelA	TelA	Cadm3	Epb41l1	0.090972596	0.01 < p < 0.05	CADM3_EPB41L1	Cadm3 - Epb41l1	CADM	Cell-Cell Contact	uniprot	TelA -> TelA (NC_m)	1.68E-05	TelA -> TelA	VC_m
Dpallm	TelA	Cadm3	Epb41l1	0.090034594	p < 0.01	CADM3_EPB41L1	Cadm3 - Epb41l1	CADM	Cell-Cell Contact	uniprot	Dpallm -> TelA (NC_m)	1.50E-05	Dpallm -> TelA	VC_m
Dpallm	Dpallm	Cadm3	Epb41l1	0.108785019	p < 0.01	CADM3_EPB41L1	Cadm3 - Epb41l1	CADM	Cell-Cell Contact	uniprot	Dpallm -> Dpallm (NC_m)	0.000101806	Dpallm -> Dpallm	VC_m
p2A	prethalamus	Cadm3	Epb41l1	0.093056268	0.01 < p < 0.05	CADM3_EPB41L1	Cadm3 - Epb41l1	CADM	Cell-Cell Contact	uniprot	p2A -> prethalamus (NC_m)	2.15E-05	p2A -> prethalamus	VC_m
p2A	p2A	Cadm3	Epb41l1	0.101738495	p < 0.01	CADM3_EPB41L1	Cadm3 - Epb41l1	CADM	Cell-Cell Contact	uniprot	p2A -> p2A (HE_m)	5.39E-05	p2A -> p2A	HE_m
hypothalamus	hypothalamus	Cadm3	Epb41l1	0.103110298	0.01 < p < 0.05	CADM3_EPB41L1	Cadm3 - Epb41l1	CADM	Cell-Cell Contact	uniprot	hypothalamus -> hypothalamus (HE_m)	6.14E-05	hypothalamus -> hypothalamus	HE_m
POA	hypothalamus	Cadm3	Epb41l1	0.094208648	p < 0.01	CADM3_EPB41L1	Cadm3 - Epb41l1	CADM	Cell-Cell Contact	uniprot	POA -> hypothalamus (HE_m)	2.46E-05	POA -> hypothalamus	HE_m
hypothalamus	POA	Cadm3	Epb41l1	0.095214772	p < 0.01	CADM3_EPB41L1	Cadm3 - Epb41l1	CADM	Cell-Cell Contact	uniprot	hypothalamus -> POA (HE_m)	2.75E-05	hypothalamus -> POA	HE_m
POA	POA	Cadm3	Epb41l1	0.102760864	p < 0.01	CADM3_EPB41L1	Cadm3 - Epb41l1	CADM	Cell-Cell Contact	uniprot	POA -> POA (HE_m)	5.94E-05	POA -> POA	HE_m
Dpallm	Dpallm	Cadm3	Epb41l1	0.111640796	p < 0.01	CADM3_EPB41L1	Cadm3 - Epb41l1	CADM	Cell-Cell Contact	uniprot	Dpallm -> Dpallm (HE_m)	0.000128794	Dpallm -> Dpallm	HE_m
p2A	prethalamus	Cadm3	Epb41l1	0.092895759	p < 0.01	CADM3_EPB41L1	Cadm3 - Epb41l1	CADM	Cell-Cell Contact	uniprot	p2A -> prethalamus (HE_m)	2.11E-05	p2A -> prethalamus	HE_m
hypothalamus	prethalamus	Cadm3	Epb41l1	0.092000525	0.01 < p < 0.05	CADM3_EPB41L1	Cadm3 - Epb41l1	CADM	Cell-Cell Contact	uniprot	hypothalamus -> prethalamus (HE_m)	1.90E-05	hypothalamus -> prethalamus	HE_m
POA	prethalamus	Cadm3	Epb41l1	0.092405794	p < 0.01	CADM3_EPB41L1	Cadm3 - Epb41l1	CADM	Cell-Cell Contact	uniprot	POA -> prethalamus (HE_m)	2.00E-05	POA -> prethalamus	HE_m
Dpallm	SCPall	Cadm3	Epb41l1	0.093272111	p < 0.01	CADM3_EPB41L1	Cadm3 - Epb41l1	CADM	Cell-Cell Contact	uniprot	Dpallm -> SCPall (HE_m)	2.21E-05	Dpallm -> SCPall	HE_m
p2A	p2A	Cadm3	Epb41l1	0.11116245	p < 0.01	CADM3_EPB41L1	Cadm3 - Epb41l1	CADM	Cell-Cell Contact	uniprot	p2A -> p2A (NC_f)	0.000123924	p2A -> p2A	VC_f
POA	hypothalamus	Cadm3	Epb41l1	0.094040427	0.01 < p < 0.05	CADM3_EPB41L1	Cadm3 - Epb41l1	CADM	Cell-Cell Contact	uniprot	POA -> hypothalamus (NC_f)	2.41E-05	POA -> hypothalamus	VC_f
POA	POA	Cadm3	Epb41l1	0.102196327	p < 0.01	CADM3_EPB41L1	Cadm3 - Epb41l1	CADM	Cell-Cell Contact	uniprot	POA -> POA (NC_f)	5.63E-05	POA -> POA	VC_f
POA	TelA	Cadm3	Epb41l1	0.093480868	p < 0.01	CADM3_EPB41L1	Cadm3 - Epb41l1	CADM	Cell-Cell Contact	uniprot	POA -> TelA (NC_f)	2.26E-05	POA -> TelA	VC_f
Dpallm	Dpallm	Cadm3	Epb41l1	0.111414868	p < 0.01	CADM3_EPB41L1	Cadm3 - Epb41l1	CADM	Cell-Cell Contact	uniprot	Dpallm -> Dpallm (NC_f)	0.000126475	Dpallm -> Dpallm	VC_f
p2A	prethalamus	Cadm3	Epb41l1	0.097524692	p < 0.01	CADM3_EPB41L1	Cadm3 - Epb41l1	CADM	Cell-Cell Contact	uniprot	p2A -> prethalamus (NC_f)	3.52E-05	p2A -> prethalamus	VC_f
p2A	p2A	Cadm3	Epb41l1	0.109307923	p < 0.01	CADM3_EPB41L1	Cadm3 - Epb41l1	CADM	Cell-Cell Contact	uniprot	p2A -> p2A (HE_f)	0.000106383	p2A -> p2A	HE_f
POA	hypothalamus	Cadm3	Epb41l1	0.096002642	p < 0.01	CADM3_EPB41L1	Cadm3 - Epb41l1	CADM	Cell-Cell Contact	uniprot	POA -> hypothalamus (HE_f)	2.99E-05	POA -> hypothalamus	HE_f
POA	POA	Cadm3	Epb41l1	0.104008064	p < 0.01	CADM3_EPB41L1	Cadm3 - Epb41l1	CADM	Cell-Cell Contact	uniprot	POA -> POA (HE_f)	6.67E-05	POA -> POA	HE_f
TelA	POA	Cadm3	Epb41l1	0.092128063	p < 0.01	CADM3_EPB41L1	Cadm3 - Epb41l1	CADM	Cell-Cell Contact	uniprot	TelA -> POA (HE_f)	1.93E-05	TelA -> POA	HE_f
POA	TelA	Cadm3	Epb41l1	0.093354364	p < 0.01	CADM3_EPB41L1	Cadm3 - Epb41l1	CADM	Cell-Cell Contact	uniprot	POA -> TelA (HE_f)	2.23E-05	POA -> TelA	HE_f
TelA	TelA	Cadm3	Epb41l1	0.090407792	0.01 < p < 0.05	CADM3_EPB41L1	Cadm3 - Epb41l1	CADM	Cell-Cell Contact	uniprot	TelA -> TelA (HE_f)	1.57E-05	TelA -> TelA	HE_f
p2A	prethalamus	Cadm3	Epb41l1	0.096379724	0.01 < p < 0.05	CADM3_EPB41L1	Cadm3 - Epb41l1	CADM	Cell-Cell Contact	uniprot	p2A -> prethalamus (HE_f)	3.12E-05	p2A -> prethalamus	HE_f
Dpallm	SCPall	Cadm3	Epb41l1	0.090884458	0.01 < p < 0.05	CADM3_EPB41L1	Cadm3 - Epb41l1	CADM	Cell-Cell Contact	uniprot	Dpallm -> SCPall (HE_f)	1.67E-05	Dpallm -> SCPall	HE_f
p2A	MPall	Cadm3	Nectin3	0.073042696	p < 0.01	CADM3_NECTIN3	Cadm3 - Nectin3	CADM	Cell-Cell Contact	uniprot	p2A -> MPall (NC_m)	1.13E-06	p2A -> MPall	VC_m
MPall	MPall	Cadm3	Nectin3	0.071383463	p < 0.01	CADM3_NECTIN3	Cadm3 - Nectin3	CADM	Cell-Cell Contact	uniprot	MPall -> MPall (NC_m)	8.24E-07	MPall -> MPall	VC_m
Dpallv	MPall	Cadm3	Nectin3	0.069078968	p < 0.01	CADM3_NECTIN3	Cadm3 - Nectin3	CADM	Cell-Cell Contact	uniprot	Dpallv -> MPall (NC_m)	5.17E-07	Dpallv -> MPall	VC_m
p2R	MPall	Cadm3	Nectin3	0.069527149	p < 0.01	CADM3_NECTIN3	Cadm3 - Nectin3	CADM	Cell-Cell Contact	uniprot	p2R -> MPall (NC_m)	5.67E-07	p2R -> MPall	VC_m
MPall	MPall	Cadm3	Nectin3	0.068988462	p < 0.01	CADM3_NECTIN3	Cadm3 - Nectin3	CADM	Cell-Cell Contact	uniprot	MPall -> MPall (HE_m)	5.07E-07	MPall -> MPall	HE_m
Dpallv	MPall	Cadm3	Nectin3	0.067585968	p < 0.01	CADM3_NECTIN3	Cadm3 - Nectin3	CADM	Cell-Cell Contact	uniprot	Dpallv -> MPall (HE_m)	3.75E-07	Dpallv -> MPall	HE_m
p2R	MPall	Cadm3	Nectin3	0.067987843	p < 0.01	CADM3_NECTIN3	Cadm3 - Nectin3	CADM	Cell-Cell Contact	uniprot	p2R -> MPall (HE_m)	4.09E-07	p2R -> MPall	HE_m
Dpallm	SCPall	Cadm3	Nectin3	0.07391024	p < 0.01	CADM3_NECTIN3	Cadm3 - Nectin3	CADM	Cell-Cell Contact	uniprot	Dpallm -> SCPall (HE_m)	1.33E-06	Dpallm -> SCPall	HE_m
prethalamus	SCPall	Cadm3	Nectin3	0.068746427	p < 0.01	CADM3_NECTIN3	Cadm3 - Nectin3	CADM	Cell-Cell Contact	uniprot	prethalamus -> SCPall (HE_m)	4.82E-07	prethalamus -> SCPall	HE_m
p2R	SCPall	Cadm3	Nectin3	0.063851815	p < 0.01	CADM3_NECTIN3	Cadm3 - Nectin3	CADM	Cell-Cell Contact	uniprot	p2R -> SCPall (HE_m)	1.58E-07	p2R -> SCPall	HE_m
SCPall	SCPall	Cadm3	Nectin3	0.071987395	p < 0.01	CADM3_NECTIN3	Cadm3 - Nectin3	CADM	Cell-Cell Contact	uniprot	SCPall -> SCPall (HE_m)	9.27E-07	SCPall -> SCPall	HE_m
MPall	MPall	Cadm3	Nectin3	0.065157551	p < 0.01	CADM3_NECTIN3	Cadm3 - Nectin3	CADM	Cell-Cell Contact	uniprot	MPall -> MPall (HE_f)	2.16E-07	MPall -> MPall	HE_f
Dpallv	MPall	Cadm3	Nectin3	0.065096963	p < 0.01	CADM3_NECTIN3	Cadm3 - Nectin3	CADM	Cell-Cell Contact	uniprot	Dpallv -> MPall (HE_f)	2.13E-07	Dpallv -> MPall	HE_f
p2R	MPall	Cadm3	Nectin3	0.065589164	p < 0.01	CADM3_NECTIN3	Cadm3 - Nectin3	CADM	Cell-Cell Contact	uniprot	p2R -> MPall (HE_f)	2.39E-07	p2R -> MPall	HE_f
POA	TelA	Cck	Cckbr	0.064834912	p < 0.01	CCK_CCKBR	Cck - Cckbr	CCK	Secreted Signaling	KEGG: mmu04080	POA -> TelA (HE_m)	2.00E-07	POA -> TelA	HE_m
TelA	TelA	Cck	Cckbr	0.062939939	p < 0.01	CCK_CCKBR	Cck - Cckbr	CCK	Secreted Signaling	KEGG: mmu04080	TelA -> TelA (HE_m)	1.26E-07	TelA -> TelA	HE_m
Dpallm	TelA	Cck	Cckbr	0.062112135	p < 0.01	CCK_CCKBR	Cck - Cckbr	CCK	Secreted Signaling	KEGG: mmu04080	Dpallm -> TelA (HE_m)	1.02E-07	Dpallm -> TelA	HE_m
p2R	MPall	Cdh2	Cdh2	0.034139966	p < 0.01	CDH2_CDH2	Cdh2 - Cdh2	CDH	Cell-Cell Contact	KEGG: mmu04514	p2R -> MPall (HE_m)	1.90E-13	p2R -> MPall	HE_m
Dpallm	TelA	Cdh2	Cdh2	0.033144026	p < 0.01	CDH2_CDH2	Cdh2 - Cdh2	CDH	Cell-Cell Contact	KEGG: mmu04514	Dpallm -> TelA (HE_m)	7.88E-14	Dpallm -> TelA	HE_m
TelA	Dpallm	Cdh2	Cdh2	0.033144026	p < 0.01	CDH2_CDH2	Cdh2 - Cdh2	CDH	Cell-Cell Contact	KEGG: mmu04514	TelA -> Dpallm (HE_m)	7.88E-14	TelA -> Dpallm	HE_m
Dpallm	Dpallm	Cdh2	Cdh2	0.03681371	p < 0.01	CDH2_CDH2	Cdh2 - Cdh2	CDH	Cell-Cell Contact	KEGG: mmu04514	Dpallm -> Dpallm (HE_m)	1.60E-12	Dpallm -> Dpallm	HE_m
Dpallv	Dpallm	Cdh2	Cdh2	0.035125238	p < 0.01	CDH2_CDH2	Cdh2 - Cdh2	CDH	Cell-Cell Contact	KEGG: mmu04514	Dpallv -> Dpallm (HE_m)	4.32E-13	Dpallv -> Dpallm	HE_m
Dpallm	Dpallv	Cdh2	Cdh2	0.035125238	p < 0.01	CDH2_CDH2	Cdh2 - Cdh2	CDH	Cell-Cell Contact	KEGG: mmu04514	Dpallm -> Dpallv (HE_m)	4.32E-13	Dpallm -> Dpallv	HE_m
p2R	Dpallv	Cdh2	Cdh2	0.033618306	p < 0.01	CDH2_CDH2	Cdh2 - Cdh2	CDH	Cell-Cell Contact	KEGG: mmu04514	p2R -> Dpallv (HE_m)	1.21E-13	p2R -> Dpallv	HE_m
MPall	p2R	Cdh2	Cdh2	0.034139966	p < 0.01	CDH2_CDH2	Cdh2 - Cdh2	CDH	Cell-Cell Contact	KEGG: mmu04514	MPall -> p2R (HE_m)	1.90E-13	MPall -> p2R	HE_m
Dpallv	p2R	Cdh2	Cdh2	0.033618306	p < 0.01	CDH2_CDH2	Cdh2 - Cdh2	CDH	Cell-Cell Contact	KEGG: mmu04514	Dpallv -> p2R (HE_m)	1.21E-13	Dpallv -> p2R	HE_m
p2R	p2R	Cdh2	Cdh2	0.035022645	p < 0.01	CDH2_CDH2	Cdh2 - Cdh2	CDH	Cell-Cell Contact	KEGG: mmu04514	p2R -> p2R (HE_m)	3.98E-13	p2R -> p2R	HE_m
MPall	MPall	Cdh2	Cdh2	0.03408833	p < 0.01	CDH2_CDH2	Cdh2 - Cdh2	CDH	Cell-Cell Contact	KEGG: mmu04514	MPall -> MPall (HE_f)	1.82E-13	MPall -> MPall	HE_f
Dpallv	MPall	Cdh2	Cdh2	0.034297586	p < 0.01	CDH2_CDH2	Cdh2 - Cdh2	CDH	Cell-Cell Contact	KEGG: mmu04514	Dpallv -> MPall (HE_f)	2.18E-13	Dpallv -> MPall	HE_f
p2R	MPall	Cdh2	Cdh2	0.034164692	p < 0.01	CDH2_CDH2	Cdh2 - Cdh2	CDH	Cell-Cell Contact	KEGG: mmu04514	p2R -> MPall (HE_f)	1.94E-13	p2R -> MPall	HE_f
Dpallm	Dpallm	Cdh2	Cdh2	0.03666652	p < 0.01	CDH2_CDH2	Cdh2 - Cdh2	CDH	Cell-Cell Contact	KEGG: mmu04514	Dpallm -> Dpallm (HE_f)	1.43E-12	Dpallm -> Dpallm	HE_f
Dpallv	Dpallm	Cdh2	Cdh2	0.035816615	p < 0.01	CDH2_CDH2	Cdh2 - Cdh2	CDH	Cell-Cell Contact	KEGG: mmu04514	Dpallv -> Dpallm (HE_f)	7.49E-13	Dpallv -> Dpallm	HE_f
MPall	Dpallv	Cdh2	Cdh2	0.034297586	p < 0.01	CDH2_CDH2	Cdh2 - Cdh2	CDH	Cell-Cell Contact	KEGG: mmu04514	MPall -> Dpallv (HE_f)	2.18E-13	MPall -> Dpallv	HE_f
Dpallm	Dpallv	Cdh2	Cdh2	0.035816615	p < 0.01	CDH2_CDH2	Cdh2 - Cdh2	CDH	Cell-Cell Contact	KEGG: mmu04514	Dpallm -> Dpallv (HE_f)	7.49E-13	Dpallm -> Dpallv	HE_f
Dpallv	Dpallv	Cdh2	Cdh2	0.035005218	p < 0.01	CDH2_CDH2	Cdh2 - Cdh2	CDH	Cell-Cell Contact	KEGG: mmu04514	Dpallv -> Dpallv (HE_f)	3.92E-13	Dpallv -> Dpallv	HE_f
p2R	Dpallv	Cdh2	Cdh2	0.034119067	p < 0.01	CDH2_CDH2	Cdh2 - Cdh2	CDH	Cell-Cell Contact	KEGG: mmu04514	p2R -> Dpallv (HE_f)	1.87E-13	p2R -> Dpallv	HE_f
MPall	p2R	Cdh2	Cdh2	0.034164692	p < 0.01	CDH2_CDH2	Cdh2 - Cdh2	CDH	Cell-Cell Contact	KEGG: mmu04514	MPall -> p2R (HE_f)	1.94E-13	MPall -> p2R	HE_f
Dpallv	p2R	Cdh2	Cdh2	0.034119067	p < 0.01	CDH2_CDH2	Cdh2 - Cdh2	CDH	Cell-Cell Contact	KEGG: mmu04514	Dpallv -> p2R (HE_f)	1.87E-13	Dpallv -> p2R	HE_f
p2R	p2R	Cdh2	Cdh2	0.034757215	p < 0.01	CDH2_CDH2	Cdh2 - Cdh2	CDH	Cell-Cell Contact	KEGG: mmu04514	p2R -> p2R (HE_f)	3.20E-13	p2R -> p2R	HE_f
p2R	p2R	Cdh3	Cdh3	0.056329448	p < 0.01	CDH3_CDH3	Cdh3 - Cdh3	CDH	Cell-Cell Contact	KEGG: hsa04514	p2R -> p2R (HE_m)	1.95E-08	p2R -> p2R	HE_m
hypothalamus	hypothalamus	Cdh4	Cdh4	0.081563922	0.01 < p < 0.05	CDH4_CDH4	Cdh4 - Cdh4	CDH	Cell-Cell Contact	KEGG: mmu04514	hypothalamus -> hypothalamus (NC_m)	4.74E-06	hypothalamus -> hypothalamus	VC_m
POA	hypothalamus	Cdh4	Cdh4	0.077367388	p < 0.01	CDH4_CDH4	Cdh4 - Cdh4	CDH	Cell-Cell Contact	KEGG: mmu04514	POA -> hypothalamus (NC_m)	2.44E-06	POA -> hypothalamus	VC_m
hypothalamus	POA	Cdh4	Cdh4	0.077367388	p < 0.01	CDH4_CDH4	Cdh4 - Cdh4	CDH	Cell-Cell Contact	KEGG: mmu04514	hypothalamus -> POA (NC_m)	2.44E-06	hypothalamus -> POA	VC_m
POA	POA	Cdh4	Cdh4	0.08228132	0.01 < p < 0.05	CDH4_CDH4	Cdh4 - Cdh4	CDH	Cell-Cell Contact	KEGG: mmu04514	POA -> POA (NC_m)	5.27E-06	POA -> POA	VC_m
TelA	POA	Cdh4	Cdh4	0.075592048	p < 0.01	CDH4_CDH4	Cdh4 - Cdh4	CDH	Cell-Cell Contact	KEGG: mmu04514	TelA -> POA (NC_m)	1.80E-06	TelA -> POA	VC_m
POA	TelA	Cdh4	Cdh4	0.075592048	p < 0.01	CDH4_CDH4	Cdh4 - Cdh4	CDH	Cell-Cell Contact	KEGG: mmu04514	POA -> TelA (NC_m)	1.80E-06	POA -> TelA	VC_m
Dpallv	Dpallv	Cdh4	Cdh4	0.077917868	p < 0.01	CDH4_CDH4	Cdh4 - Cdh4	CDH	Cell-Cell Contact	KEGG: mmu04514	Dpallv -> Dpallv (NC_m)	2.67E-06	Dpallv -> Dpallv	VC_m
hypothalamus	hypothalamus	Cdh4	Cdh4	0.088202412	p < 0.01	CDH4_CDH4	Cdh4 - Cdh4	CDH	Cell-Cell Contact	KEGG: mmu04514	hypothalamus -> hypothalamus (HE_m)	1.19E-05	hypothalamus -> hypothalamus	HE_m
POA	hypothalamus	Cdh4	Cdh4	0.084143304	p < 0.01	CDH4_CDH4	Cdh4 - Cdh4	CDH	Cell-Cell Contact	KEGG: mmu04514	POA -> hypothalamus (HE_m)	6.90E-06	POA -> hypothalamus	HE_m
hypothalamus	POA	Cdh4	Cdh4	0.084143304	p < 0.01	CDH4_CDH4	Cdh4 - Cdh4	CDH	Cell-Cell Contact	KEGG: mmu04514	hypothalamus -> POA (HE_m)	6.90E-06	hypothalamus -> POA	HE_m
POA	POA	Cdh4	Cdh4	0.093074439	p < 0.01	CDH4_CDH4	Cdh4 - Cdh4	CDH	Cell-Cell Contact	KEGG: mmu04514	POA -> POA (HE_m)	2.16E-05	POA -> POA	HE_m
TelA	POA	Cdh4	Cdh4	0.082676111	p < 0.01	CDH4_CDH4	Cdh4 - Cdh4	CDH	Cell-Cell Contact	KEGG: mmu04514	TelA -> POA (HE_m)	5.59E-06	TelA -> POA	HE_m
POA	TelA	Cdh4	Cdh4	0.082676111	p < 0.01	CDH4_CDH4	Cdh4 - Cdh4	CDH	Cell-Cell Contact	KEGG: mmu04514	POA -> TelA (HE_m)	5.59E-06	POA -> TelA	HE_m
TelA	TelA	Cdh4	Cdh4	0.080650644	p < 0.01	CDH4_CDH4	Cdh4 - Cdh4	CDH	Cell-Cell Contact	KEGG: mmu04514	TelA -> TelA (HE_m)	4.12E-06	TelA -> TelA	HE_m
hypothalamus	hypothalamus	Cdh4	Cdh4	0.088229465	p < 0.01	CDH4_CDH4	Cdh4 - Cdh4	CDH	Cell-Cell Contact	KEGG: mmu04514	hypothalamus -> hypothalamus (NC_f)	1.20E-05	hypothalamus -> hypothalamus	VC_f
POA	hypothalamus	Cdh4	Cdh4	0.082789019	p < 0.01	CDH4_CDH4	Cdh4 - Cdh4	CDH	Cell-Cell Contact	KEGG: mmu04514	POA -> hypothalamus (NC_f)	5.68E-06	POA -> hypothalamus	VC_f
hypothalamus	POA	Cdh4	Cdh4	0.082789019	p < 0.01	CDH4_CDH4	Cdh4 - Cdh4	CDH	Cell-Cell Contact	KEGG: mmu04514	hypothalamus -> POA (NC_f)	5.68E-06	hypothalamus -> POA	VC_f
POA	POA	Cdh4	Cdh4	0.089319596	p < 0.01	CDH4_CDH4	Cdh4 - Cdh4	CDH	Cell-Cell Contact	KEGG: mmu04514	POA -> POA (NC_f)	1.37E-05	POA -> POA	VC_f
TelA	POA	Cdh4	Cdh4	0.084215503	p < 0.01	CDH4_CDH4	Cdh4 - Cdh4	CDH	Cell-Cell Contact	KEGG: mmu04514	TelA -> POA (NC_f)	6.97E-06	TelA -> POA	VC_f
POA	TelA	Cdh4	Cdh4	0.084215503	p < 0.01	CDH4_CDH4	Cdh4 - Cdh4	CDH	Cell-Cell Contact	KEGG: mmu04514	POA -> TelA (NC_f)	6.97E-06	POA -> TelA	VC_f
TelA	TelA	Cdh4	Cdh4	0.084240643	p < 0.01	CDH4_CDH4	Cdh4 - Cdh4	CDH	Cell-Cell Contact	KEGG: mmu04514	TelA -> TelA (NC_f)	6.99E-06	TelA -> TelA	VC_f
hypothalamus	hypothalamus	Cdh4	Cdh4	0.087496415	p < 0.01	CDH4_CDH4	Cdh4 - Cdh4	CDH	Cell-Cell Contact	KEGG: mmu04514	hypothalamus -> hypothalamus (HE_f)	1.09E-05	hypothalamus -> hypothalamus	HE_f
POA	hypothalamus	Cdh4	Cdh4	0.083019017	p < 0.01	CDH4_CDH4	Cdh4 - Cdh4	CDH	Cell-Cell Contact	KEGG: mmu04514	POA -> hypothalamus (HE_f)	5.87E-06	POA -> hypothalamus	HE_f
prethalamus	hypothalamus	Cdh4	Cdh4	0.07737916	0.01 < p < 0.05	CDH4_CDH4	Cdh4 - Cdh4	CDH	Cell-Cell Contact	KEGG: mmu04514	prethalamus -> hypothalamus (HE_f)	2.44E-06	prethalamus -> hypothalamus	HE_f
hypothalamus	POA	Cdh4	Cdh4	0.083019017	p < 0.01	CDH4_CDH4	Cdh4 - Cdh4	CDH	Cell-Cell Contact	KEGG: mmu04514	hypothalamus -> POA (HE_f)	5.87E-06	hypothalamus -> POA	HE_f
POA	POA	Cdh4	Cdh4	0.089752793	p < 0.01	CDH4_CDH4	Cdh4 - Cdh4	CDH	Cell-Cell Contact	KEGG: mmu04514	POA -> POA (HE_f)	1.45E-05	POA -> POA	HE_f
TelA	POA	Cdh4	Cdh4	0.083322989	p < 0.01	CDH4_CDH4	Cdh4 - Cdh4	CDH	Cell-Cell Contact	KEGG: mmu04514	TelA -> POA (HE_f)	6.14E-06	TelA -> POA	HE_f
prethalamus	POA	Cdh4	Cdh4	0.079425457	p < 0.01	CDH4_CDH4	Cdh4 - Cdh4	CDH	Cell-Cell Contact	KEGG: mmu04514	prethalamus -> POA (HE_f)	3.40E-06	prethalamus -> POA	HE_f
POA	TelA	Cdh4	Cdh4	0.083322989	p < 0.01	CDH4_CDH4	Cdh4 - Cdh4	CDH	Cell-Cell Contact	KEGG: mmu04514	POA -> TelA (HE_f)	6.14E-06	POA -> TelA	HE_f
TelA	TelA	Cdh4	Cdh4	0.083536909	p < 0.01	CDH4_CDH4	Cdh4 - Cdh4	CDH	Cell-Cell Contact	KEGG: mmu04514	TelA -> TelA (HE_f)	6.33E-06	TelA -> TelA	HE_f
hypothalamus	prethalamus	Cdh4	Cdh4	0.07737916	0.01 < p < 0.05	CDH4_CDH4	Cdh4 - Cdh4	CDH	Cell-Cell Contact	KEGG: mmu04514	hypothalamus -> prethalamus (HE_f)	2.44E-06	hypothalamus -> prethalamus	HE_f
POA	prethalamus	Cdh4	Cdh4	0.079425457	p < 0.01	CDH4_CDH4	Cdh4 - Cdh4	CDH	Cell-Cell Contact	KEGG: mmu04514	POA -> prethalamus (HE_f)	3.40E-06	POA -> prethalamus	HE_f
Dpallv	Dpallv	Cdh4	Cdh4	0.081190538	0.01 < p < 0.05	CDH4_CDH4	Cdh4 - Cdh4	CDH	Cell-Cell Contact	KEGG: mmu04514	Dpallv -> Dpallv (HE_f)	4.48E-06	Dpallv -> Dpallv	HE_f
p2R	p2R	Cdh5	Cdh5	0.065585551	p < 0.01	CDH5_CDH5	Cdh5 - Cdh5	CDH5	Cell-Cell Contact	KEGG: mmu04514	p2R -> p2R (HE_m)	2.39E-07	p2R -> p2R	HE_m
p2R	p2R	Cdh5	Cdh5	0.066759161	p < 0.01	CDH5_CDH5	Cdh5 - Cdh5	CDH5	Cell-Cell Contact	KEGG: mmu04514	p2R -> p2R (NC_f)	3.12E-07	p2R -> p2R	VC_f
p2R	p2R	Cdh5	Cdh5	0.060342112	p < 0.01	CDH5_CDH5	Cdh5 - Cdh5	CDH5	Cell-Cell Contact	KEGG: mmu04514	p2R -> p2R (HE_f)	6.35E-08	p2R -> p2R	HE_f
p2A	p2A	Cholesterol-DHCR24	Rora	0.073355987	p < 0.01	Cholesterol-Cholesterol-DHCR24_RORA	Cholesterol-DHCR24 - Rora	Cholesterol	Non-protein Signaling	HMRbase;PMID:12467577;PDB:1N83	p2A -> p2A (NC_f)	1.20E-06	p2A -> p2A	VC_f
MPall	p2A	Cholesterol-DHCR24	Rora	0.0659181	p < 0.01	Cholesterol-Cholesterol-DHCR24_RORA	Cholesterol-DHCR24 - Rora	Cholesterol	Non-protein Signaling	HMRbase;PMID:12467577;PDB:1N83	MPall -> p2A (NC_f)	2.58E-07	MPall -> p2A	VC_f
prethalamus	p2A	Cholesterol-DHCR24	Rora	0.056500543	p < 0.01	Cholesterol-Cholesterol-DHCR24_RORA	Cholesterol-DHCR24 - Rora	Cholesterol	Non-protein Signaling	HMRbase;PMID:12467577;PDB:1N83	prethalamus -> p2A (NC_f)	2.06E-08	prethalamus -> p2A	VC_f
p2R	p2A	Cholesterol-DHCR24	Rora	0.066561943	p < 0.01	Cholesterol-Cholesterol-DHCR24_RORA	Cholesterol-DHCR24 - Rora	Cholesterol	Non-protein Signaling	HMRbase;PMID:12467577;PDB:1N83	p2R -> p2A (NC_f)	2.99E-07	p2R -> p2A	VC_f
p2A	p2A	Cholesterol-DHCR7	Rora	0.06910651	p < 0.01	Cholesterol-Cholesterol-DHCR7_RORA	Cholesterol-DHCR7 - Rora	Cholesterol	Non-protein Signaling	HMRbase;PMID:12467577;PDB:1N83	p2A -> p2A (NC_f)	5.19E-07	p2A -> p2A	VC_f
MPall	p2A	Cholesterol-DHCR7	Rora	0.057578996	p < 0.01	Cholesterol-Cholesterol-DHCR7_RORA	Cholesterol-DHCR7 - Rora	Cholesterol	Non-protein Signaling	HMRbase;PMID:12467577;PDB:1N83	MPall -> p2A (NC_f)	2.87E-08	MPall -> p2A	VC_f
prethalamus	p2A	Cholesterol-DHCR7	Rora	0.063479705	p < 0.01	Cholesterol-Cholesterol-DHCR7_RORA	Cholesterol-DHCR7 - Rora	Cholesterol	Non-protein Signaling	HMRbase;PMID:12467577;PDB:1N83	prethalamus -> p2A (NC_f)	1.44E-07	prethalamus -> p2A	VC_f
p2R	p2R	Cldn11	Cldn11	0.060874902	p < 0.01	CLDN11_CLDN11	Cldn11 - Cldn11	CLDN	Cell-Cell Contact	KEGG: mmu04514	p2R -> p2R (NC_m)	7.34E-08	p2R -> p2R	VC_m
p2R	p2R	Cldn11	Cldn11	0.052991535	p < 0.01	CLDN11_CLDN11	Cldn11 - Cldn11	CLDN	Cell-Cell Contact	KEGG: mmu04514	p2R -> p2R (NC_f)	6.37E-09	p2R -> p2R	VC_f
MPall	MPall	Cldn3	Cldn3	0.068509813	p < 0.01	CLDN3_CLDN3	Cldn3 - Cldn3	CLDN	Cell-Cell Contact	PMID: 31942240	MPall -> MPall (NC_m)	4.58E-07	MPall -> MPall	VC_m
p2R	MPall	Cldn3	Cldn3	0.062565568	p < 0.01	CLDN3_CLDN3	Cldn3 - Cldn3	CLDN	Cell-Cell Contact	PMID: 31942240	p2R -> MPall (NC_m)	1.14E-07	p2R -> MPall	VC_m
Dpallm	Dpallm	Cldn3	Cldn3	0.073259469	p < 0.01	CLDN3_CLDN3	Cldn3 - Cldn3	CLDN	Cell-Cell Contact	PMID: 31942240	Dpallm -> Dpallm (NC_m)	1.18E-06	Dpallm -> Dpallm	VC_m
MPall	p2R	Cldn3	Cldn3	0.062565568	p < 0.01	CLDN3_CLDN3	Cldn3 - Cldn3	CLDN	Cell-Cell Contact	PMID: 31942240	MPall -> p2R (NC_m)	1.14E-07	MPall -> p2R	VC_m
p2R	p2R	Cldn3	Cldn3	0.058814938	0.01 < p < 0.05	CLDN3_CLDN3	Cldn3 - Cldn3	CLDN	Cell-Cell Contact	PMID: 31942240	p2R -> p2R (NC_m)	4.13E-08	p2R -> p2R	VC_m
p2R	p2A	Cldn3	Cldn3	0.058475005	p < 0.01	CLDN3_CLDN3	Cldn3 - Cldn3	CLDN	Cell-Cell Contact	PMID: 31942240	p2R -> p2A (HE_m)	3.74E-08	p2R -> p2A	HE_m
MPall	MPall	Cldn3	Cldn3	0.068802347	p < 0.01	CLDN3_CLDN3	Cldn3 - Cldn3	CLDN	Cell-Cell Contact	PMID: 31942240	MPall -> MPall (HE_m)	4.87E-07	MPall -> MPall	HE_m
p2R	MPall	Cldn3	Cldn3	0.069677112	p < 0.01	CLDN3_CLDN3	Cldn3 - Cldn3	CLDN	Cell-Cell Contact	PMID: 31942240	p2R -> MPall (HE_m)	5.85E-07	p2R -> MPall	HE_m
Dpallm	Dpallm	Cldn3	Cldn3	0.072968214	p < 0.01	CLDN3_CLDN3	Cldn3 - Cldn3	CLDN	Cell-Cell Contact	PMID: 31942240	Dpallm -> Dpallm (HE_m)	1.12E-06	Dpallm -> Dpallm	HE_m
p2A	p2R	Cldn3	Cldn3	0.058475005	p < 0.01	CLDN3_CLDN3	Cldn3 - Cldn3	CLDN	Cell-Cell Contact	PMID: 31942240	p2A -> p2R (HE_m)	3.74E-08	p2A -> p2R	HE_m
MPall	p2R	Cldn3	Cldn3	0.069677112	p < 0.01	CLDN3_CLDN3	Cldn3 - Cldn3	CLDN	Cell-Cell Contact	PMID: 31942240	MPall -> p2R (HE_m)	5.85E-07	MPall -> p2R	HE_m
p2R	p2R	Cldn3	Cldn3	0.070574407	p < 0.01	CLDN3_CLDN3	Cldn3 - Cldn3	CLDN	Cell-Cell Contact	PMID: 31942240	p2R -> p2R (HE_m)	7.02E-07	p2R -> p2R	HE_m
MPall	MPall	Cldn3	Cldn3	0.062150557	p < 0.01	CLDN3_CLDN3	Cldn3 - Cldn3	CLDN	Cell-Cell Contact	PMID: 31942240	MPall -> MPall (NC_f)	1.03E-07	MPall -> MPall	VC_f
Dpallv	MPall	Cldn3	Cldn3	0.059112816	p < 0.01	CLDN3_CLDN3	Cldn3 - Cldn3	CLDN	Cell-Cell Contact	PMID: 31942240	Dpallv -> MPall (NC_f)	4.50E-08	Dpallv -> MPall	VC_f
p2R	MPall	Cldn3	Cldn3	0.060924777	p < 0.01	CLDN3_CLDN3	Cldn3 - Cldn3	CLDN	Cell-Cell Contact	PMID: 31942240	p2R -> MPall (NC_f)	7.44E-08	p2R -> MPall	VC_f
Dpallm	Dpallm	Cldn3	Cldn3	0.072070888	p < 0.01	CLDN3_CLDN3	Cldn3 - Cldn3	CLDN	Cell-Cell Contact	PMID: 31942240	Dpallm -> Dpallm (NC_f)	9.42E-07	Dpallm -> Dpallm	VC_f
Dpallv	Dpallm	Cldn3	Cldn3	0.063841179	p < 0.01	CLDN3_CLDN3	Cldn3 - Cldn3	CLDN	Cell-Cell Contact	PMID: 31942240	Dpallv -> Dpallm (NC_f)	1.57E-07	Dpallv -> Dpallm	VC_f
MPall	Dpallv	Cldn3	Cldn3	0.059112816	p < 0.01	CLDN3_CLDN3	Cldn3 - Cldn3	CLDN	Cell-Cell Contact	PMID: 31942240	MPall -> Dpallv (NC_f)	4.50E-08	MPall -> Dpallv	VC_f
Dpallm	Dpallv	Cldn3	Cldn3	0.063841179	p < 0.01	CLDN3_CLDN3	Cldn3 - Cldn3	CLDN	Cell-Cell Contact	PMID: 31942240	Dpallm -> Dpallv (NC_f)	1.57E-07	Dpallm -> Dpallv	VC_f
Dpallv	Dpallv	Cldn3	Cldn3	0.057298265	p < 0.01	CLDN3_CLDN3	Cldn3 - Cldn3	CLDN	Cell-Cell Contact	PMID: 31942240	Dpallv -> Dpallv (NC_f)	2.63E-08	Dpallv -> Dpallv	VC_f
p2R	Dpallv	Cldn3	Cldn3	0.057831938	p < 0.01	CLDN3_CLDN3	Cldn3 - Cldn3	CLDN	Cell-Cell Contact	PMID: 31942240	p2R -> Dpallv (NC_f)	3.09E-08	p2R -> Dpallv	VC_f
MPall	p2R	Cldn3	Cldn3	0.060924777	p < 0.01	CLDN3_CLDN3	Cldn3 - Cldn3	CLDN	Cell-Cell Contact	PMID: 31942240	MPall -> p2R (NC_f)	7.44E-08	MPall -> p2R	VC_f
Dpallv	p2R	Cldn3	Cldn3	0.057831938	p < 0.01	CLDN3_CLDN3	Cldn3 - Cldn3	CLDN	Cell-Cell Contact	PMID: 31942240	Dpallv -> p2R (NC_f)	3.09E-08	Dpallv -> p2R	VC_f
p2R	p2R	Cldn3	Cldn3	0.062118049	0.01 < p < 0.05	CLDN3_CLDN3	Cldn3 - Cldn3	CLDN	Cell-Cell Contact	PMID: 31942240	p2R -> p2R (NC_f)	1.02E-07	p2R -> p2R	VC_f
MPall	MPall	Cldn3	Cldn3	0.074815325	p < 0.01	CLDN3_CLDN3	Cldn3 - Cldn3	CLDN	Cell-Cell Contact	PMID: 31942240	MPall -> MPall (HE_f)	1.57E-06	MPall -> MPall	HE_f
p2R	MPall	Cldn3	Cldn3	0.064139917	p < 0.01	CLDN3_CLDN3	Cldn3 - Cldn3	CLDN	Cell-Cell Contact	PMID: 31942240	p2R -> MPall (HE_f)	1.69E-07	p2R -> MPall	HE_f
Dpallm	Dpallm	Cldn3	Cldn3	0.084121927	p < 0.01	CLDN3_CLDN3	Cldn3 - Cldn3	CLDN	Cell-Cell Contact	PMID: 31942240	Dpallm -> Dpallm (HE_f)	6.88E-06	Dpallm -> Dpallm	HE_f
MPall	p2R	Cldn3	Cldn3	0.064139917	p < 0.01	CLDN3_CLDN3	Cldn3 - Cldn3	CLDN	Cell-Cell Contact	PMID: 31942240	MPall -> p2R (HE_f)	1.69E-07	MPall -> p2R	HE_f
p2A	p2A	Cntn1	Nrcam	0.082124744	p < 0.01	CNTN1_NRCAM	Cntn1 - Nrcam	CNTN	Cell-Cell Contact	KEGG: mmu04514	p2A -> p2A (NC_m)	5.15E-06	p2A -> p2A	VC_m
p2A	MPall	Cntn1	Nrcam	0.075210214	p < 0.01	CNTN1_NRCAM	Cntn1 - Nrcam	CNTN	Cell-Cell Contact	KEGG: mmu04514	p2A -> MPall (NC_m)	1.68E-06	p2A -> MPall	VC_m
POA	POA	Cntn1	Nrcam	0.078767866	p < 0.01	CNTN1_NRCAM	Cntn1 - Nrcam	CNTN	Cell-Cell Contact	KEGG: mmu04514	POA -> POA (NC_m)	3.06E-06	POA -> POA	VC_m
TelA	POA	Cntn1	Nrcam	0.077613394	p < 0.01	CNTN1_NRCAM	Cntn1 - Nrcam	CNTN	Cell-Cell Contact	KEGG: mmu04514	TelA -> POA (NC_m)	2.54E-06	TelA -> POA	VC_m
POA	TelA	Cntn1	Nrcam	0.074499394	p < 0.01	CNTN1_NRCAM	Cntn1 - Nrcam	CNTN	Cell-Cell Contact	KEGG: mmu04514	POA -> TelA (NC_m)	1.48E-06	POA -> TelA	VC_m
TelA	TelA	Cntn1	Nrcam	0.07861338	p < 0.01	CNTN1_NRCAM	Cntn1 - Nrcam	CNTN	Cell-Cell Contact	KEGG: mmu04514	TelA -> TelA (NC_m)	2.99E-06	TelA -> TelA	VC_m
TelA	Dpallm	Cntn1	Nrcam	0.078100784	p < 0.01	CNTN1_NRCAM	Cntn1 - Nrcam	CNTN	Cell-Cell Contact	KEGG: mmu04514	TelA -> Dpallm (NC_m)	2.75E-06	TelA -> Dpallm	VC_m
TelA	TelA	Cntn1	Nrcam	0.07462086	p < 0.01	CNTN1_NRCAM	Cntn1 - Nrcam	CNTN	Cell-Cell Contact	KEGG: mmu04514	TelA -> TelA (HE_m)	1.51E-06	TelA -> TelA	HE_m
TelA	Dpallm	Cntn1	Nrcam	0.075560842	p < 0.01	CNTN1_NRCAM	Cntn1 - Nrcam	CNTN	Cell-Cell Contact	KEGG: mmu04514	TelA -> Dpallm (HE_m)	1.79E-06	TelA -> Dpallm	HE_m
Dpallm	Dpallm	Cntn1	Nrcam	0.087905744	p < 0.01	CNTN1_NRCAM	Cntn1 - Nrcam	CNTN	Cell-Cell Contact	KEGG: mmu04514	Dpallm -> Dpallm (HE_m)	1.15E-05	Dpallm -> Dpallm	HE_m
p2A	p2A	Cntn1	Nrcam	0.087675446	p < 0.01	CNTN1_NRCAM	Cntn1 - Nrcam	CNTN	Cell-Cell Contact	KEGG: mmu04514	p2A -> p2A (NC_f)	1.11E-05	p2A -> p2A	VC_f
p2A	MPall	Cntn1	Nrcam	0.073952191	p < 0.01	CNTN1_NRCAM	Cntn1 - Nrcam	CNTN	Cell-Cell Contact	KEGG: mmu04514	p2A -> MPall (NC_f)	1.34E-06	p2A -> MPall	VC_f
TelA	POA	Cntn1	Nrcam	0.076658251	0.01 < p < 0.05	CNTN1_NRCAM	Cntn1 - Nrcam	CNTN	Cell-Cell Contact	KEGG: mmu04514	TelA -> POA (NC_f)	2.16E-06	TelA -> POA	VC_f
TelA	TelA	Cntn1	Nrcam	0.075398592	0.01 < p < 0.05	CNTN1_NRCAM	Cntn1 - Nrcam	CNTN	Cell-Cell Contact	KEGG: mmu04514	TelA -> TelA (NC_f)	1.74E-06	TelA -> TelA	VC_f
p2A	p2R	Cntn1	Nrcam	0.077378277	p < 0.01	CNTN1_NRCAM	Cntn1 - Nrcam	CNTN	Cell-Cell Contact	KEGG: mmu04514	p2A -> p2R (NC_f)	2.44E-06	p2A -> p2R	VC_f
TelA	POA	Cntn1	Nrcam	0.074582182	p < 0.01	CNTN1_NRCAM	Cntn1 - Nrcam	CNTN	Cell-Cell Contact	KEGG: mmu04514	TelA -> POA (HE_f)	1.50E-06	TelA -> POA	HE_f
TelA	TelA	Cntn1	Nrcam	0.07334445	p < 0.01	CNTN1_NRCAM	Cntn1 - Nrcam	CNTN	Cell-Cell Contact	KEGG: mmu04514	TelA -> TelA (HE_f)	1.20E-06	TelA -> TelA	HE_f
p2A	p2A	Cntn1	Notch1	0.071593971	0.01 < p < 0.05	CNTN1_NOTCH1	Cntn1 - Notch1	CNTN	Cell-Cell Contact	PMID:14567914	p2A -> p2A (NC_m)	8.59E-07	p2A -> p2A	VC_m
p2A	MPall	Cntn1	Notch1	0.071098289	p < 0.01	CNTN1_NOTCH1	Cntn1 - Notch1	CNTN	Cell-Cell Contact	PMID:14567914	p2A -> MPall (NC_m)	7.79E-07	p2A -> MPall	VC_m
p2A	p2R	Cntn1	Notch1	0.075212557	p < 0.01	CNTN1_NOTCH1	Cntn1 - Notch1	CNTN	Cell-Cell Contact	PMID:14567914	p2A -> p2R (NC_m)	1.68E-06	p2A -> p2R	VC_m
MPall	Dpallv	Cntn1	Notch1	0.068914634	0.01 < p < 0.05	CNTN1_NOTCH1	Cntn1 - Notch1	CNTN	Cell-Cell Contact	PMID:14567914	MPall -> Dpallv (HE_m)	4.99E-07	MPall -> Dpallv	HE_m
Dpallm	Dpallv	Cntn1	Notch1	0.078216369	p < 0.01	CNTN1_NOTCH1	Cntn1 - Notch1	CNTN	Cell-Cell Contact	PMID:14567914	Dpallm -> Dpallv (HE_m)	2.80E-06	Dpallm -> Dpallv	HE_m
p2R	Dpallv	Cntn1	Notch1	0.068495633	0.01 < p < 0.05	CNTN1_NOTCH1	Cntn1 - Notch1	CNTN	Cell-Cell Contact	PMID:14567914	p2R -> Dpallv (HE_m)	4.57E-07	p2R -> Dpallv	HE_m
p2A	p2R	Cntn1	Notch1	0.070701599	p < 0.01	CNTN1_NOTCH1	Cntn1 - Notch1	CNTN	Cell-Cell Contact	PMID:14567914	p2A -> p2R (HE_m)	7.20E-07	p2A -> p2R	HE_m
SCPall	p2R	Cntn1	Notch1	0.066139432	0.01 < p < 0.05	CNTN1_NOTCH1	Cntn1 - Notch1	CNTN	Cell-Cell Contact	PMID:14567914	SCPall -> p2R (HE_m)	2.71E-07	SCPall -> p2R	HE_m
p2A	p2A	Cntn1	Notch1	0.078939945	p < 0.01	CNTN1_NOTCH1	Cntn1 - Notch1	CNTN	Cell-Cell Contact	PMID:14567914	p2A -> p2A (NC_f)	3.15E-06	p2A -> p2A	VC_f
p2A	MPall	Cntn1	Notch1	0.073027825	p < 0.01	CNTN1_NOTCH1	Cntn1 - Notch1	CNTN	Cell-Cell Contact	PMID:14567914	p2A -> MPall (NC_f)	1.13E-06	p2A -> MPall	VC_f
p2A	p2R	Cntn1	Notch1	0.078936014	p < 0.01	CNTN1_NOTCH1	Cntn1 - Notch1	CNTN	Cell-Cell Contact	PMID:14567914	p2A -> p2R (NC_f)	3.15E-06	p2A -> p2R	VC_f
MPall	Dpallv	Cntn1	Notch1	0.069423517	p < 0.01	CNTN1_NOTCH1	Cntn1 - Notch1	CNTN	Cell-Cell Contact	PMID:14567914	MPall -> Dpallv (HE_f)	5.55E-07	MPall -> Dpallv	HE_f
p2R	Dpallv	Cntn1	Notch1	0.070720585	p < 0.01	CNTN1_NOTCH1	Cntn1 - Notch1	CNTN	Cell-Cell Contact	PMID:14567914	p2R -> Dpallv (HE_f)	7.23E-07	p2R -> Dpallv	HE_f
p2R	p2R	Cntn1	Notch1	0.071001337	0.01 < p < 0.05	CNTN1_NOTCH1	Cntn1 - Notch1	CNTN	Cell-Cell Contact	PMID:14567914	p2R -> p2R (HE_f)	7.64E-07	p2R -> p2R	HE_f
MPall	MPall	Cntn2	Cntn2	0.086428176	p < 0.01	CNTN2_CNTN2	Cntn2 - Cntn2	CNTN	Cell-Cell Contact	KEGG: mmu04514	MPall -> MPall (NC_m)	9.44E-06	MPall -> MPall	VC_m
Dpallv	MPall	Cntn2	Cntn2	0.087264147	p < 0.01	CNTN2_CNTN2	Cntn2 - Cntn2	CNTN	Cell-Cell Contact	KEGG: mmu04514	Dpallv -> MPall (NC_m)	1.05E-05	Dpallv -> MPall	VC_m
p2R	MPall	Cntn2	Cntn2	0.076907295	p < 0.01	CNTN2_CNTN2	Cntn2 - Cntn2	CNTN	Cell-Cell Contact	KEGG: mmu04514	p2R -> MPall (NC_m)	2.25E-06	p2R -> MPall	VC_m
Dpallm	Dpallm	Cntn2	Cntn2	0.098690091	p < 0.01	CNTN2_CNTN2	Cntn2 - Cntn2	CNTN	Cell-Cell Contact	KEGG: mmu04514	Dpallm -> Dpallm (NC_m)	3.98E-05	Dpallm -> Dpallm	VC_m
Dpallv	Dpallm	Cntn2	Cntn2	0.093699511	p < 0.01	CNTN2_CNTN2	Cntn2 - Cntn2	CNTN	Cell-Cell Contact	KEGG: mmu04514	Dpallv -> Dpallm (NC_m)	2.32E-05	Dpallv -> Dpallm	VC_m
MPall	Dpallv	Cntn2	Cntn2	0.087264147	p < 0.01	CNTN2_CNTN2	Cntn2 - Cntn2	CNTN	Cell-Cell Contact	KEGG: mmu04514	MPall -> Dpallv (NC_m)	1.05E-05	MPall -> Dpallv	VC_m
Dpallm	Dpallv	Cntn2	Cntn2	0.093699511	p < 0.01	CNTN2_CNTN2	Cntn2 - Cntn2	CNTN	Cell-Cell Contact	KEGG: mmu04514	Dpallm -> Dpallv (NC_m)	2.32E-05	Dpallm -> Dpallv	VC_m
Dpallv	Dpallv	Cntn2	Cntn2	0.089187443	p < 0.01	CNTN2_CNTN2	Cntn2 - Cntn2	CNTN	Cell-Cell Contact	KEGG: mmu04514	Dpallv -> Dpallv (NC_m)	1.35E-05	Dpallv -> Dpallv	VC_m
MPall	p2R	Cntn2	Cntn2	0.076907295	p < 0.01	CNTN2_CNTN2	Cntn2 - Cntn2	CNTN	Cell-Cell Contact	KEGG: mmu04514	MPall -> p2R (NC_m)	2.25E-06	MPall -> p2R	VC_m
MPall	MPall	Cntn2	Cntn2	0.090924156	p < 0.01	CNTN2_CNTN2	Cntn2 - Cntn2	CNTN	Cell-Cell Contact	KEGG: mmu04514	MPall -> MPall (HE_m)	1.67E-05	MPall -> MPall	HE_m
Dpallv	MPall	Cntn2	Cntn2	0.087069044	p < 0.01	CNTN2_CNTN2	Cntn2 - Cntn2	CNTN	Cell-Cell Contact	KEGG: mmu04514	Dpallv -> MPall (HE_m)	1.03E-05	Dpallv -> MPall	HE_m
Dpallm	Dpallm	Cntn2	Cntn2	0.110932321	p < 0.01	CNTN2_CNTN2	Cntn2 - Cntn2	CNTN	Cell-Cell Contact	KEGG: mmu04514	Dpallm -> Dpallm (HE_m)	0.000121633	Dpallm -> Dpallm	HE_m
Dpallv	Dpallm	Cntn2	Cntn2	0.097807773	p < 0.01	CNTN2_CNTN2	Cntn2 - Cntn2	CNTN	Cell-Cell Contact	KEGG: mmu04514	Dpallv -> Dpallm (HE_m)	3.63E-05	Dpallv -> Dpallm	HE_m
MPall	Dpallv	Cntn2	Cntn2	0.087069044	p < 0.01	CNTN2_CNTN2	Cntn2 - Cntn2	CNTN	Cell-Cell Contact	KEGG: mmu04514	MPall -> Dpallv (HE_m)	1.03E-05	MPall -> Dpallv	HE_m
Dpallm	Dpallv	Cntn2	Cntn2	0.097807773	p < 0.01	CNTN2_CNTN2	Cntn2 - Cntn2	CNTN	Cell-Cell Contact	KEGG: mmu04514	Dpallm -> Dpallv (HE_m)	3.63E-05	Dpallm -> Dpallv	HE_m
Dpallv	Dpallv	Cntn2	Cntn2	0.089092897	p < 0.01	CNTN2_CNTN2	Cntn2 - Cntn2	CNTN	Cell-Cell Contact	KEGG: mmu04514	Dpallv -> Dpallv (HE_m)	1.33E-05	Dpallv -> Dpallv	HE_m
MPall	MPall	Cntn2	Cntn2	0.081065039	p < 0.01	CNTN2_CNTN2	Cntn2 - Cntn2	CNTN	Cell-Cell Contact	KEGG: mmu04514	MPall -> MPall (NC_f)	4.39E-06	MPall -> MPall	VC_f
Dpallv	MPall	Cntn2	Cntn2	0.084802329	p < 0.01	CNTN2_CNTN2	Cntn2 - Cntn2	CNTN	Cell-Cell Contact	KEGG: mmu04514	Dpallv -> MPall (NC_f)	7.56E-06	Dpallv -> MPall	VC_f
Dpallm	Dpallm	Cntn2	Cntn2	0.105104412	p < 0.01	CNTN2_CNTN2	Cntn2 - Cntn2	CNTN	Cell-Cell Contact	KEGG: mmu04514	Dpallm -> Dpallm (NC_f)	7.38E-05	Dpallm -> Dpallm	VC_f
Dpallv	Dpallm	Cntn2	Cntn2	0.097693272	p < 0.01	CNTN2_CNTN2	Cntn2 - Cntn2	CNTN	Cell-Cell Contact	KEGG: mmu04514	Dpallv -> Dpallm (NC_f)	3.59E-05	Dpallv -> Dpallm	VC_f
MPall	Dpallv	Cntn2	Cntn2	0.084802329	p < 0.01	CNTN2_CNTN2	Cntn2 - Cntn2	CNTN	Cell-Cell Contact	KEGG: mmu04514	MPall -> Dpallv (NC_f)	7.56E-06	MPall -> Dpallv	VC_f
Dpallm	Dpallv	Cntn2	Cntn2	0.097693272	p < 0.01	CNTN2_CNTN2	Cntn2 - Cntn2	CNTN	Cell-Cell Contact	KEGG: mmu04514	Dpallm -> Dpallv (NC_f)	3.59E-05	Dpallm -> Dpallv	VC_f
Dpallv	Dpallv	Cntn2	Cntn2	0.091257869	p < 0.01	CNTN2_CNTN2	Cntn2 - Cntn2	CNTN	Cell-Cell Contact	KEGG: mmu04514	Dpallv -> Dpallv (NC_f)	1.74E-05	Dpallv -> Dpallv	VC_f
MPall	MPall	Cntn2	Cntn2	0.090864414	p < 0.01	CNTN2_CNTN2	Cntn2 - Cntn2	CNTN	Cell-Cell Contact	KEGG: mmu04514	MPall -> MPall (HE_f)	1.66E-05	MPall -> MPall	HE_f
Dpallv	MPall	Cntn2	Cntn2	0.090382168	p < 0.01	CNTN2_CNTN2	Cntn2 - Cntn2	CNTN	Cell-Cell Contact	KEGG: mmu04514	Dpallv -> MPall (HE_f)	1.57E-05	Dpallv -> MPall	HE_f
p2R	MPall	Cntn2	Cntn2	0.07680485	p < 0.01	CNTN2_CNTN2	Cntn2 - Cntn2	CNTN	Cell-Cell Contact	KEGG: mmu04514	p2R -> MPall (HE_f)	2.22E-06	p2R -> MPall	HE_f
Dpallm	Dpallm	Cntn2	Cntn2	0.10449992	p < 0.01	CNTN2_CNTN2	Cntn2 - Cntn2	CNTN	Cell-Cell Contact	KEGG: mmu04514	Dpallm -> Dpallm (HE_f)	6.98E-05	Dpallm -> Dpallm	HE_f
Dpallv	Dpallm	Cntn2	Cntn2	0.098605245	p < 0.01	CNTN2_CNTN2	Cntn2 - Cntn2	CNTN	Cell-Cell Contact	KEGG: mmu04514	Dpallv -> Dpallm (HE_f)	3.94E-05	Dpallv -> Dpallm	HE_f
SCPall	Dpallm	Cntn2	Cntn2	0.075119059	p < 0.01	CNTN2_CNTN2	Cntn2 - Cntn2	CNTN	Cell-Cell Contact	KEGG: mmu04514	SCPall -> Dpallm (HE_f)	1.65E-06	SCPall -> Dpallm	HE_f
MPall	Dpallv	Cntn2	Cntn2	0.090382168	p < 0.01	CNTN2_CNTN2	Cntn2 - Cntn2	CNTN	Cell-Cell Contact	KEGG: mmu04514	MPall -> Dpallv (HE_f)	1.57E-05	MPall -> Dpallv	HE_f
Dpallm	Dpallv	Cntn2	Cntn2	0.098605245	p < 0.01	CNTN2_CNTN2	Cntn2 - Cntn2	CNTN	Cell-Cell Contact	KEGG: mmu04514	Dpallm -> Dpallv (HE_f)	3.94E-05	Dpallm -> Dpallv	HE_f
Dpallv	Dpallv	Cntn2	Cntn2	0.093339701	p < 0.01	CNTN2_CNTN2	Cntn2 - Cntn2	CNTN	Cell-Cell Contact	KEGG: mmu04514	Dpallv -> Dpallv (HE_f)	2.22E-05	Dpallv -> Dpallv	HE_f
p2R	Dpallv	Cntn2	Cntn2	0.07518734	0.01 < p < 0.05	CNTN2_CNTN2	Cntn2 - Cntn2	CNTN	Cell-Cell Contact	KEGG: mmu04514	p2R -> Dpallv (HE_f)	1.67E-06	p2R -> Dpallv	HE_f
MPall	p2R	Cntn2	Cntn2	0.07680485	p < 0.01	CNTN2_CNTN2	Cntn2 - Cntn2	CNTN	Cell-Cell Contact	KEGG: mmu04514	MPall -> p2R (HE_f)	2.22E-06	MPall -> p2R	HE_f
Dpallv	p2R	Cntn2	Cntn2	0.07518734	0.01 < p < 0.05	CNTN2_CNTN2	Cntn2 - Cntn2	CNTN	Cell-Cell Contact	KEGG: mmu04514	Dpallv -> p2R (HE_f)	1.67E-06	Dpallv -> p2R	HE_f
Dpallm	SCPall	Cntn2	Cntn2	0.075119059	p < 0.01	CNTN2_CNTN2	Cntn2 - Cntn2	CNTN	Cell-Cell Contact	KEGG: mmu04514	Dpallm -> SCPall (HE_f)	1.65E-06	Dpallm -> SCPall	HE_f
MPall	p2A	Cntn2	L1cam	0.082884728	p < 0.01	CNTN2_L1CAM	Cntn2 - L1cam	CNTN	Cell-Cell Contact	KEGG: mmu04514	MPall -> p2A (NC_m)	5.76E-06	MPall -> p2A	VC_m
p2R	p2A	Cntn2	L1cam	0.077101535	0.01 < p < 0.05	CNTN2_L1CAM	Cntn2 - L1cam	CNTN	Cell-Cell Contact	KEGG: mmu04514	p2R -> p2A (NC_m)	2.33E-06	p2R -> p2A	VC_m
MPall	MPall	Cntn2	L1cam	0.083200174	p < 0.01	CNTN2_L1CAM	Cntn2 - L1cam	CNTN	Cell-Cell Contact	KEGG: mmu04514	MPall -> MPall (NC_m)	6.03E-06	MPall -> MPall	VC_m
Dpallv	MPall	Cntn2	L1cam	0.083974352	p < 0.01	CNTN2_L1CAM	Cntn2 - L1cam	CNTN	Cell-Cell Contact	KEGG: mmu04514	Dpallv -> MPall (NC_m)	6.73E-06	Dpallv -> MPall	VC_m
Dpallm	TelA	Cntn2	L1cam	0.079685303	p < 0.01	CNTN2_L1CAM	Cntn2 - L1cam	CNTN	Cell-Cell Contact	KEGG: mmu04514	Dpallm -> TelA (NC_m)	3.55E-06	Dpallm -> TelA	VC_m
Dpallm	Dpallm	Cntn2	L1cam	0.09826488	p < 0.01	CNTN2_L1CAM	Cntn2 - L1cam	CNTN	Cell-Cell Contact	KEGG: mmu04514	Dpallm -> Dpallm (NC_m)	3.81E-05	Dpallm -> Dpallm	VC_m
Dpallv	Dpallm	Cntn2	L1cam	0.093316436	p < 0.01	CNTN2_L1CAM	Cntn2 - L1cam	CNTN	Cell-Cell Contact	KEGG: mmu04514	Dpallv -> Dpallm (NC_m)	2.22E-05	Dpallv -> Dpallm	VC_m
MPall	p2R	Cntn2	L1cam	0.077762025	p < 0.01	CNTN2_L1CAM	Cntn2 - L1cam	CNTN	Cell-Cell Contact	KEGG: mmu04514	MPall -> p2R (NC_m)	2.60E-06	MPall -> p2R	VC_m
Dpallm	SCPall	Cntn2	L1cam	0.079711266	p < 0.01	CNTN2_L1CAM	Cntn2 - L1cam	CNTN	Cell-Cell Contact	KEGG: mmu04514	Dpallm -> SCPall (NC_m)	3.56E-06	Dpallm -> SCPall	VC_m
MPall	MPall	Cntn2	L1cam	0.08494338	p < 0.01	CNTN2_L1CAM	Cntn2 - L1cam	CNTN	Cell-Cell Contact	KEGG: mmu04514	MPall -> MPall (HE_m)	7.71E-06	MPall -> MPall	HE_m
Dpallv	MPall	Cntn2	L1cam	0.081557033	p < 0.01	CNTN2_L1CAM	Cntn2 - L1cam	CNTN	Cell-Cell Contact	KEGG: mmu04514	Dpallv -> MPall (HE_m)	4.73E-06	Dpallv -> MPall	HE_m
Dpallm	TelA	Cntn2	L1cam	0.078668019	p < 0.01	CNTN2_L1CAM	Cntn2 - L1cam	CNTN	Cell-Cell Contact	KEGG: mmu04514	Dpallm -> TelA (HE_m)	3.02E-06	Dpallm -> TelA	HE_m
Dpallm	Dpallm	Cntn2	L1cam	0.106216064	p < 0.01	CNTN2_L1CAM	Cntn2 - L1cam	CNTN	Cell-Cell Contact	KEGG: mmu04514	Dpallm -> Dpallm (HE_m)	8.15E-05	Dpallm -> Dpallm	HE_m
Dpallv	Dpallm	Cntn2	L1cam	0.094116827	p < 0.01	CNTN2_L1CAM	Cntn2 - L1cam	CNTN	Cell-Cell Contact	KEGG: mmu04514	Dpallv -> Dpallm (HE_m)	2.43E-05	Dpallv -> Dpallm	HE_m
Dpallm	SCPall	Cntn2	L1cam	0.086912313	p < 0.01	CNTN2_L1CAM	Cntn2 - L1cam	CNTN	Cell-Cell Contact	KEGG: mmu04514	Dpallm -> SCPall (HE_m)	1.01E-05	Dpallm -> SCPall	HE_m
MPall	p2A	Cntn2	L1cam	0.083062961	p < 0.01	CNTN2_L1CAM	Cntn2 - L1cam	CNTN	Cell-Cell Contact	KEGG: mmu04514	MPall -> p2A (NC_f)	5.91E-06	MPall -> p2A	VC_f
Dpallv	MPall	Cntn2	L1cam	0.078420042	p < 0.01	CNTN2_L1CAM	Cntn2 - L1cam	CNTN	Cell-Cell Contact	KEGG: mmu04514	Dpallv -> MPall (NC_f)	2.90E-06	Dpallv -> MPall	VC_f
Dpallm	Dpallm	Cntn2	L1cam	0.101524054	p < 0.01	CNTN2_L1CAM	Cntn2 - L1cam	CNTN	Cell-Cell Contact	KEGG: mmu04514	Dpallm -> Dpallm (NC_f)	5.28E-05	Dpallm -> Dpallm	VC_f
Dpallv	Dpallm	Cntn2	L1cam	0.094593991	p < 0.01	CNTN2_L1CAM	Cntn2 - L1cam	CNTN	Cell-Cell Contact	KEGG: mmu04514	Dpallv -> Dpallm (NC_f)	2.56E-05	Dpallv -> Dpallm	VC_f
MPall	MPall	Cntn2	L1cam	0.085359459	p < 0.01	CNTN2_L1CAM	Cntn2 - L1cam	CNTN	Cell-Cell Contact	KEGG: mmu04514	MPall -> MPall (HE_f)	8.17E-06	MPall -> MPall	HE_f
Dpallv	MPall	Cntn2	L1cam	0.084920438	p < 0.01	CNTN2_L1CAM	Cntn2 - L1cam	CNTN	Cell-Cell Contact	KEGG: mmu04514	Dpallv -> MPall (HE_f)	7.69E-06	Dpallv -> MPall	HE_f
Dpallm	Dpallm	Cntn2	L1cam	0.100418448	p < 0.01	CNTN2_L1CAM	Cntn2 - L1cam	CNTN	Cell-Cell Contact	KEGG: mmu04514	Dpallm -> Dpallm (HE_f)	4.73E-05	Dpallm -> Dpallm	HE_f
Dpallv	Dpallm	Cntn2	L1cam	0.094964522	p < 0.01	CNTN2_L1CAM	Cntn2 - L1cam	CNTN	Cell-Cell Contact	KEGG: mmu04514	Dpallv -> Dpallm (HE_f)	2.67E-05	Dpallv -> Dpallm	HE_f
MPall	Dpallv	Cntn2	L1cam	0.083705967	p < 0.01	CNTN2_L1CAM	Cntn2 - L1cam	CNTN	Cell-Cell Contact	KEGG: mmu04514	MPall -> Dpallv (HE_f)	6.48E-06	MPall -> Dpallv	HE_f
Dpallm	Dpallv	Cntn2	L1cam	0.090697568	p < 0.01	CNTN2_L1CAM	Cntn2 - L1cam	CNTN	Cell-Cell Contact	KEGG: mmu04514	Dpallm -> Dpallv (HE_f)	1.63E-05	Dpallm -> Dpallv	HE_f
Dpallv	Dpallv	Cntn2	L1cam	0.086225687	p < 0.01	CNTN2_L1CAM	Cntn2 - L1cam	CNTN	Cell-Cell Contact	KEGG: mmu04514	Dpallv -> Dpallv (HE_f)	9.19E-06	Dpallv -> Dpallv	HE_f
Dpallm	SCPall	Cntn2	L1cam	0.084395522	p < 0.01	CNTN2_L1CAM	Cntn2 - L1cam	CNTN	Cell-Cell Contact	KEGG: mmu04514	Dpallm -> SCPall (HE_f)	7.15E-06	Dpallm -> SCPall	HE_f
MPall	p2A	Col1a1	ITGA3_ITGB1	0.064497158	p < 0.01	COL1A1_ITGA3_ITGB1	Col1a1 - (Itga3+Itgb1)	COLLAGEN	ECM-Receptor	KEGG: mmu04512	MPall -> p2A (NC_m)	1.85E-07	MPall -> p2A	VC_m
p2R	p2A	Col1a1	ITGA3_ITGB1	0.072604897	p < 0.01	COL1A1_ITGA3_ITGB1	Col1a1 - (Itga3+Itgb1)	COLLAGEN	ECM-Receptor	KEGG: mmu04512	p2R -> p2A (NC_m)	1.04E-06	p2R -> p2A	VC_m
MPall	p2R	Col1a1	ITGA3_ITGB1	0.065417273	p < 0.01	COL1A1_ITGA3_ITGB1	Col1a1 - (Itga3+Itgb1)	COLLAGEN	ECM-Receptor	KEGG: mmu04512	MPall -> p2R (NC_m)	2.30E-07	MPall -> p2R	VC_m
p2R	p2R	Col1a1	ITGA3_ITGB1	0.072908601	p < 0.01	COL1A1_ITGA3_ITGB1	Col1a1 - (Itga3+Itgb1)	COLLAGEN	ECM-Receptor	KEGG: mmu04512	p2R -> p2R (NC_m)	1.10E-06	p2R -> p2R	VC_m
p2R	p2A	Col1a1	ITGA3_ITGB1	0.07085472	p < 0.01	COL1A1_ITGA3_ITGB1	Col1a1 - (Itga3+Itgb1)	COLLAGEN	ECM-Receptor	KEGG: mmu04512	p2R -> p2A (HE_m)	7.42E-07	p2R -> p2A	HE_m
MPall	p2A	Col1a1	ITGA3_ITGB1	0.064715749	p < 0.01	COL1A1_ITGA3_ITGB1	Col1a1 - (Itga3+Itgb1)	COLLAGEN	ECM-Receptor	KEGG: mmu04512	MPall -> p2A (NC_f)	1.95E-07	MPall -> p2A	VC_f
p2R	p2A	Col1a1	ITGA3_ITGB1	0.070387986	p < 0.01	COL1A1_ITGA3_ITGB1	Col1a1 - (Itga3+Itgb1)	COLLAGEN	ECM-Receptor	KEGG: mmu04512	p2R -> p2A (NC_f)	6.76E-07	p2R -> p2A	VC_f
MPall	MPall	Col1a1	Sdc1	0.065814664	p < 0.01	COL1A1_SDC1	Col1a1 - Sdc1	COLLAGEN	ECM-Receptor	KEGG: mmu04512	MPall -> MPall (NC_m)	2.52E-07	MPall -> MPall	VC_m
p2R	MPall	Col1a1	Sdc1	0.071473604	p < 0.01	COL1A1_SDC1	Col1a1 - Sdc1	COLLAGEN	ECM-Receptor	KEGG: mmu04512	p2R -> MPall (NC_m)	8.39E-07	p2R -> MPall	VC_m
MPall	Dpallv	Col1a1	Sdc1	0.064206916	p < 0.01	COL1A1_SDC1	Col1a1 - Sdc1	COLLAGEN	ECM-Receptor	KEGG: mmu04512	MPall -> Dpallv (NC_m)	1.72E-07	MPall -> Dpallv	VC_m
MPall	p2R	Col1a1	Sdc1	0.066370078	p < 0.01	COL1A1_SDC1	Col1a1 - Sdc1	COLLAGEN	ECM-Receptor	KEGG: mmu04512	MPall -> p2R (NC_m)	2.86E-07	MPall -> p2R	VC_m
p2R	p2R	Col1a1	Sdc1	0.074093707	p < 0.01	COL1A1_SDC1	Col1a1 - Sdc1	COLLAGEN	ECM-Receptor	KEGG: mmu04512	p2R -> p2R (NC_m)	1.38E-06	p2R -> p2R	VC_m
p2R	SCPall	Col1a1	Sdc1	0.065806025	p < 0.01	COL1A1_SDC1	Col1a1 - Sdc1	COLLAGEN	ECM-Receptor	KEGG: mmu04512	p2R -> SCPall (NC_m)	2.51E-07	p2R -> SCPall	VC_m
MPall	MPall	Col1a1	Sdc1	0.065840625	p < 0.01	COL1A1_SDC1	Col1a1 - Sdc1	COLLAGEN	ECM-Receptor	KEGG: mmu04512	MPall -> MPall (HE_m)	2.53E-07	MPall -> MPall	HE_m
p2R	MPall	Col1a1	Sdc1	0.074817411	p < 0.01	COL1A1_SDC1	Col1a1 - Sdc1	COLLAGEN	ECM-Receptor	KEGG: mmu04512	p2R -> MPall (HE_m)	1.57E-06	p2R -> MPall	HE_m
MPall	Dpallv	Col1a1	Sdc1	0.060537909	0.01 < p < 0.05	COL1A1_SDC1	Col1a1 - Sdc1	COLLAGEN	ECM-Receptor	KEGG: mmu04512	MPall -> Dpallv (HE_m)	6.70E-08	MPall -> Dpallv	HE_m
p2R	Dpallv	Col1a1	Sdc1	0.066631623	p < 0.01	COL1A1_SDC1	Col1a1 - Sdc1	COLLAGEN	ECM-Receptor	KEGG: mmu04512	p2R -> Dpallv (HE_m)	3.03E-07	p2R -> Dpallv	HE_m
MPall	p2R	Col1a1	Sdc1	0.068410882	p < 0.01	COL1A1_SDC1	Col1a1 - Sdc1	COLLAGEN	ECM-Receptor	KEGG: mmu04512	MPall -> p2R (HE_m)	4.48E-07	MPall -> p2R	HE_m
p2R	p2R	Col1a1	Sdc1	0.078152348	p < 0.01	COL1A1_SDC1	Col1a1 - Sdc1	COLLAGEN	ECM-Receptor	KEGG: mmu04512	p2R -> p2R (HE_m)	2.77E-06	p2R -> p2R	HE_m
p2R	SCPall	Col1a1	Sdc1	0.072735654	p < 0.01	COL1A1_SDC1	Col1a1 - Sdc1	COLLAGEN	ECM-Receptor	KEGG: mmu04512	p2R -> SCPall (HE_m)	1.07E-06	p2R -> SCPall	HE_m
MPall	p2A	Col1a1	Sdc1	0.062474575	p < 0.01	COL1A1_SDC1	Col1a1 - Sdc1	COLLAGEN	ECM-Receptor	KEGG: mmu04512	MPall -> p2A (NC_f)	1.12E-07	MPall -> p2A	VC_f
p2R	p2A	Col1a1	Sdc1	0.067744898	p < 0.01	COL1A1_SDC1	Col1a1 - Sdc1	COLLAGEN	ECM-Receptor	KEGG: mmu04512	p2R -> p2A (NC_f)	3.88E-07	p2R -> p2A	VC_f
MPall	MPall	Col1a1	Sdc1	0.066704621	p < 0.01	COL1A1_SDC1	Col1a1 - Sdc1	COLLAGEN	ECM-Receptor	KEGG: mmu04512	MPall -> MPall (NC_f)	3.09E-07	MPall -> MPall	VC_f
p2R	MPall	Col1a1	Sdc1	0.069117874	p < 0.01	COL1A1_SDC1	Col1a1 - Sdc1	COLLAGEN	ECM-Receptor	KEGG: mmu04512	p2R -> MPall (NC_f)	5.21E-07	p2R -> MPall	VC_f
MPall	Dpallv	Col1a1	Sdc1	0.065219782	p < 0.01	COL1A1_SDC1	Col1a1 - Sdc1	COLLAGEN	ECM-Receptor	KEGG: mmu04512	MPall -> Dpallv (NC_f)	2.19E-07	MPall -> Dpallv	VC_f
p2R	Dpallv	Col1a1	Sdc1	0.067293669	p < 0.01	COL1A1_SDC1	Col1a1 - Sdc1	COLLAGEN	ECM-Receptor	KEGG: mmu04512	p2R -> Dpallv (NC_f)	3.52E-07	p2R -> Dpallv	VC_f
MPall	p2R	Col1a1	Sdc1	0.064091027	p < 0.01	COL1A1_SDC1	Col1a1 - Sdc1	COLLAGEN	ECM-Receptor	KEGG: mmu04512	MPall -> p2R (NC_f)	1.67E-07	MPall -> p2R	VC_f
p2R	p2R	Col1a1	Sdc1	0.069250669	p < 0.01	COL1A1_SDC1	Col1a1 - Sdc1	COLLAGEN	ECM-Receptor	KEGG: mmu04512	p2R -> p2R (NC_f)	5.35E-07	p2R -> p2R	VC_f
MPall	MPall	Col1a1	Sdc1	0.06579853	p < 0.01	COL1A1_SDC1	Col1a1 - Sdc1	COLLAGEN	ECM-Receptor	KEGG: mmu04512	MPall -> MPall (HE_f)	2.51E-07	MPall -> MPall	HE_f
p2R	MPall	Col1a1	Sdc1	0.075361594	p < 0.01	COL1A1_SDC1	Col1a1 - Sdc1	COLLAGEN	ECM-Receptor	KEGG: mmu04512	p2R -> MPall (HE_f)	1.73E-06	p2R -> MPall	HE_f
MPall	Dpallv	Col1a1	Sdc1	0.065638493	p < 0.01	COL1A1_SDC1	Col1a1 - Sdc1	COLLAGEN	ECM-Receptor	KEGG: mmu04512	MPall -> Dpallv (HE_f)	2.42E-07	MPall -> Dpallv	HE_f
p2R	Dpallv	Col1a1	Sdc1	0.07394089	p < 0.01	COL1A1_SDC1	Col1a1 - Sdc1	COLLAGEN	ECM-Receptor	KEGG: mmu04512	p2R -> Dpallv (HE_f)	1.34E-06	p2R -> Dpallv	HE_f
MPall	p2R	Col1a1	Sdc1	0.065755017	p < 0.01	COL1A1_SDC1	Col1a1 - Sdc1	COLLAGEN	ECM-Receptor	KEGG: mmu04512	MPall -> p2R (HE_f)	2.48E-07	MPall -> p2R	HE_f
p2R	p2R	Col1a1	Sdc1	0.077846313	p < 0.01	COL1A1_SDC1	Col1a1 - Sdc1	COLLAGEN	ECM-Receptor	KEGG: mmu04512	p2R -> p2R (HE_f)	2.64E-06	p2R -> p2R	HE_f
MPall	MPall	Col1a1	Sdc4	0.064956872	p < 0.01	COL1A1_SDC4	Col1a1 - Sdc4	COLLAGEN	ECM-Receptor	KEGG: mmu04512	MPall -> MPall (NC_m)	2.06E-07	MPall -> MPall	VC_m
p2R	MPall	Col1a1	Sdc4	0.070463372	p < 0.01	COL1A1_SDC4	Col1a1 - Sdc4	COLLAGEN	ECM-Receptor	KEGG: mmu04512	p2R -> MPall (NC_m)	6.86E-07	p2R -> MPall	VC_m
MPall	Dpallv	Col1a1	Sdc4	0.061471296	p < 0.01	COL1A1_SDC4	Col1a1 - Sdc4	COLLAGEN	ECM-Receptor	KEGG: mmu04512	MPall -> Dpallv (NC_m)	8.61E-08	MPall -> Dpallv	VC_m
MPall	p2R	Col1a1	Sdc4	0.07287619	p < 0.01	COL1A1_SDC4	Col1a1 - Sdc4	COLLAGEN	ECM-Receptor	KEGG: mmu04512	MPall -> p2R (NC_m)	1.10E-06	MPall -> p2R	VC_m
p2R	p2R	Col1a1	Sdc4	0.082288766	p < 0.01	COL1A1_SDC4	Col1a1 - Sdc4	COLLAGEN	ECM-Receptor	KEGG: mmu04512	p2R -> p2R (NC_m)	5.28E-06	p2R -> p2R	VC_m
p2R	SCPall	Col1a1	Sdc4	0.06233141	p < 0.01	COL1A1_SDC4	Col1a1 - Sdc4	COLLAGEN	ECM-Receptor	KEGG: mmu04512	p2R -> SCPall (NC_m)	1.08E-07	p2R -> SCPall	VC_m
p2R	p2A	Col1a1	Sdc4	0.068560501	p < 0.01	COL1A1_SDC4	Col1a1 - Sdc4	COLLAGEN	ECM-Receptor	KEGG: mmu04512	p2R -> p2A (HE_m)	4.63E-07	p2R -> p2A	HE_m
MPall	Dpallv	Col1a1	Sdc4	0.061213519	p < 0.01	COL1A1_SDC4	Col1a1 - Sdc4	COLLAGEN	ECM-Receptor	KEGG: mmu04512	MPall -> Dpallv (HE_m)	8.04E-08	MPall -> Dpallv	HE_m
p2R	Dpallv	Col1a1	Sdc4	0.067450876	p < 0.01	COL1A1_SDC4	Col1a1 - Sdc4	COLLAGEN	ECM-Receptor	KEGG: mmu04512	p2R -> Dpallv (HE_m)	3.64E-07	p2R -> Dpallv	HE_m
MPall	p2R	Col1a1	Sdc4	0.073950182	p < 0.01	COL1A1_SDC4	Col1a1 - Sdc4	COLLAGEN	ECM-Receptor	KEGG: mmu04512	MPall -> p2R (HE_m)	1.34E-06	MPall -> p2R	HE_m
p2R	p2R	Col1a1	Sdc4	0.085453553	p < 0.01	COL1A1_SDC4	Col1a1 - Sdc4	COLLAGEN	ECM-Receptor	KEGG: mmu04512	p2R -> p2R (HE_m)	8.28E-06	p2R -> p2R	HE_m
MPall	MPall	Col1a1	Sdc4	0.061058904	p < 0.01	COL1A1_SDC4	Col1a1 - Sdc4	COLLAGEN	ECM-Receptor	KEGG: mmu04512	MPall -> MPall (NC_f)	7.71E-08	MPall -> MPall	VC_f
p2R	MPall	Col1a1	Sdc4	0.063075164	p < 0.01	COL1A1_SDC4	Col1a1 - Sdc4	COLLAGEN	ECM-Receptor	KEGG: mmu04512	p2R -> MPall (NC_f)	1.30E-07	p2R -> MPall	VC_f
MPall	Dpallv	Col1a1	Sdc4	0.063218169	p < 0.01	COL1A1_SDC4	Col1a1 - Sdc4	COLLAGEN	ECM-Receptor	KEGG: mmu04512	MPall -> Dpallv (NC_f)	1.35E-07	MPall -> Dpallv	VC_f
p2R	Dpallv	Col1a1	Sdc4	0.065164946	p < 0.01	COL1A1_SDC4	Col1a1 - Sdc4	COLLAGEN	ECM-Receptor	KEGG: mmu04512	p2R -> Dpallv (NC_f)	2.17E-07	p2R -> Dpallv	VC_f
MPall	p2R	Col1a1	Sdc4	0.067786198	p < 0.01	COL1A1_SDC4	Col1a1 - Sdc4	COLLAGEN	ECM-Receptor	KEGG: mmu04512	MPall -> p2R (NC_f)	3.92E-07	MPall -> p2R	VC_f
p2R	p2R	Col1a1	Sdc4	0.073584322	p < 0.01	COL1A1_SDC4	Col1a1 - Sdc4	COLLAGEN	ECM-Receptor	KEGG: mmu04512	p2R -> p2R (NC_f)	1.25E-06	p2R -> p2R	VC_f
MPall	MPall	Col1a1	Sdc4	0.061949185	p < 0.01	COL1A1_SDC4	Col1a1 - Sdc4	COLLAGEN	ECM-Receptor	KEGG: mmu04512	MPall -> MPall (HE_f)	9.76E-08	MPall -> MPall	HE_f
p2R	MPall	Col1a1	Sdc4	0.070356851	p < 0.01	COL1A1_SDC4	Col1a1 - Sdc4	COLLAGEN	ECM-Receptor	KEGG: mmu04512	p2R -> MPall (HE_f)	6.72E-07	p2R -> MPall	HE_f
MPall	Dpallv	Col1a1	Sdc4	0.062966221	p < 0.01	COL1A1_SDC4	Col1a1 - Sdc4	COLLAGEN	ECM-Receptor	KEGG: mmu04512	MPall -> Dpallv (HE_f)	1.27E-07	MPall -> Dpallv	HE_f
p2R	Dpallv	Col1a1	Sdc4	0.070568472	p < 0.01	COL1A1_SDC4	Col1a1 - Sdc4	COLLAGEN	ECM-Receptor	KEGG: mmu04512	p2R -> Dpallv (HE_f)	7.01E-07	p2R -> Dpallv	HE_f
MPall	p2R	Col1a1	Sdc4	0.068896591	p < 0.01	COL1A1_SDC4	Col1a1 - Sdc4	COLLAGEN	ECM-Receptor	KEGG: mmu04512	MPall -> p2R (HE_f)	4.97E-07	MPall -> p2R	HE_f
p2R	p2R	Col1a1	Sdc4	0.082284687	p < 0.01	COL1A1_SDC4	Col1a1 - Sdc4	COLLAGEN	ECM-Receptor	KEGG: mmu04512	p2R -> p2R (HE_f)	5.27E-06	p2R -> p2R	HE_f
p2A	p2A	Col1a2	ITGA3_ITGB1	0.074824623	p < 0.01	COL1A2_ITGA3_ITGB1	Col1a2 - (Itga3+Itgb1)	COLLAGEN	ECM-Receptor	KEGG: mmu04512	p2A -> p2A (NC_m)	1.57E-06	p2A -> p2A	VC_m
MPall	p2A	Col1a2	ITGA3_ITGB1	0.077076265	p < 0.01	COL1A2_ITGA3_ITGB1	Col1a2 - (Itga3+Itgb1)	COLLAGEN	ECM-Receptor	KEGG: mmu04512	MPall -> p2A (NC_m)	2.32E-06	MPall -> p2A	VC_m
p2R	p2A	Col1a2	ITGA3_ITGB1	0.085090076	p < 0.01	COL1A2_ITGA3_ITGB1	Col1a2 - (Itga3+Itgb1)	COLLAGEN	ECM-Receptor	KEGG: mmu04512	p2R -> p2A (NC_m)	7.87E-06	p2R -> p2A	VC_m
p2A	p2R	Col1a2	ITGA3_ITGB1	0.070783923	p < 0.01	COL1A2_ITGA3_ITGB1	Col1a2 - (Itga3+Itgb1)	COLLAGEN	ECM-Receptor	KEGG: mmu04512	p2A -> p2R (NC_m)	7.32E-07	p2A -> p2R	VC_m
MPall	p2R	Col1a2	ITGA3_ITGB1	0.07839346	p < 0.01	COL1A2_ITGA3_ITGB1	Col1a2 - (Itga3+Itgb1)	COLLAGEN	ECM-Receptor	KEGG: mmu04512	MPall -> p2R (NC_m)	2.88E-06	MPall -> p2R	VC_m
p2R	p2R	Col1a2	ITGA3_ITGB1	0.08550637	p < 0.01	COL1A2_ITGA3_ITGB1	Col1a2 - (Itga3+Itgb1)	COLLAGEN	ECM-Receptor	KEGG: mmu04512	p2R -> p2R (NC_m)	8.34E-06	p2R -> p2R	VC_m
p2A	p2A	Col1a2	ITGA3_ITGB1	0.065551614	0.01 < p < 0.05	COL1A2_ITGA3_ITGB1	Col1a2 - (Itga3+Itgb1)	COLLAGEN	ECM-Receptor	KEGG: mmu04512	p2A -> p2A (HE_m)	2.37E-07	p2A -> p2A	HE_m
p2R	p2A	Col1a2	ITGA3_ITGB1	0.080222753	p < 0.01	COL1A2_ITGA3_ITGB1	Col1a2 - (Itga3+Itgb1)	COLLAGEN	ECM-Receptor	KEGG: mmu04512	p2R -> p2A (HE_m)	3.86E-06	p2R -> p2A	HE_m
POA	hypothalamus	Col1a2	ITGA3_ITGB1	0.071228516	p < 0.01	COL1A2_ITGA3_ITGB1	Col1a2 - (Itga3+Itgb1)	COLLAGEN	ECM-Receptor	KEGG: mmu04512	POA -> hypothalamus (HE_m)	7.99E-07	POA -> hypothalamus	HE_m
p2A	p2A	Col1a2	ITGA3_ITGB1	0.079906972	p < 0.01	COL1A2_ITGA3_ITGB1	Col1a2 - (Itga3+Itgb1)	COLLAGEN	ECM-Receptor	KEGG: mmu04512	p2A -> p2A (NC_f)	3.67E-06	p2A -> p2A	VC_f
MPall	p2A	Col1a2	ITGA3_ITGB1	0.076902009	p < 0.01	COL1A2_ITGA3_ITGB1	Col1a2 - (Itga3+Itgb1)	COLLAGEN	ECM-Receptor	KEGG: mmu04512	MPall -> p2A (NC_f)	2.25E-06	MPall -> p2A	VC_f
p2R	p2A	Col1a2	ITGA3_ITGB1	0.08626747	p < 0.01	COL1A2_ITGA3_ITGB1	Col1a2 - (Itga3+Itgb1)	COLLAGEN	ECM-Receptor	KEGG: mmu04512	p2R -> p2A (NC_f)	9.24E-06	p2R -> p2A	VC_f
hypothalamus	hypothalamus	Col1a2	ITGA3_ITGB1	0.068139576	p < 0.01	COL1A2_ITGA3_ITGB1	Col1a2 - (Itga3+Itgb1)	COLLAGEN	ECM-Receptor	KEGG: mmu04512	hypothalamus -> hypothalamus (NC_f)	4.23E-07	hypothalamus -> hypothalamus	VC_f
POA	hypothalamus	Col1a2	ITGA3_ITGB1	0.068134055	p < 0.01	COL1A2_ITGA3_ITGB1	Col1a2 - (Itga3+Itgb1)	COLLAGEN	ECM-Receptor	KEGG: mmu04512	POA -> hypothalamus (NC_f)	4.23E-07	POA -> hypothalamus	VC_f
MPall	MPall	Col1a2	Sdc1	0.078964304	p < 0.01	COL1A2_SDC1	Col1a2 - Sdc1	COLLAGEN	ECM-Receptor	KEGG: mmu04512	MPall -> MPall (NC_m)	3.16E-06	MPall -> MPall	VC_m
p2R	MPall	Col1a2	Sdc1	0.083538173	p < 0.01	COL1A2_SDC1	Col1a2 - Sdc1	COLLAGEN	ECM-Receptor	KEGG: mmu04512	p2R -> MPall (NC_m)	6.33E-06	p2R -> MPall	VC_m
TelA	Dpallm	Col1a2	Sdc1	0.070914688	0.01 < p < 0.05	COL1A2_SDC1	Col1a2 - Sdc1	COLLAGEN	ECM-Receptor	KEGG: mmu04512	TelA -> Dpallm (NC_m)	7.51E-07	TelA -> Dpallm	VC_m
Dpallm	Dpallm	Col1a2	Sdc1	0.087681909	p < 0.01	COL1A2_SDC1	Col1a2 - Sdc1	COLLAGEN	ECM-Receptor	KEGG: mmu04512	Dpallm -> Dpallm (NC_m)	1.11E-05	Dpallm -> Dpallm	VC_m
MPall	Dpallv	Col1a2	Sdc1	0.076664615	p < 0.01	COL1A2_SDC1	Col1a2 - Sdc1	COLLAGEN	ECM-Receptor	KEGG: mmu04512	MPall -> Dpallv (NC_m)	2.16E-06	MPall -> Dpallv	VC_m
MPall	p2R	Col1a2	Sdc1	0.079763559	p < 0.01	COL1A2_SDC1	Col1a2 - Sdc1	COLLAGEN	ECM-Receptor	KEGG: mmu04512	MPall -> p2R (NC_m)	3.59E-06	MPall -> p2R	VC_m
p2R	p2R	Col1a2	Sdc1	0.087135977	p < 0.01	COL1A2_SDC1	Col1a2 - Sdc1	COLLAGEN	ECM-Receptor	KEGG: mmu04512	p2R -> p2R (NC_m)	1.04E-05	p2R -> p2R	VC_m
p2R	SCPall	Col1a2	Sdc1	0.075901361	p < 0.01	COL1A2_SDC1	Col1a2 - Sdc1	COLLAGEN	ECM-Receptor	KEGG: mmu04512	p2R -> SCPall (NC_m)	1.90E-06	p2R -> SCPall	VC_m
MPall	MPall	Col1a2	Sdc1	0.075495814	p < 0.01	COL1A2_SDC1	Col1a2 - Sdc1	COLLAGEN	ECM-Receptor	KEGG: mmu04512	MPall -> MPall (HE_m)	1.77E-06	MPall -> MPall	HE_m
p2R	MPall	Col1a2	Sdc1	0.085330232	p < 0.01	COL1A2_SDC1	Col1a2 - Sdc1	COLLAGEN	ECM-Receptor	KEGG: mmu04512	p2R -> MPall (HE_m)	8.14E-06	p2R -> MPall	HE_m
TelA	Dpallm	Col1a2	Sdc1	0.070102178	0.01 < p < 0.05	COL1A2_SDC1	Col1a2 - Sdc1	COLLAGEN	ECM-Receptor	KEGG: mmu04512	TelA -> Dpallm (HE_m)	6.38E-07	TelA -> Dpallm	HE_m
Dpallm	Dpallm	Col1a2	Sdc1	0.089610805	p < 0.01	COL1A2_SDC1	Col1a2 - Sdc1	COLLAGEN	ECM-Receptor	KEGG: mmu04512	Dpallm -> Dpallm (HE_m)	1.42E-05	Dpallm -> Dpallm	HE_m
p2R	Dpallv	Col1a2	Sdc1	0.074855714	p < 0.01	COL1A2_SDC1	Col1a2 - Sdc1	COLLAGEN	ECM-Receptor	KEGG: mmu04512	p2R -> Dpallv (HE_m)	1.58E-06	p2R -> Dpallv	HE_m
MPall	p2R	Col1a2	Sdc1	0.078892159	p < 0.01	COL1A2_SDC1	Col1a2 - Sdc1	COLLAGEN	ECM-Receptor	KEGG: mmu04512	MPall -> p2R (HE_m)	3.13E-06	MPall -> p2R	HE_m
p2R	p2R	Col1a2	Sdc1	0.089683838	p < 0.01	COL1A2_SDC1	Col1a2 - Sdc1	COLLAGEN	ECM-Receptor	KEGG: mmu04512	p2R -> p2R (HE_m)	1.44E-05	p2R -> p2R	HE_m
Dpallm	SCPall	Col1a2	Sdc1	0.075547929	p < 0.01	COL1A2_SDC1	Col1a2 - Sdc1	COLLAGEN	ECM-Receptor	KEGG: mmu04512	Dpallm -> SCPall (HE_m)	1.78E-06	Dpallm -> SCPall	HE_m
p2R	SCPall	Col1a2	Sdc1	0.08262423	p < 0.01	COL1A2_SDC1	Col1a2 - Sdc1	COLLAGEN	ECM-Receptor	KEGG: mmu04512	p2R -> SCPall (HE_m)	5.54E-06	p2R -> SCPall	HE_m
p2R	p2A	Col1a2	Sdc1	0.082337206	p < 0.01	COL1A2_SDC1	Col1a2 - Sdc1	COLLAGEN	ECM-Receptor	KEGG: mmu04512	p2R -> p2A (NC_f)	5.31E-06	p2R -> p2A	VC_f
p2A	MPall	Col1a2	Sdc1	0.073103951	0.01 < p < 0.05	COL1A2_SDC1	Col1a2 - Sdc1	COLLAGEN	ECM-Receptor	KEGG: mmu04512	p2A -> MPall (NC_f)	1.15E-06	p2A -> MPall	VC_f
MPall	MPall	Col1a2	Sdc1	0.079721827	p < 0.01	COL1A2_SDC1	Col1a2 - Sdc1	COLLAGEN	ECM-Receptor	KEGG: mmu04512	MPall -> MPall (NC_f)	3.57E-06	MPall -> MPall	VC_f
p2R	MPall	Col1a2	Sdc1	0.084355728	p < 0.01	COL1A2_SDC1	Col1a2 - Sdc1	COLLAGEN	ECM-Receptor	KEGG: mmu04512	p2R -> MPall (NC_f)	7.11E-06	p2R -> MPall	VC_f
Dpallm	Dpallm	Col1a2	Sdc1	0.089155959	p < 0.01	COL1A2_SDC1	Col1a2 - Sdc1	COLLAGEN	ECM-Receptor	KEGG: mmu04512	Dpallm -> Dpallm (NC_f)	1.35E-05	Dpallm -> Dpallm	VC_f
MPall	Dpallv	Col1a2	Sdc1	0.077614382	p < 0.01	COL1A2_SDC1	Col1a2 - Sdc1	COLLAGEN	ECM-Receptor	KEGG: mmu04512	MPall -> Dpallv (NC_f)	2.54E-06	MPall -> Dpallv	VC_f
Dpallm	Dpallv	Col1a2	Sdc1	0.080738191	0.01 < p < 0.05	COL1A2_SDC1	Col1a2 - Sdc1	COLLAGEN	ECM-Receptor	KEGG: mmu04512	Dpallm -> Dpallv (NC_f)	4.18E-06	Dpallm -> Dpallv	VC_f
p2R	Dpallv	Col1a2	Sdc1	0.081664225	p < 0.01	COL1A2_SDC1	Col1a2 - Sdc1	COLLAGEN	ECM-Receptor	KEGG: mmu04512	p2R -> Dpallv (NC_f)	4.81E-06	p2R -> Dpallv	VC_f
MPall	p2R	Col1a2	Sdc1	0.076021639	p < 0.01	COL1A2_SDC1	Col1a2 - Sdc1	COLLAGEN	ECM-Receptor	KEGG: mmu04512	MPall -> p2R (NC_f)	1.94E-06	MPall -> p2R	VC_f
p2R	p2R	Col1a2	Sdc1	0.084565783	p < 0.01	COL1A2_SDC1	Col1a2 - Sdc1	COLLAGEN	ECM-Receptor	KEGG: mmu04512	p2R -> p2R (NC_f)	7.32E-06	p2R -> p2R	VC_f
MPall	MPall	Col1a2	Sdc1	0.078667454	p < 0.01	COL1A2_SDC1	Col1a2 - Sdc1	COLLAGEN	ECM-Receptor	KEGG: mmu04512	MPall -> MPall (HE_f)	3.02E-06	MPall -> MPall	HE_f
p2R	MPall	Col1a2	Sdc1	0.088711111	p < 0.01	COL1A2_SDC1	Col1a2 - Sdc1	COLLAGEN	ECM-Receptor	KEGG: mmu04512	p2R -> MPall (HE_f)	1.27E-05	p2R -> MPall	HE_f
Dpallm	Dpallm	Col1a2	Sdc1	0.090564527	p < 0.01	COL1A2_SDC1	Col1a2 - Sdc1	COLLAGEN	ECM-Receptor	KEGG: mmu04512	Dpallm -> Dpallm (HE_f)	1.60E-05	Dpallm -> Dpallm	HE_f
MPall	Dpallv	Col1a2	Sdc1	0.078442302	p < 0.01	COL1A2_SDC1	Col1a2 - Sdc1	COLLAGEN	ECM-Receptor	KEGG: mmu04512	MPall -> Dpallv (HE_f)	2.91E-06	MPall -> Dpallv	HE_f
Dpallm	Dpallv	Col1a2	Sdc1	0.083183921	p < 0.01	COL1A2_SDC1	Col1a2 - Sdc1	COLLAGEN	ECM-Receptor	KEGG: mmu04512	Dpallm -> Dpallv (HE_f)	6.01E-06	Dpallm -> Dpallv	HE_f
p2R	Dpallv	Col1a2	Sdc1	0.086762066	p < 0.01	COL1A2_SDC1	Col1a2 - Sdc1	COLLAGEN	ECM-Receptor	KEGG: mmu04512	p2R -> Dpallv (HE_f)	9.87E-06	p2R -> Dpallv	HE_f
MPall	p2R	Col1a2	Sdc1	0.078608166	p < 0.01	COL1A2_SDC1	Col1a2 - Sdc1	COLLAGEN	ECM-Receptor	KEGG: mmu04512	MPall -> p2R (HE_f)	2.99E-06	MPall -> p2R	HE_f
p2R	p2R	Col1a2	Sdc1	0.092186441	p < 0.01	COL1A2_SDC1	Col1a2 - Sdc1	COLLAGEN	ECM-Receptor	KEGG: mmu04512	p2R -> p2R (HE_f)	1.95E-05	p2R -> p2R	HE_f
MPall	MPall	Col1a2	Sdc4	0.077734318	p < 0.01	COL1A2_SDC4	Col1a2 - Sdc4	COLLAGEN	ECM-Receptor	KEGG: mmu04512	MPall -> MPall (NC_m)	2.59E-06	MPall -> MPall	VC_m
p2R	MPall	Col1a2	Sdc4	0.0821649	p < 0.01	COL1A2_SDC4	Col1a2 - Sdc4	COLLAGEN	ECM-Receptor	KEGG: mmu04512	p2R -> MPall (NC_m)	5.18E-06	p2R -> MPall	VC_m
MPall	Dpallv	Col1a2	Sdc4	0.072798768	0.01 < p < 0.05	COL1A2_SDC4	Col1a2 - Sdc4	COLLAGEN	ECM-Receptor	KEGG: mmu04512	MPall -> Dpallv (NC_m)	1.08E-06	MPall -> Dpallv	VC_m
p2A	p2R	Col1a2	Sdc4	0.079595662	p < 0.01	COL1A2_SDC4	Col1a2 - Sdc4	COLLAGEN	ECM-Receptor	KEGG: mmu04512	p2A -> p2R (NC_m)	3.50E-06	p2A -> p2R	VC_m
MPall	p2R	Col1a2	Sdc4	0.089311244	p < 0.01	COL1A2_SDC4	Col1a2 - Sdc4	COLLAGEN	ECM-Receptor	KEGG: mmu04512	MPall -> p2R (NC_m)	1.37E-05	MPall -> p2R	VC_m
p2R	p2R	Col1a2	Sdc4	0.098602969	p < 0.01	COL1A2_SDC4	Col1a2 - Sdc4	COLLAGEN	ECM-Receptor	KEGG: mmu04512	p2R -> p2R (NC_m)	3.94E-05	p2R -> p2R	VC_m
p2R	SCPall	Col1a2	Sdc4	0.071322662	p < 0.01	COL1A2_SDC4	Col1a2 - Sdc4	COLLAGEN	ECM-Receptor	KEGG: mmu04512	p2R -> SCPall (NC_m)	8.14E-07	p2R -> SCPall	VC_m
p2R	p2A	Col1a2	Sdc4	0.077297762	p < 0.01	COL1A2_SDC4	Col1a2 - Sdc4	COLLAGEN	ECM-Receptor	KEGG: mmu04512	p2R -> p2A (HE_m)	2.41E-06	p2R -> p2A	HE_m
p2R	Dpallv	Col1a2	Sdc4	0.075890361	p < 0.01	COL1A2_SDC4	Col1a2 - Sdc4	COLLAGEN	ECM-Receptor	KEGG: mmu04512	p2R -> Dpallv (HE_m)	1.89E-06	p2R -> Dpallv	HE_m
p2A	p2R	Col1a2	Sdc4	0.072745949	p < 0.01	COL1A2_SDC4	Col1a2 - Sdc4	COLLAGEN	ECM-Receptor	KEGG: mmu04512	p2A -> p2R (HE_m)	1.07E-06	p2A -> p2R	HE_m
MPall	p2R	Col1a2	Sdc4	0.086333698	p < 0.01	COL1A2_SDC4	Col1a2 - Sdc4	COLLAGEN	ECM-Receptor	KEGG: mmu04512	MPall -> p2R (HE_m)	9.32E-06	MPall -> p2R	HE_m
p2R	p2R	Col1a2	Sdc4	0.099347491	p < 0.01	COL1A2_SDC4	Col1a2 - Sdc4	COLLAGEN	ECM-Receptor	KEGG: mmu04512	p2R -> p2R (HE_m)	4.25E-05	p2R -> p2R	HE_m
p2A	MPall	Col1a2	Sdc4	0.066379048	0.01 < p < 0.05	COL1A2_SDC4	Col1a2 - Sdc4	COLLAGEN	ECM-Receptor	KEGG: mmu04512	p2A -> MPall (NC_f)	2.87E-07	p2A -> MPall	VC_f
MPall	MPall	Col1a2	Sdc4	0.071795833	p < 0.01	COL1A2_SDC4	Col1a2 - Sdc4	COLLAGEN	ECM-Receptor	KEGG: mmu04512	MPall -> MPall (NC_f)	8.93E-07	MPall -> MPall	VC_f
p2R	MPall	Col1a2	Sdc4	0.075541871	p < 0.01	COL1A2_SDC4	Col1a2 - Sdc4	COLLAGEN	ECM-Receptor	KEGG: mmu04512	p2R -> MPall (NC_f)	1.78E-06	p2R -> MPall	VC_f
MPall	Dpallv	Col1a2	Sdc4	0.074798594	p < 0.01	COL1A2_SDC4	Col1a2 - Sdc4	COLLAGEN	ECM-Receptor	KEGG: mmu04512	MPall -> Dpallv (NC_f)	1.56E-06	MPall -> Dpallv	VC_f
Dpallm	Dpallv	Col1a2	Sdc4	0.077694056	p < 0.01	COL1A2_SDC4	Col1a2 - Sdc4	COLLAGEN	ECM-Receptor	KEGG: mmu04512	Dpallm -> Dpallv (NC_f)	2.57E-06	Dpallm -> Dpallv	VC_f
p2R	Dpallv	Col1a2	Sdc4	0.078556006	p < 0.01	COL1A2_SDC4	Col1a2 - Sdc4	COLLAGEN	ECM-Receptor	KEGG: mmu04512	p2R -> Dpallv (NC_f)	2.96E-06	p2R -> Dpallv	VC_f
p2A	p2R	Col1a2	Sdc4	0.078626539	p < 0.01	COL1A2_SDC4	Col1a2 - Sdc4	COLLAGEN	ECM-Receptor	KEGG: mmu04512	p2A -> p2R (NC_f)	3.00E-06	p2A -> p2R	VC_f
MPall	p2R	Col1a2	Sdc4	0.081267698	p < 0.01	COL1A2_SDC4	Col1a2 - Sdc4	COLLAGEN	ECM-Receptor	KEGG: mmu04512	MPall -> p2R (NC_f)	4.53E-06	MPall -> p2R	VC_f
p2R	p2R	Col1a2	Sdc4	0.091094393	p < 0.01	COL1A2_SDC4	Col1a2 - Sdc4	COLLAGEN	ECM-Receptor	KEGG: mmu04512	p2R -> p2R (NC_f)	1.71E-05	p2R -> p2R	VC_f
MPall	MPall	Col1a2	Sdc4	0.07323372	p < 0.01	COL1A2_SDC4	Col1a2 - Sdc4	COLLAGEN	ECM-Receptor	KEGG: mmu04512	MPall -> MPall (HE_f)	1.17E-06	MPall -> MPall	HE_f
p2R	MPall	Col1a2	Sdc4	0.081880951	p < 0.01	COL1A2_SDC4	Col1a2 - Sdc4	COLLAGEN	ECM-Receptor	KEGG: mmu04512	p2R -> MPall (HE_f)	4.97E-06	p2R -> MPall	HE_f
MPall	Dpallv	Col1a2	Sdc4	0.074659498	p < 0.01	COL1A2_SDC4	Col1a2 - Sdc4	COLLAGEN	ECM-Receptor	KEGG: mmu04512	MPall -> Dpallv (HE_f)	1.52E-06	MPall -> Dpallv	HE_f
Dpallm	Dpallv	Col1a2	Sdc4	0.078940208	p < 0.01	COL1A2_SDC4	Col1a2 - Sdc4	COLLAGEN	ECM-Receptor	KEGG: mmu04512	Dpallm -> Dpallv (HE_f)	3.15E-06	Dpallm -> Dpallv	HE_f
p2R	Dpallv	Col1a2	Sdc4	0.082168487	p < 0.01	COL1A2_SDC4	Col1a2 - Sdc4	COLLAGEN	ECM-Receptor	KEGG: mmu04512	p2R -> Dpallv (HE_f)	5.18E-06	p2R -> Dpallv	HE_f
p2A	p2R	Col1a2	Sdc4	0.077572066	p < 0.01	COL1A2_SDC4	Col1a2 - Sdc4	COLLAGEN	ECM-Receptor	KEGG: mmu04512	p2A -> p2R (HE_f)	2.52E-06	p2A -> p2R	HE_f
MPall	p2R	Col1a2	Sdc4	0.083130174	p < 0.01	COL1A2_SDC4	Col1a2 - Sdc4	COLLAGEN	ECM-Receptor	KEGG: mmu04512	MPall -> p2R (HE_f)	5.97E-06	MPall -> p2R	HE_f
Dpallv	p2R	Col1a2	Sdc4	0.073145295	p < 0.01	COL1A2_SDC4	Col1a2 - Sdc4	COLLAGEN	ECM-Receptor	KEGG: mmu04512	Dpallv -> p2R (HE_f)	1.15E-06	Dpallv -> p2R	HE_f
p2R	p2R	Col1a2	Sdc4	0.098433694	p < 0.01	COL1A2_SDC4	Col1a2 - Sdc4	COLLAGEN	ECM-Receptor	KEGG: mmu04512	p2R -> p2R (HE_f)	3.87E-05	p2R -> p2R	HE_f
p2A	p2A	Col2a1	ITGA3_ITGB1	0.08872239	p < 0.01	COL2A1_ITGA3_ITGB1	Col2a1 - (Itga3+Itgb1)	COLLAGEN	ECM-Receptor	KEGG: mmu04512	p2A -> p2A (NC_m)	1.27E-05	p2A -> p2A	VC_m
MPall	p2A	Col2a1	ITGA3_ITGB1	0.079487938	p < 0.01	COL2A1_ITGA3_ITGB1	Col2a1 - (Itga3+Itgb1)	COLLAGEN	ECM-Receptor	KEGG: mmu04512	MPall -> p2A (NC_m)	3.44E-06	MPall -> p2A	VC_m
prethalamus	p2A	Col2a1	ITGA3_ITGB1	0.074077957	p < 0.01	COL2A1_ITGA3_ITGB1	Col2a1 - (Itga3+Itgb1)	COLLAGEN	ECM-Receptor	KEGG: mmu04512	prethalamus -> p2A (NC_m)	1.37E-06	prethalamus -> p2A	VC_m
p2R	p2A	Col2a1	ITGA3_ITGB1	0.090757773	p < 0.01	COL2A1_ITGA3_ITGB1	Col2a1 - (Itga3+Itgb1)	COLLAGEN	ECM-Receptor	KEGG: mmu04512	p2R -> p2A (NC_m)	1.64E-05	p2R -> p2A	VC_m
p2A	p2R	Col2a1	ITGA3_ITGB1	0.083096913	p < 0.01	COL2A1_ITGA3_ITGB1	Col2a1 - (Itga3+Itgb1)	COLLAGEN	ECM-Receptor	KEGG: mmu04512	p2A -> p2R (NC_m)	5.94E-06	p2A -> p2R	VC_m
MPall	p2R	Col2a1	ITGA3_ITGB1	0.080889327	p < 0.01	COL2A1_ITGA3_ITGB1	Col2a1 - (Itga3+Itgb1)	COLLAGEN	ECM-Receptor	KEGG: mmu04512	MPall -> p2R (NC_m)	4.28E-06	MPall -> p2R	VC_m
p2R	p2R	Col2a1	ITGA3_ITGB1	0.091229904	p < 0.01	COL2A1_ITGA3_ITGB1	Col2a1 - (Itga3+Itgb1)	COLLAGEN	ECM-Receptor	KEGG: mmu04512	p2R -> p2R (NC_m)	1.74E-05	p2R -> p2R	VC_m
SCPall	p2R	Col2a1	ITGA3_ITGB1	0.069296346	p < 0.01	COL2A1_ITGA3_ITGB1	Col2a1 - (Itga3+Itgb1)	COLLAGEN	ECM-Receptor	KEGG: mmu04512	SCPall -> p2R (NC_m)	5.40E-07	SCPall -> p2R	VC_m
p2A	p2A	Col2a1	ITGA3_ITGB1	0.08197537	p < 0.01	COL2A1_ITGA3_ITGB1	Col2a1 - (Itga3+Itgb1)	COLLAGEN	ECM-Receptor	KEGG: mmu04512	p2A -> p2A (HE_m)	5.04E-06	p2A -> p2A	HE_m
prethalamus	p2A	Col2a1	ITGA3_ITGB1	0.072713871	0.01 < p < 0.05	COL2A1_ITGA3_ITGB1	Col2a1 - (Itga3+Itgb1)	COLLAGEN	ECM-Receptor	KEGG: mmu04512	prethalamus -> p2A (HE_m)	1.07E-06	prethalamus -> p2A	HE_m
p2R	p2A	Col2a1	ITGA3_ITGB1	0.084936736	p < 0.01	COL2A1_ITGA3_ITGB1	Col2a1 - (Itga3+Itgb1)	COLLAGEN	ECM-Receptor	KEGG: mmu04512	p2R -> p2A (HE_m)	7.71E-06	p2R -> p2A	HE_m
hypothalamus	hypothalamus	Col2a1	ITGA3_ITGB1	0.090043	p < 0.01	COL2A1_ITGA3_ITGB1	Col2a1 - (Itga3+Itgb1)	COLLAGEN	ECM-Receptor	KEGG: mmu04512	hypothalamus -> hypothalamus (HE_m)	1.50E-05	hypothalamus -> hypothalamus	HE_m
POA	hypothalamus	Col2a1	ITGA3_ITGB1	0.078627273	p < 0.01	COL2A1_ITGA3_ITGB1	Col2a1 - (Itga3+Itgb1)	COLLAGEN	ECM-Receptor	KEGG: mmu04512	POA -> hypothalamus (HE_m)	3.00E-06	POA -> hypothalamus	HE_m
prethalamus	hypothalamus	Col2a1	ITGA3_ITGB1	0.078100846	p < 0.01	COL2A1_ITGA3_ITGB1	Col2a1 - (Itga3+Itgb1)	COLLAGEN	ECM-Receptor	KEGG: mmu04512	prethalamus -> hypothalamus (HE_m)	2.75E-06	prethalamus -> hypothalamus	HE_m
p2A	p2A	Col2a1	ITGA3_ITGB1	0.097436425	p < 0.01	COL2A1_ITGA3_ITGB1	Col2a1 - (Itga3+Itgb1)	COLLAGEN	ECM-Receptor	KEGG: mmu04512	p2A -> p2A (NC_f)	3.49E-05	p2A -> p2A	VC_f
MPall	p2A	Col2a1	ITGA3_ITGB1	0.081254821	p < 0.01	COL2A1_ITGA3_ITGB1	Col2a1 - (Itga3+Itgb1)	COLLAGEN	ECM-Receptor	KEGG: mmu04512	MPall -> p2A (NC_f)	4.52E-06	MPall -> p2A	VC_f
prethalamus	p2A	Col2a1	ITGA3_ITGB1	0.078395647	p < 0.01	COL2A1_ITGA3_ITGB1	Col2a1 - (Itga3+Itgb1)	COLLAGEN	ECM-Receptor	KEGG: mmu04512	prethalamus -> p2A (NC_f)	2.89E-06	prethalamus -> p2A	VC_f
p2R	p2A	Col2a1	ITGA3_ITGB1	0.096966439	p < 0.01	COL2A1_ITGA3_ITGB1	Col2a1 - (Itga3+Itgb1)	COLLAGEN	ECM-Receptor	KEGG: mmu04512	p2R -> p2A (NC_f)	3.32E-05	p2R -> p2A	VC_f
hypothalamus	hypothalamus	Col2a1	ITGA3_ITGB1	0.088131035	p < 0.01	COL2A1_ITGA3_ITGB1	Col2a1 - (Itga3+Itgb1)	COLLAGEN	ECM-Receptor	KEGG: mmu04512	hypothalamus -> hypothalamus (NC_f)	1.18E-05	hypothalamus -> hypothalamus	VC_f
POA	hypothalamus	Col2a1	ITGA3_ITGB1	0.07787877	p < 0.01	COL2A1_ITGA3_ITGB1	Col2a1 - (Itga3+Itgb1)	COLLAGEN	ECM-Receptor	KEGG: mmu04512	POA -> hypothalamus (NC_f)	2.65E-06	POA -> hypothalamus	VC_f
prethalamus	hypothalamus	Col2a1	ITGA3_ITGB1	0.074711318	p < 0.01	COL2A1_ITGA3_ITGB1	Col2a1 - (Itga3+Itgb1)	COLLAGEN	ECM-Receptor	KEGG: mmu04512	prethalamus -> hypothalamus (NC_f)	1.54E-06	prethalamus -> hypothalamus	VC_f
hypothalamus	hypothalamus	Col2a1	ITGA3_ITGB1	0.083640226	p < 0.01	COL2A1_ITGA3_ITGB1	Col2a1 - (Itga3+Itgb1)	COLLAGEN	ECM-Receptor	KEGG: mmu04512	hypothalamus -> hypothalamus (HE_f)	6.42E-06	hypothalamus -> hypothalamus	HE_f
POA	hypothalamus	Col2a1	ITGA3_ITGB1	0.074414769	p < 0.01	COL2A1_ITGA3_ITGB1	Col2a1 - (Itga3+Itgb1)	COLLAGEN	ECM-Receptor	KEGG: mmu04512	POA -> hypothalamus (HE_f)	1.46E-06	POA -> hypothalamus	HE_f
prethalamus	hypothalamus	Col2a1	ITGA3_ITGB1	0.074135545	p < 0.01	COL2A1_ITGA3_ITGB1	Col2a1 - (Itga3+Itgb1)	COLLAGEN	ECM-Receptor	KEGG: mmu04512	prethalamus -> hypothalamus (HE_f)	1.39E-06	prethalamus -> hypothalamus	HE_f
p2A	MPall	Col2a1	Sdc1	0.080190443	p < 0.01	COL2A1_SDC1	Col2a1 - Sdc1	COLLAGEN	ECM-Receptor	KEGG: mmu04512	p2A -> MPall (NC_m)	3.84E-06	p2A -> MPall	VC_m
MPall	MPall	Col2a1	Sdc1	0.081496946	0.01 < p < 0.05	COL2A1_SDC1	Col2a1 - Sdc1	COLLAGEN	ECM-Receptor	KEGG: mmu04512	MPall -> MPall (NC_m)	4.69E-06	MPall -> MPall	VC_m
Dpallv	MPall	Col2a1	Sdc1	0.083602763	p < 0.01	COL2A1_SDC1	Col2a1 - Sdc1	COLLAGEN	ECM-Receptor	KEGG: mmu04512	Dpallv -> MPall (NC_m)	6.39E-06	Dpallv -> MPall	VC_m
p2R	MPall	Col2a1	Sdc1	0.088991222	p < 0.01	COL2A1_SDC1	Col2a1 - Sdc1	COLLAGEN	ECM-Receptor	KEGG: mmu04512	p2R -> MPall (NC_m)	1.32E-05	p2R -> MPall	VC_m
Dpallv	Dpallm	Col2a1	Sdc1	0.097912292	p < 0.01	COL2A1_SDC1	Col2a1 - Sdc1	COLLAGEN	ECM-Receptor	KEGG: mmu04512	Dpallv -> Dpallm (NC_m)	3.67E-05	Dpallv -> Dpallm	VC_m
SCPall	Dpallm	Col2a1	Sdc1	0.078266944	0.01 < p < 0.05	COL2A1_SDC1	Col2a1 - Sdc1	COLLAGEN	ECM-Receptor	KEGG: mmu04512	SCPall -> Dpallm (NC_m)	2.83E-06	SCPall -> Dpallm	VC_m
p2A	p2R	Col2a1	Sdc1	0.084636726	p < 0.01	COL2A1_SDC1	Col2a1 - Sdc1	COLLAGEN	ECM-Receptor	KEGG: mmu04512	p2A -> p2R (NC_m)	7.39E-06	p2A -> p2R	VC_m
MPall	p2R	Col2a1	Sdc1	0.082347663	p < 0.01	COL2A1_SDC1	Col2a1 - Sdc1	COLLAGEN	ECM-Receptor	KEGG: mmu04512	MPall -> p2R (NC_m)	5.32E-06	MPall -> p2R	VC_m
p2R	p2R	Col2a1	Sdc1	0.093080201	p < 0.01	COL2A1_SDC1	Col2a1 - Sdc1	COLLAGEN	ECM-Receptor	KEGG: mmu04512	p2R -> p2R (NC_m)	2.16E-05	p2R -> p2R	VC_m
p2R	SCPall	Col2a1	Sdc1	0.080380945	p < 0.01	COL2A1_SDC1	Col2a1 - Sdc1	COLLAGEN	ECM-Receptor	KEGG: mmu04512	p2R -> SCPall (NC_m)	3.95E-06	p2R -> SCPall	VC_m
MPall	MPall	Col2a1	Sdc1	0.080223399	0.01 < p < 0.05	COL2A1_SDC1	Col2a1 - Sdc1	COLLAGEN	ECM-Receptor	KEGG: mmu04512	MPall -> MPall (HE_m)	3.86E-06	MPall -> MPall	HE_m
Dpallv	MPall	Col2a1	Sdc1	0.081624989	p < 0.01	COL2A1_SDC1	Col2a1 - Sdc1	COLLAGEN	ECM-Receptor	KEGG: mmu04512	Dpallv -> MPall (HE_m)	4.78E-06	Dpallv -> MPall	HE_m
p2R	MPall	Col2a1	Sdc1	0.090669425	p < 0.01	COL2A1_SDC1	Col2a1 - Sdc1	COLLAGEN	ECM-Receptor	KEGG: mmu04512	p2R -> MPall (HE_m)	1.62E-05	p2R -> MPall	HE_m
Dpallv	Dpallm	Col2a1	Sdc1	0.097175056	p < 0.01	COL2A1_SDC1	Col2a1 - Sdc1	COLLAGEN	ECM-Receptor	KEGG: mmu04512	Dpallv -> Dpallm (HE_m)	3.39E-05	Dpallv -> Dpallm	HE_m
p2R	Dpallv	Col2a1	Sdc1	0.07894984	0.01 < p < 0.05	COL2A1_SDC1	Col2a1 - Sdc1	COLLAGEN	ECM-Receptor	KEGG: mmu04512	p2R -> Dpallv (HE_m)	3.16E-06	p2R -> Dpallv	HE_m
p2A	p2R	Col2a1	Sdc1	0.084836261	p < 0.01	COL2A1_SDC1	Col2a1 - Sdc1	COLLAGEN	ECM-Receptor	KEGG: mmu04512	p2A -> p2R (HE_m)	7.60E-06	p2A -> p2R	HE_m
MPall	p2R	Col2a1	Sdc1	0.084065385	p < 0.01	COL2A1_SDC1	Col2a1 - Sdc1	COLLAGEN	ECM-Receptor	KEGG: mmu04512	MPall -> p2R (HE_m)	6.82E-06	MPall -> p2R	HE_m
Dpallv	p2R	Col2a1	Sdc1	0.083376765	p < 0.01	COL2A1_SDC1	Col2a1 - Sdc1	COLLAGEN	ECM-Receptor	KEGG: mmu04512	Dpallv -> p2R (HE_m)	6.18E-06	Dpallv -> p2R	HE_m
p2R	p2R	Col2a1	Sdc1	0.095584269	p < 0.01	COL2A1_SDC1	Col2a1 - Sdc1	COLLAGEN	ECM-Receptor	KEGG: mmu04512	p2R -> p2R (HE_m)	2.86E-05	p2R -> p2R	HE_m
p2R	SCPall	Col2a1	Sdc1	0.087608274	p < 0.01	COL2A1_SDC1	Col2a1 - Sdc1	COLLAGEN	ECM-Receptor	KEGG: mmu04512	p2R -> SCPall (HE_m)	1.10E-05	p2R -> SCPall	HE_m
p2R	p2A	Col2a1	Sdc1	0.092051704	p < 0.01	COL2A1_SDC1	Col2a1 - Sdc1	COLLAGEN	ECM-Receptor	KEGG: mmu04512	p2R -> p2A (NC_f)	1.91E-05	p2R -> p2A	VC_f
p2A	MPall	Col2a1	Sdc1	0.087490277	p < 0.01	COL2A1_SDC1	Col2a1 - Sdc1	COLLAGEN	ECM-Receptor	KEGG: mmu04512	p2A -> MPall (NC_f)	1.09E-05	p2A -> MPall	VC_f
MPall	MPall	Col2a1	Sdc1	0.084403326	0.01 < p < 0.05	COL2A1_SDC1	Col2a1 - Sdc1	COLLAGEN	ECM-Receptor	KEGG: mmu04512	MPall -> MPall (NC_f)	7.15E-06	MPall -> MPall	VC_f
Dpallv	MPall	Col2a1	Sdc1	0.090229652	p < 0.01	COL2A1_SDC1	Col2a1 - Sdc1	COLLAGEN	ECM-Receptor	KEGG: mmu04512	Dpallv -> MPall (NC_f)	1.54E-05	Dpallv -> MPall	VC_f
p2R	MPall	Col2a1	Sdc1	0.094516917	p < 0.01	COL2A1_SDC1	Col2a1 - Sdc1	COLLAGEN	ECM-Receptor	KEGG: mmu04512	p2R -> MPall (NC_f)	2.54E-05	p2R -> MPall	VC_f
Dpallv	Dpallm	Col2a1	Sdc1	0.100377916	p < 0.01	COL2A1_SDC1	Col2a1 - Sdc1	COLLAGEN	ECM-Receptor	KEGG: mmu04512	Dpallv -> Dpallm (NC_f)	4.71E-05	Dpallv -> Dpallm	VC_f
Dpallv	Dpallv	Col2a1	Sdc1	0.089846048	p < 0.01	COL2A1_SDC1	Col2a1 - Sdc1	COLLAGEN	ECM-Receptor	KEGG: mmu04512	Dpallv -> Dpallv (NC_f)	1.47E-05	Dpallv -> Dpallv	VC_f
p2R	Dpallv	Col2a1	Sdc1	0.091185572	p < 0.01	COL2A1_SDC1	Col2a1 - Sdc1	COLLAGEN	ECM-Receptor	KEGG: mmu04512	p2R -> Dpallv (NC_f)	1.73E-05	p2R -> Dpallv	VC_f
p2A	p2R	Col2a1	Sdc1	0.088362348	0.01 < p < 0.05	COL2A1_SDC1	Col2a1 - Sdc1	COLLAGEN	ECM-Receptor	KEGG: mmu04512	p2A -> p2R (NC_f)	1.22E-05	p2A -> p2R	VC_f
Dpallv	p2R	Col2a1	Sdc1	0.08516524	p < 0.01	COL2A1_SDC1	Col2a1 - Sdc1	COLLAGEN	ECM-Receptor	KEGG: mmu04512	Dpallv -> p2R (NC_f)	7.95E-06	Dpallv -> p2R	VC_f
p2R	p2R	Col2a1	Sdc1	0.094823373	p < 0.01	COL2A1_SDC1	Col2a1 - Sdc1	COLLAGEN	ECM-Receptor	KEGG: mmu04512	p2R -> p2R (NC_f)	2.63E-05	p2R -> p2R	VC_f
MPall	MPall	Col2a1	Sdc1	0.08517091	p < 0.01	COL2A1_SDC1	Col2a1 - Sdc1	COLLAGEN	ECM-Receptor	KEGG: mmu04512	MPall -> MPall (HE_f)	7.96E-06	MPall -> MPall	HE_f
Dpallv	MPall	Col2a1	Sdc1	0.089982819	p < 0.01	COL2A1_SDC1	Col2a1 - Sdc1	COLLAGEN	ECM-Receptor	KEGG: mmu04512	Dpallv -> MPall (HE_f)	1.49E-05	Dpallv -> MPall	HE_f
p2R	MPall	Col2a1	Sdc1	0.097220215	p < 0.01	COL2A1_SDC1	Col2a1 - Sdc1	COLLAGEN	ECM-Receptor	KEGG: mmu04512	p2R -> MPall (HE_f)	3.41E-05	p2R -> MPall	HE_f
Dpallv	Dpallm	Col2a1	Sdc1	0.102462386	p < 0.01	COL2A1_SDC1	Col2a1 - Sdc1	COLLAGEN	ECM-Receptor	KEGG: mmu04512	Dpallv -> Dpallm (HE_f)	5.77E-05	Dpallv -> Dpallm	HE_f
MPall	Dpallv	Col2a1	Sdc1	0.084914391	p < 0.01	COL2A1_SDC1	Col2a1 - Sdc1	COLLAGEN	ECM-Receptor	KEGG: mmu04512	MPall -> Dpallv (HE_f)	7.68E-06	MPall -> Dpallv	HE_f
Dpallv	Dpallv	Col2a1	Sdc1	0.093130052	p < 0.01	COL2A1_SDC1	Col2a1 - Sdc1	COLLAGEN	ECM-Receptor	KEGG: mmu04512	Dpallv -> Dpallv (HE_f)	2.17E-05	Dpallv -> Dpallv	HE_f
p2R	Dpallv	Col2a1	Sdc1	0.094914642	p < 0.01	COL2A1_SDC1	Col2a1 - Sdc1	COLLAGEN	ECM-Receptor	KEGG: mmu04512	p2R -> Dpallv (HE_f)	2.66E-05	p2R -> Dpallv	HE_f
p2A	p2R	Col2a1	Sdc1	0.089681501	p < 0.01	COL2A1_SDC1	Col2a1 - Sdc1	COLLAGEN	ECM-Receptor	KEGG: mmu04512	p2A -> p2R (HE_f)	1.44E-05	p2A -> p2R	HE_f
MPall	p2R	Col2a1	Sdc1	0.085107507	p < 0.01	COL2A1_SDC1	Col2a1 - Sdc1	COLLAGEN	ECM-Receptor	KEGG: mmu04512	MPall -> p2R (HE_f)	7.89E-06	MPall -> p2R	HE_f
Dpallv	p2R	Col2a1	Sdc1	0.088186539	p < 0.01	COL2A1_SDC1	Col2a1 - Sdc1	COLLAGEN	ECM-Receptor	KEGG: mmu04512	Dpallv -> p2R (HE_f)	1.19E-05	Dpallv -> p2R	HE_f
p2R	p2R	Col2a1	Sdc1	0.101438622	p < 0.01	COL2A1_SDC1	Col2a1 - Sdc1	COLLAGEN	ECM-Receptor	KEGG: mmu04512	p2R -> p2R (HE_f)	5.23E-05	p2R -> p2R	HE_f
p2A	MPall	Col2a1	Sdc4	0.078923117	p < 0.01	COL2A1_SDC4	Col2a1 - Sdc4	COLLAGEN	ECM-Receptor	KEGG: mmu04512	p2A -> MPall (NC_m)	3.14E-06	p2A -> MPall	VC_m
MPall	MPall	Col2a1	Sdc4	0.080188348	p < 0.01	COL2A1_SDC4	Col2a1 - Sdc4	COLLAGEN	ECM-Receptor	KEGG: mmu04512	MPall -> MPall (NC_m)	3.84E-06	MPall -> MPall	VC_m
Dpallv	MPall	Col2a1	Sdc4	0.082226804	p < 0.01	COL2A1_SDC4	Col2a1 - Sdc4	COLLAGEN	ECM-Receptor	KEGG: mmu04512	Dpallv -> MPall (NC_m)	5.23E-06	Dpallv -> MPall	VC_m
p2R	MPall	Col2a1	Sdc4	0.087439446	p < 0.01	COL2A1_SDC4	Col2a1 - Sdc4	COLLAGEN	ECM-Receptor	KEGG: mmu04512	p2R -> MPall (NC_m)	1.08E-05	p2R -> MPall	VC_m
p2A	p2R	Col2a1	Sdc4	0.095443299	p < 0.01	COL2A1_SDC4	Col2a1 - Sdc4	COLLAGEN	ECM-Receptor	KEGG: mmu04512	p2A -> p2R (NC_m)	2.82E-05	p2A -> p2R	VC_m
MPall	p2R	Col2a1	Sdc4	0.092541837	p < 0.01	COL2A1_SDC4	Col2a1 - Sdc4	COLLAGEN	ECM-Receptor	KEGG: mmu04512	MPall -> p2R (NC_m)	2.03E-05	MPall -> p2R	VC_m
p2R	p2R	Col2a1	Sdc4	0.10615193	p < 0.01	COL2A1_SDC4	Col2a1 - Sdc4	COLLAGEN	ECM-Receptor	KEGG: mmu04512	p2R -> p2R (NC_m)	8.10E-05	p2R -> p2R	VC_m
SCPall	p2R	Col2a1	Sdc4	0.0777087	p < 0.01	COL2A1_SDC4	Col2a1 - Sdc4	COLLAGEN	ECM-Receptor	KEGG: mmu04512	SCPall -> p2R (NC_m)	2.58E-06	SCPall -> p2R	VC_m
p2R	SCPall	Col2a1	Sdc4	0.075273306	p < 0.01	COL2A1_SDC4	Col2a1 - Sdc4	COLLAGEN	ECM-Receptor	KEGG: mmu04512	p2R -> SCPall (NC_m)	1.70E-06	p2R -> SCPall	VC_m
p2R	p2A	Col2a1	Sdc4	0.081669668	p < 0.01	COL2A1_SDC4	Col2a1 - Sdc4	COLLAGEN	ECM-Receptor	KEGG: mmu04512	p2R -> p2A (HE_m)	4.81E-06	p2R -> p2A	HE_m
hypothalamus	POA	Col2a1	Sdc4	0.080008077	p < 0.01	COL2A1_SDC4	Col2a1 - Sdc4	COLLAGEN	ECM-Receptor	KEGG: mmu04512	hypothalamus -> POA (HE_m)	3.73E-06	hypothalamus -> POA	HE_m
p2A	prethalamus	Col2a1	Sdc4	0.078100504	0.01 < p < 0.05	COL2A1_SDC4	Col2a1 - Sdc4	COLLAGEN	ECM-Receptor	KEGG: mmu04512	p2A -> prethalamus (HE_m)	2.75E-06	p2A -> prethalamus	HE_m
p2R	Dpallv	Col2a1	Sdc4	0.0801004	p < 0.01	COL2A1_SDC4	Col2a1 - Sdc4	COLLAGEN	ECM-Receptor	KEGG: mmu04512	p2R -> Dpallv (HE_m)	3.79E-06	p2R -> Dpallv	HE_m
p2A	p2R	Col2a1	Sdc4	0.093462334	p < 0.01	COL2A1_SDC4	Col2a1 - Sdc4	COLLAGEN	ECM-Receptor	KEGG: mmu04512	p2A -> p2R (HE_m)	2.26E-05	p2A -> p2R	HE_m
MPall	p2R	Col2a1	Sdc4	0.092539494	p < 0.01	COL2A1_SDC4	Col2a1 - Sdc4	COLLAGEN	ECM-Receptor	KEGG: mmu04512	MPall -> p2R (HE_m)	2.03E-05	MPall -> p2R	HE_m
Dpallv	p2R	Col2a1	Sdc4	0.091693794	p < 0.01	COL2A1_SDC4	Col2a1 - Sdc4	COLLAGEN	ECM-Receptor	KEGG: mmu04512	Dpallv -> p2R (HE_m)	1.84E-05	Dpallv -> p2R	HE_m
p2R	p2R	Col2a1	Sdc4	0.106520196	p < 0.01	COL2A1_SDC4	Col2a1 - Sdc4	COLLAGEN	ECM-Receptor	KEGG: mmu04512	p2R -> p2R (HE_m)	8.37E-05	p2R -> p2R	HE_m
SCPall	p2R	Col2a1	Sdc4	0.078827383	p < 0.01	COL2A1_SDC4	Col2a1 - Sdc4	COLLAGEN	ECM-Receptor	KEGG: mmu04512	SCPall -> p2R (HE_m)	3.09E-06	SCPall -> p2R	HE_m
p2A	MPall	Col2a1	Sdc4	0.078052732	p < 0.01	COL2A1_SDC4	Col2a1 - Sdc4	COLLAGEN	ECM-Receptor	KEGG: mmu04512	p2A -> MPall (NC_f)	2.73E-06	p2A -> MPall	VC_f
MPall	MPall	Col2a1	Sdc4	0.075579465	0.01 < p < 0.05	COL2A1_SDC4	Col2a1 - Sdc4	COLLAGEN	ECM-Receptor	KEGG: mmu04512	MPall -> MPall (NC_f)	1.79E-06	MPall -> MPall	VC_f
Dpallv	MPall	Col2a1	Sdc4	0.080234863	p < 0.01	COL2A1_SDC4	Col2a1 - Sdc4	COLLAGEN	ECM-Receptor	KEGG: mmu04512	Dpallv -> MPall (NC_f)	3.87E-06	Dpallv -> MPall	VC_f
p2R	MPall	Col2a1	Sdc4	0.083646631	p < 0.01	COL2A1_SDC4	Col2a1 - Sdc4	COLLAGEN	ECM-Receptor	KEGG: mmu04512	p2R -> MPall (NC_f)	6.43E-06	p2R -> MPall	VC_f
MPall	Dpallv	Col2a1	Sdc4	0.078912751	p < 0.01	COL2A1_SDC4	Col2a1 - Sdc4	COLLAGEN	ECM-Receptor	KEGG: mmu04512	MPall -> Dpallv (NC_f)	3.14E-06	MPall -> Dpallv	VC_f
Dpallv	Dpallv	Col2a1	Sdc4	0.0861041	p < 0.01	COL2A1_SDC4	Col2a1 - Sdc4	COLLAGEN	ECM-Receptor	KEGG: mmu04512	Dpallv -> Dpallv (NC_f)	9.04E-06	Dpallv -> Dpallv	VC_f
p2R	Dpallv	Col2a1	Sdc4	0.087347253	p < 0.01	COL2A1_SDC4	Col2a1 - Sdc4	COLLAGEN	ECM-Receptor	KEGG: mmu04512	p2R -> Dpallv (NC_f)	1.07E-05	p2R -> Dpallv	VC_f
p2A	p2R	Col2a1	Sdc4	0.095504812	p < 0.01	COL2A1_SDC4	Col2a1 - Sdc4	COLLAGEN	ECM-Receptor	KEGG: mmu04512	p2A -> p2R (NC_f)	2.84E-05	p2A -> p2R	VC_f
MPall	p2R	Col2a1	Sdc4	0.0861332	p < 0.01	COL2A1_SDC4	Col2a1 - Sdc4	COLLAGEN	ECM-Receptor	KEGG: mmu04512	MPall -> p2R (NC_f)	9.08E-06	MPall -> p2R	VC_f
Dpallv	p2R	Col2a1	Sdc4	0.091768744	p < 0.01	COL2A1_SDC4	Col2a1 - Sdc4	COLLAGEN	ECM-Receptor	KEGG: mmu04512	Dpallv -> p2R (NC_f)	1.85E-05	Dpallv -> p2R	VC_f
p2R	p2R	Col2a1	Sdc4	0.10302215	p < 0.01	COL2A1_SDC4	Col2a1 - Sdc4	COLLAGEN	ECM-Receptor	KEGG: mmu04512	p2R -> p2R (NC_f)	6.09E-05	p2R -> p2R	VC_f
MPall	MPall	Col2a1	Sdc4	0.078850927	0.01 < p < 0.05	COL2A1_SDC4	Col2a1 - Sdc4	COLLAGEN	ECM-Receptor	KEGG: mmu04512	MPall -> MPall (HE_f)	3.11E-06	MPall -> MPall	HE_f
Dpallv	MPall	Col2a1	Sdc4	0.082966711	p < 0.01	COL2A1_SDC4	Col2a1 - Sdc4	COLLAGEN	ECM-Receptor	KEGG: mmu04512	Dpallv -> MPall (HE_f)	5.83E-06	Dpallv -> MPall	HE_f
p2R	MPall	Col2a1	Sdc4	0.089132854	p < 0.01	COL2A1_SDC4	Col2a1 - Sdc4	COLLAGEN	ECM-Receptor	KEGG: mmu04512	p2R -> MPall (HE_f)	1.34E-05	p2R -> MPall	HE_f
MPall	Dpallv	Col2a1	Sdc4	0.080506722	p < 0.01	COL2A1_SDC4	Col2a1 - Sdc4	COLLAGEN	ECM-Receptor	KEGG: mmu04512	MPall -> Dpallv (HE_f)	4.03E-06	MPall -> Dpallv	HE_f
Dpallv	Dpallv	Col2a1	Sdc4	0.087860097	p < 0.01	COL2A1_SDC4	Col2a1 - Sdc4	COLLAGEN	ECM-Receptor	KEGG: mmu04512	Dpallv -> Dpallv (HE_f)	1.14E-05	Dpallv -> Dpallv	HE_f
p2R	Dpallv	Col2a1	Sdc4	0.089475482	p < 0.01	COL2A1_SDC4	Col2a1 - Sdc4	COLLAGEN	ECM-Receptor	KEGG: mmu04512	p2R -> Dpallv (HE_f)	1.40E-05	p2R -> Dpallv	HE_f
p2A	p2R	Col2a1	Sdc4	0.095592581	p < 0.01	COL2A1_SDC4	Col2a1 - Sdc4	COLLAGEN	ECM-Receptor	KEGG: mmu04512	p2A -> p2R (HE_f)	2.86E-05	p2A -> p2R	HE_f
MPall	p2R	Col2a1	Sdc4	0.090412178	p < 0.01	COL2A1_SDC4	Col2a1 - Sdc4	COLLAGEN	ECM-Receptor	KEGG: mmu04512	MPall -> p2R (HE_f)	1.57E-05	MPall -> p2R	HE_f
Dpallv	p2R	Col2a1	Sdc4	0.093881094	p < 0.01	COL2A1_SDC4	Col2a1 - Sdc4	COLLAGEN	ECM-Receptor	KEGG: mmu04512	Dpallv -> p2R (HE_f)	2.37E-05	Dpallv -> p2R	HE_f
p2R	p2R	Col2a1	Sdc4	0.108952272	p < 0.01	COL2A1_SDC4	Col2a1 - Sdc4	COLLAGEN	ECM-Receptor	KEGG: mmu04512	p2R -> p2R (HE_f)	0.000103253	p2R -> p2R	HE_f
MPall	p2A	Col3a1	Adgrg1	0.071394116	p < 0.01	COL3A1_ADGRG1	Col3a1 - Adgrg1	ADGRG	Cell-Cell Contact	PMID: 31462748;UniProtKB	MPall -> p2A (NC_m)	8.26E-07	MPall -> p2A	VC_m
p2R	p2A	Col3a1	Adgrg1	0.073199357	p < 0.01	COL3A1_ADGRG1	Col3a1 - Adgrg1	ADGRG	Cell-Cell Contact	PMID: 31462748;UniProtKB	p2R -> p2A (NC_m)	1.17E-06	p2R -> p2A	VC_m
MPall	MPall	Col3a1	Adgrg1	0.073860196	p < 0.01	COL3A1_ADGRG1	Col3a1 - Adgrg1	ADGRG	Cell-Cell Contact	PMID: 31462748;UniProtKB	MPall -> MPall (NC_m)	1.32E-06	MPall -> MPall	VC_m
p2R	MPall	Col3a1	Adgrg1	0.072875774	p < 0.01	COL3A1_ADGRG1	Col3a1 - Adgrg1	ADGRG	Cell-Cell Contact	PMID: 31462748;UniProtKB	p2R -> MPall (NC_m)	1.10E-06	p2R -> MPall	VC_m
MPall	Dpallv	Col3a1	Adgrg1	0.076582478	p < 0.01	COL3A1_ADGRG1	Col3a1 - Adgrg1	ADGRG	Cell-Cell Contact	PMID: 31462748;UniProtKB	MPall -> Dpallv (NC_m)	2.13E-06	MPall -> Dpallv	VC_m
MPall	p2R	Col3a1	Adgrg1	0.077223309	p < 0.01	COL3A1_ADGRG1	Col3a1 - Adgrg1	ADGRG	Cell-Cell Contact	PMID: 31462748;UniProtKB	MPall -> p2R (NC_m)	2.38E-06	MPall -> p2R	VC_m
p2R	p2R	Col3a1	Adgrg1	0.078341612	p < 0.01	COL3A1_ADGRG1	Col3a1 - Adgrg1	ADGRG	Cell-Cell Contact	PMID: 31462748;UniProtKB	p2R -> p2R (NC_m)	2.86E-06	p2R -> p2R	VC_m
p2R	SCPall	Col3a1	Adgrg1	0.069083545	p < 0.01	COL3A1_ADGRG1	Col3a1 - Adgrg1	ADGRG	Cell-Cell Contact	PMID: 31462748;UniProtKB	p2R -> SCPall (NC_m)	5.17E-07	p2R -> SCPall	VC_m
p2R	p2A	Col3a1	Adgrg1	0.073934892	p < 0.01	COL3A1_ADGRG1	Col3a1 - Adgrg1	ADGRG	Cell-Cell Contact	PMID: 31462748;UniProtKB	p2R -> p2A (HE_m)	1.34E-06	p2R -> p2A	HE_m
p2R	MPall	Col3a1	Adgrg1	0.069554445	p < 0.01	COL3A1_ADGRG1	Col3a1 - Adgrg1	ADGRG	Cell-Cell Contact	PMID: 31462748;UniProtKB	p2R -> MPall (HE_m)	5.70E-07	p2R -> MPall	HE_m
p2R	Dpallv	Col3a1	Adgrg1	0.07309683	p < 0.01	COL3A1_ADGRG1	Col3a1 - Adgrg1	ADGRG	Cell-Cell Contact	PMID: 31462748;UniProtKB	p2R -> Dpallv (HE_m)	1.14E-06	p2R -> Dpallv	HE_m
p2R	p2R	Col3a1	Adgrg1	0.076637197	p < 0.01	COL3A1_ADGRG1	Col3a1 - Adgrg1	ADGRG	Cell-Cell Contact	PMID: 31462748;UniProtKB	p2R -> p2R (HE_m)	2.15E-06	p2R -> p2R	HE_m
p2R	SCPall	Col3a1	Adgrg1	0.070789091	p < 0.01	COL3A1_ADGRG1	Col3a1 - Adgrg1	ADGRG	Cell-Cell Contact	PMID: 31462748;UniProtKB	p2R -> SCPall (HE_m)	7.33E-07	p2R -> SCPall	HE_m
p2R	p2A	Col3a1	Adgrg1	0.079563836	p < 0.01	COL3A1_ADGRG1	Col3a1 - Adgrg1	ADGRG	Cell-Cell Contact	PMID: 31462748;UniProtKB	p2R -> p2A (NC_f)	3.48E-06	p2R -> p2A	VC_f
p2R	MPall	Col3a1	Adgrg1	0.072959416	p < 0.01	COL3A1_ADGRG1	Col3a1 - Adgrg1	ADGRG	Cell-Cell Contact	PMID: 31462748;UniProtKB	p2R -> MPall (NC_f)	1.12E-06	p2R -> MPall	VC_f
p2R	Dpallv	Col3a1	Adgrg1	0.082228236	p < 0.01	COL3A1_ADGRG1	Col3a1 - Adgrg1	ADGRG	Cell-Cell Contact	PMID: 31462748;UniProtKB	p2R -> Dpallv (NC_f)	5.23E-06	p2R -> Dpallv	VC_f
p2R	p2R	Col3a1	Adgrg1	0.081345942	p < 0.01	COL3A1_ADGRG1	Col3a1 - Adgrg1	ADGRG	Cell-Cell Contact	PMID: 31462748;UniProtKB	p2R -> p2R (NC_f)	4.58E-06	p2R -> p2R	VC_f
p2R	p2A	Col3a1	Adgrg1	0.074739766	p < 0.01	COL3A1_ADGRG1	Col3a1 - Adgrg1	ADGRG	Cell-Cell Contact	PMID: 31462748;UniProtKB	p2R -> p2A (HE_f)	1.55E-06	p2R -> p2A	HE_f
MPall	MPall	Col3a1	Adgrg1	0.065018659	p < 0.01	COL3A1_ADGRG1	Col3a1 - Adgrg1	ADGRG	Cell-Cell Contact	PMID: 31462748;UniProtKB	MPall -> MPall (HE_f)	2.09E-07	MPall -> MPall	HE_f
p2R	MPall	Col3a1	Adgrg1	0.074657993	p < 0.01	COL3A1_ADGRG1	Col3a1 - Adgrg1	ADGRG	Cell-Cell Contact	PMID: 31462748;UniProtKB	p2R -> MPall (HE_f)	1.52E-06	p2R -> MPall	HE_f
MPall	Dpallv	Col3a1	Adgrg1	0.0701325	p < 0.01	COL3A1_ADGRG1	Col3a1 - Adgrg1	ADGRG	Cell-Cell Contact	PMID: 31462748;UniProtKB	MPall -> Dpallv (HE_f)	6.42E-07	MPall -> Dpallv	HE_f
p2R	Dpallv	Col3a1	Adgrg1	0.080051927	p < 0.01	COL3A1_ADGRG1	Col3a1 - Adgrg1	ADGRG	Cell-Cell Contact	PMID: 31462748;UniProtKB	p2R -> Dpallv (HE_f)	3.76E-06	p2R -> Dpallv	HE_f
MPall	p2R	Col3a1	Adgrg1	0.068205763	p < 0.01	COL3A1_ADGRG1	Col3a1 - Adgrg1	ADGRG	Cell-Cell Contact	PMID: 31462748;UniProtKB	MPall -> p2R (HE_f)	4.29E-07	MPall -> p2R	HE_f
p2R	p2R	Col3a1	Adgrg1	0.081681335	p < 0.01	COL3A1_ADGRG1	Col3a1 - Adgrg1	ADGRG	Cell-Cell Contact	PMID: 31462748;UniProtKB	p2R -> p2R (HE_f)	4.82E-06	p2R -> p2R	HE_f
p2A	p2A	Col4a1	ITGA3_ITGB1	0.091686262	p < 0.01	COL4A1_ITGA3_ITGB1	Col4a1 - (Itga3+Itgb1)	COLLAGEN	ECM-Receptor	KEGG: mmu04512	p2A -> p2A (NC_m)	1.83E-05	p2A -> p2A	VC_m
MPall	p2A	Col4a1	ITGA3_ITGB1	0.082225388	p < 0.01	COL4A1_ITGA3_ITGB1	Col4a1 - (Itga3+Itgb1)	COLLAGEN	ECM-Receptor	KEGG: mmu04512	MPall -> p2A (NC_m)	5.23E-06	MPall -> p2A	VC_m
prethalamus	p2A	Col4a1	ITGA3_ITGB1	0.08748012	p < 0.01	COL4A1_ITGA3_ITGB1	Col4a1 - (Itga3+Itgb1)	COLLAGEN	ECM-Receptor	KEGG: mmu04512	prethalamus -> p2A (NC_m)	1.09E-05	prethalamus -> p2A	VC_m
p2R	p2A	Col4a1	ITGA3_ITGB1	0.088927419	p < 0.01	COL4A1_ITGA3_ITGB1	Col4a1 - (Itga3+Itgb1)	COLLAGEN	ECM-Receptor	KEGG: mmu04512	p2R -> p2A (NC_m)	1.31E-05	p2R -> p2A	VC_m
p2A	p2R	Col4a1	ITGA3_ITGB1	0.085690941	p < 0.01	COL4A1_ITGA3_ITGB1	Col4a1 - (Itga3+Itgb1)	COLLAGEN	ECM-Receptor	KEGG: mmu04512	p2A -> p2R (NC_m)	8.55E-06	p2A -> p2R	VC_m
MPall	p2R	Col4a1	ITGA3_ITGB1	0.083725403	p < 0.01	COL4A1_ITGA3_ITGB1	Col4a1 - (Itga3+Itgb1)	COLLAGEN	ECM-Receptor	KEGG: mmu04512	MPall -> p2R (NC_m)	6.50E-06	MPall -> p2R	VC_m
p2R	p2R	Col4a1	ITGA3_ITGB1	0.089381258	p < 0.01	COL4A1_ITGA3_ITGB1	Col4a1 - (Itga3+Itgb1)	COLLAGEN	ECM-Receptor	KEGG: mmu04512	p2R -> p2R (NC_m)	1.38E-05	p2R -> p2R	VC_m
SCPall	p2R	Col4a1	ITGA3_ITGB1	0.076975978	p < 0.01	COL4A1_ITGA3_ITGB1	Col4a1 - (Itga3+Itgb1)	COLLAGEN	ECM-Receptor	KEGG: mmu04512	SCPall -> p2R (NC_m)	2.28E-06	SCPall -> p2R	VC_m
p2A	p2A	Col4a1	ITGA3_ITGB1	0.085058719	0.01 < p < 0.05	COL4A1_ITGA3_ITGB1	Col4a1 - (Itga3+Itgb1)	COLLAGEN	ECM-Receptor	KEGG: mmu04512	p2A -> p2A (HE_m)	7.84E-06	p2A -> p2A	HE_m
prethalamus	p2A	Col4a1	ITGA3_ITGB1	0.08360238	p < 0.01	COL4A1_ITGA3_ITGB1	Col4a1 - (Itga3+Itgb1)	COLLAGEN	ECM-Receptor	KEGG: mmu04512	prethalamus -> p2A (HE_m)	6.39E-06	prethalamus -> p2A	HE_m
p2R	p2A	Col4a1	ITGA3_ITGB1	0.085107833	p < 0.01	COL4A1_ITGA3_ITGB1	Col4a1 - (Itga3+Itgb1)	COLLAGEN	ECM-Receptor	KEGG: mmu04512	p2R -> p2A (HE_m)	7.89E-06	p2R -> p2A	HE_m
hypothalamus	hypothalamus	Col4a1	ITGA3_ITGB1	0.096034725	p < 0.01	COL4A1_ITGA3_ITGB1	Col4a1 - (Itga3+Itgb1)	COLLAGEN	ECM-Receptor	KEGG: mmu04512	hypothalamus -> hypothalamus (HE_m)	3.00E-05	hypothalamus -> hypothalamus	HE_m
POA	hypothalamus	Col4a1	ITGA3_ITGB1	0.091117571	p < 0.01	COL4A1_ITGA3_ITGB1	Col4a1 - (Itga3+Itgb1)	COLLAGEN	ECM-Receptor	KEGG: mmu04512	POA -> hypothalamus (HE_m)	1.71E-05	POA -> hypothalamus	HE_m
prethalamus	hypothalamus	Col4a1	ITGA3_ITGB1	0.090782006	p < 0.01	COL4A1_ITGA3_ITGB1	Col4a1 - (Itga3+Itgb1)	COLLAGEN	ECM-Receptor	KEGG: mmu04512	prethalamus -> hypothalamus (HE_m)	1.64E-05	prethalamus -> hypothalamus	HE_m
p2A	p2A	Col4a1	ITGA3_ITGB1	0.100346752	p < 0.01	COL4A1_ITGA3_ITGB1	Col4a1 - (Itga3+Itgb1)	COLLAGEN	ECM-Receptor	KEGG: mmu04512	p2A -> p2A (NC_f)	4.70E-05	p2A -> p2A	VC_f
MPall	p2A	Col4a1	ITGA3_ITGB1	0.085262855	p < 0.01	COL4A1_ITGA3_ITGB1	Col4a1 - (Itga3+Itgb1)	COLLAGEN	ECM-Receptor	KEGG: mmu04512	MPall -> p2A (NC_f)	8.06E-06	MPall -> p2A	VC_f
prethalamus	p2A	Col4a1	ITGA3_ITGB1	0.090848025	p < 0.01	COL4A1_ITGA3_ITGB1	Col4a1 - (Itga3+Itgb1)	COLLAGEN	ECM-Receptor	KEGG: mmu04512	prethalamus -> p2A (NC_f)	1.66E-05	prethalamus -> p2A	VC_f
p2R	p2A	Col4a1	ITGA3_ITGB1	0.092751195	p < 0.01	COL4A1_ITGA3_ITGB1	Col4a1 - (Itga3+Itgb1)	COLLAGEN	ECM-Receptor	KEGG: mmu04512	p2R -> p2A (NC_f)	2.08E-05	p2R -> p2A	VC_f
hypothalamus	hypothalamus	Col4a1	ITGA3_ITGB1	0.092879665	p < 0.01	COL4A1_ITGA3_ITGB1	Col4a1 - (Itga3+Itgb1)	COLLAGEN	ECM-Receptor	KEGG: mmu04512	hypothalamus -> hypothalamus (NC_f)	2.11E-05	hypothalamus -> hypothalamus	VC_f
POA	hypothalamus	Col4a1	ITGA3_ITGB1	0.088147516	p < 0.01	COL4A1_ITGA3_ITGB1	Col4a1 - (Itga3+Itgb1)	COLLAGEN	ECM-Receptor	KEGG: mmu04512	POA -> hypothalamus (NC_f)	1.18E-05	POA -> hypothalamus	VC_f
prethalamus	hypothalamus	Col4a1	ITGA3_ITGB1	0.085940737	p < 0.01	COL4A1_ITGA3_ITGB1	Col4a1 - (Itga3+Itgb1)	COLLAGEN	ECM-Receptor	KEGG: mmu04512	prethalamus -> hypothalamus (NC_f)	8.84E-06	prethalamus -> hypothalamus	VC_f
hypothalamus	hypothalamus	Col4a1	ITGA3_ITGB1	0.092227178	p < 0.01	COL4A1_ITGA3_ITGB1	Col4a1 - (Itga3+Itgb1)	COLLAGEN	ECM-Receptor	KEGG: mmu04512	hypothalamus -> hypothalamus (HE_f)	1.95E-05	hypothalamus -> hypothalamus	HE_f
POA	hypothalamus	Col4a1	ITGA3_ITGB1	0.086416254	p < 0.01	COL4A1_ITGA3_ITGB1	Col4a1 - (Itga3+Itgb1)	COLLAGEN	ECM-Receptor	KEGG: mmu04512	POA -> hypothalamus (HE_f)	9.43E-06	POA -> hypothalamus	HE_f
prethalamus	hypothalamus	Col4a1	ITGA3_ITGB1	0.08660679	p < 0.01	COL4A1_ITGA3_ITGB1	Col4a1 - (Itga3+Itgb1)	COLLAGEN	ECM-Receptor	KEGG: mmu04512	prethalamus -> hypothalamus (HE_f)	9.67E-06	prethalamus -> hypothalamus	HE_f
p2R	MPall	Col4a1	Sdc1	0.087231924	p < 0.01	COL4A1_SDC1	Col4a1 - Sdc1	COLLAGEN	ECM-Receptor	KEGG: mmu04512	p2R -> MPall (NC_m)	1.05E-05	p2R -> MPall	VC_m
TelA	Dpallm	Col4a1	Sdc1	0.087178755	p < 0.01	COL4A1_SDC1	Col4a1 - Sdc1	COLLAGEN	ECM-Receptor	KEGG: mmu04512	TelA -> Dpallm (NC_m)	1.04E-05	TelA -> Dpallm	VC_m
Dpallm	Dpallm	Col4a1	Sdc1	0.107198243	p < 0.01	COL4A1_SDC1	Col4a1 - Sdc1	COLLAGEN	ECM-Receptor	KEGG: mmu04512	Dpallm -> Dpallm (NC_m)	8.89E-05	Dpallm -> Dpallm	VC_m
Dpallv	Dpallm	Col4a1	Sdc1	0.099186964	p < 0.01	COL4A1_SDC1	Col4a1 - Sdc1	COLLAGEN	ECM-Receptor	KEGG: mmu04512	Dpallv -> Dpallm (NC_m)	4.18E-05	Dpallv -> Dpallm	VC_m
SCPall	Dpallm	Col4a1	Sdc1	0.088185539	p < 0.01	COL4A1_SDC1	Col4a1 - Sdc1	COLLAGEN	ECM-Receptor	KEGG: mmu04512	SCPall -> Dpallm (NC_m)	1.19E-05	SCPall -> Dpallm	VC_m
p2A	p2R	Col4a1	Sdc1	0.087327524	0.01 < p < 0.05	COL4A1_SDC1	Col4a1 - Sdc1	COLLAGEN	ECM-Receptor	KEGG: mmu04512	p2A -> p2R (NC_m)	1.06E-05	p2A -> p2R	VC_m
MPall	p2R	Col4a1	Sdc1	0.085286717	0.01 < p < 0.05	COL4A1_SDC1	Col4a1 - Sdc1	COLLAGEN	ECM-Receptor	KEGG: mmu04512	MPall -> p2R (NC_m)	8.09E-06	MPall -> p2R	VC_m
p2R	p2R	Col4a1	Sdc1	0.091159271	p < 0.01	COL4A1_SDC1	Col4a1 - Sdc1	COLLAGEN	ECM-Receptor	KEGG: mmu04512	p2R -> p2R (NC_m)	1.72E-05	p2R -> p2R	VC_m
p2R	MPall	Col4a1	Sdc1	0.090863742	p < 0.01	COL4A1_SDC1	Col4a1 - Sdc1	COLLAGEN	ECM-Receptor	KEGG: mmu04512	p2R -> MPall (HE_m)	1.66E-05	p2R -> MPall	HE_m
TelA	Dpallm	Col4a1	Sdc1	0.085620417	p < 0.01	COL4A1_SDC1	Col4a1 - Sdc1	COLLAGEN	ECM-Receptor	KEGG: mmu04512	TelA -> Dpallm (HE_m)	8.47E-06	TelA -> Dpallm	HE_m
Dpallm	Dpallm	Col4a1	Sdc1	0.110215792	p < 0.01	COL4A1_SDC1	Col4a1 - Sdc1	COLLAGEN	ECM-Receptor	KEGG: mmu04512	Dpallm -> Dpallm (HE_m)	0.000114709	Dpallm -> Dpallm	HE_m
Dpallv	Dpallm	Col4a1	Sdc1	0.101304957	p < 0.01	COL4A1_SDC1	Col4a1 - Sdc1	COLLAGEN	ECM-Receptor	KEGG: mmu04512	Dpallv -> Dpallm (HE_m)	5.16E-05	Dpallv -> Dpallm	HE_m
SCPall	Dpallm	Col4a1	Sdc1	0.092962941	p < 0.01	COL4A1_SDC1	Col4a1 - Sdc1	COLLAGEN	ECM-Receptor	KEGG: mmu04512	SCPall -> Dpallm (HE_m)	2.13E-05	SCPall -> Dpallm	HE_m
p2A	p2R	Col4a1	Sdc1	0.088132401	p < 0.01	COL4A1_SDC1	Col4a1 - Sdc1	COLLAGEN	ECM-Receptor	KEGG: mmu04512	p2A -> p2R (HE_m)	1.18E-05	p2A -> p2R	HE_m
MPall	p2R	Col4a1	Sdc1	0.089913969	p < 0.01	COL4A1_SDC1	Col4a1 - Sdc1	COLLAGEN	ECM-Receptor	KEGG: mmu04512	MPall -> p2R (HE_m)	1.48E-05	MPall -> p2R	HE_m
Dpallv	p2R	Col4a1	Sdc1	0.086401564	p < 0.01	COL4A1_SDC1	Col4a1 - Sdc1	COLLAGEN	ECM-Receptor	KEGG: mmu04512	Dpallv -> p2R (HE_m)	9.41E-06	Dpallv -> p2R	HE_m
p2R	p2R	Col4a1	Sdc1	0.095799463	p < 0.01	COL4A1_SDC1	Col4a1 - Sdc1	COLLAGEN	ECM-Receptor	KEGG: mmu04512	p2R -> p2R (HE_m)	2.93E-05	p2R -> p2R	HE_m
SCPall	p2R	Col4a1	Sdc1	0.084205922	p < 0.01	COL4A1_SDC1	Col4a1 - Sdc1	COLLAGEN	ECM-Receptor	KEGG: mmu04512	SCPall -> p2R (HE_m)	6.96E-06	SCPall -> p2R	HE_m
prethalamus	SCPall	Col4a1	Sdc1	0.089538545	p < 0.01	COL4A1_SDC1	Col4a1 - Sdc1	COLLAGEN	ECM-Receptor	KEGG: mmu04512	prethalamus -> SCPall (HE_m)	1.41E-05	prethalamus -> SCPall	HE_m
p2R	SCPall	Col4a1	Sdc1	0.087789103	p < 0.01	COL4A1_SDC1	Col4a1 - Sdc1	COLLAGEN	ECM-Receptor	KEGG: mmu04512	p2R -> SCPall (HE_m)	1.13E-05	p2R -> SCPall	HE_m
SCPall	SCPall	Col4a1	Sdc1	0.091651605	p < 0.01	COL4A1_SDC1	Col4a1 - Sdc1	COLLAGEN	ECM-Receptor	KEGG: mmu04512	SCPall -> SCPall (HE_m)	1.83E-05	SCPall -> SCPall	HE_m
p2A	MPall	Col4a1	Sdc1	0.089822952	p < 0.01	COL4A1_SDC1	Col4a1 - Sdc1	COLLAGEN	ECM-Receptor	KEGG: mmu04512	p2A -> MPall (NC_f)	1.46E-05	p2A -> MPall	VC_f
MPall	MPall	Col4a1	Sdc1	0.088725738	0.01 < p < 0.05	COL4A1_SDC1	Col4a1 - Sdc1	COLLAGEN	ECM-Receptor	KEGG: mmu04512	MPall -> MPall (NC_f)	1.27E-05	MPall -> MPall	VC_f
Dpallv	MPall	Col4a1	Sdc1	0.08845163	0.01 < p < 0.05	COL4A1_SDC1	Col4a1 - Sdc1	COLLAGEN	ECM-Receptor	KEGG: mmu04512	Dpallv -> MPall (NC_f)	1.23E-05	Dpallv -> MPall	VC_f
p2R	MPall	Col4a1	Sdc1	0.090526921	p < 0.01	COL4A1_SDC1	Col4a1 - Sdc1	COLLAGEN	ECM-Receptor	KEGG: mmu04512	p2R -> MPall (NC_f)	1.59E-05	p2R -> MPall	VC_f
POA	TelA	Col4a1	Sdc1	0.09005487	0.01 < p < 0.05	COL4A1_SDC1	Col4a1 - Sdc1	COLLAGEN	ECM-Receptor	KEGG: mmu04512	POA -> TelA (NC_f)	1.50E-05	POA -> TelA	VC_f
Dpallm	Dpallm	Col4a1	Sdc1	0.107365743	p < 0.01	COL4A1_SDC1	Col4a1 - Sdc1	COLLAGEN	ECM-Receptor	KEGG: mmu04512	Dpallm -> Dpallm (NC_f)	9.02E-05	Dpallm -> Dpallm	VC_f
Dpallv	Dpallm	Col4a1	Sdc1	0.098180238	p < 0.01	COL4A1_SDC1	Col4a1 - Sdc1	COLLAGEN	ECM-Receptor	KEGG: mmu04512	Dpallv -> Dpallm (NC_f)	3.77E-05	Dpallv -> Dpallm	VC_f
p2R	Dpallv	Col4a1	Sdc1	0.087449815	0.01 < p < 0.05	COL4A1_SDC1	Col4a1 - Sdc1	COLLAGEN	ECM-Receptor	KEGG: mmu04512	p2R -> Dpallv (NC_f)	1.08E-05	p2R -> Dpallv	VC_f
MPall	MPall	Col4a1	Sdc1	0.089137352	p < 0.01	COL4A1_SDC1	Col4a1 - Sdc1	COLLAGEN	ECM-Receptor	KEGG: mmu04512	MPall -> MPall (HE_f)	1.34E-05	MPall -> MPall	HE_f
Dpallv	MPall	Col4a1	Sdc1	0.089852797	0.01 < p < 0.05	COL4A1_SDC1	Col4a1 - Sdc1	COLLAGEN	ECM-Receptor	KEGG: mmu04512	Dpallv -> MPall (HE_f)	1.47E-05	Dpallv -> MPall	HE_f
p2R	MPall	Col4a1	Sdc1	0.094137318	p < 0.01	COL4A1_SDC1	Col4a1 - Sdc1	COLLAGEN	ECM-Receptor	KEGG: mmu04512	p2R -> MPall (HE_f)	2.44E-05	p2R -> MPall	HE_f
POA	TelA	Col4a1	Sdc1	0.089520363	0.01 < p < 0.05	COL4A1_SDC1	Col4a1 - Sdc1	COLLAGEN	ECM-Receptor	KEGG: mmu04512	POA -> TelA (HE_f)	1.41E-05	POA -> TelA	HE_f
Dpallm	Dpallm	Col4a1	Sdc1	0.109496663	p < 0.01	COL4A1_SDC1	Col4a1 - Sdc1	COLLAGEN	ECM-Receptor	KEGG: mmu04512	Dpallm -> Dpallm (HE_f)	0.000108074	Dpallm -> Dpallm	HE_f
Dpallv	Dpallm	Col4a1	Sdc1	0.10229379	p < 0.01	COL4A1_SDC1	Col4a1 - Sdc1	COLLAGEN	ECM-Receptor	KEGG: mmu04512	Dpallv -> Dpallm (HE_f)	5.68E-05	Dpallv -> Dpallm	HE_f
SCPall	Dpallm	Col4a1	Sdc1	0.088580648	p < 0.01	COL4A1_SDC1	Col4a1 - Sdc1	COLLAGEN	ECM-Receptor	KEGG: mmu04512	SCPall -> Dpallm (HE_f)	1.25E-05	SCPall -> Dpallm	HE_f
MPall	Dpallv	Col4a1	Sdc1	0.088865309	0.01 < p < 0.05	COL4A1_SDC1	Col4a1 - Sdc1	COLLAGEN	ECM-Receptor	KEGG: mmu04512	MPall -> Dpallv (HE_f)	1.30E-05	MPall -> Dpallv	HE_f
p2R	Dpallv	Col4a1	Sdc1	0.091960997	p < 0.01	COL4A1_SDC1	Col4a1 - Sdc1	COLLAGEN	ECM-Receptor	KEGG: mmu04512	p2R -> Dpallv (HE_f)	1.89E-05	p2R -> Dpallv	HE_f
p2A	p2R	Col4a1	Sdc1	0.093977657	p < 0.01	COL4A1_SDC1	Col4a1 - Sdc1	COLLAGEN	ECM-Receptor	KEGG: mmu04512	p2A -> p2R (HE_f)	2.39E-05	p2A -> p2R	HE_f
MPall	p2R	Col4a1	Sdc1	0.089075282	p < 0.01	COL4A1_SDC1	Col4a1 - Sdc1	COLLAGEN	ECM-Receptor	KEGG: mmu04512	MPall -> p2R (HE_f)	1.33E-05	MPall -> p2R	HE_f
p2R	p2R	Col4a1	Sdc1	0.098074768	p < 0.01	COL4A1_SDC1	Col4a1 - Sdc1	COLLAGEN	ECM-Receptor	KEGG: mmu04512	p2R -> p2R (HE_f)	3.73E-05	p2R -> p2R	HE_f
p2R	MPall	Col4a1	Sdc4	0.085738521	p < 0.01	COL4A1_SDC4	Col4a1 - Sdc4	COLLAGEN	ECM-Receptor	KEGG: mmu04512	p2R -> MPall (NC_m)	8.60E-06	p2R -> MPall	VC_m
POA	POA	Col4a1	Sdc4	0.091715318	0.01 < p < 0.05	COL4A1_SDC4	Col4a1 - Sdc4	COLLAGEN	ECM-Receptor	KEGG: mmu04512	POA -> POA (NC_m)	1.84E-05	POA -> POA	VC_m
prethalamus	POA	Col4a1	Sdc4	0.08636901	0.01 < p < 0.05	COL4A1_SDC4	Col4a1 - Sdc4	COLLAGEN	ECM-Receptor	KEGG: mmu04512	prethalamus -> POA (NC_m)	9.37E-06	prethalamus -> POA	VC_m
p2A	p2R	Col4a1	Sdc4	0.098845863	p < 0.01	COL4A1_SDC4	Col4a1 - Sdc4	COLLAGEN	ECM-Receptor	KEGG: mmu04512	p2A -> p2R (NC_m)	4.04E-05	p2A -> p2R	VC_m
MPall	p2R	Col4a1	Sdc4	0.096232568	p < 0.01	COL4A1_SDC4	Col4a1 - Sdc4	COLLAGEN	ECM-Receptor	KEGG: mmu04512	MPall -> p2R (NC_m)	3.07E-05	MPall -> p2R	VC_m
p2R	p2R	Col4a1	Sdc4	0.103709556	p < 0.01	COL4A1_SDC4	Col4a1 - Sdc4	COLLAGEN	ECM-Receptor	KEGG: mmu04512	p2R -> p2R (NC_m)	6.49E-05	p2R -> p2R	VC_m
SCPall	p2R	Col4a1	Sdc4	0.087428522	p < 0.01	COL4A1_SDC4	Col4a1 - Sdc4	COLLAGEN	ECM-Receptor	KEGG: mmu04512	SCPall -> p2R (NC_m)	1.08E-05	SCPall -> p2R	VC_m
POA	POA	Col4a1	Sdc4	0.093642942	0.01 < p < 0.05	COL4A1_SDC4	Col4a1 - Sdc4	COLLAGEN	ECM-Receptor	KEGG: mmu04512	POA -> POA (HE_m)	2.30E-05	POA -> POA	HE_m
TelA	POA	Col4a1	Sdc4	0.083479577	0.01 < p < 0.05	COL4A1_SDC4	Col4a1 - Sdc4	COLLAGEN	ECM-Receptor	KEGG: mmu04512	TelA -> POA (HE_m)	6.27E-06	TelA -> POA	HE_m
prethalamus	POA	Col4a1	Sdc4	0.08739083	p < 0.01	COL4A1_SDC4	Col4a1 - Sdc4	COLLAGEN	ECM-Receptor	KEGG: mmu04512	prethalamus -> POA (HE_m)	1.07E-05	prethalamus -> POA	HE_m
p2A	p2R	Col4a1	Sdc4	0.097439879	p < 0.01	COL4A1_SDC4	Col4a1 - Sdc4	COLLAGEN	ECM-Receptor	KEGG: mmu04512	p2A -> p2R (HE_m)	3.49E-05	p2A -> p2R	HE_m
MPall	p2R	Col4a1	Sdc4	0.099607185	p < 0.01	COL4A1_SDC4	Col4a1 - Sdc4	COLLAGEN	ECM-Receptor	KEGG: mmu04512	MPall -> p2R (HE_m)	4.36E-05	MPall -> p2R	HE_m
Dpallv	p2R	Col4a1	Sdc4	0.095330289	p < 0.01	COL4A1_SDC4	Col4a1 - Sdc4	COLLAGEN	ECM-Receptor	KEGG: mmu04512	Dpallv -> p2R (HE_m)	2.78E-05	Dpallv -> p2R	HE_m
p2R	p2R	Col4a1	Sdc4	0.106781815	p < 0.01	COL4A1_SDC4	Col4a1 - Sdc4	COLLAGEN	ECM-Receptor	KEGG: mmu04512	p2R -> p2R (HE_m)	8.57E-05	p2R -> p2R	HE_m
SCPall	p2R	Col4a1	Sdc4	0.09265096	p < 0.01	COL4A1_SDC4	Col4a1 - Sdc4	COLLAGEN	ECM-Receptor	KEGG: mmu04512	SCPall -> p2R (HE_m)	2.05E-05	SCPall -> p2R	HE_m
p2A	MPall	Col4a1	Sdc4	0.079913458	0.01 < p < 0.05	COL4A1_SDC4	Col4a1 - Sdc4	COLLAGEN	ECM-Receptor	KEGG: mmu04512	p2A -> MPall (NC_f)	3.68E-06	p2A -> MPall	VC_f
MPall	MPall	Col4a1	Sdc4	0.079041874	0.01 < p < 0.05	COL4A1_SDC4	Col4a1 - Sdc4	COLLAGEN	ECM-Receptor	KEGG: mmu04512	MPall -> MPall (NC_f)	3.20E-06	MPall -> MPall	VC_f
Dpallv	MPall	Col4a1	Sdc4	0.078818745	0.01 < p < 0.05	COL4A1_SDC4	Col4a1 - Sdc4	COLLAGEN	ECM-Receptor	KEGG: mmu04512	Dpallv -> MPall (NC_f)	3.09E-06	Dpallv -> MPall	VC_f
p2R	MPall	Col4a1	Sdc4	0.080478862	p < 0.01	COL4A1_SDC4	Col4a1 - Sdc4	COLLAGEN	ECM-Receptor	KEGG: mmu04512	p2R -> MPall (NC_f)	4.01E-06	p2R -> MPall	VC_f
MPall	Dpallv	Col4a1	Sdc4	0.082692102	p < 0.01	COL4A1_SDC4	Col4a1 - Sdc4	COLLAGEN	ECM-Receptor	KEGG: mmu04512	MPall -> Dpallv (NC_f)	5.60E-06	MPall -> Dpallv	VC_f
Dpallm	Dpallv	Col4a1	Sdc4	0.091190202	p < 0.01	COL4A1_SDC4	Col4a1 - Sdc4	COLLAGEN	ECM-Receptor	KEGG: mmu04512	Dpallm -> Dpallv (NC_f)	1.73E-05	Dpallm -> Dpallv	VC_f
Dpallv	Dpallv	Col4a1	Sdc4	0.084476743	p < 0.01	COL4A1_SDC4	Col4a1 - Sdc4	COLLAGEN	ECM-Receptor	KEGG: mmu04512	Dpallv -> Dpallv (NC_f)	7.23E-06	Dpallv -> Dpallv	VC_f
p2R	Dpallv	Col4a1	Sdc4	0.083903971	p < 0.01	COL4A1_SDC4	Col4a1 - Sdc4	COLLAGEN	ECM-Receptor	KEGG: mmu04512	p2R -> Dpallv (NC_f)	6.67E-06	p2R -> Dpallv	VC_f
p2A	p2R	Col4a1	Sdc4	0.098285143	p < 0.01	COL4A1_SDC4	Col4a1 - Sdc4	COLLAGEN	ECM-Receptor	KEGG: mmu04512	p2A -> p2R (NC_f)	3.81E-05	p2A -> p2R	VC_f
MPall	p2R	Col4a1	Sdc4	0.090630962	p < 0.01	COL4A1_SDC4	Col4a1 - Sdc4	COLLAGEN	ECM-Receptor	KEGG: mmu04512	MPall -> p2R (NC_f)	1.61E-05	MPall -> p2R	VC_f
Dpallv	p2R	Col4a1	Sdc4	0.089934095	p < 0.01	COL4A1_SDC4	Col4a1 - Sdc4	COLLAGEN	ECM-Receptor	KEGG: mmu04512	Dpallv -> p2R (NC_f)	1.48E-05	Dpallv -> p2R	VC_f
p2R	p2R	Col4a1	Sdc4	0.098317025	p < 0.01	COL4A1_SDC4	Col4a1 - Sdc4	COLLAGEN	ECM-Receptor	KEGG: mmu04512	p2R -> p2R (NC_f)	3.83E-05	p2R -> p2R	VC_f
p2R	MPall	Col4a1	Sdc4	0.086510645	p < 0.01	COL4A1_SDC4	Col4a1 - Sdc4	COLLAGEN	ECM-Receptor	KEGG: mmu04512	p2R -> MPall (HE_f)	9.55E-06	p2R -> MPall	HE_f
TelA	POA	Col4a1	Sdc4	0.08116155	0.01 < p < 0.05	COL4A1_SDC4	Col4a1 - Sdc4	COLLAGEN	ECM-Receptor	KEGG: mmu04512	TelA -> POA (HE_f)	4.46E-06	TelA -> POA	HE_f
prethalamus	POA	Col4a1	Sdc4	0.085267029	p < 0.01	COL4A1_SDC4	Col4a1 - Sdc4	COLLAGEN	ECM-Receptor	KEGG: mmu04512	prethalamus -> POA (HE_f)	8.07E-06	prethalamus -> POA	HE_f
MPall	Dpallv	Col4a1	Sdc4	0.084058675	p < 0.01	COL4A1_SDC4	Col4a1 - Sdc4	COLLAGEN	ECM-Receptor	KEGG: mmu04512	MPall -> Dpallv (HE_f)	6.81E-06	MPall -> Dpallv	HE_f
Dpallm	Dpallv	Col4a1	Sdc4	0.0929807	p < 0.01	COL4A1_SDC4	Col4a1 - Sdc4	COLLAGEN	ECM-Receptor	KEGG: mmu04512	Dpallm -> Dpallv (HE_f)	2.13E-05	Dpallm -> Dpallv	HE_f
Dpallv	Dpallv	Col4a1	Sdc4	0.087735541	0.01 < p < 0.05	COL4A1_SDC4	Col4a1 - Sdc4	COLLAGEN	ECM-Receptor	KEGG: mmu04512	Dpallv -> Dpallv (HE_f)	1.12E-05	Dpallv -> Dpallv	HE_f
p2R	Dpallv	Col4a1	Sdc4	0.086832598	p < 0.01	COL4A1_SDC4	Col4a1 - Sdc4	COLLAGEN	ECM-Receptor	KEGG: mmu04512	p2R -> Dpallv (HE_f)	9.97E-06	p2R -> Dpallv	HE_f
p2A	p2R	Col4a1	Sdc4	0.100461889	p < 0.01	COL4A1_SDC4	Col4a1 - Sdc4	COLLAGEN	ECM-Receptor	KEGG: mmu04512	p2A -> p2R (HE_f)	4.75E-05	p2A -> p2R	HE_f
MPall	p2R	Col4a1	Sdc4	0.094877094	p < 0.01	COL4A1_SDC4	Col4a1 - Sdc4	COLLAGEN	ECM-Receptor	KEGG: mmu04512	MPall -> p2R (HE_f)	2.65E-05	MPall -> p2R	HE_f
Dpallv	p2R	Col4a1	Sdc4	0.093740118	p < 0.01	COL4A1_SDC4	Col4a1 - Sdc4	COLLAGEN	ECM-Receptor	KEGG: mmu04512	Dpallv -> p2R (HE_f)	2.33E-05	Dpallv -> p2R	HE_f
p2R	p2R	Col4a1	Sdc4	0.105124489	p < 0.01	COL4A1_SDC4	Col4a1 - Sdc4	COLLAGEN	ECM-Receptor	KEGG: mmu04512	p2R -> p2R (HE_f)	7.39E-05	p2R -> p2R	HE_f
p2A	p2A	Col4a2	ITGA3_ITGB1	0.088961523	p < 0.01	COL4A2_ITGA3_ITGB1	Col4a2 - (Itga3+Itgb1)	COLLAGEN	ECM-Receptor	KEGG: mmu04512	p2A -> p2A (NC_m)	1.31E-05	p2A -> p2A	VC_m
MPall	p2A	Col4a2	ITGA3_ITGB1	0.079695462	p < 0.01	COL4A2_ITGA3_ITGB1	Col4a2 - (Itga3+Itgb1)	COLLAGEN	ECM-Receptor	KEGG: mmu04512	MPall -> p2A (NC_m)	3.55E-06	MPall -> p2A	VC_m
prethalamus	p2A	Col4a2	ITGA3_ITGB1	0.084287944	p < 0.01	COL4A2_ITGA3_ITGB1	Col4a2 - (Itga3+Itgb1)	COLLAGEN	ECM-Receptor	KEGG: mmu04512	prethalamus -> p2A (NC_m)	7.04E-06	prethalamus -> p2A	VC_m
p2R	p2A	Col4a2	ITGA3_ITGB1	0.086495439	p < 0.01	COL4A2_ITGA3_ITGB1	Col4a2 - (Itga3+Itgb1)	COLLAGEN	ECM-Receptor	KEGG: mmu04512	p2R -> p2A (NC_m)	9.53E-06	p2R -> p2A	VC_m
p2A	p2R	Col4a2	ITGA3_ITGB1	0.08330662	p < 0.01	COL4A2_ITGA3_ITGB1	Col4a2 - (Itga3+Itgb1)	COLLAGEN	ECM-Receptor	KEGG: mmu04512	p2A -> p2R (NC_m)	6.12E-06	p2A -> p2R	VC_m
MPall	p2R	Col4a2	ITGA3_ITGB1	0.081104213	p < 0.01	COL4A2_ITGA3_ITGB1	Col4a2 - (Itga3+Itgb1)	COLLAGEN	ECM-Receptor	KEGG: mmu04512	MPall -> p2R (NC_m)	4.42E-06	MPall -> p2R	VC_m
p2R	p2R	Col4a2	ITGA3_ITGB1	0.086925347	p < 0.01	COL4A2_ITGA3_ITGB1	Col4a2 - (Itga3+Itgb1)	COLLAGEN	ECM-Receptor	KEGG: mmu04512	p2R -> p2R (NC_m)	1.01E-05	p2R -> p2R	VC_m
SCPall	p2R	Col4a2	ITGA3_ITGB1	0.07439374	p < 0.01	COL4A2_ITGA3_ITGB1	Col4a2 - (Itga3+Itgb1)	COLLAGEN	ECM-Receptor	KEGG: mmu04512	SCPall -> p2R (NC_m)	1.45E-06	SCPall -> p2R	VC_m
p2A	p2A	Col4a2	ITGA3_ITGB1	0.083103225	0.01 < p < 0.05	COL4A2_ITGA3_ITGB1	Col4a2 - (Itga3+Itgb1)	COLLAGEN	ECM-Receptor	KEGG: mmu04512	p2A -> p2A (HE_m)	5.94E-06	p2A -> p2A	HE_m
prethalamus	p2A	Col4a2	ITGA3_ITGB1	0.082286235	p < 0.01	COL4A2_ITGA3_ITGB1	Col4a2 - (Itga3+Itgb1)	COLLAGEN	ECM-Receptor	KEGG: mmu04512	prethalamus -> p2A (HE_m)	5.27E-06	prethalamus -> p2A	HE_m
p2R	p2A	Col4a2	ITGA3_ITGB1	0.082893881	p < 0.01	COL4A2_ITGA3_ITGB1	Col4a2 - (Itga3+Itgb1)	COLLAGEN	ECM-Receptor	KEGG: mmu04512	p2R -> p2A (HE_m)	5.77E-06	p2R -> p2A	HE_m
hypothalamus	hypothalamus	Col4a2	ITGA3_ITGB1	0.094625055	p < 0.01	COL4A2_ITGA3_ITGB1	Col4a2 - (Itga3+Itgb1)	COLLAGEN	ECM-Receptor	KEGG: mmu04512	hypothalamus -> hypothalamus (HE_m)	2.57E-05	hypothalamus -> hypothalamus	HE_m
POA	hypothalamus	Col4a2	ITGA3_ITGB1	0.089352875	p < 0.01	COL4A2_ITGA3_ITGB1	Col4a2 - (Itga3+Itgb1)	COLLAGEN	ECM-Receptor	KEGG: mmu04512	POA -> hypothalamus (HE_m)	1.38E-05	POA -> hypothalamus	HE_m
prethalamus	hypothalamus	Col4a2	ITGA3_ITGB1	0.089236502	p < 0.01	COL4A2_ITGA3_ITGB1	Col4a2 - (Itga3+Itgb1)	COLLAGEN	ECM-Receptor	KEGG: mmu04512	prethalamus -> hypothalamus (HE_m)	1.36E-05	prethalamus -> hypothalamus	HE_m
p2A	p2A	Col4a2	ITGA3_ITGB1	0.096652298	p < 0.01	COL4A2_ITGA3_ITGB1	Col4a2 - (Itga3+Itgb1)	COLLAGEN	ECM-Receptor	KEGG: mmu04512	p2A -> p2A (NC_f)	3.21E-05	p2A -> p2A	VC_f
MPall	p2A	Col4a2	ITGA3_ITGB1	0.082169483	p < 0.01	COL4A2_ITGA3_ITGB1	Col4a2 - (Itga3+Itgb1)	COLLAGEN	ECM-Receptor	KEGG: mmu04512	MPall -> p2A (NC_f)	5.18E-06	MPall -> p2A	VC_f
prethalamus	p2A	Col4a2	ITGA3_ITGB1	0.088288915	p < 0.01	COL4A2_ITGA3_ITGB1	Col4a2 - (Itga3+Itgb1)	COLLAGEN	ECM-Receptor	KEGG: mmu04512	prethalamus -> p2A (NC_f)	1.20E-05	prethalamus -> p2A	VC_f
p2R	p2A	Col4a2	ITGA3_ITGB1	0.088464427	p < 0.01	COL4A2_ITGA3_ITGB1	Col4a2 - (Itga3+Itgb1)	COLLAGEN	ECM-Receptor	KEGG: mmu04512	p2R -> p2A (NC_f)	1.23E-05	p2R -> p2A	VC_f
hypothalamus	hypothalamus	Col4a2	ITGA3_ITGB1	0.088554509	p < 0.01	COL4A2_ITGA3_ITGB1	Col4a2 - (Itga3+Itgb1)	COLLAGEN	ECM-Receptor	KEGG: mmu04512	hypothalamus -> hypothalamus (NC_f)	1.25E-05	hypothalamus -> hypothalamus	VC_f
POA	hypothalamus	Col4a2	ITGA3_ITGB1	0.085784059	p < 0.01	COL4A2_ITGA3_ITGB1	Col4a2 - (Itga3+Itgb1)	COLLAGEN	ECM-Receptor	KEGG: mmu04512	POA -> hypothalamus (NC_f)	8.66E-06	POA -> hypothalamus	VC_f
prethalamus	hypothalamus	Col4a2	ITGA3_ITGB1	0.083645954	p < 0.01	COL4A2_ITGA3_ITGB1	Col4a2 - (Itga3+Itgb1)	COLLAGEN	ECM-Receptor	KEGG: mmu04512	prethalamus -> hypothalamus (NC_f)	6.43E-06	prethalamus -> hypothalamus	VC_f
hypothalamus	hypothalamus	Col4a2	ITGA3_ITGB1	0.086668632	p < 0.01	COL4A2_ITGA3_ITGB1	Col4a2 - (Itga3+Itgb1)	COLLAGEN	ECM-Receptor	KEGG: mmu04512	hypothalamus -> hypothalamus (HE_f)	9.75E-06	hypothalamus -> hypothalamus	HE_f
POA	hypothalamus	Col4a2	ITGA3_ITGB1	0.0834499	p < 0.01	COL4A2_ITGA3_ITGB1	Col4a2 - (Itga3+Itgb1)	COLLAGEN	ECM-Receptor	KEGG: mmu04512	POA -> hypothalamus (HE_f)	6.25E-06	POA -> hypothalamus	HE_f
prethalamus	hypothalamus	Col4a2	ITGA3_ITGB1	0.084153295	p < 0.01	COL4A2_ITGA3_ITGB1	Col4a2 - (Itga3+Itgb1)	COLLAGEN	ECM-Receptor	KEGG: mmu04512	prethalamus -> hypothalamus (HE_f)	6.91E-06	prethalamus -> hypothalamus	HE_f
p2R	MPall	Col4a2	Sdc1	0.084891773	p < 0.01	COL4A2_SDC1	Col4a2 - Sdc1	COLLAGEN	ECM-Receptor	KEGG: mmu04512	p2R -> MPall (NC_m)	7.66E-06	p2R -> MPall	VC_m
TelA	Dpallm	Col4a2	Sdc1	0.083337159	p < 0.01	COL4A2_SDC1	Col4a2 - Sdc1	COLLAGEN	ECM-Receptor	KEGG: mmu04512	TelA -> Dpallm (NC_m)	6.15E-06	TelA -> Dpallm	VC_m
Dpallm	Dpallm	Col4a2	Sdc1	0.100919411	p < 0.01	COL4A2_SDC1	Col4a2 - Sdc1	COLLAGEN	ECM-Receptor	KEGG: mmu04512	Dpallm -> Dpallm (NC_m)	4.97E-05	Dpallm -> Dpallm	VC_m
Dpallv	Dpallm	Col4a2	Sdc1	0.092429774	p < 0.01	COL4A2_SDC1	Col4a2 - Sdc1	COLLAGEN	ECM-Receptor	KEGG: mmu04512	Dpallv -> Dpallm (NC_m)	2.00E-05	Dpallv -> Dpallm	VC_m
SCPall	Dpallm	Col4a2	Sdc1	0.08482201	p < 0.01	COL4A2_SDC1	Col4a2 - Sdc1	COLLAGEN	ECM-Receptor	KEGG: mmu04512	SCPall -> Dpallm (NC_m)	7.58E-06	SCPall -> Dpallm	VC_m
p2A	p2R	Col4a2	Sdc1	0.084854167	0.01 < p < 0.05	COL4A2_SDC1	Col4a2 - Sdc1	COLLAGEN	ECM-Receptor	KEGG: mmu04512	p2A -> p2R (NC_m)	7.62E-06	p2A -> p2R	VC_m
MPall	p2R	Col4a2	Sdc1	0.082570255	p < 0.01	COL4A2_SDC1	Col4a2 - Sdc1	COLLAGEN	ECM-Receptor	KEGG: mmu04512	MPall -> p2R (NC_m)	5.50E-06	MPall -> p2R	VC_m
p2R	p2R	Col4a2	Sdc1	0.088608765	p < 0.01	COL4A2_SDC1	Col4a2 - Sdc1	COLLAGEN	ECM-Receptor	KEGG: mmu04512	p2R -> p2R (NC_m)	1.26E-05	p2R -> p2R	VC_m
p2R	SCPall	Col4a2	Sdc1	0.077017969	0.01 < p < 0.05	COL4A2_SDC1	Col4a2 - Sdc1	COLLAGEN	ECM-Receptor	KEGG: mmu04512	p2R -> SCPall (NC_m)	2.30E-06	p2R -> SCPall	VC_m
p2R	MPall	Col4a2	Sdc1	0.088352058	p < 0.01	COL4A2_SDC1	Col4a2 - Sdc1	COLLAGEN	ECM-Receptor	KEGG: mmu04512	p2R -> MPall (HE_m)	1.21E-05	p2R -> MPall	HE_m
TelA	Dpallm	Col4a2	Sdc1	0.084089105	p < 0.01	COL4A2_SDC1	Col4a2 - Sdc1	COLLAGEN	ECM-Receptor	KEGG: mmu04512	TelA -> Dpallm (HE_m)	6.84E-06	TelA -> Dpallm	HE_m
Dpallm	Dpallm	Col4a2	Sdc1	0.106423766	p < 0.01	COL4A2_SDC1	Col4a2 - Sdc1	COLLAGEN	ECM-Receptor	KEGG: mmu04512	Dpallm -> Dpallm (HE_m)	8.30E-05	Dpallm -> Dpallm	HE_m
Dpallv	Dpallm	Col4a2	Sdc1	0.097705867	p < 0.01	COL4A2_SDC1	Col4a2 - Sdc1	COLLAGEN	ECM-Receptor	KEGG: mmu04512	Dpallv -> Dpallm (HE_m)	3.59E-05	Dpallv -> Dpallm	HE_m
SCPall	Dpallm	Col4a2	Sdc1	0.091331117	p < 0.01	COL4A2_SDC1	Col4a2 - Sdc1	COLLAGEN	ECM-Receptor	KEGG: mmu04512	SCPall -> Dpallm (HE_m)	1.76E-05	SCPall -> Dpallm	HE_m
p2A	p2R	Col4a2	Sdc1	0.086041545	p < 0.01	COL4A2_SDC1	Col4a2 - Sdc1	COLLAGEN	ECM-Receptor	KEGG: mmu04512	p2A -> p2R (HE_m)	8.96E-06	p2A -> p2R	HE_m
MPall	p2R	Col4a2	Sdc1	0.086634698	p < 0.01	COL4A2_SDC1	Col4a2 - Sdc1	COLLAGEN	ECM-Receptor	KEGG: mmu04512	MPall -> p2R (HE_m)	9.71E-06	MPall -> p2R	HE_m
Dpallv	p2R	Col4a2	Sdc1	0.083767513	0.01 < p < 0.05	COL4A2_SDC1	Col4a2 - Sdc1	COLLAGEN	ECM-Receptor	KEGG: mmu04512	Dpallv -> p2R (HE_m)	6.54E-06	Dpallv -> p2R	HE_m
p2R	p2R	Col4a2	Sdc1	0.093020231	p < 0.01	COL4A2_SDC1	Col4a2 - Sdc1	COLLAGEN	ECM-Receptor	KEGG: mmu04512	p2R -> p2R (HE_m)	2.14E-05	p2R -> p2R	HE_m
SCPall	p2R	Col4a2	Sdc1	0.082863384	p < 0.01	COL4A2_SDC1	Col4a2 - Sdc1	COLLAGEN	ECM-Receptor	KEGG: mmu04512	SCPall -> p2R (HE_m)	5.74E-06	SCPall -> p2R	HE_m
prethalamus	SCPall	Col4a2	Sdc1	0.088036569	p < 0.01	COL4A2_SDC1	Col4a2 - Sdc1	COLLAGEN	ECM-Receptor	KEGG: mmu04512	prethalamus -> SCPall (HE_m)	1.17E-05	prethalamus -> SCPall	HE_m
p2R	SCPall	Col4a2	Sdc1	0.085448609	p < 0.01	COL4A2_SDC1	Col4a2 - Sdc1	COLLAGEN	ECM-Receptor	KEGG: mmu04512	p2R -> SCPall (HE_m)	8.27E-06	p2R -> SCPall	HE_m
SCPall	SCPall	Col4a2	Sdc1	0.090062989	p < 0.01	COL4A2_SDC1	Col4a2 - Sdc1	COLLAGEN	ECM-Receptor	KEGG: mmu04512	SCPall -> SCPall (HE_m)	1.51E-05	SCPall -> SCPall	HE_m
p2A	MPall	Col4a2	Sdc1	0.086858985	p < 0.01	COL4A2_SDC1	Col4a2 - Sdc1	COLLAGEN	ECM-Receptor	KEGG: mmu04512	p2A -> MPall (NC_f)	1.00E-05	p2A -> MPall	VC_f
MPall	MPall	Col4a2	Sdc1	0.085388846	p < 0.01	COL4A2_SDC1	Col4a2 - Sdc1	COLLAGEN	ECM-Receptor	KEGG: mmu04512	MPall -> MPall (NC_f)	8.20E-06	MPall -> MPall	VC_f
p2R	MPall	Col4a2	Sdc1	0.086450809	p < 0.01	COL4A2_SDC1	Col4a2 - Sdc1	COLLAGEN	ECM-Receptor	KEGG: mmu04512	p2R -> MPall (NC_f)	9.47E-06	p2R -> MPall	VC_f
POA	TelA	Col4a2	Sdc1	0.087593317	p < 0.01	COL4A2_SDC1	Col4a2 - Sdc1	COLLAGEN	ECM-Receptor	KEGG: mmu04512	POA -> TelA (NC_f)	1.10E-05	POA -> TelA	VC_f
Dpallm	Dpallm	Col4a2	Sdc1	0.102165698	p < 0.01	COL4A2_SDC1	Col4a2 - Sdc1	COLLAGEN	ECM-Receptor	KEGG: mmu04512	Dpallm -> Dpallm (NC_f)	5.61E-05	Dpallm -> Dpallm	VC_f
MPall	MPall	Col4a2	Sdc1	0.086472966	p < 0.01	COL4A2_SDC1	Col4a2 - Sdc1	COLLAGEN	ECM-Receptor	KEGG: mmu04512	MPall -> MPall (HE_f)	9.50E-06	MPall -> MPall	HE_f
p2R	MPall	Col4a2	Sdc1	0.091922619	p < 0.01	COL4A2_SDC1	Col4a2 - Sdc1	COLLAGEN	ECM-Receptor	KEGG: mmu04512	p2R -> MPall (HE_f)	1.89E-05	p2R -> MPall	HE_f
TelA	TelA	Col4a2	Sdc1	0.085952863	0.01 < p < 0.05	COL4A2_SDC1	Col4a2 - Sdc1	COLLAGEN	ECM-Receptor	KEGG: mmu04512	TelA -> TelA (HE_f)	8.86E-06	TelA -> TelA	HE_f
Dpallm	Dpallm	Col4a2	Sdc1	0.104936076	p < 0.01	COL4A2_SDC1	Col4a2 - Sdc1	COLLAGEN	ECM-Receptor	KEGG: mmu04512	Dpallm -> Dpallm (HE_f)	7.27E-05	Dpallm -> Dpallm	HE_f
Dpallv	Dpallm	Col4a2	Sdc1	0.097389854	p < 0.01	COL4A2_SDC1	Col4a2 - Sdc1	COLLAGEN	ECM-Receptor	KEGG: mmu04512	Dpallv -> Dpallm (HE_f)	3.47E-05	Dpallv -> Dpallm	HE_f
SCPall	Dpallm	Col4a2	Sdc1	0.087471427	p < 0.01	COL4A2_SDC1	Col4a2 - Sdc1	COLLAGEN	ECM-Receptor	KEGG: mmu04512	SCPall -> Dpallm (HE_f)	1.08E-05	SCPall -> Dpallm	HE_f
MPall	Dpallv	Col4a2	Sdc1	0.086210912	0.01 < p < 0.05	COL4A2_SDC1	Col4a2 - Sdc1	COLLAGEN	ECM-Receptor	KEGG: mmu04512	MPall -> Dpallv (HE_f)	9.17E-06	MPall -> Dpallv	HE_f
p2R	Dpallv	Col4a2	Sdc1	0.089839367	p < 0.01	COL4A2_SDC1	Col4a2 - Sdc1	COLLAGEN	ECM-Receptor	KEGG: mmu04512	p2R -> Dpallv (HE_f)	1.47E-05	p2R -> Dpallv	HE_f
p2A	p2R	Col4a2	Sdc1	0.091392522	p < 0.01	COL4A2_SDC1	Col4a2 - Sdc1	COLLAGEN	ECM-Receptor	KEGG: mmu04512	p2A -> p2R (HE_f)	1.77E-05	p2A -> p2R	HE_f
MPall	p2R	Col4a2	Sdc1	0.086409565	p < 0.01	COL4A2_SDC1	Col4a2 - Sdc1	COLLAGEN	ECM-Receptor	KEGG: mmu04512	MPall -> p2R (HE_f)	9.42E-06	MPall -> p2R	HE_f
p2R	p2R	Col4a2	Sdc1	0.095666738	p < 0.01	COL4A2_SDC1	Col4a2 - Sdc1	COLLAGEN	ECM-Receptor	KEGG: mmu04512	p2R -> p2R (HE_f)	2.89E-05	p2R -> p2R	HE_f
p2A	MPall	Col4a2	Sdc4	0.079112319	0.01 < p < 0.05	COL4A2_SDC4	Col4a2 - Sdc4	COLLAGEN	ECM-Receptor	KEGG: mmu04512	p2A -> MPall (NC_m)	3.24E-06	p2A -> MPall	VC_m
MPall	MPall	Col4a2	Sdc4	0.080399585	0.01 < p < 0.05	COL4A2_SDC4	Col4a2 - Sdc4	COLLAGEN	ECM-Receptor	KEGG: mmu04512	MPall -> MPall (NC_m)	3.97E-06	MPall -> MPall	VC_m
p2R	MPall	Col4a2	Sdc4	0.083474893	p < 0.01	COL4A2_SDC4	Col4a2 - Sdc4	COLLAGEN	ECM-Receptor	KEGG: mmu04512	p2R -> MPall (NC_m)	6.27E-06	p2R -> MPall	VC_m
POA	POA	Col4a2	Sdc4	0.08877483	0.01 < p < 0.05	COL4A2_SDC4	Col4a2 - Sdc4	COLLAGEN	ECM-Receptor	KEGG: mmu04512	POA -> POA (NC_m)	1.28E-05	POA -> POA	VC_m
prethalamus	POA	Col4a2	Sdc4	0.083254838	0.01 < p < 0.05	COL4A2_SDC4	Col4a2 - Sdc4	COLLAGEN	ECM-Receptor	KEGG: mmu04512	prethalamus -> POA (NC_m)	6.08E-06	prethalamus -> POA	VC_m
p2A	p2R	Col4a2	Sdc4	0.095717722	p < 0.01	COL4A2_SDC4	Col4a2 - Sdc4	COLLAGEN	ECM-Receptor	KEGG: mmu04512	p2A -> p2R (NC_m)	2.90E-05	p2A -> p2R	VC_m
MPall	p2R	Col4a2	Sdc4	0.092820807	p < 0.01	COL4A2_SDC4	Col4a2 - Sdc4	COLLAGEN	ECM-Receptor	KEGG: mmu04512	MPall -> p2R (NC_m)	2.09E-05	MPall -> p2R	VC_m
p2R	p2R	Col4a2	Sdc4	0.100470088	p < 0.01	COL4A2_SDC4	Col4a2 - Sdc4	COLLAGEN	ECM-Receptor	KEGG: mmu04512	p2R -> p2R (NC_m)	4.76E-05	p2R -> p2R	VC_m
SCPall	p2R	Col4a2	Sdc4	0.084142898	p < 0.01	COL4A2_SDC4	Col4a2 - Sdc4	COLLAGEN	ECM-Receptor	KEGG: mmu04512	SCPall -> p2R (NC_m)	6.90E-06	SCPall -> p2R	VC_m
POA	POA	Col4a2	Sdc4	0.091776894	p < 0.01	COL4A2_SDC4	Col4a2 - Sdc4	COLLAGEN	ECM-Receptor	KEGG: mmu04512	POA -> POA (HE_m)	1.85E-05	POA -> POA	HE_m
TelA	POA	Col4a2	Sdc4	0.082017888	0.01 < p < 0.05	COL4A2_SDC4	Col4a2 - Sdc4	COLLAGEN	ECM-Receptor	KEGG: mmu04512	TelA -> POA (HE_m)	5.07E-06	TelA -> POA	HE_m
prethalamus	POA	Col4a2	Sdc4	0.085955016	p < 0.01	COL4A2_SDC4	Col4a2 - Sdc4	COLLAGEN	ECM-Receptor	KEGG: mmu04512	prethalamus -> POA (HE_m)	8.86E-06	prethalamus -> POA	HE_m
p2A	p2R	Col4a2	Sdc4	0.094915346	p < 0.01	COL4A2_SDC4	Col4a2 - Sdc4	COLLAGEN	ECM-Receptor	KEGG: mmu04512	p2A -> p2R (HE_m)	2.66E-05	p2A -> p2R	HE_m
MPall	p2R	Col4a2	Sdc4	0.095639282	p < 0.01	COL4A2_SDC4	Col4a2 - Sdc4	COLLAGEN	ECM-Receptor	KEGG: mmu04512	MPall -> p2R (HE_m)	2.88E-05	MPall -> p2R	HE_m
Dpallv	p2R	Col4a2	Sdc4	0.092162979	p < 0.01	COL4A2_SDC4	Col4a2 - Sdc4	COLLAGEN	ECM-Receptor	KEGG: mmu04512	Dpallv -> p2R (HE_m)	1.94E-05	Dpallv -> p2R	HE_m
p2R	p2R	Col4a2	Sdc4	0.103402082	p < 0.01	COL4A2_SDC4	Col4a2 - Sdc4	COLLAGEN	ECM-Receptor	KEGG: mmu04512	p2R -> p2R (HE_m)	6.31E-05	p2R -> p2R	HE_m
SCPall	p2R	Col4a2	Sdc4	0.091046817	p < 0.01	COL4A2_SDC4	Col4a2 - Sdc4	COLLAGEN	ECM-Receptor	KEGG: mmu04512	SCPall -> p2R (HE_m)	1.70E-05	SCPall -> p2R	HE_m
p2A	MPall	Col4a2	Sdc4	0.07754784	0.01 < p < 0.05	COL4A2_SDC4	Col4a2 - Sdc4	COLLAGEN	ECM-Receptor	KEGG: mmu04512	p2A -> MPall (NC_f)	2.51E-06	p2A -> MPall	VC_f
MPall	MPall	Col4a2	Sdc4	0.076371353	0.01 < p < 0.05	COL4A2_SDC4	Col4a2 - Sdc4	COLLAGEN	ECM-Receptor	KEGG: mmu04512	MPall -> MPall (NC_f)	2.06E-06	MPall -> MPall	VC_f
p2R	MPall	Col4a2	Sdc4	0.077223958	0.01 < p < 0.05	COL4A2_SDC4	Col4a2 - Sdc4	COLLAGEN	ECM-Receptor	KEGG: mmu04512	p2R -> MPall (NC_f)	2.38E-06	p2R -> MPall	VC_f
MPall	Dpallv	Col4a2	Sdc4	0.079775933	p < 0.01	COL4A2_SDC4	Col4a2 - Sdc4	COLLAGEN	ECM-Receptor	KEGG: mmu04512	MPall -> Dpallv (NC_f)	3.60E-06	MPall -> Dpallv	VC_f
Dpallm	Dpallv	Col4a2	Sdc4	0.087402713	p < 0.01	COL4A2_SDC4	Col4a2 - Sdc4	COLLAGEN	ECM-Receptor	KEGG: mmu04512	Dpallm -> Dpallv (NC_f)	1.07E-05	Dpallm -> Dpallv	VC_f
Dpallv	Dpallv	Col4a2	Sdc4	0.078724606	0.01 < p < 0.05	COL4A2_SDC4	Col4a2 - Sdc4	COLLAGEN	ECM-Receptor	KEGG: mmu04512	Dpallv -> Dpallv (NC_f)	3.04E-06	Dpallv -> Dpallv	VC_f
p2R	Dpallv	Col4a2	Sdc4	0.08037544	p < 0.01	COL4A2_SDC4	Col4a2 - Sdc4	COLLAGEN	ECM-Receptor	KEGG: mmu04512	p2R -> Dpallv (NC_f)	3.95E-06	p2R -> Dpallv	VC_f
p2A	p2R	Col4a2	Sdc4	0.094754367	p < 0.01	COL4A2_SDC4	Col4a2 - Sdc4	COLLAGEN	ECM-Receptor	KEGG: mmu04512	p2A -> p2R (NC_f)	2.61E-05	p2A -> p2R	VC_f
MPall	p2R	Col4a2	Sdc4	0.087158323	p < 0.01	COL4A2_SDC4	Col4a2 - Sdc4	COLLAGEN	ECM-Receptor	KEGG: mmu04512	MPall -> p2R (NC_f)	1.04E-05	MPall -> p2R	VC_f
Dpallv	p2R	Col4a2	Sdc4	0.083466381	p < 0.01	COL4A2_SDC4	Col4a2 - Sdc4	COLLAGEN	ECM-Receptor	KEGG: mmu04512	Dpallv -> p2R (NC_f)	6.26E-06	Dpallv -> p2R	VC_f
p2R	p2R	Col4a2	Sdc4	0.0935385	p < 0.01	COL4A2_SDC4	Col4a2 - Sdc4	COLLAGEN	ECM-Receptor	KEGG: mmu04512	p2R -> p2R (NC_f)	2.28E-05	p2R -> p2R	VC_f
p2R	MPall	Col4a2	Sdc4	0.084623762	p < 0.01	COL4A2_SDC4	Col4a2 - Sdc4	COLLAGEN	ECM-Receptor	KEGG: mmu04512	p2R -> MPall (HE_f)	7.38E-06	p2R -> MPall	HE_f
TelA	POA	Col4a2	Sdc4	0.079759139	p < 0.01	COL4A2_SDC4	Col4a2 - Sdc4	COLLAGEN	ECM-Receptor	KEGG: mmu04512	TelA -> POA (HE_f)	3.59E-06	TelA -> POA	HE_f
prethalamus	POA	Col4a2	Sdc4	0.082886228	p < 0.01	COL4A2_SDC4	Col4a2 - Sdc4	COLLAGEN	ECM-Receptor	KEGG: mmu04512	prethalamus -> POA (HE_f)	5.76E-06	prethalamus -> POA	HE_f
MPall	Dpallv	Col4a2	Sdc4	0.081673636	p < 0.01	COL4A2_SDC4	Col4a2 - Sdc4	COLLAGEN	ECM-Receptor	KEGG: mmu04512	MPall -> Dpallv (HE_f)	4.81E-06	MPall -> Dpallv	HE_f
Dpallm	Dpallv	Col4a2	Sdc4	0.08965977	0.01 < p < 0.05	COL4A2_SDC4	Col4a2 - Sdc4	COLLAGEN	ECM-Receptor	KEGG: mmu04512	Dpallm -> Dpallv (HE_f)	1.43E-05	Dpallm -> Dpallv	HE_f
Dpallv	Dpallv	Col4a2	Sdc4	0.084090973	0.01 < p < 0.05	COL4A2_SDC4	Col4a2 - Sdc4	COLLAGEN	ECM-Receptor	KEGG: mmu04512	Dpallv -> Dpallv (HE_f)	6.85E-06	Dpallv -> Dpallv	HE_f
p2R	Dpallv	Col4a2	Sdc4	0.084931383	p < 0.01	COL4A2_SDC4	Col4a2 - Sdc4	COLLAGEN	ECM-Receptor	KEGG: mmu04512	p2R -> Dpallv (HE_f)	7.70E-06	p2R -> Dpallv	HE_f
p2A	p2R	Col4a2	Sdc4	0.097530044	p < 0.01	COL4A2_SDC4	Col4a2 - Sdc4	COLLAGEN	ECM-Receptor	KEGG: mmu04512	p2A -> p2R (HE_f)	3.52E-05	p2A -> p2R	HE_f
MPall	p2R	Col4a2	Sdc4	0.091876152	p < 0.01	COL4A2_SDC4	Col4a2 - Sdc4	COLLAGEN	ECM-Receptor	KEGG: mmu04512	MPall -> p2R (HE_f)	1.88E-05	MPall -> p2R	HE_f
Dpallv	p2R	Col4a2	Sdc4	0.089618207	p < 0.01	COL4A2_SDC4	Col4a2 - Sdc4	COLLAGEN	ECM-Receptor	KEGG: mmu04512	Dpallv -> p2R (HE_f)	1.43E-05	Dpallv -> p2R	HE_f
p2R	p2R	Col4a2	Sdc4	0.102385916	p < 0.01	COL4A2_SDC4	Col4a2 - Sdc4	COLLAGEN	ECM-Receptor	KEGG: mmu04512	p2R -> p2R (HE_f)	5.73E-05	p2R -> p2R	HE_f
p2R	p2A	Col4a5	ITGA3_ITGB1	0.06500977	p < 0.01	COL4A5_ITGA3_ITGB1	Col4a5 - (Itga3+Itgb1)	COLLAGEN	ECM-Receptor	KEGG: mmu04512	p2R -> p2A (NC_m)	2.09E-07	p2R -> p2A	VC_m
p2R	p2R	Col4a5	ITGA3_ITGB1	0.065253232	p < 0.01	COL4A5_ITGA3_ITGB1	Col4a5 - (Itga3+Itgb1)	COLLAGEN	ECM-Receptor	KEGG: mmu04512	p2R -> p2R (NC_m)	2.21E-07	p2R -> p2R	VC_m
p2R	p2A	Col4a5	ITGA3_ITGB1	0.065035421	p < 0.01	COL4A5_ITGA3_ITGB1	Col4a5 - (Itga3+Itgb1)	COLLAGEN	ECM-Receptor	KEGG: mmu04512	p2R -> p2A (HE_m)	2.10E-07	p2R -> p2A	HE_m
p2R	p2A	Col4a5	ITGA3_ITGB1	0.068759755	p < 0.01	COL4A5_ITGA3_ITGB1	Col4a5 - (Itga3+Itgb1)	COLLAGEN	ECM-Receptor	KEGG: mmu04512	p2R -> p2A (NC_f)	4.83E-07	p2R -> p2A	VC_f
p2R	MPall	Col4a5	Sdc1	0.064101464	p < 0.01	COL4A5_SDC1	Col4a5 - Sdc1	COLLAGEN	ECM-Receptor	KEGG: mmu04512	p2R -> MPall (NC_m)	1.68E-07	p2R -> MPall	VC_m
p2R	p2R	Col4a5	Sdc1	0.066201269	p < 0.01	COL4A5_SDC1	Col4a5 - Sdc1	COLLAGEN	ECM-Receptor	KEGG: mmu04512	p2R -> p2R (NC_m)	2.75E-07	p2R -> p2R	VC_m
p2R	SCPall	Col4a5	Sdc1	0.059504909	p < 0.01	COL4A5_SDC1	Col4a5 - Sdc1	COLLAGEN	ECM-Receptor	KEGG: mmu04512	p2R -> SCPall (NC_m)	5.03E-08	p2R -> SCPall	VC_m
p2R	MPall	Col4a5	Sdc1	0.068359782	p < 0.01	COL4A5_SDC1	Col4a5 - Sdc1	COLLAGEN	ECM-Receptor	KEGG: mmu04512	p2R -> MPall (HE_m)	4.44E-07	p2R -> MPall	HE_m
p2R	Dpallv	Col4a5	Sdc1	0.06145953	p < 0.01	COL4A5_SDC1	Col4a5 - Sdc1	COLLAGEN	ECM-Receptor	KEGG: mmu04512	p2R -> Dpallv (HE_m)	8.58E-08	p2R -> Dpallv	HE_m
p2R	p2R	Col4a5	Sdc1	0.071134468	p < 0.01	COL4A5_SDC1	Col4a5 - Sdc1	COLLAGEN	ECM-Receptor	KEGG: mmu04512	p2R -> p2R (HE_m)	7.85E-07	p2R -> p2R	HE_m
p2R	SCPall	Col4a5	Sdc1	0.066618658	p < 0.01	COL4A5_SDC1	Col4a5 - Sdc1	COLLAGEN	ECM-Receptor	KEGG: mmu04512	p2R -> SCPall (HE_m)	3.03E-07	p2R -> SCPall	HE_m
p2R	p2A	Col4a5	Sdc1	0.066235245	p < 0.01	COL4A5_SDC1	Col4a5 - Sdc1	COLLAGEN	ECM-Receptor	KEGG: mmu04512	p2R -> p2A (NC_f)	2.77E-07	p2R -> p2A	VC_f
p2R	MPall	Col4a5	Sdc1	0.067547387	p < 0.01	COL4A5_SDC1	Col4a5 - Sdc1	COLLAGEN	ECM-Receptor	KEGG: mmu04512	p2R -> MPall (NC_f)	3.72E-07	p2R -> MPall	VC_f
p2R	Dpallv	Col4a5	Sdc1	0.065803947	p < 0.01	COL4A5_SDC1	Col4a5 - Sdc1	COLLAGEN	ECM-Receptor	KEGG: mmu04512	p2R -> Dpallv (NC_f)	2.51E-07	p2R -> Dpallv	VC_f
p2R	p2R	Col4a5	Sdc1	0.067674035	p < 0.01	COL4A5_SDC1	Col4a5 - Sdc1	COLLAGEN	ECM-Receptor	KEGG: mmu04512	p2R -> p2R (NC_f)	3.82E-07	p2R -> p2R	VC_f
p2R	MPall	Col4a5	Sdc1	0.071313235	p < 0.01	COL4A5_SDC1	Col4a5 - Sdc1	COLLAGEN	ECM-Receptor	KEGG: mmu04512	p2R -> MPall (HE_f)	8.13E-07	p2R -> MPall	HE_f
p2R	Dpallv	Col4a5	Sdc1	0.070039075	p < 0.01	COL4A5_SDC1	Col4a5 - Sdc1	COLLAGEN	ECM-Receptor	KEGG: mmu04512	p2R -> Dpallv (HE_f)	6.30E-07	p2R -> Dpallv	HE_f
p2R	p2R	Col4a5	Sdc1	0.073533595	p < 0.01	COL4A5_SDC1	Col4a5 - Sdc1	COLLAGEN	ECM-Receptor	KEGG: mmu04512	p2R -> p2R (HE_f)	1.24E-06	p2R -> p2R	HE_f
p2R	MPall	Col4a5	Sdc4	0.063287444	p < 0.01	COL4A5_SDC4	Col4a5 - Sdc4	COLLAGEN	ECM-Receptor	KEGG: mmu04512	p2R -> MPall (NC_m)	1.37E-07	p2R -> MPall	VC_m
p2R	p2R	Col4a5	Sdc4	0.072673409	p < 0.01	COL4A5_SDC4	Col4a5 - Sdc4	COLLAGEN	ECM-Receptor	KEGG: mmu04512	p2R -> p2R (NC_m)	1.06E-06	p2R -> p2R	VC_m
p2R	SCPall	Col4a5	Sdc4	0.056648897	p < 0.01	COL4A5_SDC4	Col4a5 - Sdc4	COLLAGEN	ECM-Receptor	KEGG: mmu04512	p2R -> SCPall (NC_m)	2.16E-08	p2R -> SCPall	VC_m
p2R	p2A	Col4a5	Sdc4	0.063097028	p < 0.01	COL4A5_SDC4	Col4a5 - Sdc4	COLLAGEN	ECM-Receptor	KEGG: mmu04512	p2R -> p2A (HE_m)	1.31E-07	p2R -> p2A	HE_m
p2R	Dpallv	Col4a5	Sdc4	0.062155973	p < 0.01	COL4A5_SDC4	Col4a5 - Sdc4	COLLAGEN	ECM-Receptor	KEGG: mmu04512	p2R -> Dpallv (HE_m)	1.03E-07	p2R -> Dpallv	HE_m
p2R	p2R	Col4a5	Sdc4	0.077141839	p < 0.01	COL4A5_SDC4	Col4a5 - Sdc4	COLLAGEN	ECM-Receptor	KEGG: mmu04512	p2R -> p2R (HE_m)	2.35E-06	p2R -> p2R	HE_m
p2R	MPall	Col4a5	Sdc4	0.061764421	p < 0.01	COL4A5_SDC4	Col4a5 - Sdc4	COLLAGEN	ECM-Receptor	KEGG: mmu04512	p2R -> MPall (NC_f)	9.30E-08	p2R -> MPall	VC_f
p2R	Dpallv	Col4a5	Sdc4	0.063766919	p < 0.01	COL4A5_SDC4	Col4a5 - Sdc4	COLLAGEN	ECM-Receptor	KEGG: mmu04512	p2R -> Dpallv (NC_f)	1.55E-07	p2R -> Dpallv	VC_f
p2R	p2R	Col4a5	Sdc4	0.07180706	p < 0.01	COL4A5_SDC4	Col4a5 - Sdc4	COLLAGEN	ECM-Receptor	KEGG: mmu04512	p2R -> p2R (NC_f)	8.95E-07	p2R -> p2R	VC_f
p2R	MPall	Col4a5	Sdc4	0.066814375	p < 0.01	COL4A5_SDC4	Col4a5 - Sdc4	COLLAGEN	ECM-Receptor	KEGG: mmu04512	p2R -> MPall (HE_f)	3.16E-07	p2R -> MPall	HE_f
p2R	Dpallv	Col4a5	Sdc4	0.067005151	p < 0.01	COL4A5_SDC4	Col4a5 - Sdc4	COLLAGEN	ECM-Receptor	KEGG: mmu04512	p2R -> Dpallv (HE_f)	3.30E-07	p2R -> Dpallv	HE_f
p2R	p2R	Col4a5	Sdc4	0.077483561	p < 0.01	COL4A5_SDC4	Col4a5 - Sdc4	COLLAGEN	ECM-Receptor	KEGG: mmu04512	p2R -> p2R (HE_f)	2.48E-06	p2R -> p2R	HE_f
p2R	p2A	Col4a6	ITGA3_ITGB1	0.064684706	p < 0.01	COL4A6_ITGA3_ITGB1	Col4a6 - (Itga3+Itgb1)	COLLAGEN	ECM-Receptor	KEGG: mmu04512	p2R -> p2A (NC_f)	1.93E-07	p2R -> p2A	VC_f
p2R	p2A	Col4a6	Sdc1	0.06244556	p < 0.01	COL4A6_SDC1	Col4a6 - Sdc1	COLLAGEN	ECM-Receptor	KEGG: mmu04512	p2R -> p2A (NC_f)	1.11E-07	p2R -> p2A	VC_f
p2R	MPall	Col4a6	Sdc1	0.063610884	p < 0.01	COL4A6_SDC1	Col4a6 - Sdc1	COLLAGEN	ECM-Receptor	KEGG: mmu04512	p2R -> MPall (NC_f)	1.49E-07	p2R -> MPall	VC_f
p2R	Dpallv	Col4a6	Sdc1	0.062062205	p < 0.01	COL4A6_SDC1	Col4a6 - Sdc1	COLLAGEN	ECM-Receptor	KEGG: mmu04512	p2R -> Dpallv (NC_f)	1.01E-07	p2R -> Dpallv	VC_f
p2R	p2R	Col4a6	Sdc1	0.063722954	p < 0.01	COL4A6_SDC1	Col4a6 - Sdc1	COLLAGEN	ECM-Receptor	KEGG: mmu04512	p2R -> p2R (NC_f)	1.53E-07	p2R -> p2R	VC_f
p2R	MPall	Col4a6	Sdc1	0.066652444	p < 0.01	COL4A6_SDC1	Col4a6 - Sdc1	COLLAGEN	ECM-Receptor	KEGG: mmu04512	p2R -> MPall (HE_f)	3.05E-07	p2R -> MPall	HE_f
p2R	Dpallv	Col4a6	Sdc1	0.065537747	p < 0.01	COL4A6_SDC1	Col4a6 - Sdc1	COLLAGEN	ECM-Receptor	KEGG: mmu04512	p2R -> Dpallv (HE_f)	2.36E-07	p2R -> Dpallv	HE_f
p2R	p2R	Col4a6	Sdc1	0.068587809	p < 0.01	COL4A6_SDC1	Col4a6 - Sdc1	COLLAGEN	ECM-Receptor	KEGG: mmu04512	p2R -> p2R (HE_f)	4.66E-07	p2R -> p2R	HE_f
p2R	MPall	Col4a6	Sdc4	0.058456258	p < 0.01	COL4A6_SDC4	Col4a6 - Sdc4	COLLAGEN	ECM-Receptor	KEGG: mmu04512	p2R -> MPall (NC_f)	3.72E-08	p2R -> MPall	VC_f
p2R	Dpallv	Col4a6	Sdc4	0.060246941	p < 0.01	COL4A6_SDC4	Col4a6 - Sdc4	COLLAGEN	ECM-Receptor	KEGG: mmu04512	p2R -> Dpallv (NC_f)	6.19E-08	p2R -> Dpallv	VC_f
p2R	p2R	Col4a6	Sdc4	0.067374897	p < 0.01	COL4A6_SDC4	Col4a6 - Sdc4	COLLAGEN	ECM-Receptor	KEGG: mmu04512	p2R -> p2R (NC_f)	3.58E-07	p2R -> p2R	VC_f
p2R	MPall	Col4a6	Sdc4	0.062705506	p < 0.01	COL4A6_SDC4	Col4a6 - Sdc4	COLLAGEN	ECM-Receptor	KEGG: mmu04512	p2R -> MPall (HE_f)	1.19E-07	p2R -> MPall	HE_f
p2R	Dpallv	Col4a6	Sdc4	0.062873489	p < 0.01	COL4A6_SDC4	Col4a6 - Sdc4	COLLAGEN	ECM-Receptor	KEGG: mmu04512	p2R -> Dpallv (HE_f)	1.24E-07	p2R -> Dpallv	HE_f
p2R	p2R	Col4a6	Sdc4	0.072012997	p < 0.01	COL4A6_SDC4	Col4a6 - Sdc4	COLLAGEN	ECM-Receptor	KEGG: mmu04512	p2R -> p2R (HE_f)	9.32E-07	p2R -> p2R	HE_f
p2R	p2A	Col6a3	ITGA3_ITGB1	0.063642871	p < 0.01	COL6A3_ITGA3_ITGB1	Col6a3 - (Itga3+Itgb1)	COLLAGEN	ECM-Receptor	KEGG: mmu04512	p2R -> p2A (HE_m)	1.50E-07	p2R -> p2A	HE_m
p2R	MPall	Col6a3	Sdc1	0.066823032	p < 0.01	COL6A3_SDC1	Col6a3 - Sdc1	COLLAGEN	ECM-Receptor	KEGG: mmu04512	p2R -> MPall (HE_m)	3.17E-07	p2R -> MPall	HE_m
p2R	Dpallv	Col6a3	Sdc1	0.060214387	p < 0.01	COL6A3_SDC1	Col6a3 - Sdc1	COLLAGEN	ECM-Receptor	KEGG: mmu04512	p2R -> Dpallv (HE_m)	6.13E-08	p2R -> Dpallv	HE_m
p2R	p2R	Col6a3	Sdc1	0.069472087	p < 0.01	COL6A3_SDC1	Col6a3 - Sdc1	COLLAGEN	ECM-Receptor	KEGG: mmu04512	p2R -> p2R (HE_m)	5.61E-07	p2R -> p2R	HE_m
p2R	SCPall	Col6a3	Sdc1	0.065158461	p < 0.01	COL6A3_SDC1	Col6a3 - Sdc1	COLLAGEN	ECM-Receptor	KEGG: mmu04512	p2R -> SCPall (HE_m)	2.16E-07	p2R -> SCPall	HE_m
p2R	p2A	Col6a3	Sdc4	0.061785372	p < 0.01	COL6A3_SDC4	Col6a3 - Sdc4	COLLAGEN	ECM-Receptor	KEGG: mmu04512	p2R -> p2A (HE_m)	9.35E-08	p2R -> p2A	HE_m
p2R	Dpallv	Col6a3	Sdc4	0.060882753	p < 0.01	COL6A3_SDC4	Col6a3 - Sdc4	COLLAGEN	ECM-Receptor	KEGG: mmu04512	p2R -> Dpallv (HE_m)	7.36E-08	p2R -> Dpallv	HE_m
p2R	p2R	Col6a3	Sdc4	0.075191626	p < 0.01	COL6A3_SDC4	Col6a3 - Sdc4	COLLAGEN	ECM-Receptor	KEGG: mmu04512	p2R -> p2R (HE_m)	1.68E-06	p2R -> p2R	HE_m
prethalamus	p2A	Col6a4	ITGA3_ITGB1	0.064599862	p < 0.01	COL6A4_ITGA3_ITGB1	Col6a4 - (Itga3+Itgb1)	COLLAGEN	ECM-Receptor	KEGG: mmu04512	prethalamus -> p2A (NC_m)	1.89E-07	prethalamus -> p2A	VC_m
prethalamus	p2A	Col6a4	ITGA3_ITGB1	0.064056065	p < 0.01	COL6A4_ITGA3_ITGB1	Col6a4 - (Itga3+Itgb1)	COLLAGEN	ECM-Receptor	KEGG: mmu04512	prethalamus -> p2A (HE_m)	1.66E-07	prethalamus -> p2A	HE_m
prethalamus	hypothalamus	Col6a4	ITGA3_ITGB1	0.068202078	p < 0.01	COL6A4_ITGA3_ITGB1	Col6a4 - (Itga3+Itgb1)	COLLAGEN	ECM-Receptor	KEGG: mmu04512	prethalamus -> hypothalamus (HE_m)	4.29E-07	prethalamus -> hypothalamus	HE_m
prethalamus	hypothalamus	Col6a4	ITGA3_ITGB1	0.061871607	p < 0.01	COL6A4_ITGA3_ITGB1	Col6a4 - (Itga3+Itgb1)	COLLAGEN	ECM-Receptor	KEGG: mmu04512	prethalamus -> hypothalamus (HE_f)	9.57E-08	prethalamus -> hypothalamus	HE_f
prethalamus	prethalamus	Col6a4	Sdc1	0.059775294	p < 0.01	COL6A4_SDC1	Col6a4 - Sdc1	COLLAGEN	ECM-Receptor	KEGG: mmu04512	prethalamus -> prethalamus (NC_m)	5.43E-08	prethalamus -> prethalamus	VC_m
prethalamus	POA	Col6a4	Sdc1	0.063777307	p < 0.01	COL6A4_SDC1	Col6a4 - Sdc1	COLLAGEN	ECM-Receptor	KEGG: mmu04512	prethalamus -> POA (HE_m)	1.55E-07	prethalamus -> POA	HE_m
prethalamus	prethalamus	Col6a4	Sdc1	0.065571042	p < 0.01	COL6A4_SDC1	Col6a4 - Sdc1	COLLAGEN	ECM-Receptor	KEGG: mmu04512	prethalamus -> prethalamus (HE_m)	2.38E-07	prethalamus -> prethalamus	HE_m
prethalamus	SCPall	Col6a4	Sdc1	0.067503893	p < 0.01	COL6A4_SDC1	Col6a4 - Sdc1	COLLAGEN	ECM-Receptor	KEGG: mmu04512	prethalamus -> SCPall (HE_m)	3.68E-07	prethalamus -> SCPall	HE_m
prethalamus	POA	Col6a4	Sdc1	0.057934069	p < 0.01	COL6A4_SDC1	Col6a4 - Sdc1	COLLAGEN	ECM-Receptor	KEGG: mmu04512	prethalamus -> POA (HE_f)	3.19E-08	prethalamus -> POA	HE_f
prethalamus	prethalamus	Col6a4	Sdc1	0.061480372	p < 0.01	COL6A4_SDC1	Col6a4 - Sdc1	COLLAGEN	ECM-Receptor	KEGG: mmu04512	prethalamus -> prethalamus (HE_f)	8.63E-08	prethalamus -> prethalamus	HE_f
prethalamus	POA	Col6a4	Sdc4	0.063990078	p < 0.01	COL6A4_SDC4	Col6a4 - Sdc4	COLLAGEN	ECM-Receptor	KEGG: mmu04512	prethalamus -> POA (NC_m)	1.63E-07	prethalamus -> POA	VC_m
prethalamus	p2A	Col6a4	Sdc4	0.062174716	p < 0.01	COL6A4_SDC4	Col6a4 - Sdc4	COLLAGEN	ECM-Receptor	KEGG: mmu04512	prethalamus -> p2A (HE_m)	1.03E-07	prethalamus -> p2A	HE_m
prethalamus	POA	Col6a4	Sdc4	0.066261092	p < 0.01	COL6A4_SDC4	Col6a4 - Sdc4	COLLAGEN	ECM-Receptor	KEGG: mmu04512	prethalamus -> POA (HE_m)	2.79E-07	prethalamus -> POA	HE_m
prethalamus	prethalamus	Col6a4	Sdc4	0.066081372	p < 0.01	COL6A4_SDC4	Col6a4 - Sdc4	COLLAGEN	ECM-Receptor	KEGG: mmu04512	prethalamus -> prethalamus (HE_m)	2.68E-07	prethalamus -> prethalamus	HE_m
prethalamus	POA	Col6a4	Sdc4	0.061181818	p < 0.01	COL6A4_SDC4	Col6a4 - Sdc4	COLLAGEN	ECM-Receptor	KEGG: mmu04512	prethalamus -> POA (HE_f)	7.97E-08	prethalamus -> POA	HE_f
p2A	p2A	Col9a1	ITGA3_ITGB1	0.068331642	p < 0.01	COL9A1_ITGA3_ITGB1	Col9a1 - (Itga3+Itgb1)	COLLAGEN	ECM-Receptor	KEGG: mmu04512	p2A -> p2A (NC_f)	4.41E-07	p2A -> p2A	VC_f
p2A	p2A	Col9a1	Sdc1	0.065837741	p < 0.01	COL9A1_SDC1	Col9a1 - Sdc1	COLLAGEN	ECM-Receptor	KEGG: mmu04512	p2A -> p2A (NC_f)	2.53E-07	p2A -> p2A	VC_f
p2A	MPall	Col9a1	Sdc1	0.063295604	p < 0.01	COL9A1_SDC1	Col9a1 - Sdc1	COLLAGEN	ECM-Receptor	KEGG: mmu04512	p2A -> MPall (NC_f)	1.38E-07	p2A -> MPall	VC_f
p2A	prethalamus	Col9a1	Sdc1	0.059440721	p < 0.01	COL9A1_SDC1	Col9a1 - Sdc1	COLLAGEN	ECM-Receptor	KEGG: mmu04512	p2A -> prethalamus (NC_f)	4.94E-08	p2A -> prethalamus	VC_f
p2A	p2R	Col9a1	Sdc1	0.063740804	p < 0.01	COL9A1_SDC1	Col9a1 - Sdc1	COLLAGEN	ECM-Receptor	KEGG: mmu04512	p2A -> p2R (NC_f)	1.54E-07	p2A -> p2R	VC_f
p2A	prethalamus	Col9a1	Sdc1	0.059587941	p < 0.01	COL9A1_SDC1	Col9a1 - Sdc1	COLLAGEN	ECM-Receptor	KEGG: mmu04512	p2A -> prethalamus (HE_f)	5.15E-08	p2A -> prethalamus	HE_f
p2A	p2R	Col9a1	Sdc1	0.065036709	p < 0.01	COL9A1_SDC1	Col9a1 - Sdc1	COLLAGEN	ECM-Receptor	KEGG: mmu04512	p2A -> p2R (HE_f)	2.10E-07	p2A -> p2R	HE_f
p2A	MPall	Col9a1	Sdc4	0.058189856	p < 0.01	COL9A1_SDC4	Col9a1 - Sdc4	COLLAGEN	ECM-Receptor	KEGG: mmu04512	p2A -> MPall (NC_f)	3.44E-08	p2A -> MPall	VC_f
p2A	p2R	Col9a1	Sdc4	0.067394906	p < 0.01	COL9A1_SDC4	Col9a1 - Sdc4	COLLAGEN	ECM-Receptor	KEGG: mmu04512	p2A -> p2R (NC_f)	3.60E-07	p2A -> p2R	VC_f
p2A	p2R	Col9a1	Sdc4	0.068108755	p < 0.01	COL9A1_SDC4	Col9a1 - Sdc4	COLLAGEN	ECM-Receptor	KEGG: mmu04512	p2A -> p2R (HE_f)	4.20E-07	p2A -> p2R	HE_f
p2A	p2A	Col9a2	ITGA3_ITGB1	0.098009977	p < 0.01	COL9A2_ITGA3_ITGB1	Col9a2 - (Itga3+Itgb1)	COLLAGEN	ECM-Receptor	KEGG: mmu04512	p2A -> p2A (NC_m)	3.71E-05	p2A -> p2A	VC_m
MPall	p2A	Col9a2	ITGA3_ITGB1	0.075469121	p < 0.01	COL9A2_ITGA3_ITGB1	Col9a2 - (Itga3+Itgb1)	COLLAGEN	ECM-Receptor	KEGG: mmu04512	MPall -> p2A (NC_m)	1.76E-06	MPall -> p2A	VC_m
prethalamus	p2A	Col9a2	ITGA3_ITGB1	0.086298516	p < 0.01	COL9A2_ITGA3_ITGB1	Col9a2 - (Itga3+Itgb1)	COLLAGEN	ECM-Receptor	KEGG: mmu04512	prethalamus -> p2A (NC_m)	9.28E-06	prethalamus -> p2A	VC_m
p2R	p2A	Col9a2	ITGA3_ITGB1	0.087916509	p < 0.01	COL9A2_ITGA3_ITGB1	Col9a2 - (Itga3+Itgb1)	COLLAGEN	ECM-Receptor	KEGG: mmu04512	p2R -> p2A (NC_m)	1.15E-05	p2R -> p2A	VC_m
p2A	p2R	Col9a2	ITGA3_ITGB1	0.091188323	p < 0.01	COL9A2_ITGA3_ITGB1	Col9a2 - (Itga3+Itgb1)	COLLAGEN	ECM-Receptor	KEGG: mmu04512	p2A -> p2R (NC_m)	1.73E-05	p2A -> p2R	VC_m
MPall	p2R	Col9a2	ITGA3_ITGB1	0.076731632	p < 0.01	COL9A2_ITGA3_ITGB1	Col9a2 - (Itga3+Itgb1)	COLLAGEN	ECM-Receptor	KEGG: mmu04512	MPall -> p2R (NC_m)	2.19E-06	MPall -> p2R	VC_m
p2R	p2R	Col9a2	ITGA3_ITGB1	0.088360346	p < 0.01	COL9A2_ITGA3_ITGB1	Col9a2 - (Itga3+Itgb1)	COLLAGEN	ECM-Receptor	KEGG: mmu04512	p2R -> p2R (NC_m)	1.22E-05	p2R -> p2R	VC_m
SCPall	p2R	Col9a2	ITGA3_ITGB1	0.072981475	p < 0.01	COL9A2_ITGA3_ITGB1	Col9a2 - (Itga3+Itgb1)	COLLAGEN	ECM-Receptor	KEGG: mmu04512	SCPall -> p2R (NC_m)	1.12E-06	SCPall -> p2R	VC_m
p2A	p2A	Col9a2	ITGA3_ITGB1	0.091666742	p < 0.01	COL9A2_ITGA3_ITGB1	Col9a2 - (Itga3+Itgb1)	COLLAGEN	ECM-Receptor	KEGG: mmu04512	p2A -> p2A (HE_m)	1.83E-05	p2A -> p2A	HE_m
prethalamus	p2A	Col9a2	ITGA3_ITGB1	0.081945232	p < 0.01	COL9A2_ITGA3_ITGB1	Col9a2 - (Itga3+Itgb1)	COLLAGEN	ECM-Receptor	KEGG: mmu04512	prethalamus -> p2A (HE_m)	5.01E-06	prethalamus -> p2A	HE_m
p2R	p2A	Col9a2	ITGA3_ITGB1	0.083936258	p < 0.01	COL9A2_ITGA3_ITGB1	Col9a2 - (Itga3+Itgb1)	COLLAGEN	ECM-Receptor	KEGG: mmu04512	p2R -> p2A (HE_m)	6.70E-06	p2R -> p2A	HE_m
hypothalamus	hypothalamus	Col9a2	ITGA3_ITGB1	0.101331519	p < 0.01	COL9A2_ITGA3_ITGB1	Col9a2 - (Itga3+Itgb1)	COLLAGEN	ECM-Receptor	KEGG: mmu04512	hypothalamus -> hypothalamus (HE_m)	5.18E-05	hypothalamus -> hypothalamus	HE_m
POA	hypothalamus	Col9a2	ITGA3_ITGB1	0.088352583	p < 0.01	COL9A2_ITGA3_ITGB1	Col9a2 - (Itga3+Itgb1)	COLLAGEN	ECM-Receptor	KEGG: mmu04512	POA -> hypothalamus (HE_m)	1.21E-05	POA -> hypothalamus	HE_m
prethalamus	hypothalamus	Col9a2	ITGA3_ITGB1	0.088836601	p < 0.01	COL9A2_ITGA3_ITGB1	Col9a2 - (Itga3+Itgb1)	COLLAGEN	ECM-Receptor	KEGG: mmu04512	prethalamus -> hypothalamus (HE_m)	1.29E-05	prethalamus -> hypothalamus	HE_m
p2A	p2A	Col9a2	ITGA3_ITGB1	0.106109413	p < 0.01	COL9A2_ITGA3_ITGB1	Col9a2 - (Itga3+Itgb1)	COLLAGEN	ECM-Receptor	KEGG: mmu04512	p2A -> p2A (NC_f)	8.07E-05	p2A -> p2A	VC_f
MPall	p2A	Col9a2	ITGA3_ITGB1	0.076889219	p < 0.01	COL9A2_ITGA3_ITGB1	Col9a2 - (Itga3+Itgb1)	COLLAGEN	ECM-Receptor	KEGG: mmu04512	MPall -> p2A (NC_f)	2.25E-06	MPall -> p2A	VC_f
prethalamus	p2A	Col9a2	ITGA3_ITGB1	0.09107034	p < 0.01	COL9A2_ITGA3_ITGB1	Col9a2 - (Itga3+Itgb1)	COLLAGEN	ECM-Receptor	KEGG: mmu04512	prethalamus -> p2A (NC_f)	1.70E-05	prethalamus -> p2A	VC_f
p2R	p2A	Col9a2	ITGA3_ITGB1	0.092531229	p < 0.01	COL9A2_ITGA3_ITGB1	Col9a2 - (Itga3+Itgb1)	COLLAGEN	ECM-Receptor	KEGG: mmu04512	p2R -> p2A (NC_f)	2.03E-05	p2R -> p2A	VC_f
hypothalamus	hypothalamus	Col9a2	ITGA3_ITGB1	0.096371492	p < 0.01	COL9A2_ITGA3_ITGB1	Col9a2 - (Itga3+Itgb1)	COLLAGEN	ECM-Receptor	KEGG: mmu04512	hypothalamus -> hypothalamus (NC_f)	3.12E-05	hypothalamus -> hypothalamus	VC_f
POA	hypothalamus	Col9a2	ITGA3_ITGB1	0.085417217	p < 0.01	COL9A2_ITGA3_ITGB1	Col9a2 - (Itga3+Itgb1)	COLLAGEN	ECM-Receptor	KEGG: mmu04512	POA -> hypothalamus (NC_f)	8.23E-06	POA -> hypothalamus	VC_f
prethalamus	hypothalamus	Col9a2	ITGA3_ITGB1	0.086139781	p < 0.01	COL9A2_ITGA3_ITGB1	Col9a2 - (Itga3+Itgb1)	COLLAGEN	ECM-Receptor	KEGG: mmu04512	prethalamus -> hypothalamus (NC_f)	9.08E-06	prethalamus -> hypothalamus	VC_f
hypothalamus	hypothalamus	Col9a2	ITGA3_ITGB1	0.09458207	p < 0.01	COL9A2_ITGA3_ITGB1	Col9a2 - (Itga3+Itgb1)	COLLAGEN	ECM-Receptor	KEGG: mmu04512	hypothalamus -> hypothalamus (HE_f)	2.56E-05	hypothalamus -> hypothalamus	HE_f
POA	hypothalamus	Col9a2	ITGA3_ITGB1	0.084048406	p < 0.01	COL9A2_ITGA3_ITGB1	Col9a2 - (Itga3+Itgb1)	COLLAGEN	ECM-Receptor	KEGG: mmu04512	POA -> hypothalamus (HE_f)	6.80E-06	POA -> hypothalamus	HE_f
prethalamus	hypothalamus	Col9a2	ITGA3_ITGB1	0.085098054	p < 0.01	COL9A2_ITGA3_ITGB1	Col9a2 - (Itga3+Itgb1)	COLLAGEN	ECM-Receptor	KEGG: mmu04512	prethalamus -> hypothalamus (HE_f)	7.88E-06	prethalamus -> hypothalamus	HE_f
p2A	MPall	Col9a2	Sdc1	0.087698177	p < 0.01	COL9A2_SDC1	Col9a2 - Sdc1	COLLAGEN	ECM-Receptor	KEGG: mmu04512	p2A -> MPall (NC_m)	1.12E-05	p2A -> MPall	VC_m
p2R	MPall	Col9a2	Sdc1	0.086259537	p < 0.01	COL9A2_SDC1	Col9a2 - Sdc1	COLLAGEN	ECM-Receptor	KEGG: mmu04512	p2R -> MPall (NC_m)	9.23E-06	p2R -> MPall	VC_m
SCPall	Dpallm	Col9a2	Sdc1	0.082994426	p < 0.01	COL9A2_SDC1	Col9a2 - Sdc1	COLLAGEN	ECM-Receptor	KEGG: mmu04512	SCPall -> Dpallm (NC_m)	5.85E-06	SCPall -> Dpallm	VC_m
p2A	p2R	Col9a2	Sdc1	0.093037016	p < 0.01	COL9A2_SDC1	Col9a2 - Sdc1	COLLAGEN	ECM-Receptor	KEGG: mmu04512	p2A -> p2R (NC_m)	2.15E-05	p2A -> p2R	VC_m
p2R	p2R	Col9a2	Sdc1	0.090098822	p < 0.01	COL9A2_SDC1	Col9a2 - Sdc1	COLLAGEN	ECM-Receptor	KEGG: mmu04512	p2R -> p2R (NC_m)	1.51E-05	p2R -> p2R	VC_m
p2R	SCPall	Col9a2	Sdc1	0.07814311	0.01 < p < 0.05	COL9A2_SDC1	Col9a2 - Sdc1	COLLAGEN	ECM-Receptor	KEGG: mmu04512	p2R -> SCPall (NC_m)	2.77E-06	p2R -> SCPall	VC_m
p2R	MPall	Col9a2	Sdc1	0.089533863	p < 0.01	COL9A2_SDC1	Col9a2 - Sdc1	COLLAGEN	ECM-Receptor	KEGG: mmu04512	p2R -> MPall (HE_m)	1.41E-05	p2R -> MPall	HE_m
p2A	prethalamus	Col9a2	Sdc1	0.085976279	0.01 < p < 0.05	COL9A2_SDC1	Col9a2 - Sdc1	COLLAGEN	ECM-Receptor	KEGG: mmu04512	p2A -> prethalamus (HE_m)	8.89E-06	p2A -> prethalamus	HE_m
p2A	p2R	Col9a2	Sdc1	0.095200924	p < 0.01	COL9A2_SDC1	Col9a2 - Sdc1	COLLAGEN	ECM-Receptor	KEGG: mmu04512	p2A -> p2R (HE_m)	2.74E-05	p2A -> p2R	HE_m
p2R	p2R	Col9a2	Sdc1	0.094327289	p < 0.01	COL9A2_SDC1	Col9a2 - Sdc1	COLLAGEN	ECM-Receptor	KEGG: mmu04512	p2R -> p2R (HE_m)	2.49E-05	p2R -> p2R	HE_m
prethalamus	SCPall	Col9a2	Sdc1	0.087647752	p < 0.01	COL9A2_SDC1	Col9a2 - Sdc1	COLLAGEN	ECM-Receptor	KEGG: mmu04512	prethalamus -> SCPall (HE_m)	1.11E-05	prethalamus -> SCPall	HE_m
p2R	SCPall	Col9a2	Sdc1	0.086550704	p < 0.01	COL9A2_SDC1	Col9a2 - Sdc1	COLLAGEN	ECM-Receptor	KEGG: mmu04512	p2R -> SCPall (HE_m)	9.60E-06	p2R -> SCPall	HE_m
p2A	p2A	Col9a2	Sdc1	0.10024734	p < 0.01	COL9A2_SDC1	Col9a2 - Sdc1	COLLAGEN	ECM-Receptor	KEGG: mmu04512	p2A -> p2A (NC_f)	4.65E-05	p2A -> p2A	VC_f
p2A	MPall	Col9a2	Sdc1	0.094392088	p < 0.01	COL9A2_SDC1	Col9a2 - Sdc1	COLLAGEN	ECM-Receptor	KEGG: mmu04512	p2A -> MPall (NC_f)	2.51E-05	p2A -> MPall	VC_f
p2R	MPall	Col9a2	Sdc1	0.090318183	p < 0.01	COL9A2_SDC1	Col9a2 - Sdc1	COLLAGEN	ECM-Receptor	KEGG: mmu04512	p2R -> MPall (NC_f)	1.55E-05	p2R -> MPall	VC_f
p2R	Dpallv	Col9a2	Sdc1	0.087254314	p < 0.01	COL9A2_SDC1	Col9a2 - Sdc1	COLLAGEN	ECM-Receptor	KEGG: mmu04512	p2R -> Dpallv (NC_f)	1.05E-05	p2R -> Dpallv	VC_f
p2A	p2R	Col9a2	Sdc1	0.095437653	p < 0.01	COL9A2_SDC1	Col9a2 - Sdc1	COLLAGEN	ECM-Receptor	KEGG: mmu04512	p2A -> p2R (NC_f)	2.81E-05	p2A -> p2R	VC_f
p2R	p2R	Col9a2	Sdc1	0.090576943	p < 0.01	COL9A2_SDC1	Col9a2 - Sdc1	COLLAGEN	ECM-Receptor	KEGG: mmu04512	p2R -> p2R (NC_f)	1.60E-05	p2R -> p2R	VC_f
p2R	MPall	Col9a2	Sdc1	0.093008565	p < 0.01	COL9A2_SDC1	Col9a2 - Sdc1	COLLAGEN	ECM-Receptor	KEGG: mmu04512	p2R -> MPall (HE_f)	2.14E-05	p2R -> MPall	HE_f
POA	TelA	Col9a2	Sdc1	0.086989998	0.01 < p < 0.05	COL9A2_SDC1	Col9a2 - Sdc1	COLLAGEN	ECM-Receptor	KEGG: mmu04512	POA -> TelA (HE_f)	1.02E-05	POA -> TelA	HE_f
p2R	Dpallv	Col9a2	Sdc1	0.090879696	p < 0.01	COL9A2_SDC1	Col9a2 - Sdc1	COLLAGEN	ECM-Receptor	KEGG: mmu04512	p2R -> Dpallv (HE_f)	1.66E-05	p2R -> Dpallv	HE_f
p2A	p2R	Col9a2	Sdc1	0.099602541	p < 0.01	COL9A2_SDC1	Col9a2 - Sdc1	COLLAGEN	ECM-Receptor	KEGG: mmu04512	p2A -> p2R (HE_f)	4.36E-05	p2A -> p2R	HE_f
p2R	p2R	Col9a2	Sdc1	0.096846632	p < 0.01	COL9A2_SDC1	Col9a2 - Sdc1	COLLAGEN	ECM-Receptor	KEGG: mmu04512	p2R -> p2R (HE_f)	3.28E-05	p2R -> p2R	HE_f
p2A	MPall	Col9a2	Sdc4	0.086190718	p < 0.01	COL9A2_SDC4	Col9a2 - Sdc4	COLLAGEN	ECM-Receptor	KEGG: mmu04512	p2A -> MPall (NC_m)	9.15E-06	p2A -> MPall	VC_m
p2R	MPall	Col9a2	Sdc4	0.084798096	p < 0.01	COL9A2_SDC4	Col9a2 - Sdc4	COLLAGEN	ECM-Receptor	KEGG: mmu04512	p2R -> MPall (NC_m)	7.56E-06	p2R -> MPall	VC_m
hypothalamus	POA	Col9a2	Sdc4	0.087858958	p < 0.01	COL9A2_SDC4	Col9a2 - Sdc4	COLLAGEN	ECM-Receptor	KEGG: mmu04512	hypothalamus -> POA (NC_m)	1.14E-05	hypothalamus -> POA	VC_m
prethalamus	POA	Col9a2	Sdc4	0.085216546	p < 0.01	COL9A2_SDC4	Col9a2 - Sdc4	COLLAGEN	ECM-Receptor	KEGG: mmu04512	prethalamus -> POA (NC_m)	8.01E-06	prethalamus -> POA	VC_m
p2A	p2R	Col9a2	Sdc4	0.106097589	p < 0.01	COL9A2_SDC4	Col9a2 - Sdc4	COLLAGEN	ECM-Receptor	KEGG: mmu04512	p2A -> p2R (NC_m)	8.07E-05	p2A -> p2R	VC_m
MPall	p2R	Col9a2	Sdc4	0.087171016	p < 0.01	COL9A2_SDC4	Col9a2 - Sdc4	COLLAGEN	ECM-Receptor	KEGG: mmu04512	MPall -> p2R (NC_m)	1.04E-05	MPall -> p2R	VC_m
p2R	p2R	Col9a2	Sdc4	0.102361935	p < 0.01	COL9A2_SDC4	Col9a2 - Sdc4	COLLAGEN	ECM-Receptor	KEGG: mmu04512	p2R -> p2R (NC_m)	5.72E-05	p2R -> p2R	VC_m
SCPall	p2R	Col9a2	Sdc4	0.082352459	p < 0.01	COL9A2_SDC4	Col9a2 - Sdc4	COLLAGEN	ECM-Receptor	KEGG: mmu04512	SCPall -> p2R (NC_m)	5.33E-06	SCPall -> p2R	VC_m
p2A	p2A	Col9a2	Sdc4	0.087875794	p < 0.01	COL9A2_SDC4	Col9a2 - Sdc4	COLLAGEN	ECM-Receptor	KEGG: mmu04512	p2A -> p2A (HE_m)	1.14E-05	p2A -> p2A	HE_m
hypothalamus	POA	Col9a2	Sdc4	0.088810797	p < 0.01	COL9A2_SDC4	Col9a2 - Sdc4	COLLAGEN	ECM-Receptor	KEGG: mmu04512	hypothalamus -> POA (HE_m)	1.29E-05	hypothalamus -> POA	HE_m
POA	POA	Col9a2	Sdc4	0.090720387	0.01 < p < 0.05	COL9A2_SDC4	Col9a2 - Sdc4	COLLAGEN	ECM-Receptor	KEGG: mmu04512	POA -> POA (HE_m)	1.63E-05	POA -> POA	HE_m
prethalamus	POA	Col9a2	Sdc4	0.085583295	p < 0.01	COL9A2_SDC4	Col9a2 - Sdc4	COLLAGEN	ECM-Receptor	KEGG: mmu04512	prethalamus -> POA (HE_m)	8.42E-06	prethalamus -> POA	HE_m
p2A	prethalamus	Col9a2	Sdc4	0.08685245	p < 0.01	COL9A2_SDC4	Col9a2 - Sdc4	COLLAGEN	ECM-Receptor	KEGG: mmu04512	p2A -> prethalamus (HE_m)	9.99E-06	p2A -> prethalamus	HE_m
hypothalamus	prethalamus	Col9a2	Sdc4	0.084164856	0.01 < p < 0.05	COL9A2_SDC4	Col9a2 - Sdc4	COLLAGEN	ECM-Receptor	KEGG: mmu04512	hypothalamus -> prethalamus (HE_m)	6.92E-06	hypothalamus -> prethalamus	HE_m
p2A	p2R	Col9a2	Sdc4	0.10598506	p < 0.01	COL9A2_SDC4	Col9a2 - Sdc4	COLLAGEN	ECM-Receptor	KEGG: mmu04512	p2A -> p2R (HE_m)	7.99E-05	p2A -> p2R	HE_m
MPall	p2R	Col9a2	Sdc4	0.089087585	p < 0.01	COL9A2_SDC4	Col9a2 - Sdc4	COLLAGEN	ECM-Receptor	KEGG: mmu04512	MPall -> p2R (HE_m)	1.33E-05	MPall -> p2R	HE_m
Dpallv	p2R	Col9a2	Sdc4	0.085981115	p < 0.01	COL9A2_SDC4	Col9a2 - Sdc4	COLLAGEN	ECM-Receptor	KEGG: mmu04512	Dpallv -> p2R (HE_m)	8.89E-06	Dpallv -> p2R	HE_m
p2R	p2R	Col9a2	Sdc4	0.104991684	p < 0.01	COL9A2_SDC4	Col9a2 - Sdc4	COLLAGEN	ECM-Receptor	KEGG: mmu04512	p2R -> p2R (HE_m)	7.30E-05	p2R -> p2R	HE_m
SCPall	p2R	Col9a2	Sdc4	0.084953208	p < 0.01	COL9A2_SDC4	Col9a2 - Sdc4	COLLAGEN	ECM-Receptor	KEGG: mmu04512	SCPall -> p2R (HE_m)	7.72E-06	SCPall -> p2R	HE_m
p2A	MPall	Col9a2	Sdc4	0.083538752	p < 0.01	COL9A2_SDC4	Col9a2 - Sdc4	COLLAGEN	ECM-Receptor	KEGG: mmu04512	p2A -> MPall (NC_f)	6.33E-06	p2A -> MPall	VC_f
p2R	MPall	Col9a2	Sdc4	0.080312688	p < 0.01	COL9A2_SDC4	Col9a2 - Sdc4	COLLAGEN	ECM-Receptor	KEGG: mmu04512	p2R -> MPall (NC_f)	3.91E-06	p2R -> MPall	VC_f
p2R	Dpallv	Col9a2	Sdc4	0.083723587	p < 0.01	COL9A2_SDC4	Col9a2 - Sdc4	COLLAGEN	ECM-Receptor	KEGG: mmu04512	p2R -> Dpallv (NC_f)	6.50E-06	p2R -> Dpallv	VC_f
p2A	p2R	Col9a2	Sdc4	0.103763227	p < 0.01	COL9A2_SDC4	Col9a2 - Sdc4	COLLAGEN	ECM-Receptor	KEGG: mmu04512	p2A -> p2R (NC_f)	6.52E-05	p2A -> p2R	VC_f
MPall	p2R	Col9a2	Sdc4	0.081253435	p < 0.01	COL9A2_SDC4	Col9a2 - Sdc4	COLLAGEN	ECM-Receptor	KEGG: mmu04512	MPall -> p2R (NC_f)	4.52E-06	MPall -> p2R	VC_f
Dpallv	p2R	Col9a2	Sdc4	0.079883806	p < 0.01	COL9A2_SDC4	Col9a2 - Sdc4	COLLAGEN	ECM-Receptor	KEGG: mmu04512	Dpallv -> p2R (NC_f)	3.66E-06	Dpallv -> p2R	VC_f
p2R	p2R	Col9a2	Sdc4	0.098071598	p < 0.01	COL9A2_SDC4	Col9a2 - Sdc4	COLLAGEN	ECM-Receptor	KEGG: mmu04512	p2R -> p2R (NC_f)	3.73E-05	p2R -> p2R	VC_f
p2R	MPall	Col9a2	Sdc4	0.085549371	p < 0.01	COL9A2_SDC4	Col9a2 - Sdc4	COLLAGEN	ECM-Receptor	KEGG: mmu04512	p2R -> MPall (HE_f)	8.38E-06	p2R -> MPall	HE_f
hypothalamus	POA	Col9a2	Sdc4	0.085444848	p < 0.01	COL9A2_SDC4	Col9a2 - Sdc4	COLLAGEN	ECM-Receptor	KEGG: mmu04512	hypothalamus -> POA (HE_f)	8.27E-06	hypothalamus -> POA	HE_f
POA	POA	Col9a2	Sdc4	0.086891467	0.01 < p < 0.05	COL9A2_SDC4	Col9a2 - Sdc4	COLLAGEN	ECM-Receptor	KEGG: mmu04512	POA -> POA (HE_f)	1.00E-05	POA -> POA	HE_f
prethalamus	POA	Col9a2	Sdc4	0.083803167	p < 0.01	COL9A2_SDC4	Col9a2 - Sdc4	COLLAGEN	ECM-Receptor	KEGG: mmu04512	prethalamus -> POA (HE_f)	6.57E-06	prethalamus -> POA	HE_f
p2R	Dpallv	Col9a2	Sdc4	0.085863967	p < 0.01	COL9A2_SDC4	Col9a2 - Sdc4	COLLAGEN	ECM-Receptor	KEGG: mmu04512	p2R -> Dpallv (HE_f)	8.75E-06	p2R -> Dpallv	HE_f
p2A	p2R	Col9a2	Sdc4	0.106852925	p < 0.01	COL9A2_SDC4	Col9a2 - Sdc4	COLLAGEN	ECM-Receptor	KEGG: mmu04512	p2A -> p2R (HE_f)	8.62E-05	p2A -> p2R	HE_f
MPall	p2R	Col9a2	Sdc4	0.08315677	p < 0.01	COL9A2_SDC4	Col9a2 - Sdc4	COLLAGEN	ECM-Receptor	KEGG: mmu04512	MPall -> p2R (HE_f)	5.99E-06	MPall -> p2R	HE_f
Dpallv	p2R	Col9a2	Sdc4	0.083272179	p < 0.01	COL9A2_SDC4	Col9a2 - Sdc4	COLLAGEN	ECM-Receptor	KEGG: mmu04512	Dpallv -> p2R (HE_f)	6.09E-06	Dpallv -> p2R	HE_f
p2R	p2R	Col9a2	Sdc4	0.103727476	p < 0.01	COL9A2_SDC4	Col9a2 - Sdc4	COLLAGEN	ECM-Receptor	KEGG: mmu04512	p2R -> p2R (HE_f)	6.50E-05	p2R -> p2R	HE_f
p2A	p2A	Col9a3	ITGA3_ITGB1	0.092072936	p < 0.01	COL9A3_ITGA3_ITGB1	Col9a3 - (Itga3+Itgb1)	COLLAGEN	ECM-Receptor	KEGG: mmu04512	p2A -> p2A (NC_m)	1.92E-05	p2A -> p2A	VC_m
MPall	p2A	Col9a3	ITGA3_ITGB1	0.079983351	p < 0.01	COL9A3_ITGA3_ITGB1	Col9a3 - (Itga3+Itgb1)	COLLAGEN	ECM-Receptor	KEGG: mmu04512	MPall -> p2A (NC_m)	3.72E-06	MPall -> p2A	VC_m
prethalamus	p2A	Col9a3	ITGA3_ITGB1	0.084377541	p < 0.01	COL9A3_ITGA3_ITGB1	Col9a3 - (Itga3+Itgb1)	COLLAGEN	ECM-Receptor	KEGG: mmu04512	prethalamus -> p2A (NC_m)	7.13E-06	prethalamus -> p2A	VC_m
p2R	p2A	Col9a3	ITGA3_ITGB1	0.090479892	p < 0.01	COL9A3_ITGA3_ITGB1	Col9a3 - (Itga3+Itgb1)	COLLAGEN	ECM-Receptor	KEGG: mmu04512	p2R -> p2A (NC_m)	1.59E-05	p2R -> p2A	VC_m
p2A	p2R	Col9a3	ITGA3_ITGB1	0.086028543	p < 0.01	COL9A3_ITGA3_ITGB1	Col9a3 - (Itga3+Itgb1)	COLLAGEN	ECM-Receptor	KEGG: mmu04512	p2A -> p2R (NC_m)	8.95E-06	p2A -> p2R	VC_m
MPall	p2R	Col9a3	ITGA3_ITGB1	0.081402349	p < 0.01	COL9A3_ITGA3_ITGB1	Col9a3 - (Itga3+Itgb1)	COLLAGEN	ECM-Receptor	KEGG: mmu04512	MPall -> p2R (NC_m)	4.62E-06	MPall -> p2R	VC_m
p2R	p2R	Col9a3	ITGA3_ITGB1	0.090949232	p < 0.01	COL9A3_ITGA3_ITGB1	Col9a3 - (Itga3+Itgb1)	COLLAGEN	ECM-Receptor	KEGG: mmu04512	p2R -> p2R (NC_m)	1.68E-05	p2R -> p2R	VC_m
SCPall	p2R	Col9a3	ITGA3_ITGB1	0.080294196	p < 0.01	COL9A3_ITGA3_ITGB1	Col9a3 - (Itga3+Itgb1)	COLLAGEN	ECM-Receptor	KEGG: mmu04512	SCPall -> p2R (NC_m)	3.90E-06	SCPall -> p2R	VC_m
p2A	p2A	Col9a3	ITGA3_ITGB1	0.087255014	p < 0.01	COL9A3_ITGA3_ITGB1	Col9a3 - (Itga3+Itgb1)	COLLAGEN	ECM-Receptor	KEGG: mmu04512	p2A -> p2A (HE_m)	1.05E-05	p2A -> p2A	HE_m
prethalamus	p2A	Col9a3	ITGA3_ITGB1	0.082397816	0.01 < p < 0.05	COL9A3_ITGA3_ITGB1	Col9a3 - (Itga3+Itgb1)	COLLAGEN	ECM-Receptor	KEGG: mmu04512	prethalamus -> p2A (HE_m)	5.36E-06	prethalamus -> p2A	HE_m
p2R	p2A	Col9a3	ITGA3_ITGB1	0.086433633	p < 0.01	COL9A3_ITGA3_ITGB1	Col9a3 - (Itga3+Itgb1)	COLLAGEN	ECM-Receptor	KEGG: mmu04512	p2R -> p2A (HE_m)	9.45E-06	p2R -> p2A	HE_m
hypothalamus	hypothalamus	Col9a3	ITGA3_ITGB1	0.096355407	p < 0.01	COL9A3_ITGA3_ITGB1	Col9a3 - (Itga3+Itgb1)	COLLAGEN	ECM-Receptor	KEGG: mmu04512	hypothalamus -> hypothalamus (HE_m)	3.11E-05	hypothalamus -> hypothalamus	HE_m
POA	hypothalamus	Col9a3	ITGA3_ITGB1	0.088237651	p < 0.01	COL9A3_ITGA3_ITGB1	Col9a3 - (Itga3+Itgb1)	COLLAGEN	ECM-Receptor	KEGG: mmu04512	POA -> hypothalamus (HE_m)	1.20E-05	POA -> hypothalamus	HE_m
prethalamus	hypothalamus	Col9a3	ITGA3_ITGB1	0.089367403	p < 0.01	COL9A3_ITGA3_ITGB1	Col9a3 - (Itga3+Itgb1)	COLLAGEN	ECM-Receptor	KEGG: mmu04512	prethalamus -> hypothalamus (HE_m)	1.38E-05	prethalamus -> hypothalamus	HE_m
p2A	p2A	Col9a3	ITGA3_ITGB1	0.099265899	p < 0.01	COL9A3_ITGA3_ITGB1	Col9a3 - (Itga3+Itgb1)	COLLAGEN	ECM-Receptor	KEGG: mmu04512	p2A -> p2A (NC_f)	4.22E-05	p2A -> p2A	VC_f
MPall	p2A	Col9a3	ITGA3_ITGB1	0.083436285	p < 0.01	COL9A3_ITGA3_ITGB1	Col9a3 - (Itga3+Itgb1)	COLLAGEN	ECM-Receptor	KEGG: mmu04512	MPall -> p2A (NC_f)	6.24E-06	MPall -> p2A	VC_f
prethalamus	p2A	Col9a3	ITGA3_ITGB1	0.088230224	p < 0.01	COL9A3_ITGA3_ITGB1	Col9a3 - (Itga3+Itgb1)	COLLAGEN	ECM-Receptor	KEGG: mmu04512	prethalamus -> p2A (NC_f)	1.20E-05	prethalamus -> p2A	VC_f
p2R	p2A	Col9a3	ITGA3_ITGB1	0.094396442	p < 0.01	COL9A3_ITGA3_ITGB1	Col9a3 - (Itga3+Itgb1)	COLLAGEN	ECM-Receptor	KEGG: mmu04512	p2R -> p2A (NC_f)	2.51E-05	p2R -> p2A	VC_f
hypothalamus	hypothalamus	Col9a3	ITGA3_ITGB1	0.090468379	p < 0.01	COL9A3_ITGA3_ITGB1	Col9a3 - (Itga3+Itgb1)	COLLAGEN	ECM-Receptor	KEGG: mmu04512	hypothalamus -> hypothalamus (NC_f)	1.58E-05	hypothalamus -> hypothalamus	VC_f
POA	hypothalamus	Col9a3	ITGA3_ITGB1	0.084713756	p < 0.01	COL9A3_ITGA3_ITGB1	Col9a3 - (Itga3+Itgb1)	COLLAGEN	ECM-Receptor	KEGG: mmu04512	POA -> hypothalamus (NC_f)	7.47E-06	POA -> hypothalamus	VC_f
prethalamus	hypothalamus	Col9a3	ITGA3_ITGB1	0.083593249	p < 0.01	COL9A3_ITGA3_ITGB1	Col9a3 - (Itga3+Itgb1)	COLLAGEN	ECM-Receptor	KEGG: mmu04512	prethalamus -> hypothalamus (NC_f)	6.38E-06	prethalamus -> hypothalamus	VC_f
hypothalamus	hypothalamus	Col9a3	ITGA3_ITGB1	0.090219301	p < 0.01	COL9A3_ITGA3_ITGB1	Col9a3 - (Itga3+Itgb1)	COLLAGEN	ECM-Receptor	KEGG: mmu04512	hypothalamus -> hypothalamus (HE_f)	1.54E-05	hypothalamus -> hypothalamus	HE_f
POA	hypothalamus	Col9a3	ITGA3_ITGB1	0.084879269	p < 0.01	COL9A3_ITGA3_ITGB1	Col9a3 - (Itga3+Itgb1)	COLLAGEN	ECM-Receptor	KEGG: mmu04512	POA -> hypothalamus (HE_f)	7.65E-06	POA -> hypothalamus	HE_f
prethalamus	hypothalamus	Col9a3	ITGA3_ITGB1	0.085154383	p < 0.01	COL9A3_ITGA3_ITGB1	Col9a3 - (Itga3+Itgb1)	COLLAGEN	ECM-Receptor	KEGG: mmu04512	prethalamus -> hypothalamus (HE_f)	7.94E-06	prethalamus -> hypothalamus	HE_f
p2R	MPall	Col9a3	Sdc1	0.08872424	p < 0.01	COL9A3_SDC1	Col9a3 - Sdc1	COLLAGEN	ECM-Receptor	KEGG: mmu04512	p2R -> MPall (NC_m)	1.27E-05	p2R -> MPall	VC_m
Dpallm	Dpallm	Col9a3	Sdc1	0.106729566	p < 0.01	COL9A3_SDC1	Col9a3 - Sdc1	COLLAGEN	ECM-Receptor	KEGG: mmu04512	Dpallm -> Dpallm (NC_m)	8.53E-05	Dpallm -> Dpallm	VC_m
Dpallv	Dpallm	Col9a3	Sdc1	0.097083378	p < 0.01	COL9A3_SDC1	Col9a3 - Sdc1	COLLAGEN	ECM-Receptor	KEGG: mmu04512	Dpallv -> Dpallm (NC_m)	3.36E-05	Dpallv -> Dpallm	VC_m
SCPall	Dpallm	Col9a3	Sdc1	0.092546963	p < 0.01	COL9A3_SDC1	Col9a3 - Sdc1	COLLAGEN	ECM-Receptor	KEGG: mmu04512	SCPall -> Dpallm (NC_m)	2.03E-05	SCPall -> Dpallm	VC_m
p2A	p2R	Col9a3	Sdc1	0.08767789	p < 0.01	COL9A3_SDC1	Col9a3 - Sdc1	COLLAGEN	ECM-Receptor	KEGG: mmu04512	p2A -> p2R (NC_m)	1.11E-05	p2A -> p2R	VC_m
p2R	p2R	Col9a3	Sdc1	0.092788501	p < 0.01	COL9A3_SDC1	Col9a3 - Sdc1	COLLAGEN	ECM-Receptor	KEGG: mmu04512	p2R -> p2R (NC_m)	2.09E-05	p2R -> p2R	VC_m
SCPall	p2R	Col9a3	Sdc1	0.081725756	p < 0.01	COL9A3_SDC1	Col9a3 - Sdc1	COLLAGEN	ECM-Receptor	KEGG: mmu04512	SCPall -> p2R (NC_m)	4.85E-06	SCPall -> p2R	VC_m
p2R	SCPall	Col9a3	Sdc1	0.080162766	p < 0.01	COL9A3_SDC1	Col9a3 - Sdc1	COLLAGEN	ECM-Receptor	KEGG: mmu04512	p2R -> SCPall (NC_m)	3.82E-06	p2R -> SCPall	VC_m
SCPall	SCPall	Col9a3	Sdc1	0.082757158	p < 0.01	COL9A3_SDC1	Col9a3 - Sdc1	COLLAGEN	ECM-Receptor	KEGG: mmu04512	SCPall -> SCPall (NC_m)	5.65E-06	SCPall -> SCPall	VC_m
p2R	MPall	Col9a3	Sdc1	0.092370584	p < 0.01	COL9A3_SDC1	Col9a3 - Sdc1	COLLAGEN	ECM-Receptor	KEGG: mmu04512	p2R -> MPall (HE_m)	1.99E-05	p2R -> MPall	HE_m
Dpallm	Dpallm	Col9a3	Sdc1	0.113455584	p < 0.01	COL9A3_SDC1	Col9a3 - Sdc1	COLLAGEN	ECM-Receptor	KEGG: mmu04512	Dpallm -> Dpallm (HE_m)	0.000148634	Dpallm -> Dpallm	HE_m
Dpallv	Dpallm	Col9a3	Sdc1	0.102038251	p < 0.01	COL9A3_SDC1	Col9a3 - Sdc1	COLLAGEN	ECM-Receptor	KEGG: mmu04512	Dpallv -> Dpallm (HE_m)	5.54E-05	Dpallv -> Dpallm	HE_m
SCPall	Dpallm	Col9a3	Sdc1	0.096854589	p < 0.01	COL9A3_SDC1	Col9a3 - Sdc1	COLLAGEN	ECM-Receptor	KEGG: mmu04512	SCPall -> Dpallm (HE_m)	3.28E-05	SCPall -> Dpallm	HE_m
p2A	p2R	Col9a3	Sdc1	0.090481828	p < 0.01	COL9A3_SDC1	Col9a3 - Sdc1	COLLAGEN	ECM-Receptor	KEGG: mmu04512	p2A -> p2R (HE_m)	1.59E-05	p2A -> p2R	HE_m
MPall	p2R	Col9a3	Sdc1	0.088682003	0.01 < p < 0.05	COL9A3_SDC1	Col9a3 - Sdc1	COLLAGEN	ECM-Receptor	KEGG: mmu04512	MPall -> p2R (HE_m)	1.27E-05	MPall -> p2R	HE_m
Dpallv	p2R	Col9a3	Sdc1	0.086934995	p < 0.01	COL9A3_SDC1	Col9a3 - Sdc1	COLLAGEN	ECM-Receptor	KEGG: mmu04512	Dpallv -> p2R (HE_m)	1.01E-05	Dpallv -> p2R	HE_m
p2R	p2R	Col9a3	Sdc1	0.097469099	p < 0.01	COL9A3_SDC1	Col9a3 - Sdc1	COLLAGEN	ECM-Receptor	KEGG: mmu04512	p2R -> p2R (HE_m)	3.50E-05	p2R -> p2R	HE_m
SCPall	p2R	Col9a3	Sdc1	0.08739137	p < 0.01	COL9A3_SDC1	Col9a3 - Sdc1	COLLAGEN	ECM-Receptor	KEGG: mmu04512	SCPall -> p2R (HE_m)	1.07E-05	SCPall -> p2R	HE_m
Dpallm	SCPall	Col9a3	Sdc1	0.091828828	p < 0.01	COL9A3_SDC1	Col9a3 - Sdc1	COLLAGEN	ECM-Receptor	KEGG: mmu04512	Dpallm -> SCPall (HE_m)	1.86E-05	Dpallm -> SCPall	HE_m
prethalamus	SCPall	Col9a3	Sdc1	0.088163826	0.01 < p < 0.05	COL9A3_SDC1	Col9a3 - Sdc1	COLLAGEN	ECM-Receptor	KEGG: mmu04512	prethalamus -> SCPall (HE_m)	1.19E-05	prethalamus -> SCPall	HE_m
p2R	SCPall	Col9a3	Sdc1	0.089189899	p < 0.01	COL9A3_SDC1	Col9a3 - Sdc1	COLLAGEN	ECM-Receptor	KEGG: mmu04512	p2R -> SCPall (HE_m)	1.35E-05	p2R -> SCPall	HE_m
SCPall	SCPall	Col9a3	Sdc1	0.095439339	p < 0.01	COL9A3_SDC1	Col9a3 - Sdc1	COLLAGEN	ECM-Receptor	KEGG: mmu04512	SCPall -> SCPall (HE_m)	2.82E-05	SCPall -> SCPall	HE_m
p2A	MPall	Col9a3	Sdc1	0.088958557	p < 0.01	COL9A3_SDC1	Col9a3 - Sdc1	COLLAGEN	ECM-Receptor	KEGG: mmu04512	p2A -> MPall (NC_f)	1.31E-05	p2A -> MPall	VC_f
MPall	MPall	Col9a3	Sdc1	0.086754694	0.01 < p < 0.05	COL9A3_SDC1	Col9a3 - Sdc1	COLLAGEN	ECM-Receptor	KEGG: mmu04512	MPall -> MPall (NC_f)	9.86E-06	MPall -> MPall	VC_f
Dpallv	MPall	Col9a3	Sdc1	0.088240343	0.01 < p < 0.05	COL9A3_SDC1	Col9a3 - Sdc1	COLLAGEN	ECM-Receptor	KEGG: mmu04512	Dpallv -> MPall (NC_f)	1.20E-05	Dpallv -> MPall	VC_f
p2R	MPall	Col9a3	Sdc1	0.092086599	p < 0.01	COL9A3_SDC1	Col9a3 - Sdc1	COLLAGEN	ECM-Receptor	KEGG: mmu04512	p2R -> MPall (NC_f)	1.92E-05	p2R -> MPall	VC_f
Dpallm	Dpallm	Col9a3	Sdc1	0.106824557	p < 0.01	COL9A3_SDC1	Col9a3 - Sdc1	COLLAGEN	ECM-Receptor	KEGG: mmu04512	Dpallm -> Dpallm (NC_f)	8.60E-05	Dpallm -> Dpallm	VC_f
Dpallv	Dpallm	Col9a3	Sdc1	0.097919765	p < 0.01	COL9A3_SDC1	Col9a3 - Sdc1	COLLAGEN	ECM-Receptor	KEGG: mmu04512	Dpallv -> Dpallm (NC_f)	3.67E-05	Dpallv -> Dpallm	VC_f
p2R	Dpallv	Col9a3	Sdc1	0.088910326	p < 0.01	COL9A3_SDC1	Col9a3 - Sdc1	COLLAGEN	ECM-Receptor	KEGG: mmu04512	p2R -> Dpallv (NC_f)	1.30E-05	p2R -> Dpallv	VC_f
p2R	p2R	Col9a3	Sdc1	0.092363753	p < 0.01	COL9A3_SDC1	Col9a3 - Sdc1	COLLAGEN	ECM-Receptor	KEGG: mmu04512	p2R -> p2R (NC_f)	1.99E-05	p2R -> p2R	VC_f
Dpallv	MPall	Col9a3	Sdc1	0.089391917	0.01 < p < 0.05	COL9A3_SDC1	Col9a3 - Sdc1	COLLAGEN	ECM-Receptor	KEGG: mmu04512	Dpallv -> MPall (HE_f)	1.39E-05	Dpallv -> MPall	HE_f
p2R	MPall	Col9a3	Sdc1	0.094959029	p < 0.01	COL9A3_SDC1	Col9a3 - Sdc1	COLLAGEN	ECM-Receptor	KEGG: mmu04512	p2R -> MPall (HE_f)	2.67E-05	p2R -> MPall	HE_f
Dpallm	Dpallm	Col9a3	Sdc1	0.109088942	p < 0.01	COL9A3_SDC1	Col9a3 - Sdc1	COLLAGEN	ECM-Receptor	KEGG: mmu04512	Dpallm -> Dpallm (HE_f)	0.000104447	Dpallm -> Dpallm	HE_f
Dpallv	Dpallm	Col9a3	Sdc1	0.101696728	p < 0.01	COL9A3_SDC1	Col9a3 - Sdc1	COLLAGEN	ECM-Receptor	KEGG: mmu04512	Dpallv -> Dpallm (HE_f)	5.36E-05	Dpallv -> Dpallm	HE_f
SCPall	Dpallm	Col9a3	Sdc1	0.094420353	p < 0.01	COL9A3_SDC1	Col9a3 - Sdc1	COLLAGEN	ECM-Receptor	KEGG: mmu04512	SCPall -> Dpallm (HE_f)	2.51E-05	SCPall -> Dpallm	HE_f
p2R	Dpallv	Col9a3	Sdc1	0.092748178	p < 0.01	COL9A3_SDC1	Col9a3 - Sdc1	COLLAGEN	ECM-Receptor	KEGG: mmu04512	p2R -> Dpallv (HE_f)	2.08E-05	p2R -> Dpallv	HE_f
p2A	p2R	Col9a3	Sdc1	0.093574587	p < 0.01	COL9A3_SDC1	Col9a3 - Sdc1	COLLAGEN	ECM-Receptor	KEGG: mmu04512	p2A -> p2R (HE_f)	2.28E-05	p2A -> p2R	HE_f
Dpallv	p2R	Col9a3	Sdc1	0.087617909	0.01 < p < 0.05	COL9A3_SDC1	Col9a3 - Sdc1	COLLAGEN	ECM-Receptor	KEGG: mmu04512	Dpallv -> p2R (HE_f)	1.10E-05	Dpallv -> p2R	HE_f
p2R	p2R	Col9a3	Sdc1	0.098969973	p < 0.01	COL9A3_SDC1	Col9a3 - Sdc1	COLLAGEN	ECM-Receptor	KEGG: mmu04512	p2R -> p2R (HE_f)	4.09E-05	p2R -> p2R	HE_f
p2A	MPall	Col9a3	Sdc4	0.081563948	0.01 < p < 0.05	COL9A3_SDC4	Col9a3 - Sdc4	COLLAGEN	ECM-Receptor	KEGG: mmu04512	p2A -> MPall (NC_m)	4.74E-06	p2A -> MPall	VC_m
p2R	MPall	Col9a3	Sdc4	0.087181364	p < 0.01	COL9A3_SDC4	Col9a3 - Sdc4	COLLAGEN	ECM-Receptor	KEGG: mmu04512	p2R -> MPall (NC_m)	1.04E-05	p2R -> MPall	VC_m
p2A	p2R	Col9a3	Sdc4	0.099289861	p < 0.01	COL9A3_SDC4	Col9a3 - Sdc4	COLLAGEN	ECM-Receptor	KEGG: mmu04512	p2A -> p2R (NC_m)	4.23E-05	p2A -> p2R	VC_m
MPall	p2R	Col9a3	Sdc4	0.09320805	p < 0.01	COL9A3_SDC4	Col9a3 - Sdc4	COLLAGEN	ECM-Receptor	KEGG: mmu04512	MPall -> p2R (NC_m)	2.19E-05	MPall -> p2R	VC_m
p2R	p2R	Col9a3	Sdc4	0.105781016	p < 0.01	COL9A3_SDC4	Col9a3 - Sdc4	COLLAGEN	ECM-Receptor	KEGG: mmu04512	p2R -> p2R (NC_m)	7.84E-05	p2R -> p2R	VC_m
SCPall	p2R	Col9a3	Sdc4	0.091664007	p < 0.01	COL9A3_SDC4	Col9a3 - Sdc4	COLLAGEN	ECM-Receptor	KEGG: mmu04512	SCPall -> p2R (NC_m)	1.83E-05	SCPall -> p2R	VC_m
p2A	p2R	Col9a3	Sdc4	0.10028048	p < 0.01	COL9A3_SDC4	Col9a3 - Sdc4	COLLAGEN	ECM-Receptor	KEGG: mmu04512	p2A -> p2R (HE_m)	4.67E-05	p2A -> p2R	HE_m
MPall	p2R	Col9a3	Sdc4	0.098115362	p < 0.01	COL9A3_SDC4	Col9a3 - Sdc4	COLLAGEN	ECM-Receptor	KEGG: mmu04512	MPall -> p2R (HE_m)	3.75E-05	MPall -> p2R	HE_m
Dpallv	p2R	Col9a3	Sdc4	0.095972452	p < 0.01	COL9A3_SDC4	Col9a3 - Sdc4	COLLAGEN	ECM-Receptor	KEGG: mmu04512	Dpallv -> p2R (HE_m)	2.98E-05	Dpallv -> p2R	HE_m
p2R	p2R	Col9a3	Sdc4	0.10881055	p < 0.01	COL9A3_SDC4	Col9a3 - Sdc4	COLLAGEN	ECM-Receptor	KEGG: mmu04512	p2R -> p2R (HE_m)	0.000102026	p2R -> p2R	HE_m
SCPall	p2R	Col9a3	Sdc4	0.096457732	p < 0.01	COL9A3_SDC4	Col9a3 - Sdc4	COLLAGEN	ECM-Receptor	KEGG: mmu04512	SCPall -> p2R (HE_m)	3.14E-05	SCPall -> p2R	HE_m
p2A	MPall	Col9a3	Sdc4	0.079224817	0.01 < p < 0.05	COL9A3_SDC4	Col9a3 - Sdc4	COLLAGEN	ECM-Receptor	KEGG: mmu04512	p2A -> MPall (NC_f)	3.30E-06	p2A -> MPall	VC_f
MPall	MPall	Col9a3	Sdc4	0.077466385	0.01 < p < 0.05	COL9A3_SDC4	Col9a3 - Sdc4	COLLAGEN	ECM-Receptor	KEGG: mmu04512	MPall -> MPall (NC_f)	2.48E-06	MPall -> MPall	VC_f
Dpallv	MPall	Col9a3	Sdc4	0.078650173	0.01 < p < 0.05	COL9A3_SDC4	Col9a3 - Sdc4	COLLAGEN	ECM-Receptor	KEGG: mmu04512	Dpallv -> MPall (NC_f)	3.01E-06	Dpallv -> MPall	VC_f
p2R	MPall	Col9a3	Sdc4	0.081718977	p < 0.01	COL9A3_SDC4	Col9a3 - Sdc4	COLLAGEN	ECM-Receptor	KEGG: mmu04512	p2R -> MPall (NC_f)	4.85E-06	p2R -> MPall	VC_f
MPall	Dpallv	Col9a3	Sdc4	0.080970728	p < 0.01	COL9A3_SDC4	Col9a3 - Sdc4	COLLAGEN	ECM-Receptor	KEGG: mmu04512	MPall -> Dpallv (NC_f)	4.33E-06	MPall -> Dpallv	VC_f
Dpallm	Dpallv	Col9a3	Sdc4	0.090798357	p < 0.01	COL9A3_SDC4	Col9a3 - Sdc4	COLLAGEN	ECM-Receptor	KEGG: mmu04512	Dpallm -> Dpallv (NC_f)	1.65E-05	Dpallm -> Dpallv	VC_f
Dpallv	Dpallv	Col9a3	Sdc4	0.08428328	p < 0.01	COL9A3_SDC4	Col9a3 - Sdc4	COLLAGEN	ECM-Receptor	KEGG: mmu04512	Dpallv -> Dpallv (NC_f)	7.03E-06	Dpallv -> Dpallv	VC_f
p2R	Dpallv	Col9a3	Sdc4	0.085250919	p < 0.01	COL9A3_SDC4	Col9a3 - Sdc4	COLLAGEN	ECM-Receptor	KEGG: mmu04512	p2R -> Dpallv (NC_f)	8.05E-06	p2R -> Dpallv	VC_f
p2A	p2R	Col9a3	Sdc4	0.097253525	p < 0.01	COL9A3_SDC4	Col9a3 - Sdc4	COLLAGEN	ECM-Receptor	KEGG: mmu04512	p2A -> p2R (NC_f)	3.42E-05	p2A -> p2R	VC_f
MPall	p2R	Col9a3	Sdc4	0.08857946	p < 0.01	COL9A3_SDC4	Col9a3 - Sdc4	COLLAGEN	ECM-Receptor	KEGG: mmu04512	MPall -> p2R (NC_f)	1.25E-05	MPall -> p2R	VC_f
Dpallv	p2R	Col9a3	Sdc4	0.089716094	p < 0.01	COL9A3_SDC4	Col9a3 - Sdc4	COLLAGEN	ECM-Receptor	KEGG: mmu04512	Dpallv -> p2R (NC_f)	1.44E-05	Dpallv -> p2R	VC_f
p2R	p2R	Col9a3	Sdc4	0.100153181	p < 0.01	COL9A3_SDC4	Col9a3 - Sdc4	COLLAGEN	ECM-Receptor	KEGG: mmu04512	p2R -> p2R (NC_f)	4.61E-05	p2R -> p2R	VC_f
p2R	MPall	Col9a3	Sdc4	0.087209977	p < 0.01	COL9A3_SDC4	Col9a3 - Sdc4	COLLAGEN	ECM-Receptor	KEGG: mmu04512	p2R -> MPall (HE_f)	1.05E-05	p2R -> MPall	HE_f
prethalamus	POA	Col9a3	Sdc4	0.08385783	p < 0.01	COL9A3_SDC4	Col9a3 - Sdc4	COLLAGEN	ECM-Receptor	KEGG: mmu04512	prethalamus -> POA (HE_f)	6.62E-06	prethalamus -> POA	HE_f
MPall	Dpallv	Col9a3	Sdc4	0.080680899	0.01 < p < 0.05	COL9A3_SDC4	Col9a3 - Sdc4	COLLAGEN	ECM-Receptor	KEGG: mmu04512	MPall -> Dpallv (HE_f)	4.14E-06	MPall -> Dpallv	HE_f
Dpallm	Dpallv	Col9a3	Sdc4	0.092685266	p < 0.01	COL9A3_SDC4	Col9a3 - Sdc4	COLLAGEN	ECM-Receptor	KEGG: mmu04512	Dpallm -> Dpallv (HE_f)	2.06E-05	Dpallm -> Dpallv	HE_f
Dpallv	Dpallv	Col9a3	Sdc4	0.087294053	p < 0.01	COL9A3_SDC4	Col9a3 - Sdc4	COLLAGEN	ECM-Receptor	KEGG: mmu04512	Dpallv -> Dpallv (HE_f)	1.06E-05	Dpallv -> Dpallv	HE_f
p2R	Dpallv	Col9a3	Sdc4	0.087537354	p < 0.01	COL9A3_SDC4	Col9a3 - Sdc4	COLLAGEN	ECM-Receptor	KEGG: mmu04512	p2R -> Dpallv (HE_f)	1.09E-05	p2R -> Dpallv	HE_f
p2A	p2R	Col9a3	Sdc4	0.100004446	p < 0.01	COL9A3_SDC4	Col9a3 - Sdc4	COLLAGEN	ECM-Receptor	KEGG: mmu04512	p2A -> p2R (HE_f)	4.54E-05	p2A -> p2R	HE_f
MPall	p2R	Col9a3	Sdc4	0.090630496	p < 0.01	COL9A3_SDC4	Col9a3 - Sdc4	COLLAGEN	ECM-Receptor	KEGG: mmu04512	MPall -> p2R (HE_f)	1.61E-05	MPall -> p2R	HE_f
Dpallv	p2R	Col9a3	Sdc4	0.093240469	p < 0.01	COL9A3_SDC4	Col9a3 - Sdc4	COLLAGEN	ECM-Receptor	KEGG: mmu04512	Dpallv -> p2R (HE_f)	2.20E-05	Dpallv -> p2R	HE_f
p2R	p2R	Col9a3	Sdc4	0.106143058	p < 0.01	COL9A3_SDC4	Col9a3 - Sdc4	COLLAGEN	ECM-Receptor	KEGG: mmu04512	p2R -> p2R (HE_f)	8.10E-05	p2R -> p2R	HE_f
TelA	POA	Cort	Sstr1	0.066896531	p < 0.01	CORT_SSTR1	Cort - Sstr1	SOMATOSTATIN	Secreted Signaling	KEGG: mmu04080	TelA -> POA (NC_f)	3.22E-07	TelA -> POA	VC_f
TelA	TelA	Cort	Sstr1	0.066805743	p < 0.01	CORT_SSTR1	Cort - Sstr1	SOMATOSTATIN	Secreted Signaling	KEGG: mmu04080	TelA -> TelA (NC_f)	3.16E-07	TelA -> TelA	VC_f
TelA	POA	Cort	Sstr1	0.063270048	p < 0.01	CORT_SSTR1	Cort - Sstr1	SOMATOSTATIN	Secreted Signaling	KEGG: mmu04080	TelA -> POA (HE_f)	1.37E-07	TelA -> POA	HE_f
TelA	TelA	Cort	Sstr1	0.058900974	p < 0.01	CORT_SSTR1	Cort - Sstr1	SOMATOSTATIN	Secreted Signaling	KEGG: mmu04080	TelA -> TelA (HE_f)	4.23E-08	TelA -> TelA	HE_f
Dpallv	MPall	Csf1	Csf1r	0.039611497	p < 0.01	CSF1_CSF1R	Csf1 - Csf1r	CSF	Secreted Signaling	KEGG: mmu04060	Dpallv -> MPall (NC_m)	1.09E-11	Dpallv -> MPall	VC_m
p2R	MPall	Csf1	Csf1r	0.039512461	p < 0.01	CSF1_CSF1R	Csf1 - Csf1r	CSF	Secreted Signaling	KEGG: mmu04060	p2R -> MPall (NC_m)	1.02E-11	p2R -> MPall	VC_m
Dpallm	Dpallm	Csf1	Csf1r	0.042385593	0.01 < p < 0.05	CSF1_CSF1R	Csf1 - Csf1r	CSF	Secreted Signaling	KEGG: mmu04060	Dpallm -> Dpallm (NC_m)	5.67E-11	Dpallm -> Dpallm	VC_m
Dpallv	Dpallm	Csf1	Csf1r	0.041217712	p < 0.01	CSF1_CSF1R	Csf1 - Csf1r	CSF	Secreted Signaling	KEGG: mmu04060	Dpallv -> Dpallm (NC_m)	2.91E-11	Dpallv -> Dpallm	VC_m
SCPall	Dpallm	Csf1	Csf1r	0.039078874	p < 0.01	CSF1_CSF1R	Csf1 - Csf1r	CSF	Secreted Signaling	KEGG: mmu04060	SCPall -> Dpallm (NC_m)	7.70E-12	SCPall -> Dpallm	VC_m
MPall	Dpallv	Csf1	Csf1r	0.039611497	p < 0.01	CSF1_CSF1R	Csf1 - Csf1r	CSF	Secreted Signaling	KEGG: mmu04060	MPall -> Dpallv (NC_m)	1.09E-11	MPall -> Dpallv	VC_m
Dpallm	Dpallv	Csf1	Csf1r	0.041217712	p < 0.01	CSF1_CSF1R	Csf1 - Csf1r	CSF	Secreted Signaling	KEGG: mmu04060	Dpallm -> Dpallv (NC_m)	2.91E-11	Dpallm -> Dpallv	VC_m
Dpallv	Dpallv	Csf1	Csf1r	0.040112464	p < 0.01	CSF1_CSF1R	Csf1 - Csf1r	CSF	Secreted Signaling	KEGG: mmu04060	Dpallv -> Dpallv (NC_m)	1.49E-11	Dpallv -> Dpallv	VC_m
MPall	p2R	Csf1	Csf1r	0.039512461	p < 0.01	CSF1_CSF1R	Csf1 - Csf1r	CSF	Secreted Signaling	KEGG: mmu04060	MPall -> p2R (NC_m)	1.02E-11	MPall -> p2R	VC_m
p2R	p2R	Csf1	Csf1r	0.040281843	p < 0.01	CSF1_CSF1R	Csf1 - Csf1r	CSF	Secreted Signaling	KEGG: mmu04060	p2R -> p2R (NC_m)	1.65E-11	p2R -> p2R	VC_m
SCPall	p2R	Csf1	Csf1r	0.038067747	p < 0.01	CSF1_CSF1R	Csf1 - Csf1r	CSF	Secreted Signaling	KEGG: mmu04060	SCPall -> p2R (NC_m)	3.90E-12	SCPall -> p2R	VC_m
Dpallm	SCPall	Csf1	Csf1r	0.039078874	p < 0.01	CSF1_CSF1R	Csf1 - Csf1r	CSF	Secreted Signaling	KEGG: mmu04060	Dpallm -> SCPall (NC_m)	7.70E-12	Dpallm -> SCPall	VC_m
p2R	SCPall	Csf1	Csf1r	0.038067747	p < 0.01	CSF1_CSF1R	Csf1 - Csf1r	CSF	Secreted Signaling	KEGG: mmu04060	p2R -> SCPall (NC_m)	3.90E-12	p2R -> SCPall	VC_m
p2R	MPall	Csf1	Csf1r	0.040425535	p < 0.01	CSF1_CSF1R	Csf1 - Csf1r	CSF	Secreted Signaling	KEGG: mmu04060	p2R -> MPall (HE_m)	1.81E-11	p2R -> MPall	HE_m
Dpallm	TelA	Csf1	Csf1r	0.038516452	0.01 < p < 0.05	CSF1_CSF1R	Csf1 - Csf1r	CSF	Secreted Signaling	KEGG: mmu04060	Dpallm -> TelA (HE_m)	5.30E-12	Dpallm -> TelA	HE_m
TelA	Dpallm	Csf1	Csf1r	0.038516452	0.01 < p < 0.05	CSF1_CSF1R	Csf1 - Csf1r	CSF	Secreted Signaling	KEGG: mmu04060	TelA -> Dpallm (HE_m)	5.30E-12	TelA -> Dpallm	HE_m
Dpallm	Dpallm	Csf1	Csf1r	0.043465986	p < 0.01	CSF1_CSF1R	Csf1 - Csf1r	CSF	Secreted Signaling	KEGG: mmu04060	Dpallm -> Dpallm (HE_m)	1.02E-10	Dpallm -> Dpallm	HE_m
Dpallv	Dpallm	Csf1	Csf1r	0.041391621	0.01 < p < 0.05	CSF1_CSF1R	Csf1 - Csf1r	CSF	Secreted Signaling	KEGG: mmu04060	Dpallv -> Dpallm (HE_m)	3.22E-11	Dpallv -> Dpallm	HE_m
Dpallm	Dpallv	Csf1	Csf1r	0.041391621	0.01 < p < 0.05	CSF1_CSF1R	Csf1 - Csf1r	CSF	Secreted Signaling	KEGG: mmu04060	Dpallm -> Dpallv (HE_m)	3.22E-11	Dpallm -> Dpallv	HE_m
p2R	Dpallv	Csf1	Csf1r	0.039682966	p < 0.01	CSF1_CSF1R	Csf1 - Csf1r	CSF	Secreted Signaling	KEGG: mmu04060	p2R -> Dpallv (HE_m)	1.14E-11	p2R -> Dpallv	HE_m
MPall	p2R	Csf1	Csf1r	0.040425535	p < 0.01	CSF1_CSF1R	Csf1 - Csf1r	CSF	Secreted Signaling	KEGG: mmu04060	MPall -> p2R (HE_m)	1.81E-11	MPall -> p2R	HE_m
Dpallv	p2R	Csf1	Csf1r	0.039682966	p < 0.01	CSF1_CSF1R	Csf1 - Csf1r	CSF	Secreted Signaling	KEGG: mmu04060	Dpallv -> p2R (HE_m)	1.14E-11	Dpallv -> p2R	HE_m
p2R	p2R	Csf1	Csf1r	0.041799247	p < 0.01	CSF1_CSF1R	Csf1 - Csf1r	CSF	Secreted Signaling	KEGG: mmu04060	p2R -> p2R (HE_m)	4.07E-11	p2R -> p2R	HE_m
p2A	p2A	Cspg4	ITGA3_ITGB1	0.072488573	p < 0.01	CSPG4_ITGA2_ITGB1	Cspg4 - (Itga2+Itgb1)	CSPG4	Cell-Cell Contact	PMID: 30213051	p2A -> p2A (NC_m)	1.02E-06	p2A -> p2A	VC_m
MPall	p2A	Cspg4	ITGA3_ITGB1	0.064497158	p < 0.01	CSPG4_ITGA2_ITGB1	Cspg4 - (Itga2+Itgb1)	CSPG4	Cell-Cell Contact	PMID: 30213051	MPall -> p2A (NC_m)	1.85E-07	MPall -> p2A	VC_m
prethalamus	p2A	Cspg4	ITGA3_ITGB1	0.06992326	p < 0.01	CSPG4_ITGA2_ITGB1	Cspg4 - (Itga2+Itgb1)	CSPG4	Cell-Cell Contact	PMID: 30213051	prethalamus -> p2A (NC_m)	6.15E-07	prethalamus -> p2A	VC_m
p2R	p2A	Cspg4	ITGA3_ITGB1	0.063816348	p < 0.01	CSPG4_ITGA2_ITGB1	Cspg4 - (Itga2+Itgb1)	CSPG4	Cell-Cell Contact	PMID: 30213051	p2R -> p2A (NC_m)	1.57E-07	p2R -> p2A	VC_m
p2A	p2R	Cspg4	ITGA3_ITGB1	0.06868986	p < 0.01	CSPG4_ITGA2_ITGB1	Cspg4 - (Itga2+Itgb1)	CSPG4	Cell-Cell Contact	PMID: 30213051	p2A -> p2R (NC_m)	4.76E-07	p2A -> p2R	VC_m
MPall	p2R	Cspg4	ITGA3_ITGB1	0.065417273	p < 0.01	CSPG4_ITGA2_ITGB1	Cspg4 - (Itga2+Itgb1)	CSPG4	Cell-Cell Contact	PMID: 30213051	MPall -> p2R (NC_m)	2.30E-07	MPall -> p2R	VC_m
p2R	p2R	Cspg4	ITGA3_ITGB1	0.064050942	p < 0.01	CSPG4_ITGA2_ITGB1	Cspg4 - (Itga2+Itgb1)	CSPG4	Cell-Cell Contact	PMID: 30213051	p2R -> p2R (NC_m)	1.66E-07	p2R -> p2R	VC_m
SCPall	p2R	Cspg4	ITGA3_ITGB1	0.060421575	p < 0.01	CSPG4_ITGA2_ITGB1	Cspg4 - (Itga2+Itgb1)	CSPG4	Cell-Cell Contact	PMID: 30213051	SCPall -> p2R (NC_m)	6.49E-08	SCPall -> p2R	VC_m
p2A	p2A	Cspg4	ITGA3_ITGB1	0.070638104	0.01 < p < 0.05	CSPG4_ITGA2_ITGB1	Cspg4 - (Itga2+Itgb1)	CSPG4	Cell-Cell Contact	PMID: 30213051	p2A -> p2A (HE_m)	7.11E-07	p2A -> p2A	HE_m
prethalamus	p2A	Cspg4	ITGA3_ITGB1	0.070884377	p < 0.01	CSPG4_ITGA2_ITGB1	Cspg4 - (Itga2+Itgb1)	CSPG4	Cell-Cell Contact	PMID: 30213051	prethalamus -> p2A (HE_m)	7.47E-07	prethalamus -> p2A	HE_m
p2R	p2A	Cspg4	ITGA3_ITGB1	0.067004771	0.01 < p < 0.05	CSPG4_ITGA2_ITGB1	Cspg4 - (Itga2+Itgb1)	CSPG4	Cell-Cell Contact	PMID: 30213051	p2R -> p2A (HE_m)	3.30E-07	p2R -> p2A	HE_m
hypothalamus	hypothalamus	Cspg4	ITGA3_ITGB1	0.078836195	p < 0.01	CSPG4_ITGA2_ITGB1	Cspg4 - (Itga2+Itgb1)	CSPG4	Cell-Cell Contact	PMID: 30213051	hypothalamus -> hypothalamus (HE_m)	3.10E-06	hypothalamus -> hypothalamus	HE_m
POA	hypothalamus	Cspg4	ITGA3_ITGB1	0.075801523	p < 0.01	CSPG4_ITGA2_ITGB1	Cspg4 - (Itga2+Itgb1)	CSPG4	Cell-Cell Contact	PMID: 30213051	POA -> hypothalamus (HE_m)	1.86E-06	POA -> hypothalamus	HE_m
prethalamus	hypothalamus	Cspg4	ITGA3_ITGB1	0.075995059	p < 0.01	CSPG4_ITGA2_ITGB1	Cspg4 - (Itga2+Itgb1)	CSPG4	Cell-Cell Contact	PMID: 30213051	prethalamus -> hypothalamus (HE_m)	1.93E-06	prethalamus -> hypothalamus	HE_m
p2A	p2A	Cspg4	ITGA3_ITGB1	0.080401238	p < 0.01	CSPG4_ITGA2_ITGB1	Cspg4 - (Itga2+Itgb1)	CSPG4	Cell-Cell Contact	PMID: 30213051	p2A -> p2A (NC_f)	3.97E-06	p2A -> p2A	VC_f
MPall	p2A	Cspg4	ITGA3_ITGB1	0.066927991	p < 0.01	CSPG4_ITGA2_ITGB1	Cspg4 - (Itga2+Itgb1)	CSPG4	Cell-Cell Contact	PMID: 30213051	MPall -> p2A (NC_f)	3.24E-07	MPall -> p2A	VC_f
prethalamus	p2A	Cspg4	ITGA3_ITGB1	0.07579315	p < 0.01	CSPG4_ITGA2_ITGB1	Cspg4 - (Itga2+Itgb1)	CSPG4	Cell-Cell Contact	PMID: 30213051	prethalamus -> p2A (NC_f)	1.86E-06	prethalamus -> p2A	VC_f
p2R	p2A	Cspg4	ITGA3_ITGB1	0.071655275	p < 0.01	CSPG4_ITGA2_ITGB1	Cspg4 - (Itga2+Itgb1)	CSPG4	Cell-Cell Contact	PMID: 30213051	p2R -> p2A (NC_f)	8.69E-07	p2R -> p2A	VC_f
hypothalamus	hypothalamus	Cspg4	ITGA3_ITGB1	0.074883042	p < 0.01	CSPG4_ITGA2_ITGB1	Cspg4 - (Itga2+Itgb1)	CSPG4	Cell-Cell Contact	PMID: 30213051	hypothalamus -> hypothalamus (NC_f)	1.59E-06	hypothalamus -> hypothalamus	VC_f
POA	hypothalamus	Cspg4	ITGA3_ITGB1	0.073230371	p < 0.01	CSPG4_ITGA2_ITGB1	Cspg4 - (Itga2+Itgb1)	CSPG4	Cell-Cell Contact	PMID: 30213051	POA -> hypothalamus (NC_f)	1.17E-06	POA -> hypothalamus	VC_f
prethalamus	hypothalamus	Cspg4	ITGA3_ITGB1	0.072343796	p < 0.01	CSPG4_ITGA2_ITGB1	Cspg4 - (Itga2+Itgb1)	CSPG4	Cell-Cell Contact	PMID: 30213051	prethalamus -> hypothalamus (NC_f)	9.93E-07	prethalamus -> hypothalamus	VC_f
hypothalamus	hypothalamus	Cspg4	ITGA3_ITGB1	0.072031917	p < 0.01	CSPG4_ITGA2_ITGB1	Cspg4 - (Itga2+Itgb1)	CSPG4	Cell-Cell Contact	PMID: 30213051	hypothalamus -> hypothalamus (HE_f)	9.35E-07	hypothalamus -> hypothalamus	HE_f
POA	hypothalamus	Cspg4	ITGA3_ITGB1	0.070056535	p < 0.01	CSPG4_ITGA2_ITGB1	Cspg4 - (Itga2+Itgb1)	CSPG4	Cell-Cell Contact	PMID: 30213051	POA -> hypothalamus (HE_f)	6.32E-07	POA -> hypothalamus	HE_f
prethalamus	hypothalamus	Cspg4	ITGA3_ITGB1	0.069166314	p < 0.01	CSPG4_ITGA2_ITGB1	Cspg4 - (Itga2+Itgb1)	CSPG4	Cell-Cell Contact	PMID: 30213051	prethalamus -> hypothalamus (HE_f)	5.26E-07	prethalamus -> hypothalamus	HE_f
p2A	MPall	Cxcl12	Cxcr4	0.06659813	p < 0.01	CXCL12_CXCR4	Cxcl12 - Cxcr4	CXCL	Secreted Signaling	KEGG: mmu04060	p2A -> MPall (NC_m)	3.01E-07	p2A -> MPall	VC_m
MPall	MPall	Cxcl12	Cxcr4	0.075993892	p < 0.01	CXCL12_CXCR4	Cxcl12 - Cxcr4	CXCL	Secreted Signaling	KEGG: mmu04060	MPall -> MPall (NC_m)	1.93E-06	MPall -> MPall	VC_m
Dpallv	MPall	Cxcl12	Cxcr4	0.064408671	p < 0.01	CXCL12_CXCR4	Cxcl12 - Cxcr4	CXCL	Secreted Signaling	KEGG: mmu04060	Dpallv -> MPall (NC_m)	1.81E-07	Dpallv -> MPall	VC_m
p2R	MPall	Cxcl12	Cxcr4	0.073233883	p < 0.01	CXCL12_CXCR4	Cxcl12 - Cxcr4	CXCL	Secreted Signaling	KEGG: mmu04060	p2R -> MPall (NC_m)	1.17E-06	p2R -> MPall	VC_m
MPall	MPall	Cxcl12	Cxcr4	0.068754816	p < 0.01	CXCL12_CXCR4	Cxcl12 - Cxcr4	CXCL	Secreted Signaling	KEGG: mmu04060	MPall -> MPall (HE_m)	4.82E-07	MPall -> MPall	HE_m
p2R	MPall	Cxcl12	Cxcr4	0.070926523	p < 0.01	CXCL12_CXCR4	Cxcl12 - Cxcr4	CXCL	Secreted Signaling	KEGG: mmu04060	p2R -> MPall (HE_m)	7.53E-07	p2R -> MPall	HE_m
p2A	p2R	Cxcl12	Cxcr4	0.054090297	p < 0.01	CXCL12_CXCR4	Cxcl12 - Cxcr4	CXCL	Secreted Signaling	KEGG: mmu04060	p2A -> p2R (HE_m)	9.35E-09	p2A -> p2R	HE_m
MPall	p2R	Cxcl12	Cxcr4	0.059732608	p < 0.01	CXCL12_CXCR4	Cxcl12 - Cxcr4	CXCL	Secreted Signaling	KEGG: mmu04060	MPall -> p2R (HE_m)	5.36E-08	MPall -> p2R	HE_m
p2R	p2R	Cxcl12	Cxcr4	0.061365268	p < 0.01	CXCL12_CXCR4	Cxcl12 - Cxcr4	CXCL	Secreted Signaling	KEGG: mmu04060	p2R -> p2R (HE_m)	8.37E-08	p2R -> p2R	HE_m
SCPall	p2R	Cxcl12	Cxcr4	0.053459802	p < 0.01	CXCL12_CXCR4	Cxcl12 - Cxcr4	CXCL	Secreted Signaling	KEGG: mmu04060	SCPall -> p2R (HE_m)	7.52E-09	SCPall -> p2R	HE_m
MPall	MPall	Cxcl12	Cxcr4	0.071832059	p < 0.01	CXCL12_CXCR4	Cxcl12 - Cxcr4	CXCL	Secreted Signaling	KEGG: mmu04060	MPall -> MPall (NC_f)	9.00E-07	MPall -> MPall	VC_f
p2R	MPall	Cxcl12	Cxcr4	0.068088972	p < 0.01	CXCL12_CXCR4	Cxcl12 - Cxcr4	CXCL	Secreted Signaling	KEGG: mmu04060	p2R -> MPall (NC_f)	4.18E-07	p2R -> MPall	VC_f
MPall	MPall	Cxcl12	Cxcr4	0.071707294	p < 0.01	CXCL12_CXCR4	Cxcl12 - Cxcr4	CXCL	Secreted Signaling	KEGG: mmu04060	MPall -> MPall (HE_f)	8.78E-07	MPall -> MPall	HE_f
p2R	MPall	Cxcl12	Cxcr4	0.072197613	p < 0.01	CXCL12_CXCR4	Cxcl12 - Cxcr4	CXCL	Secreted Signaling	KEGG: mmu04060	p2R -> MPall (HE_f)	9.65E-07	p2R -> MPall	HE_f
MPall	p2A	Desmosterol-DHCR7	Nr1h2	0.074008278	p < 0.01	Desmosterol-Desmosterol-DHCR7_NR1H2	Desmosterol-DHCR7 - Nr1h2	Desmosterol	Non-protein Signaling	HMRbase;uniprot	MPall -> p2A (NC_m)	1.35E-06	MPall -> p2A	VC_m
p2A	MPall	Desmosterol-DHCR7	Nr1h2	0.071853577	0.01 < p < 0.05	Desmosterol-Desmosterol-DHCR7_NR1H2	Desmosterol-DHCR7 - Nr1h2	Desmosterol	Non-protein Signaling	HMRbase;uniprot	p2A -> MPall (NC_m)	9.03E-07	p2A -> MPall	VC_m
MPall	MPall	Desmosterol-DHCR7	Nr1h2	0.076875102	p < 0.01	Desmosterol-Desmosterol-DHCR7_NR1H2	Desmosterol-DHCR7 - Nr1h2	Desmosterol	Non-protein Signaling	HMRbase;uniprot	MPall -> MPall (NC_m)	2.24E-06	MPall -> MPall	VC_m
Dpallm	Dpallm	Desmosterol-DHCR7	Nr1h2	0.085577211	p < 0.01	Desmosterol-Desmosterol-DHCR7_NR1H2	Desmosterol-DHCR7 - Nr1h2	Desmosterol	Non-protein Signaling	HMRbase;uniprot	Dpallm -> Dpallm (NC_m)	8.42E-06	Dpallm -> Dpallm	VC_m
MPall	Dpallv	Desmosterol-DHCR7	Nr1h2	0.079036919	p < 0.01	Desmosterol-Desmosterol-DHCR7_NR1H2	Desmosterol-DHCR7 - Nr1h2	Desmosterol	Non-protein Signaling	HMRbase;uniprot	MPall -> Dpallv (NC_m)	3.20E-06	MPall -> Dpallv	VC_m
Dpallm	Dpallv	Desmosterol-DHCR7	Nr1h2	0.082135596	p < 0.01	Desmosterol-Desmosterol-DHCR7_NR1H2	Desmosterol-DHCR7 - Nr1h2	Desmosterol	Non-protein Signaling	HMRbase;uniprot	Dpallm -> Dpallv (NC_m)	5.16E-06	Dpallm -> Dpallv	VC_m
p2A	p2R	Desmosterol-DHCR7	Nr1h2	0.075996681	p < 0.01	Desmosterol-Desmosterol-DHCR7_NR1H2	Desmosterol-DHCR7 - Nr1h2	Desmosterol	Non-protein Signaling	HMRbase;uniprot	p2A -> p2R (NC_m)	1.93E-06	p2A -> p2R	VC_m
MPall	p2R	Desmosterol-DHCR7	Nr1h2	0.078260055	p < 0.01	Desmosterol-Desmosterol-DHCR7_NR1H2	Desmosterol-DHCR7 - Nr1h2	Desmosterol	Non-protein Signaling	HMRbase;uniprot	MPall -> p2R (NC_m)	2.82E-06	MPall -> p2R	VC_m
Dpallm	Dpallm	Desmosterol-DHCR7	Nr1h2	0.093772725	p < 0.01	Desmosterol-Desmosterol-DHCR7_NR1H2	Desmosterol-DHCR7 - Nr1h2	Desmosterol	Non-protein Signaling	HMRbase;uniprot	Dpallm -> Dpallm (HE_m)	2.34E-05	Dpallm -> Dpallm	HE_m
Dpallm	Dpallv	Desmosterol-DHCR7	Nr1h2	0.085808066	p < 0.01	Desmosterol-Desmosterol-DHCR7_NR1H2	Desmosterol-DHCR7 - Nr1h2	Desmosterol	Non-protein Signaling	HMRbase;uniprot	Dpallm -> Dpallv (HE_m)	8.68E-06	Dpallm -> Dpallv	HE_m
p2A	p2R	Desmosterol-DHCR7	Nr1h2	0.07771638	p < 0.01	Desmosterol-Desmosterol-DHCR7_NR1H2	Desmosterol-DHCR7 - Nr1h2	Desmosterol	Non-protein Signaling	HMRbase;uniprot	p2A -> p2R (HE_m)	2.58E-06	p2A -> p2R	HE_m
Dpallm	SCPall	Desmosterol-DHCR7	Nr1h2	0.079787098	p < 0.01	Desmosterol-Desmosterol-DHCR7_NR1H2	Desmosterol-DHCR7 - Nr1h2	Desmosterol	Non-protein Signaling	HMRbase;uniprot	Dpallm -> SCPall (HE_m)	3.60E-06	Dpallm -> SCPall	HE_m
POA	TelA	Desmosterol-DHCR7	Nr1h2	0.07975192	p < 0.01	Desmosterol-Desmosterol-DHCR7_NR1H2	Desmosterol-DHCR7 - Nr1h2	Desmosterol	Non-protein Signaling	HMRbase;uniprot	POA -> TelA (NC_f)	3.58E-06	POA -> TelA	VC_f
POA	prethalamus	Desmosterol-DHCR7	Nr1h2	0.077396996	0.01 < p < 0.05	Desmosterol-Desmosterol-DHCR7_NR1H2	Desmosterol-DHCR7 - Nr1h2	Desmosterol	Non-protein Signaling	HMRbase;uniprot	POA -> prethalamus (NC_f)	2.45E-06	POA -> prethalamus	VC_f
Dpallm	Dpallv	Desmosterol-DHCR7	Nr1h2	0.085913194	p < 0.01	Desmosterol-Desmosterol-DHCR7_NR1H2	Desmosterol-DHCR7 - Nr1h2	Desmosterol	Non-protein Signaling	HMRbase;uniprot	Dpallm -> Dpallv (NC_f)	8.81E-06	Dpallm -> Dpallv	VC_f
p2A	p2R	Desmosterol-DHCR7	Nr1h2	0.080838349	0.01 < p < 0.05	Desmosterol-Desmosterol-DHCR7_NR1H2	Desmosterol-DHCR7 - Nr1h2	Desmosterol	Non-protein Signaling	HMRbase;uniprot	p2A -> p2R (NC_f)	4.24E-06	p2A -> p2R	VC_f
p2A	MPall	Dlk1	Notch1	0.077363936	p < 0.01	DLK1_NOTCH1	Dlk1 - Notch1	NOTCH	Cell-Cell Contact	PMID: 22353464	p2A -> MPall (NC_m)	2.43E-06	p2A -> MPall	VC_m
p2R	MPall	Dlk1	Notch1	0.081395952	p < 0.01	DLK1_NOTCH1	Dlk1 - Notch1	NOTCH	Cell-Cell Contact	PMID: 22353464	p2R -> MPall (NC_m)	4.62E-06	p2R -> MPall	VC_m
hypothalamus	prethalamus	Dlk1	Notch1	0.079703889	0.01 < p < 0.05	DLK1_NOTCH1	Dlk1 - Notch1	NOTCH	Cell-Cell Contact	PMID: 22353464	hypothalamus -> prethalamus (NC_m)	3.56E-06	hypothalamus -> prethalamus	VC_m
MPall	Dpallv	Dlk1	Notch1	0.079736321	p < 0.01	DLK1_NOTCH1	Dlk1 - Notch1	NOTCH	Cell-Cell Contact	PMID: 22353464	MPall -> Dpallv (NC_m)	3.58E-06	MPall -> Dpallv	VC_m
Dpallm	Dpallv	Dlk1	Notch1	0.085187213	p < 0.01	DLK1_NOTCH1	Dlk1 - Notch1	NOTCH	Cell-Cell Contact	PMID: 22353464	Dpallm -> Dpallv (NC_m)	7.98E-06	Dpallm -> Dpallv	VC_m
Dpallv	Dpallv	Dlk1	Notch1	0.080920607	p < 0.01	DLK1_NOTCH1	Dlk1 - Notch1	NOTCH	Cell-Cell Contact	PMID: 22353464	Dpallv -> Dpallv (NC_m)	4.30E-06	Dpallv -> Dpallv	VC_m
p2A	p2R	Dlk1	Notch1	0.082258124	p < 0.01	DLK1_NOTCH1	Dlk1 - Notch1	NOTCH	Cell-Cell Contact	PMID: 22353464	p2A -> p2R (NC_m)	5.25E-06	p2A -> p2R	VC_m
MPall	p2R	Dlk1	Notch1	0.07724092	p < 0.01	DLK1_NOTCH1	Dlk1 - Notch1	NOTCH	Cell-Cell Contact	PMID: 22353464	MPall -> p2R (NC_m)	2.38E-06	MPall -> p2R	VC_m
p2R	p2R	Dlk1	Notch1	0.085634512	p < 0.01	DLK1_NOTCH1	Dlk1 - Notch1	NOTCH	Cell-Cell Contact	PMID: 22353464	p2R -> p2R (NC_m)	8.48E-06	p2R -> p2R	VC_m
SCPall	p2R	Dlk1	Notch1	0.072569762	p < 0.01	DLK1_NOTCH1	Dlk1 - Notch1	NOTCH	Cell-Cell Contact	PMID: 22353464	SCPall -> p2R (NC_m)	1.04E-06	SCPall -> p2R	VC_m
p2R	MPall	Dlk1	Notch1	0.082602848	p < 0.01	DLK1_NOTCH1	Dlk1 - Notch1	NOTCH	Cell-Cell Contact	PMID: 22353464	p2R -> MPall (HE_m)	5.53E-06	p2R -> MPall	HE_m
hypothalamus	hypothalamus	Dlk1	Notch1	0.089594348	p < 0.01	DLK1_NOTCH1	Dlk1 - Notch1	NOTCH	Cell-Cell Contact	PMID: 22353464	hypothalamus -> hypothalamus (HE_m)	1.42E-05	hypothalamus -> hypothalamus	HE_m
hypothalamus	POA	Dlk1	Notch1	0.082050084	p < 0.01	DLK1_NOTCH1	Dlk1 - Notch1	NOTCH	Cell-Cell Contact	PMID: 22353464	hypothalamus -> POA (HE_m)	5.09E-06	hypothalamus -> POA	HE_m
hypothalamus	prethalamus	Dlk1	Notch1	0.082055869	p < 0.01	DLK1_NOTCH1	Dlk1 - Notch1	NOTCH	Cell-Cell Contact	PMID: 22353464	hypothalamus -> prethalamus (HE_m)	5.10E-06	hypothalamus -> prethalamus	HE_m
MPall	Dpallv	Dlk1	Notch1	0.081153069	p < 0.01	DLK1_NOTCH1	Dlk1 - Notch1	NOTCH	Cell-Cell Contact	PMID: 22353464	MPall -> Dpallv (HE_m)	4.45E-06	MPall -> Dpallv	HE_m
p2R	Dpallv	Dlk1	Notch1	0.084930532	p < 0.01	DLK1_NOTCH1	Dlk1 - Notch1	NOTCH	Cell-Cell Contact	PMID: 22353464	p2R -> Dpallv (HE_m)	7.70E-06	p2R -> Dpallv	HE_m
p2A	p2R	Dlk1	Notch1	0.084422048	p < 0.01	DLK1_NOTCH1	Dlk1 - Notch1	NOTCH	Cell-Cell Contact	PMID: 22353464	p2A -> p2R (HE_m)	7.17E-06	p2A -> p2R	HE_m
MPall	p2R	Dlk1	Notch1	0.081956956	p < 0.01	DLK1_NOTCH1	Dlk1 - Notch1	NOTCH	Cell-Cell Contact	PMID: 22353464	MPall -> p2R (HE_m)	5.02E-06	MPall -> p2R	HE_m
p2R	p2R	Dlk1	Notch1	0.088173207	p < 0.01	DLK1_NOTCH1	Dlk1 - Notch1	NOTCH	Cell-Cell Contact	PMID: 22353464	p2R -> p2R (HE_m)	1.19E-05	p2R -> p2R	HE_m
SCPall	p2R	Dlk1	Notch1	0.076821036	p < 0.01	DLK1_NOTCH1	Dlk1 - Notch1	NOTCH	Cell-Cell Contact	PMID: 22353464	SCPall -> p2R (HE_m)	2.22E-06	SCPall -> p2R	HE_m
p2R	SCPall	Dlk1	Notch1	0.075769406	0.01 < p < 0.05	DLK1_NOTCH1	Dlk1 - Notch1	NOTCH	Cell-Cell Contact	PMID: 22353464	p2R -> SCPall (HE_m)	1.85E-06	p2R -> SCPall	HE_m
p2A	MPall	Dlk1	Notch1	0.080254991	p < 0.01	DLK1_NOTCH1	Dlk1 - Notch1	NOTCH	Cell-Cell Contact	PMID: 22353464	p2A -> MPall (NC_f)	3.88E-06	p2A -> MPall	VC_f
p2R	MPall	Dlk1	Notch1	0.079763589	p < 0.01	DLK1_NOTCH1	Dlk1 - Notch1	NOTCH	Cell-Cell Contact	PMID: 22353464	p2R -> MPall (NC_f)	3.59E-06	p2R -> MPall	VC_f
hypothalamus	hypothalamus	Dlk1	Notch1	0.089350834	p < 0.01	DLK1_NOTCH1	Dlk1 - Notch1	NOTCH	Cell-Cell Contact	PMID: 22353464	hypothalamus -> hypothalamus (NC_f)	1.38E-05	hypothalamus -> hypothalamus	VC_f
hypothalamus	POA	Dlk1	Notch1	0.082326001	0.01 < p < 0.05	DLK1_NOTCH1	Dlk1 - Notch1	NOTCH	Cell-Cell Contact	PMID: 22353464	hypothalamus -> POA (NC_f)	5.31E-06	hypothalamus -> POA	VC_f
MPall	Dpallv	Dlk1	Notch1	0.080573869	p < 0.01	DLK1_NOTCH1	Dlk1 - Notch1	NOTCH	Cell-Cell Contact	PMID: 22353464	MPall -> Dpallv (NC_f)	4.07E-06	MPall -> Dpallv	VC_f
Dpallv	Dpallv	Dlk1	Notch1	0.084537937	p < 0.01	DLK1_NOTCH1	Dlk1 - Notch1	NOTCH	Cell-Cell Contact	PMID: 22353464	Dpallv -> Dpallv (NC_f)	7.29E-06	Dpallv -> Dpallv	VC_f
p2R	Dpallv	Dlk1	Notch1	0.085549138	p < 0.01	DLK1_NOTCH1	Dlk1 - Notch1	NOTCH	Cell-Cell Contact	PMID: 22353464	p2R -> Dpallv (NC_f)	8.38E-06	p2R -> Dpallv	VC_f
p2A	p2R	Dlk1	Notch1	0.087443541	p < 0.01	DLK1_NOTCH1	Dlk1 - Notch1	NOTCH	Cell-Cell Contact	PMID: 22353464	p2A -> p2R (NC_f)	1.08E-05	p2A -> p2R	VC_f
p2R	p2R	Dlk1	Notch1	0.08624065	p < 0.01	DLK1_NOTCH1	Dlk1 - Notch1	NOTCH	Cell-Cell Contact	PMID: 22353464	p2R -> p2R (NC_f)	9.21E-06	p2R -> p2R	VC_f
p2R	MPall	Dlk1	Notch1	0.082592853	p < 0.01	DLK1_NOTCH1	Dlk1 - Notch1	NOTCH	Cell-Cell Contact	PMID: 22353464	p2R -> MPall (HE_f)	5.52E-06	p2R -> MPall	HE_f
MPall	Dpallv	Dlk1	Notch1	0.08267286	p < 0.01	DLK1_NOTCH1	Dlk1 - Notch1	NOTCH	Cell-Cell Contact	PMID: 22353464	MPall -> Dpallv (HE_f)	5.58E-06	MPall -> Dpallv	HE_f
Dpallm	Dpallv	Dlk1	Notch1	0.089548628	p < 0.01	DLK1_NOTCH1	Dlk1 - Notch1	NOTCH	Cell-Cell Contact	PMID: 22353464	Dpallm -> Dpallv (HE_f)	1.41E-05	Dpallm -> Dpallv	HE_f
Dpallv	Dpallv	Dlk1	Notch1	0.084492867	p < 0.01	DLK1_NOTCH1	Dlk1 - Notch1	NOTCH	Cell-Cell Contact	PMID: 22353464	Dpallv -> Dpallv (HE_f)	7.24E-06	Dpallv -> Dpallv	HE_f
p2R	Dpallv	Dlk1	Notch1	0.088001296	p < 0.01	DLK1_NOTCH1	Dlk1 - Notch1	NOTCH	Cell-Cell Contact	PMID: 22353464	p2R -> Dpallv (HE_f)	1.16E-05	p2R -> Dpallv	HE_f
p2A	p2R	Dlk1	Notch1	0.084990275	p < 0.01	DLK1_NOTCH1	Dlk1 - Notch1	NOTCH	Cell-Cell Contact	PMID: 22353464	p2A -> p2R (HE_f)	7.76E-06	p2A -> p2R	HE_f
p2R	p2R	Dlk1	Notch1	0.088454027	p < 0.01	DLK1_NOTCH1	Dlk1 - Notch1	NOTCH	Cell-Cell Contact	PMID: 22353464	p2R -> p2R (HE_f)	1.23E-05	p2R -> p2R	HE_f
p2A	p2A	Dlk1	Notch3	0.078550222	p < 0.01	DLK1_NOTCH3	Dlk1 - Notch3	NOTCH	Cell-Cell Contact	PMID: 22353464	p2A -> p2A (NC_m)	2.96E-06	p2A -> p2A	VC_m
MPall	p2A	Dlk1	Notch3	0.068956571	p < 0.01	DLK1_NOTCH3	Dlk1 - Notch3	NOTCH	Cell-Cell Contact	PMID: 22353464	MPall -> p2A (NC_m)	5.03E-07	MPall -> p2A	VC_m
prethalamus	p2A	Dlk1	Notch3	0.070538911	p < 0.01	DLK1_NOTCH3	Dlk1 - Notch3	NOTCH	Cell-Cell Contact	PMID: 22353464	prethalamus -> p2A (NC_m)	6.97E-07	prethalamus -> p2A	VC_m
p2R	p2A	Dlk1	Notch3	0.076506549	p < 0.01	DLK1_NOTCH3	Dlk1 - Notch3	NOTCH	Cell-Cell Contact	PMID: 22353464	p2R -> p2A (NC_m)	2.11E-06	p2R -> p2A	VC_m
p2A	p2R	Dlk1	Notch3	0.068292366	0.01 < p < 0.05	DLK1_NOTCH3	Dlk1 - Notch3	NOTCH	Cell-Cell Contact	PMID: 22353464	p2A -> p2R (NC_m)	4.37E-07	p2A -> p2R	VC_m
MPall	p2R	Dlk1	Notch3	0.064795252	0.01 < p < 0.05	DLK1_NOTCH3	Dlk1 - Notch3	NOTCH	Cell-Cell Contact	PMID: 22353464	MPall -> p2R (NC_m)	1.98E-07	MPall -> p2R	VC_m
p2R	p2R	Dlk1	Notch3	0.070609024	p < 0.01	DLK1_NOTCH3	Dlk1 - Notch3	NOTCH	Cell-Cell Contact	PMID: 22353464	p2R -> p2R (NC_m)	7.07E-07	p2R -> p2R	VC_m
SCPall	p2R	Dlk1	Notch3	0.061476457	0.01 < p < 0.05	DLK1_NOTCH3	Dlk1 - Notch3	NOTCH	Cell-Cell Contact	PMID: 22353464	SCPall -> p2R (NC_m)	8.62E-08	SCPall -> p2R	VC_m
p2A	p2A	Dlk1	Notch3	0.073265099	0.01 < p < 0.05	DLK1_NOTCH3	Dlk1 - Notch3	NOTCH	Cell-Cell Contact	PMID: 22353464	p2A -> p2A (HE_m)	1.18E-06	p2A -> p2A	HE_m
p2R	p2A	Dlk1	Notch3	0.071179465	0.01 < p < 0.05	DLK1_NOTCH3	Dlk1 - Notch3	NOTCH	Cell-Cell Contact	PMID: 22353464	p2R -> p2A (HE_m)	7.92E-07	p2R -> p2A	HE_m
hypothalamus	hypothalamus	Dlk1	Notch3	0.085322025	p < 0.01	DLK1_NOTCH3	Dlk1 - Notch3	NOTCH	Cell-Cell Contact	PMID: 22353464	hypothalamus -> hypothalamus (HE_m)	8.13E-06	hypothalamus -> hypothalamus	HE_m
POA	hypothalamus	Dlk1	Notch3	0.074933491	p < 0.01	DLK1_NOTCH3	Dlk1 - Notch3	NOTCH	Cell-Cell Contact	PMID: 22353464	POA -> hypothalamus (HE_m)	1.60E-06	POA -> hypothalamus	HE_m
prethalamus	hypothalamus	Dlk1	Notch3	0.067538671	0.01 < p < 0.05	DLK1_NOTCH3	Dlk1 - Notch3	NOTCH	Cell-Cell Contact	PMID: 22353464	prethalamus -> hypothalamus (HE_m)	3.71E-07	prethalamus -> hypothalamus	HE_m
p2A	prethalamus	Dlk1	Notch3	0.071942803	p < 0.01	DLK1_NOTCH3	Dlk1 - Notch3	NOTCH	Cell-Cell Contact	PMID: 22353464	p2A -> prethalamus (HE_m)	9.19E-07	p2A -> prethalamus	HE_m
hypothalamus	prethalamus	Dlk1	Notch3	0.077521258	p < 0.01	DLK1_NOTCH3	Dlk1 - Notch3	NOTCH	Cell-Cell Contact	PMID: 22353464	hypothalamus -> prethalamus (HE_m)	2.50E-06	hypothalamus -> prethalamus	HE_m
POA	prethalamus	Dlk1	Notch3	0.073743246	p < 0.01	DLK1_NOTCH3	Dlk1 - Notch3	NOTCH	Cell-Cell Contact	PMID: 22353464	POA -> prethalamus (HE_m)	1.29E-06	POA -> prethalamus	HE_m
p2A	p2R	Dlk1	Notch3	0.076182227	p < 0.01	DLK1_NOTCH3	Dlk1 - Notch3	NOTCH	Cell-Cell Contact	PMID: 22353464	p2A -> p2R (HE_m)	1.99E-06	p2A -> p2R	HE_m
MPall	p2R	Dlk1	Notch3	0.074163956	p < 0.01	DLK1_NOTCH3	Dlk1 - Notch3	NOTCH	Cell-Cell Contact	PMID: 22353464	MPall -> p2R (HE_m)	1.39E-06	MPall -> p2R	HE_m
Dpallv	p2R	Dlk1	Notch3	0.070021296	0.01 < p < 0.05	DLK1_NOTCH3	Dlk1 - Notch3	NOTCH	Cell-Cell Contact	PMID: 22353464	Dpallv -> p2R (HE_m)	6.28E-07	Dpallv -> p2R	HE_m
p2R	p2R	Dlk1	Notch3	0.079227996	p < 0.01	DLK1_NOTCH3	Dlk1 - Notch3	NOTCH	Cell-Cell Contact	PMID: 22353464	p2R -> p2R (HE_m)	3.30E-06	p2R -> p2R	HE_m
SCPall	p2R	Dlk1	Notch3	0.069932542	p < 0.01	DLK1_NOTCH3	Dlk1 - Notch3	NOTCH	Cell-Cell Contact	PMID: 22353464	SCPall -> p2R (HE_m)	6.16E-07	SCPall -> p2R	HE_m
p2A	p2A	Dlk1	Notch3	0.08674944	p < 0.01	DLK1_NOTCH3	Dlk1 - Notch3	NOTCH	Cell-Cell Contact	PMID: 22353464	p2A -> p2A (NC_f)	9.86E-06	p2A -> p2A	VC_f
MPall	p2A	Dlk1	Notch3	0.071408056	p < 0.01	DLK1_NOTCH3	Dlk1 - Notch3	NOTCH	Cell-Cell Contact	PMID: 22353464	MPall -> p2A (NC_f)	8.28E-07	MPall -> p2A	VC_f
prethalamus	p2A	Dlk1	Notch3	0.074962071	p < 0.01	DLK1_NOTCH3	Dlk1 - Notch3	NOTCH	Cell-Cell Contact	PMID: 22353464	prethalamus -> p2A (NC_f)	1.61E-06	prethalamus -> p2A	VC_f
p2R	p2A	Dlk1	Notch3	0.079951553	p < 0.01	DLK1_NOTCH3	Dlk1 - Notch3	NOTCH	Cell-Cell Contact	PMID: 22353464	p2R -> p2A (NC_f)	3.70E-06	p2R -> p2A	VC_f
p2A	p2A	Dlk1	Notch3	0.080888644	p < 0.01	DLK1_NOTCH3	Dlk1 - Notch3	NOTCH	Cell-Cell Contact	PMID: 22353464	p2A -> p2A (HE_f)	4.28E-06	p2A -> p2A	HE_f
p2R	p2A	Dlk1	Notch3	0.078801775	p < 0.01	DLK1_NOTCH3	Dlk1 - Notch3	NOTCH	Cell-Cell Contact	PMID: 22353464	p2R -> p2A (HE_f)	3.08E-06	p2R -> p2A	HE_f
p2R	Dpallv	Dlk1	Notch3	0.074393336	0.01 < p < 0.05	DLK1_NOTCH3	Dlk1 - Notch3	NOTCH	Cell-Cell Contact	PMID: 22353464	p2R -> Dpallv (HE_f)	1.45E-06	p2R -> Dpallv	HE_f
p2A	p2R	Dlk1	Notch3	0.080006391	p < 0.01	DLK1_NOTCH3	Dlk1 - Notch3	NOTCH	Cell-Cell Contact	PMID: 22353464	p2A -> p2R (HE_f)	3.73E-06	p2A -> p2R	HE_f
MPall	p2R	Dlk1	Notch3	0.074495278	0.01 < p < 0.05	DLK1_NOTCH3	Dlk1 - Notch3	NOTCH	Cell-Cell Contact	PMID: 22353464	MPall -> p2R (HE_f)	1.48E-06	MPall -> p2R	HE_f
p2R	p2R	Dlk1	Notch3	0.083072254	p < 0.01	DLK1_NOTCH3	Dlk1 - Notch3	NOTCH	Cell-Cell Contact	PMID: 22353464	p2R -> p2R (HE_f)	5.92E-06	p2R -> p2R	HE_f
p2A	p2A	Dlk1	Notch4	0.095814389	0.01 < p < 0.05	DLK1_NOTCH4	Dlk1 - Notch4	NOTCH	Cell-Cell Contact	PMID: 22353464	p2A -> p2A (NC_m)	2.93E-05	p2A -> p2A	VC_m
p2R	p2A	Dlk1	Notch4	0.092767976	p < 0.01	DLK1_NOTCH4	Dlk1 - Notch4	NOTCH	Cell-Cell Contact	PMID: 22353464	p2R -> p2A (NC_m)	2.08E-05	p2R -> p2A	VC_m
p2A	MPall	Dlk1	Notch4	0.085842846	p < 0.01	DLK1_NOTCH4	Dlk1 - Notch4	NOTCH	Cell-Cell Contact	PMID: 22353464	p2A -> MPall (NC_m)	8.73E-06	p2A -> MPall	VC_m
p2R	MPall	Dlk1	Notch4	0.090816004	p < 0.01	DLK1_NOTCH4	Dlk1 - Notch4	NOTCH	Cell-Cell Contact	PMID: 22353464	p2R -> MPall (NC_m)	1.65E-05	p2R -> MPall	VC_m
hypothalamus	hypothalamus	Dlk1	Notch4	0.102922677	p < 0.01	DLK1_NOTCH4	Dlk1 - Notch4	NOTCH	Cell-Cell Contact	PMID: 22353464	hypothalamus -> hypothalamus (NC_m)	6.03E-05	hypothalamus -> hypothalamus	VC_m
hypothalamus	POA	Dlk1	Notch4	0.094378906	p < 0.01	DLK1_NOTCH4	Dlk1 - Notch4	NOTCH	Cell-Cell Contact	PMID: 22353464	hypothalamus -> POA (NC_m)	2.50E-05	hypothalamus -> POA	VC_m
hypothalamus	prethalamus	Dlk1	Notch4	0.095727796	p < 0.01	DLK1_NOTCH4	Dlk1 - Notch4	NOTCH	Cell-Cell Contact	PMID: 22353464	hypothalamus -> prethalamus (NC_m)	2.91E-05	hypothalamus -> prethalamus	VC_m
POA	prethalamus	Dlk1	Notch4	0.090678096	0.01 < p < 0.05	DLK1_NOTCH4	Dlk1 - Notch4	NOTCH	Cell-Cell Contact	PMID: 22353464	POA -> prethalamus (NC_m)	1.62E-05	POA -> prethalamus	VC_m
p2A	p2R	Dlk1	Notch4	0.089664079	p < 0.01	DLK1_NOTCH4	Dlk1 - Notch4	NOTCH	Cell-Cell Contact	PMID: 22353464	p2A -> p2R (NC_m)	1.43E-05	p2A -> p2R	VC_m
p2R	p2R	Dlk1	Notch4	0.09367234	p < 0.01	DLK1_NOTCH4	Dlk1 - Notch4	NOTCH	Cell-Cell Contact	PMID: 22353464	p2R -> p2R (NC_m)	2.31E-05	p2R -> p2R	VC_m
p2R	SCPall	Dlk1	Notch4	0.082450874	p < 0.01	DLK1_NOTCH4	Dlk1 - Notch4	NOTCH	Cell-Cell Contact	PMID: 22353464	p2R -> SCPall (NC_m)	5.40E-06	p2R -> SCPall	VC_m
p2A	p2A	Dlk1	Notch4	0.094958224	p < 0.01	DLK1_NOTCH4	Dlk1 - Notch4	NOTCH	Cell-Cell Contact	PMID: 22353464	p2A -> p2A (HE_m)	2.67E-05	p2A -> p2A	HE_m
p2R	p2A	Dlk1	Notch4	0.091469007	p < 0.01	DLK1_NOTCH4	Dlk1 - Notch4	NOTCH	Cell-Cell Contact	PMID: 22353464	p2R -> p2A (HE_m)	1.79E-05	p2R -> p2A	HE_m
p2R	MPall	Dlk1	Notch4	0.091973974	p < 0.01	DLK1_NOTCH4	Dlk1 - Notch4	NOTCH	Cell-Cell Contact	PMID: 22353464	p2R -> MPall (HE_m)	1.90E-05	p2R -> MPall	HE_m
hypothalamus	hypothalamus	Dlk1	Notch4	0.10803557	p < 0.01	DLK1_NOTCH4	Dlk1 - Notch4	NOTCH	Cell-Cell Contact	PMID: 22353464	hypothalamus -> hypothalamus (HE_m)	9.55E-05	hypothalamus -> hypothalamus	HE_m
POA	hypothalamus	Dlk1	Notch4	0.091947224	0.01 < p < 0.05	DLK1_NOTCH4	Dlk1 - Notch4	NOTCH	Cell-Cell Contact	PMID: 22353464	POA -> hypothalamus (HE_m)	1.89E-05	POA -> hypothalamus	HE_m
hypothalamus	POA	Dlk1	Notch4	0.097666042	p < 0.01	DLK1_NOTCH4	Dlk1 - Notch4	NOTCH	Cell-Cell Contact	PMID: 22353464	hypothalamus -> POA (HE_m)	3.57E-05	hypothalamus -> POA	HE_m
p2A	prethalamus	Dlk1	Notch4	0.090629355	p < 0.01	DLK1_NOTCH4	Dlk1 - Notch4	NOTCH	Cell-Cell Contact	PMID: 22353464	p2A -> prethalamus (HE_m)	1.61E-05	p2A -> prethalamus	HE_m
hypothalamus	prethalamus	Dlk1	Notch4	0.099583518	p < 0.01	DLK1_NOTCH4	Dlk1 - Notch4	NOTCH	Cell-Cell Contact	PMID: 22353464	hypothalamus -> prethalamus (HE_m)	4.35E-05	hypothalamus -> prethalamus	HE_m
POA	prethalamus	Dlk1	Notch4	0.093496637	p < 0.01	DLK1_NOTCH4	Dlk1 - Notch4	NOTCH	Cell-Cell Contact	PMID: 22353464	POA -> prethalamus (HE_m)	2.26E-05	POA -> prethalamus	HE_m
p2R	Dpallv	Dlk1	Notch4	0.088187136	p < 0.01	DLK1_NOTCH4	Dlk1 - Notch4	NOTCH	Cell-Cell Contact	PMID: 22353464	p2R -> Dpallv (HE_m)	1.19E-05	p2R -> Dpallv	HE_m
p2A	p2R	Dlk1	Notch4	0.090606798	p < 0.01	DLK1_NOTCH4	Dlk1 - Notch4	NOTCH	Cell-Cell Contact	PMID: 22353464	p2A -> p2R (HE_m)	1.61E-05	p2A -> p2R	HE_m
p2R	p2R	Dlk1	Notch4	0.094931163	p < 0.01	DLK1_NOTCH4	Dlk1 - Notch4	NOTCH	Cell-Cell Contact	PMID: 22353464	p2R -> p2R (HE_m)	2.66E-05	p2R -> p2R	HE_m
p2R	SCPall	Dlk1	Notch4	0.086511818	p < 0.01	DLK1_NOTCH4	Dlk1 - Notch4	NOTCH	Cell-Cell Contact	PMID: 22353464	p2R -> SCPall (HE_m)	9.55E-06	p2R -> SCPall	HE_m
p2A	p2A	Dlk1	Notch4	0.105238595	p < 0.01	DLK1_NOTCH4	Dlk1 - Notch4	NOTCH	Cell-Cell Contact	PMID: 22353464	p2A -> p2A (NC_f)	7.47E-05	p2A -> p2A	VC_f
p2R	p2A	Dlk1	Notch4	0.095395974	p < 0.01	DLK1_NOTCH4	Dlk1 - Notch4	NOTCH	Cell-Cell Contact	PMID: 22353464	p2R -> p2A (NC_f)	2.80E-05	p2R -> p2A	VC_f
hypothalamus	hypothalamus	Dlk1	Notch4	0.108276468	p < 0.01	DLK1_NOTCH4	Dlk1 - Notch4	NOTCH	Cell-Cell Contact	PMID: 22353464	hypothalamus -> hypothalamus (NC_f)	9.75E-05	hypothalamus -> hypothalamus	VC_f
POA	hypothalamus	Dlk1	Notch4	0.093443923	p < 0.01	DLK1_NOTCH4	Dlk1 - Notch4	NOTCH	Cell-Cell Contact	PMID: 22353464	POA -> hypothalamus (NC_f)	2.25E-05	POA -> hypothalamus	VC_f
hypothalamus	POA	Dlk1	Notch4	0.097555351	p < 0.01	DLK1_NOTCH4	Dlk1 - Notch4	NOTCH	Cell-Cell Contact	PMID: 22353464	hypothalamus -> POA (NC_f)	3.53E-05	hypothalamus -> POA	VC_f
POA	POA	Dlk1	Notch4	0.099114084	0.01 < p < 0.05	DLK1_NOTCH4	Dlk1 - Notch4	NOTCH	Cell-Cell Contact	PMID: 22353464	POA -> POA (NC_f)	4.15E-05	POA -> POA	VC_f
hypothalamus	prethalamus	Dlk1	Notch4	0.098947753	p < 0.01	DLK1_NOTCH4	Dlk1 - Notch4	NOTCH	Cell-Cell Contact	PMID: 22353464	hypothalamus -> prethalamus (NC_f)	4.08E-05	hypothalamus -> prethalamus	VC_f
POA	prethalamus	Dlk1	Notch4	0.092672609	p < 0.01	DLK1_NOTCH4	Dlk1 - Notch4	NOTCH	Cell-Cell Contact	PMID: 22353464	POA -> prethalamus (NC_f)	2.06E-05	POA -> prethalamus	VC_f
p2A	p2R	Dlk1	Notch4	0.094878789	p < 0.01	DLK1_NOTCH4	Dlk1 - Notch4	NOTCH	Cell-Cell Contact	PMID: 22353464	p2A -> p2R (NC_f)	2.65E-05	p2A -> p2R	VC_f
p2R	p2R	Dlk1	Notch4	0.093462631	p < 0.01	DLK1_NOTCH4	Dlk1 - Notch4	NOTCH	Cell-Cell Contact	PMID: 22353464	p2R -> p2R (NC_f)	2.26E-05	p2R -> p2R	VC_f
p2A	p2A	Dlk1	Notch4	0.099739964	0.01 < p < 0.05	DLK1_NOTCH4	Dlk1 - Notch4	NOTCH	Cell-Cell Contact	PMID: 22353464	p2A -> p2A (HE_f)	4.42E-05	p2A -> p2A	HE_f
p2R	p2A	Dlk1	Notch4	0.096561464	p < 0.01	DLK1_NOTCH4	Dlk1 - Notch4	NOTCH	Cell-Cell Contact	PMID: 22353464	p2R -> p2A (HE_f)	3.18E-05	p2R -> p2A	HE_f
p2R	MPall	Dlk1	Notch4	0.08977945	p < 0.01	DLK1_NOTCH4	Dlk1 - Notch4	NOTCH	Cell-Cell Contact	PMID: 22353464	p2R -> MPall (HE_f)	1.45E-05	p2R -> MPall	HE_f
hypothalamus	hypothalamus	Dlk1	Notch4	0.10940808	p < 0.01	DLK1_NOTCH4	Dlk1 - Notch4	NOTCH	Cell-Cell Contact	PMID: 22353464	hypothalamus -> hypothalamus (HE_f)	0.000107277	hypothalamus -> hypothalamus	HE_f
POA	hypothalamus	Dlk1	Notch4	0.093287314	p < 0.01	DLK1_NOTCH4	Dlk1 - Notch4	NOTCH	Cell-Cell Contact	PMID: 22353464	POA -> hypothalamus (HE_f)	2.21E-05	POA -> hypothalamus	HE_f
hypothalamus	POA	Dlk1	Notch4	0.098206128	p < 0.01	DLK1_NOTCH4	Dlk1 - Notch4	NOTCH	Cell-Cell Contact	PMID: 22353464	hypothalamus -> POA (HE_f)	3.78E-05	hypothalamus -> POA	HE_f
hypothalamus	prethalamus	Dlk1	Notch4	0.099152954	p < 0.01	DLK1_NOTCH4	Dlk1 - Notch4	NOTCH	Cell-Cell Contact	PMID: 22353464	hypothalamus -> prethalamus (HE_f)	4.17E-05	hypothalamus -> prethalamus	HE_f
POA	prethalamus	Dlk1	Notch4	0.09332364	p < 0.01	DLK1_NOTCH4	Dlk1 - Notch4	NOTCH	Cell-Cell Contact	PMID: 22353464	POA -> prethalamus (HE_f)	2.22E-05	POA -> prethalamus	HE_f
p2R	Dpallv	Dlk1	Notch4	0.091258421	p < 0.01	DLK1_NOTCH4	Dlk1 - Notch4	NOTCH	Cell-Cell Contact	PMID: 22353464	p2R -> Dpallv (HE_f)	1.74E-05	p2R -> Dpallv	HE_f
p2A	p2R	Dlk1	Notch4	0.093535561	p < 0.01	DLK1_NOTCH4	Dlk1 - Notch4	NOTCH	Cell-Cell Contact	PMID: 22353464	p2A -> p2R (HE_f)	2.27E-05	p2A -> p2R	HE_f
p2R	p2R	Dlk1	Notch4	0.097728843	p < 0.01	DLK1_NOTCH4	Dlk1 - Notch4	NOTCH	Cell-Cell Contact	PMID: 22353464	p2R -> p2R (HE_f)	3.60E-05	p2R -> p2R	HE_f
p2A	MPall	Dll1	Notch1	0.07699376	0.01 < p < 0.05	DLL1_NOTCH1	Dll1 - Notch1	NOTCH	Cell-Cell Contact	PMID: 22353464	p2A -> MPall (NC_m)	2.29E-06	p2A -> MPall	VC_m
MPall	MPall	Dll1	Notch1	0.083422291	p < 0.01	DLL1_NOTCH1	Dll1 - Notch1	NOTCH	Cell-Cell Contact	PMID: 22353464	MPall -> MPall (NC_m)	6.22E-06	MPall -> MPall	VC_m
Dpallv	MPall	Dll1	Notch1	0.084366139	p < 0.01	DLL1_NOTCH1	Dll1 - Notch1	NOTCH	Cell-Cell Contact	PMID: 22353464	Dpallv -> MPall (NC_m)	7.12E-06	Dpallv -> MPall	VC_m
p2R	MPall	Dll1	Notch1	0.077596733	0.01 < p < 0.05	DLL1_NOTCH1	Dll1 - Notch1	NOTCH	Cell-Cell Contact	PMID: 22353464	p2R -> MPall (NC_m)	2.53E-06	p2R -> MPall	VC_m
MPall	Dpallv	Dll1	Notch1	0.088163032	p < 0.01	DLL1_NOTCH1	Dll1 - Notch1	NOTCH	Cell-Cell Contact	PMID: 22353464	MPall -> Dpallv (NC_m)	1.19E-05	MPall -> Dpallv	VC_m
Dpallm	Dpallv	Dll1	Notch1	0.092943273	p < 0.01	DLL1_NOTCH1	Dll1 - Notch1	NOTCH	Cell-Cell Contact	PMID: 22353464	Dpallm -> Dpallv (NC_m)	2.12E-05	Dpallm -> Dpallv	VC_m
Dpallv	Dpallv	Dll1	Notch1	0.090315934	p < 0.01	DLL1_NOTCH1	Dll1 - Notch1	NOTCH	Cell-Cell Contact	PMID: 22353464	Dpallv -> Dpallv (NC_m)	1.55E-05	Dpallv -> Dpallv	VC_m
p2A	p2R	Dll1	Notch1	0.081839945	p < 0.01	DLL1_NOTCH1	Dll1 - Notch1	NOTCH	Cell-Cell Contact	PMID: 22353464	p2A -> p2R (NC_m)	4.94E-06	p2A -> p2R	VC_m
MPall	p2R	Dll1	Notch1	0.085128086	p < 0.01	DLL1_NOTCH1	Dll1 - Notch1	NOTCH	Cell-Cell Contact	PMID: 22353464	MPall -> p2R (NC_m)	7.91E-06	MPall -> p2R	VC_m
p2R	p2R	Dll1	Notch1	0.081441786	p < 0.01	DLL1_NOTCH1	Dll1 - Notch1	NOTCH	Cell-Cell Contact	PMID: 22353464	p2R -> p2R (NC_m)	4.65E-06	p2R -> p2R	VC_m
SCPall	p2R	Dll1	Notch1	0.075046314	p < 0.01	DLL1_NOTCH1	Dll1 - Notch1	NOTCH	Cell-Cell Contact	PMID: 22353464	SCPall -> p2R (NC_m)	1.63E-06	SCPall -> p2R	VC_m
MPall	MPall	Dll1	Notch1	0.080913781	p < 0.01	DLL1_NOTCH1	Dll1 - Notch1	NOTCH	Cell-Cell Contact	PMID: 22353464	MPall -> MPall (HE_m)	4.29E-06	MPall -> MPall	HE_m
MPall	Dpallv	Dll1	Notch1	0.08536203	p < 0.01	DLL1_NOTCH1	Dll1 - Notch1	NOTCH	Cell-Cell Contact	PMID: 22353464	MPall -> Dpallv (HE_m)	8.17E-06	MPall -> Dpallv	HE_m
Dpallm	Dpallv	Dll1	Notch1	0.094307453	p < 0.01	DLL1_NOTCH1	Dll1 - Notch1	NOTCH	Cell-Cell Contact	PMID: 22353464	Dpallm -> Dpallv (HE_m)	2.48E-05	Dpallm -> Dpallv	HE_m
Dpallv	Dpallv	Dll1	Notch1	0.088257996	p < 0.01	DLL1_NOTCH1	Dll1 - Notch1	NOTCH	Cell-Cell Contact	PMID: 22353464	Dpallv -> Dpallv (HE_m)	1.20E-05	Dpallv -> Dpallv	HE_m
p2R	Dpallv	Dll1	Notch1	0.08031121	p < 0.01	DLL1_NOTCH1	Dll1 - Notch1	NOTCH	Cell-Cell Contact	PMID: 22353464	p2R -> Dpallv (HE_m)	3.91E-06	p2R -> Dpallv	HE_m
p2A	p2R	Dll1	Notch1	0.082269619	p < 0.01	DLL1_NOTCH1	Dll1 - Notch1	NOTCH	Cell-Cell Contact	PMID: 22353464	p2A -> p2R (HE_m)	5.26E-06	p2A -> p2R	HE_m
MPall	p2R	Dll1	Notch1	0.086252548	p < 0.01	DLL1_NOTCH1	Dll1 - Notch1	NOTCH	Cell-Cell Contact	PMID: 22353464	MPall -> p2R (HE_m)	9.22E-06	MPall -> p2R	HE_m
Dpallv	p2R	Dll1	Notch1	0.081494548	p < 0.01	DLL1_NOTCH1	Dll1 - Notch1	NOTCH	Cell-Cell Contact	PMID: 22353464	Dpallv -> p2R (HE_m)	4.69E-06	Dpallv -> p2R	HE_m
p2R	p2R	Dll1	Notch1	0.08320405	p < 0.01	DLL1_NOTCH1	Dll1 - Notch1	NOTCH	Cell-Cell Contact	PMID: 22353464	p2R -> p2R (HE_m)	6.03E-06	p2R -> p2R	HE_m
SCPall	p2R	Dll1	Notch1	0.080527771	p < 0.01	DLL1_NOTCH1	Dll1 - Notch1	NOTCH	Cell-Cell Contact	PMID: 22353464	SCPall -> p2R (HE_m)	4.04E-06	SCPall -> p2R	HE_m
SCPall	SCPall	Dll1	Notch1	0.080921188	0.01 < p < 0.05	DLL1_NOTCH1	Dll1 - Notch1	NOTCH	Cell-Cell Contact	PMID: 22353464	SCPall -> SCPall (HE_m)	4.30E-06	SCPall -> SCPall	HE_m
MPall	p2A	Dll1	Notch1	0.081167605	p < 0.01	DLL1_NOTCH1	Dll1 - Notch1	NOTCH	Cell-Cell Contact	PMID: 22353464	MPall -> p2A (NC_f)	4.46E-06	MPall -> p2A	VC_f
MPall	MPall	Dll1	Notch1	0.085305387	p < 0.01	DLL1_NOTCH1	Dll1 - Notch1	NOTCH	Cell-Cell Contact	PMID: 22353464	MPall -> MPall (NC_f)	8.11E-06	MPall -> MPall	VC_f
Dpallv	MPall	Dll1	Notch1	0.085192175	p < 0.01	DLL1_NOTCH1	Dll1 - Notch1	NOTCH	Cell-Cell Contact	PMID: 22353464	Dpallv -> MPall (NC_f)	7.98E-06	Dpallv -> MPall	VC_f
p2R	MPall	Dll1	Notch1	0.080653213	p < 0.01	DLL1_NOTCH1	Dll1 - Notch1	NOTCH	Cell-Cell Contact	PMID: 22353464	p2R -> MPall (NC_f)	4.12E-06	p2R -> MPall	VC_f
MPall	Dpallv	Dll1	Notch1	0.092365065	p < 0.01	DLL1_NOTCH1	Dll1 - Notch1	NOTCH	Cell-Cell Contact	PMID: 22353464	MPall -> Dpallv (NC_f)	1.99E-05	MPall -> Dpallv	VC_f
Dpallm	Dpallv	Dll1	Notch1	0.099158332	p < 0.01	DLL1_NOTCH1	Dll1 - Notch1	NOTCH	Cell-Cell Contact	PMID: 22353464	Dpallm -> Dpallv (NC_f)	4.17E-05	Dpallm -> Dpallv	VC_f
Dpallv	Dpallv	Dll1	Notch1	0.094784186	p < 0.01	DLL1_NOTCH1	Dll1 - Notch1	NOTCH	Cell-Cell Contact	PMID: 22353464	Dpallv -> Dpallv (NC_f)	2.62E-05	Dpallv -> Dpallv	VC_f
p2R	Dpallv	Dll1	Notch1	0.086570646	p < 0.01	DLL1_NOTCH1	Dll1 - Notch1	NOTCH	Cell-Cell Contact	PMID: 22353464	p2R -> Dpallv (NC_f)	9.62E-06	p2R -> Dpallv	VC_f
p2A	p2R	Dll1	Notch1	0.086028464	p < 0.01	DLL1_NOTCH1	Dll1 - Notch1	NOTCH	Cell-Cell Contact	PMID: 22353464	p2A -> p2R (NC_f)	8.95E-06	p2A -> p2R	VC_f
MPall	p2R	Dll1	Notch1	0.087557656	p < 0.01	DLL1_NOTCH1	Dll1 - Notch1	NOTCH	Cell-Cell Contact	PMID: 22353464	MPall -> p2R (NC_f)	1.10E-05	MPall -> p2R	VC_f
Dpallv	p2R	Dll1	Notch1	0.087052692	p < 0.01	DLL1_NOTCH1	Dll1 - Notch1	NOTCH	Cell-Cell Contact	PMID: 22353464	Dpallv -> p2R (NC_f)	1.03E-05	Dpallv -> p2R	VC_f
p2R	p2R	Dll1	Notch1	0.087280583	p < 0.01	DLL1_NOTCH1	Dll1 - Notch1	NOTCH	Cell-Cell Contact	PMID: 22353464	p2R -> p2R (NC_f)	1.06E-05	p2R -> p2R	VC_f
MPall	MPall	Dll1	Notch1	0.085866241	p < 0.01	DLL1_NOTCH1	Dll1 - Notch1	NOTCH	Cell-Cell Contact	PMID: 22353464	MPall -> MPall (HE_f)	8.75E-06	MPall -> MPall	HE_f
Dpallv	MPall	Dll1	Notch1	0.086502404	p < 0.01	DLL1_NOTCH1	Dll1 - Notch1	NOTCH	Cell-Cell Contact	PMID: 22353464	Dpallv -> MPall (HE_f)	9.54E-06	Dpallv -> MPall	HE_f
p2R	MPall	Dll1	Notch1	0.081990893	p < 0.01	DLL1_NOTCH1	Dll1 - Notch1	NOTCH	Cell-Cell Contact	PMID: 22353464	p2R -> MPall (HE_f)	5.05E-06	p2R -> MPall	HE_f
MPall	Dpallv	Dll1	Notch1	0.093574371	p < 0.01	DLL1_NOTCH1	Dll1 - Notch1	NOTCH	Cell-Cell Contact	PMID: 22353464	MPall -> Dpallv (HE_f)	2.28E-05	MPall -> Dpallv	HE_f
Dpallm	Dpallv	Dll1	Notch1	0.100372763	p < 0.01	DLL1_NOTCH1	Dll1 - Notch1	NOTCH	Cell-Cell Contact	PMID: 22353464	Dpallm -> Dpallv (HE_f)	4.71E-05	Dpallm -> Dpallv	HE_f
Dpallv	Dpallv	Dll1	Notch1	0.098140383	p < 0.01	DLL1_NOTCH1	Dll1 - Notch1	NOTCH	Cell-Cell Contact	PMID: 22353464	Dpallv -> Dpallv (HE_f)	3.76E-05	Dpallv -> Dpallv	HE_f
p2R	Dpallv	Dll1	Notch1	0.087319998	p < 0.01	DLL1_NOTCH1	Dll1 - Notch1	NOTCH	Cell-Cell Contact	PMID: 22353464	p2R -> Dpallv (HE_f)	1.06E-05	p2R -> Dpallv	HE_f
p2A	p2R	Dll1	Notch1	0.08630367	p < 0.01	DLL1_NOTCH1	Dll1 - Notch1	NOTCH	Cell-Cell Contact	PMID: 22353464	p2A -> p2R (HE_f)	9.29E-06	p2A -> p2R	HE_f
MPall	p2R	Dll1	Notch1	0.088672232	p < 0.01	DLL1_NOTCH1	Dll1 - Notch1	NOTCH	Cell-Cell Contact	PMID: 22353464	MPall -> p2R (HE_f)	1.27E-05	MPall -> p2R	HE_f
Dpallv	p2R	Dll1	Notch1	0.087643709	p < 0.01	DLL1_NOTCH1	Dll1 - Notch1	NOTCH	Cell-Cell Contact	PMID: 22353464	Dpallv -> p2R (HE_f)	1.11E-05	Dpallv -> p2R	HE_f
p2R	p2R	Dll1	Notch1	0.08776416	p < 0.01	DLL1_NOTCH1	Dll1 - Notch1	NOTCH	Cell-Cell Contact	PMID: 22353464	p2R -> p2R (HE_f)	1.13E-05	p2R -> p2R	HE_f
p2A	p2A	Dll1	Notch3	0.078168265	p < 0.01	DLL1_NOTCH3	Dll1 - Notch3	NOTCH	Cell-Cell Contact	PMID: 22353464	p2A -> p2A (NC_m)	2.78E-06	p2A -> p2A	VC_m
MPall	p2A	Dll1	Notch3	0.075186789	p < 0.01	DLL1_NOTCH3	Dll1 - Notch3	NOTCH	Cell-Cell Contact	PMID: 22353464	MPall -> p2A (NC_m)	1.67E-06	MPall -> p2A	VC_m
prethalamus	p2A	Dll1	Notch3	0.072375769	p < 0.01	DLL1_NOTCH3	Dll1 - Notch3	NOTCH	Cell-Cell Contact	PMID: 22353464	prethalamus -> p2A (NC_m)	9.99E-07	prethalamus -> p2A	VC_m
p2R	p2A	Dll1	Notch3	0.07313669	p < 0.01	DLL1_NOTCH3	Dll1 - Notch3	NOTCH	Cell-Cell Contact	PMID: 22353464	p2R -> p2A (NC_m)	1.15E-06	p2R -> p2A	VC_m
p2A	p2R	Dll1	Notch3	0.068003382	0.01 < p < 0.05	DLL1_NOTCH3	Dll1 - Notch3	NOTCH	Cell-Cell Contact	PMID: 22353464	p2A -> p2R (NC_m)	4.11E-07	p2A -> p2R	VC_m
MPall	p2R	Dll1	Notch3	0.070268721	p < 0.01	DLL1_NOTCH3	Dll1 - Notch3	NOTCH	Cell-Cell Contact	PMID: 22353464	MPall -> p2R (NC_m)	6.60E-07	MPall -> p2R	VC_m
p2R	p2R	Dll1	Notch3	0.067727816	0.01 < p < 0.05	DLL1_NOTCH3	Dll1 - Notch3	NOTCH	Cell-Cell Contact	PMID: 22353464	p2R -> p2R (NC_m)	3.87E-07	p2R -> p2R	VC_m
SCPall	p2R	Dll1	Notch3	0.063247542	0.01 < p < 0.05	DLL1_NOTCH3	Dll1 - Notch3	NOTCH	Cell-Cell Contact	PMID: 22353464	SCPall -> p2R (NC_m)	1.36E-07	SCPall -> p2R	VC_m
hypothalamus	hypothalamus	Dll1	Notch3	0.075540273	p < 0.01	DLL1_NOTCH3	Dll1 - Notch3	NOTCH	Cell-Cell Contact	PMID: 22353464	hypothalamus -> hypothalamus (HE_m)	1.78E-06	hypothalamus -> hypothalamus	HE_m
POA	hypothalamus	Dll1	Notch3	0.07135991	p < 0.01	DLL1_NOTCH3	Dll1 - Notch3	NOTCH	Cell-Cell Contact	PMID: 22353464	POA -> hypothalamus (HE_m)	8.20E-07	POA -> hypothalamus	HE_m
prethalamus	hypothalamus	Dll1	Notch3	0.070521297	p < 0.01	DLL1_NOTCH3	Dll1 - Notch3	NOTCH	Cell-Cell Contact	PMID: 22353464	prethalamus -> hypothalamus (HE_m)	6.94E-07	prethalamus -> hypothalamus	HE_m
SCPall	prethalamus	Dll1	Notch3	0.071221734	p < 0.01	DLL1_NOTCH3	Dll1 - Notch3	NOTCH	Cell-Cell Contact	PMID: 22353464	SCPall -> prethalamus (HE_m)	7.98E-07	SCPall -> prethalamus	HE_m
p2A	p2R	Dll1	Notch3	0.074421308	p < 0.01	DLL1_NOTCH3	Dll1 - Notch3	NOTCH	Cell-Cell Contact	PMID: 22353464	p2A -> p2R (HE_m)	1.46E-06	p2A -> p2R	HE_m
MPall	p2R	Dll1	Notch3	0.077672219	p < 0.01	DLL1_NOTCH3	Dll1 - Notch3	NOTCH	Cell-Cell Contact	PMID: 22353464	MPall -> p2R (HE_m)	2.56E-06	MPall -> p2R	HE_m
Dpallv	p2R	Dll1	Notch3	0.073787508	p < 0.01	DLL1_NOTCH3	Dll1 - Notch3	NOTCH	Cell-Cell Contact	PMID: 22353464	Dpallv -> p2R (HE_m)	1.30E-06	Dpallv -> p2R	HE_m
p2R	p2R	Dll1	Notch3	0.075183838	p < 0.01	DLL1_NOTCH3	Dll1 - Notch3	NOTCH	Cell-Cell Contact	PMID: 22353464	p2R -> p2R (HE_m)	1.67E-06	p2R -> p2R	HE_m
SCPall	p2R	Dll1	Notch3	0.072997678	p < 0.01	DLL1_NOTCH3	Dll1 - Notch3	NOTCH	Cell-Cell Contact	PMID: 22353464	SCPall -> p2R (HE_m)	1.12E-06	SCPall -> p2R	HE_m
p2A	p2A	Dll1	Notch3	0.085354148	p < 0.01	DLL1_NOTCH3	Dll1 - Notch3	NOTCH	Cell-Cell Contact	PMID: 22353464	p2A -> p2A (NC_f)	8.16E-06	p2A -> p2A	VC_f
MPall	p2A	Dll1	Notch3	0.080557437	p < 0.01	DLL1_NOTCH3	Dll1 - Notch3	NOTCH	Cell-Cell Contact	PMID: 22353464	MPall -> p2A (NC_f)	4.06E-06	MPall -> p2A	VC_f
prethalamus	p2A	Dll1	Notch3	0.079237777	p < 0.01	DLL1_NOTCH3	Dll1 - Notch3	NOTCH	Cell-Cell Contact	PMID: 22353464	prethalamus -> p2A (NC_f)	3.30E-06	prethalamus -> p2A	VC_f
p2R	p2A	Dll1	Notch3	0.080846513	p < 0.01	DLL1_NOTCH3	Dll1 - Notch3	NOTCH	Cell-Cell Contact	PMID: 22353464	p2R -> p2A (NC_f)	4.25E-06	p2R -> p2A	VC_f
MPall	p2R	Dll1	Notch3	0.073191042	0.01 < p < 0.05	DLL1_NOTCH3	Dll1 - Notch3	NOTCH	Cell-Cell Contact	PMID: 22353464	MPall -> p2R (NC_f)	1.16E-06	MPall -> p2R	VC_f
p2A	p2A	Dll1	Notch3	0.082079579	0.01 < p < 0.05	DLL1_NOTCH3	Dll1 - Notch3	NOTCH	Cell-Cell Contact	PMID: 22353464	p2A -> p2A (HE_f)	5.12E-06	p2A -> p2A	HE_f
prethalamus	p2A	Dll1	Notch3	0.078506625	p < 0.01	DLL1_NOTCH3	Dll1 - Notch3	NOTCH	Cell-Cell Contact	PMID: 22353464	prethalamus -> p2A (HE_f)	2.94E-06	prethalamus -> p2A	HE_f
p2R	p2A	Dll1	Notch3	0.078252545	p < 0.01	DLL1_NOTCH3	Dll1 - Notch3	NOTCH	Cell-Cell Contact	PMID: 22353464	p2R -> p2A (HE_f)	2.82E-06	p2R -> p2A	HE_f
MPall	Dpallv	Dll1	Notch3	0.078370154	p < 0.01	DLL1_NOTCH3	Dll1 - Notch3	NOTCH	Cell-Cell Contact	PMID: 22353464	MPall -> Dpallv (HE_f)	2.87E-06	MPall -> Dpallv	HE_f
Dpallm	Dpallv	Dll1	Notch3	0.083048696	0.01 < p < 0.05	DLL1_NOTCH3	Dll1 - Notch3	NOTCH	Cell-Cell Contact	PMID: 22353464	Dpallm -> Dpallv (HE_f)	5.90E-06	Dpallm -> Dpallv	HE_f
Dpallv	Dpallv	Dll1	Notch3	0.081533902	p < 0.01	DLL1_NOTCH3	Dll1 - Notch3	NOTCH	Cell-Cell Contact	PMID: 22353464	Dpallv -> Dpallv (HE_f)	4.71E-06	Dpallv -> Dpallv	HE_f
p2R	Dpallv	Dll1	Notch3	0.073903568	0.01 < p < 0.05	DLL1_NOTCH3	Dll1 - Notch3	NOTCH	Cell-Cell Contact	PMID: 22353464	p2R -> Dpallv (HE_f)	1.33E-06	p2R -> Dpallv	HE_f
p2A	p2R	Dll1	Notch3	0.081170698	0.01 < p < 0.05	DLL1_NOTCH3	Dll1 - Notch3	NOTCH	Cell-Cell Contact	PMID: 22353464	p2A -> p2R (HE_f)	4.46E-06	p2A -> p2R	HE_f
MPall	p2R	Dll1	Notch3	0.08327733	p < 0.01	DLL1_NOTCH3	Dll1 - Notch3	NOTCH	Cell-Cell Contact	PMID: 22353464	MPall -> p2R (HE_f)	6.09E-06	MPall -> p2R	HE_f
Dpallv	p2R	Dll1	Notch3	0.082364678	p < 0.01	DLL1_NOTCH3	Dll1 - Notch3	NOTCH	Cell-Cell Contact	PMID: 22353464	Dpallv -> p2R (HE_f)	5.34E-06	Dpallv -> p2R	HE_f
p2R	p2R	Dll1	Notch3	0.082462512	0.01 < p < 0.05	DLL1_NOTCH3	Dll1 - Notch3	NOTCH	Cell-Cell Contact	PMID: 22353464	p2R -> p2R (HE_f)	5.41E-06	p2R -> p2R	HE_f
MPall	p2A	Dll1	Notch4	0.090817188	p < 0.01	DLL1_NOTCH4	Dll1 - Notch4	NOTCH	Cell-Cell Contact	PMID: 22353464	MPall -> p2A (NC_m)	1.65E-05	MPall -> p2A	VC_m
p2A	MPall	Dll1	Notch4	0.08538901	0.01 < p < 0.05	DLL1_NOTCH4	Dll1 - Notch4	NOTCH	Cell-Cell Contact	PMID: 22353464	p2A -> MPall (NC_m)	8.20E-06	p2A -> MPall	VC_m
MPall	MPall	Dll1	Notch4	0.093329379	p < 0.01	DLL1_NOTCH4	Dll1 - Notch4	NOTCH	Cell-Cell Contact	PMID: 22353464	MPall -> MPall (NC_m)	2.22E-05	MPall -> MPall	VC_m
Dpallv	MPall	Dll1	Notch4	0.094512034	p < 0.01	DLL1_NOTCH4	Dll1 - Notch4	NOTCH	Cell-Cell Contact	PMID: 22353464	Dpallv -> MPall (NC_m)	2.54E-05	Dpallv -> MPall	VC_m
Dpallv	Dpallm	Dll1	Notch4	0.100217582	p < 0.01	DLL1_NOTCH4	Dll1 - Notch4	NOTCH	Cell-Cell Contact	PMID: 22353464	Dpallv -> Dpallm (NC_m)	4.64E-05	Dpallv -> Dpallm	VC_m
MPall	Dpallv	Dll1	Notch4	0.092808795	p < 0.01	DLL1_NOTCH4	Dll1 - Notch4	NOTCH	Cell-Cell Contact	PMID: 22353464	MPall -> Dpallv (NC_m)	2.09E-05	MPall -> Dpallv	VC_m
Dpallm	Dpallv	Dll1	Notch4	0.098136163	p < 0.01	DLL1_NOTCH4	Dll1 - Notch4	NOTCH	Cell-Cell Contact	PMID: 22353464	Dpallm -> Dpallv (NC_m)	3.75E-05	Dpallm -> Dpallv	VC_m
Dpallv	Dpallv	Dll1	Notch4	0.095197505	p < 0.01	DLL1_NOTCH4	Dll1 - Notch4	NOTCH	Cell-Cell Contact	PMID: 22353464	Dpallv -> Dpallv (NC_m)	2.74E-05	Dpallv -> Dpallv	VC_m
p2A	p2R	Dll1	Notch4	0.089169059	0.01 < p < 0.05	DLL1_NOTCH4	Dll1 - Notch4	NOTCH	Cell-Cell Contact	PMID: 22353464	p2A -> p2R (NC_m)	1.35E-05	p2A -> p2R	VC_m
MPall	p2R	Dll1	Notch4	0.093052369	p < 0.01	DLL1_NOTCH4	Dll1 - Notch4	NOTCH	Cell-Cell Contact	PMID: 22353464	MPall -> p2R (NC_m)	2.15E-05	MPall -> p2R	VC_m
SCPall	p2R	Dll1	Notch4	0.08115878	p < 0.01	DLL1_NOTCH4	Dll1 - Notch4	NOTCH	Cell-Cell Contact	PMID: 22353464	SCPall -> p2R (NC_m)	4.45E-06	SCPall -> p2R	VC_m
Dpallm	SCPall	Dll1	Notch4	0.087452208	p < 0.01	DLL1_NOTCH4	Dll1 - Notch4	NOTCH	Cell-Cell Contact	PMID: 22353464	Dpallm -> SCPall (NC_m)	1.08E-05	Dpallm -> SCPall	VC_m
MPall	MPall	Dll1	Notch4	0.089888787	p < 0.01	DLL1_NOTCH4	Dll1 - Notch4	NOTCH	Cell-Cell Contact	PMID: 22353464	MPall -> MPall (HE_m)	1.47E-05	MPall -> MPall	HE_m
SCPall	Dpallm	Dll1	Notch4	0.090488542	p < 0.01	DLL1_NOTCH4	Dll1 - Notch4	NOTCH	Cell-Cell Contact	PMID: 22353464	SCPall -> Dpallm (HE_m)	1.59E-05	SCPall -> Dpallm	HE_m
SCPall	prethalamus	Dll1	Notch4	0.089484467	0.01 < p < 0.05	DLL1_NOTCH4	Dll1 - Notch4	NOTCH	Cell-Cell Contact	PMID: 22353464	SCPall -> prethalamus (HE_m)	1.40E-05	SCPall -> prethalamus	HE_m
MPall	Dpallv	Dll1	Notch4	0.088654112	p < 0.01	DLL1_NOTCH4	Dll1 - Notch4	NOTCH	Cell-Cell Contact	PMID: 22353464	MPall -> Dpallv (HE_m)	1.26E-05	MPall -> Dpallv	HE_m
p2A	p2R	Dll1	Notch4	0.088141207	0.01 < p < 0.05	DLL1_NOTCH4	Dll1 - Notch4	NOTCH	Cell-Cell Contact	PMID: 22353464	p2A -> p2R (HE_m)	1.18E-05	p2A -> p2R	HE_m
MPall	p2R	Dll1	Notch4	0.092712484	p < 0.01	DLL1_NOTCH4	Dll1 - Notch4	NOTCH	Cell-Cell Contact	PMID: 22353464	MPall -> p2R (HE_m)	2.07E-05	MPall -> p2R	HE_m
Dpallv	p2R	Dll1	Notch4	0.087249701	p < 0.01	DLL1_NOTCH4	Dll1 - Notch4	NOTCH	Cell-Cell Contact	PMID: 22353464	Dpallv -> p2R (HE_m)	1.05E-05	Dpallv -> p2R	HE_m
SCPall	p2R	Dll1	Notch4	0.086133778	p < 0.01	DLL1_NOTCH4	Dll1 - Notch4	NOTCH	Cell-Cell Contact	PMID: 22353464	SCPall -> p2R (HE_m)	9.08E-06	SCPall -> p2R	HE_m
Dpallm	SCPall	Dll1	Notch4	0.091149773	p < 0.01	DLL1_NOTCH4	Dll1 - Notch4	NOTCH	Cell-Cell Contact	PMID: 22353464	Dpallm -> SCPall (HE_m)	1.72E-05	Dpallm -> SCPall	HE_m
SCPall	SCPall	Dll1	Notch4	0.093303082	p < 0.01	DLL1_NOTCH4	Dll1 - Notch4	NOTCH	Cell-Cell Contact	PMID: 22353464	SCPall -> SCPall (HE_m)	2.21E-05	SCPall -> SCPall	HE_m
MPall	p2A	Dll1	Notch4	0.096189905	p < 0.01	DLL1_NOTCH4	Dll1 - Notch4	NOTCH	Cell-Cell Contact	PMID: 22353464	MPall -> p2A (NC_f)	3.06E-05	MPall -> p2A	VC_f
p2R	p2A	Dll1	Notch4	0.096663904	p < 0.01	DLL1_NOTCH4	Dll1 - Notch4	NOTCH	Cell-Cell Contact	PMID: 22353464	p2R -> p2A (NC_f)	3.21E-05	p2R -> p2A	VC_f
MPall	MPall	Dll1	Notch4	0.093901468	p < 0.01	DLL1_NOTCH4	Dll1 - Notch4	NOTCH	Cell-Cell Contact	PMID: 22353464	MPall -> MPall (NC_f)	2.37E-05	MPall -> MPall	VC_f
Dpallv	MPall	Dll1	Notch4	0.093775773	p < 0.01	DLL1_NOTCH4	Dll1 - Notch4	NOTCH	Cell-Cell Contact	PMID: 22353464	Dpallv -> MPall (NC_f)	2.34E-05	Dpallv -> MPall	VC_f
Dpallv	Dpallm	Dll1	Notch4	0.102083802	p < 0.01	DLL1_NOTCH4	Dll1 - Notch4	NOTCH	Cell-Cell Contact	PMID: 22353464	Dpallv -> Dpallm (NC_f)	5.57E-05	Dpallv -> Dpallm	VC_f
MPall	Dpallv	Dll1	Notch4	0.095138683	p < 0.01	DLL1_NOTCH4	Dll1 - Notch4	NOTCH	Cell-Cell Contact	PMID: 22353464	MPall -> Dpallv (NC_f)	2.72E-05	MPall -> Dpallv	VC_f
Dpallm	Dpallv	Dll1	Notch4	0.102377908	p < 0.01	DLL1_NOTCH4	Dll1 - Notch4	NOTCH	Cell-Cell Contact	PMID: 22353464	Dpallm -> Dpallv (NC_f)	5.73E-05	Dpallm -> Dpallv	VC_f
Dpallv	Dpallv	Dll1	Notch4	0.097712397	p < 0.01	DLL1_NOTCH4	Dll1 - Notch4	NOTCH	Cell-Cell Contact	PMID: 22353464	Dpallv -> Dpallv (NC_f)	3.59E-05	Dpallv -> Dpallv	VC_f
MPall	p2R	Dll1	Notch4	0.094965619	p < 0.01	DLL1_NOTCH4	Dll1 - Notch4	NOTCH	Cell-Cell Contact	PMID: 22353464	MPall -> p2R (NC_f)	2.67E-05	MPall -> p2R	VC_f
Dpallv	p2R	Dll1	Notch4	0.094384081	p < 0.01	DLL1_NOTCH4	Dll1 - Notch4	NOTCH	Cell-Cell Contact	PMID: 22353464	Dpallv -> p2R (NC_f)	2.50E-05	Dpallv -> p2R	VC_f
p2R	p2R	Dll1	Notch4	0.094679484	p < 0.01	DLL1_NOTCH4	Dll1 - Notch4	NOTCH	Cell-Cell Contact	PMID: 22353464	p2R -> p2R (NC_f)	2.59E-05	p2R -> p2R	VC_f
MPall	MPall	Dll1	Notch4	0.093615228	p < 0.01	DLL1_NOTCH4	Dll1 - Notch4	NOTCH	Cell-Cell Contact	PMID: 22353464	MPall -> MPall (HE_f)	2.30E-05	MPall -> MPall	HE_f
Dpallv	MPall	Dll1	Notch4	0.094389897	p < 0.01	DLL1_NOTCH4	Dll1 - Notch4	NOTCH	Cell-Cell Contact	PMID: 22353464	Dpallv -> MPall (HE_f)	2.51E-05	Dpallv -> MPall	HE_f
MPall	Dpallv	Dll1	Notch4	0.097237097	p < 0.01	DLL1_NOTCH4	Dll1 - Notch4	NOTCH	Cell-Cell Contact	PMID: 22353464	MPall -> Dpallv (HE_f)	3.42E-05	MPall -> Dpallv	HE_f
Dpallm	Dpallv	Dll1	Notch4	0.104630155	p < 0.01	DLL1_NOTCH4	Dll1 - Notch4	NOTCH	Cell-Cell Contact	PMID: 22353464	Dpallm -> Dpallv (HE_f)	7.07E-05	Dpallm -> Dpallv	HE_f
Dpallv	Dpallv	Dll1	Notch4	0.102189315	p < 0.01	DLL1_NOTCH4	Dll1 - Notch4	NOTCH	Cell-Cell Contact	PMID: 22353464	Dpallv -> Dpallv (HE_f)	5.62E-05	Dpallv -> Dpallv	HE_f
MPall	p2R	Dll1	Notch4	0.097930716	p < 0.01	DLL1_NOTCH4	Dll1 - Notch4	NOTCH	Cell-Cell Contact	PMID: 22353464	MPall -> p2R (HE_f)	3.68E-05	MPall -> p2R	HE_f
Dpallv	p2R	Dll1	Notch4	0.096702228	p < 0.01	DLL1_NOTCH4	Dll1 - Notch4	NOTCH	Cell-Cell Contact	PMID: 22353464	Dpallv -> p2R (HE_f)	3.23E-05	Dpallv -> p2R	HE_f
p2R	p2R	Dll1	Notch4	0.096892421	0.01 < p < 0.05	DLL1_NOTCH4	Dll1 - Notch4	NOTCH	Cell-Cell Contact	PMID: 22353464	p2R -> p2R (HE_f)	3.29E-05	p2R -> p2R	HE_f
Dpallm	TelA	Efna2	Epha3	0.052858788	p < 0.01	EFNA2_EPHA3	Efna2 - Epha3	EPHA	Cell-Cell Contact	PMID: 15114347	Dpallm -> TelA (HE_m)	6.08E-09	Dpallm -> TelA	HE_m
Dpallm	Dpallm	Efna2	Epha4	0.072358905	p < 0.01	EFNA2_EPHA4	Efna2 - Epha4	EPHA	Cell-Cell Contact	PMID: 15114347	Dpallm -> Dpallm (NC_m)	9.96E-07	Dpallm -> Dpallm	VC_m
Dpallm	Dpallv	Efna2	Epha4	0.073561931	p < 0.01	EFNA2_EPHA4	Efna2 - Epha4	EPHA	Cell-Cell Contact	PMID: 15114347	Dpallm -> Dpallv (NC_m)	1.25E-06	Dpallm -> Dpallv	VC_m
Dpallm	SCPall	Efna2	Epha4	0.068415578	p < 0.01	EFNA2_EPHA4	Efna2 - Epha4	EPHA	Cell-Cell Contact	PMID: 15114347	Dpallm -> SCPall (NC_m)	4.49E-07	Dpallm -> SCPall	VC_m
Dpallm	Dpallm	Efna2	Epha4	0.072751522	p < 0.01	EFNA2_EPHA4	Efna2 - Epha4	EPHA	Cell-Cell Contact	PMID: 15114347	Dpallm -> Dpallm (HE_m)	1.07E-06	Dpallm -> Dpallm	HE_m
Dpallm	Dpallv	Efna2	Epha4	0.073467287	p < 0.01	EFNA2_EPHA4	Efna2 - Epha4	EPHA	Cell-Cell Contact	PMID: 15114347	Dpallm -> Dpallv (HE_m)	1.23E-06	Dpallm -> Dpallv	HE_m
Dpallm	SCPall	Efna2	Epha4	0.068471691	p < 0.01	EFNA2_EPHA4	Efna2 - Epha4	EPHA	Cell-Cell Contact	PMID: 15114347	Dpallm -> SCPall (HE_m)	4.54E-07	Dpallm -> SCPall	HE_m
p2A	p2A	Efna2	Epha4	0.070224029	p < 0.01	EFNA2_EPHA4	Efna2 - Epha4	EPHA	Cell-Cell Contact	PMID: 15114347	p2A -> p2A (HE_f)	6.54E-07	p2A -> p2A	HE_f
p2A	p2R	Efna2	Epha4	0.065036709	0.01 < p < 0.05	EFNA2_EPHA4	Efna2 - Epha4	EPHA	Cell-Cell Contact	PMID: 15114347	p2A -> p2R (HE_f)	2.10E-07	p2A -> p2R	HE_f
Dpallm	TelA	Efna2	Epha5	0.066845515	p < 0.01	EFNA2_EPHA5	Efna2 - Epha5	EPHA	Cell-Cell Contact	PMID: 15114347	Dpallm -> TelA (NC_m)	3.18E-07	Dpallm -> TelA	VC_m
Dpallm	Dpallm	Efna2	Epha5	0.075546351	p < 0.01	EFNA2_EPHA5	Efna2 - Epha5	EPHA	Cell-Cell Contact	PMID: 15114347	Dpallm -> Dpallm (NC_m)	1.78E-06	Dpallm -> Dpallm	VC_m
Dpallm	Dpallv	Efna2	Epha5	0.074801985	p < 0.01	EFNA2_EPHA5	Efna2 - Epha5	EPHA	Cell-Cell Contact	PMID: 15114347	Dpallm -> Dpallv (NC_m)	1.56E-06	Dpallm -> Dpallv	VC_m
Dpallm	SCPall	Efna2	Epha5	0.063311029	p < 0.01	EFNA2_EPHA5	Efna2 - Epha5	EPHA	Cell-Cell Contact	PMID: 15114347	Dpallm -> SCPall (NC_m)	1.38E-07	Dpallm -> SCPall	VC_m
Dpallm	TelA	Efna2	Epha5	0.064444291	p < 0.01	EFNA2_EPHA5	Efna2 - Epha5	EPHA	Cell-Cell Contact	PMID: 15114347	Dpallm -> TelA (HE_m)	1.82E-07	Dpallm -> TelA	HE_m
Dpallm	Dpallm	Efna2	Epha5	0.076107373	p < 0.01	EFNA2_EPHA5	Efna2 - Epha5	EPHA	Cell-Cell Contact	PMID: 15114347	Dpallm -> Dpallm (HE_m)	1.97E-06	Dpallm -> Dpallm	HE_m
Dpallm	Dpallv	Efna2	Epha5	0.069213705	p < 0.01	EFNA2_EPHA5	Efna2 - Epha5	EPHA	Cell-Cell Contact	PMID: 15114347	Dpallm -> Dpallv (HE_m)	5.31E-07	Dpallm -> Dpallv	HE_m
Dpallm	SCPall	Efna2	Epha5	0.063880249	p < 0.01	EFNA2_EPHA5	Efna2 - Epha5	EPHA	Cell-Cell Contact	PMID: 15114347	Dpallm -> SCPall (HE_m)	1.59E-07	Dpallm -> SCPall	HE_m
p2A	p2A	Efna2	Epha5	0.07000552	p < 0.01	EFNA2_EPHA5	Efna2 - Epha5	EPHA	Cell-Cell Contact	PMID: 15114347	p2A -> p2A (HE_f)	6.26E-07	p2A -> p2A	HE_f
POA	POA	Efna2	Epha5	0.070927575	p < 0.01	EFNA2_EPHA5	Efna2 - Epha5	EPHA	Cell-Cell Contact	PMID: 15114347	POA -> POA (HE_f)	7.53E-07	POA -> POA	HE_f
POA	TelA	Efna2	Epha5	0.065792998	p < 0.01	EFNA2_EPHA5	Efna2 - Epha5	EPHA	Cell-Cell Contact	PMID: 15114347	POA -> TelA (HE_f)	2.51E-07	POA -> TelA	HE_f
Dpallm	TelA	Efna2	Epha7	0.05500983	p < 0.01	EFNA2_EPHA7	Efna2 - Epha7	EPHA	Cell-Cell Contact	PMID: 15114347	Dpallm -> TelA (NC_m)	1.27E-08	Dpallm -> TelA	VC_m
Dpallm	Dpallm	Efna2	Epha7	0.06756398	p < 0.01	EFNA2_EPHA7	Efna2 - Epha7	EPHA	Cell-Cell Contact	PMID: 15114347	Dpallm -> Dpallm (NC_m)	3.73E-07	Dpallm -> Dpallm	VC_m
Dpallm	SCPall	Efna2	Epha7	0.060649637	p < 0.01	EFNA2_EPHA7	Efna2 - Epha7	EPHA	Cell-Cell Contact	PMID: 15114347	Dpallm -> SCPall (NC_m)	6.91E-08	Dpallm -> SCPall	VC_m
Dpallm	TelA	Efna2	Epha7	0.05611758	p < 0.01	EFNA2_EPHA7	Efna2 - Epha7	EPHA	Cell-Cell Contact	PMID: 15114347	Dpallm -> TelA (HE_m)	1.82E-08	Dpallm -> TelA	HE_m
Dpallm	Dpallm	Efna2	Epha7	0.069519427	p < 0.01	EFNA2_EPHA7	Efna2 - Epha7	EPHA	Cell-Cell Contact	PMID: 15114347	Dpallm -> Dpallm (HE_m)	5.66E-07	Dpallm -> Dpallm	HE_m
Dpallm	SCPall	Efna2	Epha7	0.062911122	p < 0.01	EFNA2_EPHA7	Efna2 - Epha7	EPHA	Cell-Cell Contact	PMID: 15114347	Dpallm -> SCPall (HE_m)	1.25E-07	Dpallm -> SCPall	HE_m
p2A	p2A	Efna2	Epha7	0.063427126	p < 0.01	EFNA2_EPHA7	Efna2 - Epha7	EPHA	Cell-Cell Contact	PMID: 15114347	p2A -> p2A (HE_f)	1.42E-07	p2A -> p2A	HE_f
POA	TelA	Efna2	Epha7	0.059158172	p < 0.01	EFNA2_EPHA7	Efna2 - Epha7	EPHA	Cell-Cell Contact	PMID: 15114347	POA -> TelA (HE_f)	4.56E-08	POA -> TelA	HE_f
SCPall	Dpallm	Efna2	Epha7	0.056757821	0.01 < p < 0.05	EFNA2_EPHA7	Efna2 - Epha7	EPHA	Cell-Cell Contact	PMID: 15114347	SCPall -> Dpallm (HE_f)	2.23E-08	SCPall -> Dpallm	HE_f
p2A	p2R	Efna2	Epha7	0.056262675	0.01 < p < 0.05	EFNA2_EPHA7	Efna2 - Epha7	EPHA	Cell-Cell Contact	PMID: 15114347	p2A -> p2R (HE_f)	1.91E-08	p2A -> p2R	HE_f
Dpallm	TelA	Efna2	Epha8	0.067021194	p < 0.01	EFNA2_EPHA8	Efna2 - Epha8	EPHA	Cell-Cell Contact	PMID: 15114347	Dpallm -> TelA (NC_m)	3.31E-07	Dpallm -> TelA	VC_m
Dpallm	Dpallm	Efna2	Epha8	0.077496489	p < 0.01	EFNA2_EPHA8	Efna2 - Epha8	EPHA	Cell-Cell Contact	PMID: 15114347	Dpallm -> Dpallm (NC_m)	2.49E-06	Dpallm -> Dpallm	VC_m
Dpallm	SCPall	Efna2	Epha8	0.072839205	p < 0.01	EFNA2_EPHA8	Efna2 - Epha8	EPHA	Cell-Cell Contact	PMID: 15114347	Dpallm -> SCPall (NC_m)	1.09E-06	Dpallm -> SCPall	VC_m
Dpallm	TelA	Efna2	Epha8	0.062996459	p < 0.01	EFNA2_EPHA8	Efna2 - Epha8	EPHA	Cell-Cell Contact	PMID: 15114347	Dpallm -> TelA (HE_m)	1.28E-07	Dpallm -> TelA	HE_m
Dpallm	Dpallm	Efna2	Epha8	0.07496262	p < 0.01	EFNA2_EPHA8	Efna2 - Epha8	EPHA	Cell-Cell Contact	PMID: 15114347	Dpallm -> Dpallm (HE_m)	1.61E-06	Dpallm -> Dpallm	HE_m
Dpallm	SCPall	Efna2	Epha8	0.074952637	p < 0.01	EFNA2_EPHA8	Efna2 - Epha8	EPHA	Cell-Cell Contact	PMID: 15114347	Dpallm -> SCPall (HE_m)	1.61E-06	Dpallm -> SCPall	HE_m
p2A	p2A	Efna2	Epha8	0.080635826	p < 0.01	EFNA2_EPHA8	Efna2 - Epha8	EPHA	Cell-Cell Contact	PMID: 15114347	p2A -> p2A (HE_f)	4.11E-06	p2A -> p2A	HE_f
POA	hypothalamus	Efna2	Epha8	0.070466962	p < 0.01	EFNA2_EPHA8	Efna2 - Epha8	EPHA	Cell-Cell Contact	PMID: 15114347	POA -> hypothalamus (HE_f)	6.87E-07	POA -> hypothalamus	HE_f
POA	POA	Efna2	Epha8	0.078442839	p < 0.01	EFNA2_EPHA8	Efna2 - Epha8	EPHA	Cell-Cell Contact	PMID: 15114347	POA -> POA (HE_f)	2.91E-06	POA -> POA	HE_f
POA	TelA	Efna2	Epha8	0.066524067	0.01 < p < 0.05	EFNA2_EPHA8	Efna2 - Epha8	EPHA	Cell-Cell Contact	PMID: 15114347	POA -> TelA (HE_f)	2.96E-07	POA -> TelA	HE_f
p2A	prethalamus	Efna2	Epha8	0.070474833	0.01 < p < 0.05	EFNA2_EPHA8	Efna2 - Epha8	EPHA	Cell-Cell Contact	PMID: 15114347	p2A -> prethalamus (HE_f)	6.88E-07	p2A -> prethalamus	HE_f
POA	prethalamus	Efna2	Epha8	0.071225046	p < 0.01	EFNA2_EPHA8	Efna2 - Epha8	EPHA	Cell-Cell Contact	PMID: 15114347	POA -> prethalamus (HE_f)	7.99E-07	POA -> prethalamus	HE_f
p2A	p2R	Efna2	Epha8	0.073336588	p < 0.01	EFNA2_EPHA8	Efna2 - Epha8	EPHA	Cell-Cell Contact	PMID: 15114347	p2A -> p2R (HE_f)	1.20E-06	p2A -> p2R	HE_f
POA	TelA	Efna3	Epha3	0.069119877	p < 0.01	EFNA3_EPHA3	Efna3 - Epha3	EPHA	Cell-Cell Contact	PMID: 15114347	POA -> TelA (HE_m)	5.21E-07	POA -> TelA	HE_m
TelA	TelA	Efna3	Epha3	0.068832465	p < 0.01	EFNA3_EPHA3	Efna3 - Epha3	EPHA	Cell-Cell Contact	PMID: 15114347	TelA -> TelA (HE_m)	4.90E-07	TelA -> TelA	HE_m
Dpallm	TelA	Efna3	Epha3	0.067953782	p < 0.01	EFNA3_EPHA3	Efna3 - Epha3	EPHA	Cell-Cell Contact	PMID: 15114347	Dpallm -> TelA (HE_m)	4.06E-07	Dpallm -> TelA	HE_m
MPall	p2A	Efna3	Epha4	0.083279071	p < 0.01	EFNA3_EPHA4	Efna3 - Epha4	EPHA	Cell-Cell Contact	PMID: 15114347	MPall -> p2A (NC_m)	6.10E-06	MPall -> p2A	VC_m
p2A	MPall	Efna3	Epha4	0.093236073	p < 0.01	EFNA3_EPHA4	Efna3 - Epha4	EPHA	Cell-Cell Contact	PMID: 15114347	p2A -> MPall (NC_m)	2.20E-05	p2A -> MPall	VC_m
MPall	MPall	Efna3	Epha4	0.097541481	p < 0.01	EFNA3_EPHA4	Efna3 - Epha4	EPHA	Cell-Cell Contact	PMID: 15114347	MPall -> MPall (NC_m)	3.53E-05	MPall -> MPall	VC_m
Dpallv	MPall	Efna3	Epha4	0.094083448	p < 0.01	EFNA3_EPHA4	Efna3 - Epha4	EPHA	Cell-Cell Contact	PMID: 15114347	Dpallv -> MPall (NC_m)	2.42E-05	Dpallv -> MPall	VC_m
p2R	MPall	Efna3	Epha4	0.091655595	p < 0.01	EFNA3_EPHA4	Efna3 - Epha4	EPHA	Cell-Cell Contact	PMID: 15114347	p2R -> MPall (NC_m)	1.83E-05	p2R -> MPall	VC_m
Dpallm	Dpallm	Efna3	Epha4	0.100084803	0.01 < p < 0.05	EFNA3_EPHA4	Efna3 - Epha4	EPHA	Cell-Cell Contact	PMID: 15114347	Dpallm -> Dpallm (NC_m)	4.58E-05	Dpallm -> Dpallm	VC_m
MPall	Dpallv	Efna3	Epha4	0.090136813	p < 0.01	EFNA3_EPHA4	Efna3 - Epha4	EPHA	Cell-Cell Contact	PMID: 15114347	MPall -> Dpallv (NC_m)	1.52E-05	MPall -> Dpallv	VC_m
Dpallm	Dpallv	Efna3	Epha4	0.102343871	p < 0.01	EFNA3_EPHA4	Efna3 - Epha4	EPHA	Cell-Cell Contact	PMID: 15114347	Dpallm -> Dpallv (NC_m)	5.71E-05	Dpallm -> Dpallv	VC_m
Dpallv	Dpallv	Efna3	Epha4	0.088189295	0.01 < p < 0.05	EFNA3_EPHA4	Efna3 - Epha4	EPHA	Cell-Cell Contact	PMID: 15114347	Dpallv -> Dpallv (NC_m)	1.19E-05	Dpallv -> Dpallv	VC_m
Dpallm	SCPall	Efna3	Epha4	0.092624921	p < 0.01	EFNA3_EPHA4	Efna3 - Epha4	EPHA	Cell-Cell Contact	PMID: 15114347	Dpallm -> SCPall (NC_m)	2.05E-05	Dpallm -> SCPall	VC_m
p2R	SCPall	Efna3	Epha4	0.079408599	0.01 < p < 0.05	EFNA3_EPHA4	Efna3 - Epha4	EPHA	Cell-Cell Contact	PMID: 15114347	p2R -> SCPall (NC_m)	3.40E-06	p2R -> SCPall	VC_m
SCPall	SCPall	Efna3	Epha4	0.087552729	p < 0.01	EFNA3_EPHA4	Efna3 - Epha4	EPHA	Cell-Cell Contact	PMID: 15114347	SCPall -> SCPall (NC_m)	1.10E-05	SCPall -> SCPall	VC_m
MPall	MPall	Efna3	Epha4	0.095849131	p < 0.01	EFNA3_EPHA4	Efna3 - Epha4	EPHA	Cell-Cell Contact	PMID: 15114347	MPall -> MPall (HE_m)	2.94E-05	MPall -> MPall	HE_m
Dpallv	MPall	Efna3	Epha4	0.089681115	p < 0.01	EFNA3_EPHA4	Efna3 - Epha4	EPHA	Cell-Cell Contact	PMID: 15114347	Dpallv -> MPall (HE_m)	1.44E-05	Dpallv -> MPall	HE_m
p2R	MPall	Efna3	Epha4	0.092144802	p < 0.01	EFNA3_EPHA4	Efna3 - Epha4	EPHA	Cell-Cell Contact	PMID: 15114347	p2R -> MPall (HE_m)	1.94E-05	p2R -> MPall	HE_m
Dpallm	Dpallm	Efna3	Epha4	0.104749293	p < 0.01	EFNA3_EPHA4	Efna3 - Epha4	EPHA	Cell-Cell Contact	PMID: 15114347	Dpallm -> Dpallm (HE_m)	7.14E-05	Dpallm -> Dpallm	HE_m
MPall	Dpallv	Efna3	Epha4	0.089416635	p < 0.01	EFNA3_EPHA4	Efna3 - Epha4	EPHA	Cell-Cell Contact	PMID: 15114347	MPall -> Dpallv (HE_m)	1.39E-05	MPall -> Dpallv	HE_m
Dpallm	Dpallv	Efna3	Epha4	0.106165428	p < 0.01	EFNA3_EPHA4	Efna3 - Epha4	EPHA	Cell-Cell Contact	PMID: 15114347	Dpallm -> Dpallv (HE_m)	8.11E-05	Dpallm -> Dpallv	HE_m
p2R	Dpallv	Efna3	Epha4	0.083901385	0.01 < p < 0.05	EFNA3_EPHA4	Efna3 - Epha4	EPHA	Cell-Cell Contact	PMID: 15114347	p2R -> Dpallv (HE_m)	6.66E-06	p2R -> Dpallv	HE_m
Dpallm	SCPall	Efna3	Epha4	0.096037671	p < 0.01	EFNA3_EPHA4	Efna3 - Epha4	EPHA	Cell-Cell Contact	PMID: 15114347	Dpallm -> SCPall (HE_m)	3.01E-05	Dpallm -> SCPall	HE_m
prethalamus	SCPall	Efna3	Epha4	0.089276209	p < 0.01	EFNA3_EPHA4	Efna3 - Epha4	EPHA	Cell-Cell Contact	PMID: 15114347	prethalamus -> SCPall (HE_m)	1.37E-05	prethalamus -> SCPall	HE_m
p2R	SCPall	Efna3	Epha4	0.081115745	0.01 < p < 0.05	EFNA3_EPHA4	Efna3 - Epha4	EPHA	Cell-Cell Contact	PMID: 15114347	p2R -> SCPall (HE_m)	4.43E-06	p2R -> SCPall	HE_m
SCPall	SCPall	Efna3	Epha4	0.094036533	p < 0.01	EFNA3_EPHA4	Efna3 - Epha4	EPHA	Cell-Cell Contact	PMID: 15114347	SCPall -> SCPall (HE_m)	2.41E-05	SCPall -> SCPall	HE_m
p2A	p2A	Efna3	Epha4	0.104141155	p < 0.01	EFNA3_EPHA4	Efna3 - Epha4	EPHA	Cell-Cell Contact	PMID: 15114347	p2A -> p2A (NC_f)	6.76E-05	p2A -> p2A	VC_f
MPall	p2A	Efna3	Epha4	0.089008065	p < 0.01	EFNA3_EPHA4	Efna3 - Epha4	EPHA	Cell-Cell Contact	PMID: 15114347	MPall -> p2A (NC_f)	1.32E-05	MPall -> p2A	VC_f
prethalamus	p2A	Efna3	Epha4	0.093727544	p < 0.01	EFNA3_EPHA4	Efna3 - Epha4	EPHA	Cell-Cell Contact	PMID: 15114347	prethalamus -> p2A (NC_f)	2.32E-05	prethalamus -> p2A	VC_f
p2A	MPall	Efna3	Epha4	0.097399044	p < 0.01	EFNA3_EPHA4	Efna3 - Epha4	EPHA	Cell-Cell Contact	PMID: 15114347	p2A -> MPall (NC_f)	3.48E-05	p2A -> MPall	VC_f
MPall	MPall	Efna3	Epha4	0.097319731	p < 0.01	EFNA3_EPHA4	Efna3 - Epha4	EPHA	Cell-Cell Contact	PMID: 15114347	MPall -> MPall (NC_f)	3.45E-05	MPall -> MPall	VC_f
Dpallv	MPall	Efna3	Epha4	0.090558768	p < 0.01	EFNA3_EPHA4	Efna3 - Epha4	EPHA	Cell-Cell Contact	PMID: 15114347	Dpallv -> MPall (NC_f)	1.60E-05	Dpallv -> MPall	VC_f
p2R	MPall	Efna3	Epha4	0.089568068	p < 0.01	EFNA3_EPHA4	Efna3 - Epha4	EPHA	Cell-Cell Contact	PMID: 15114347	p2R -> MPall (NC_f)	1.42E-05	p2R -> MPall	VC_f
MPall	Dpallv	Efna3	Epha4	0.090911559	p < 0.01	EFNA3_EPHA4	Efna3 - Epha4	EPHA	Cell-Cell Contact	PMID: 15114347	MPall -> Dpallv (NC_f)	1.67E-05	MPall -> Dpallv	VC_f
Dpallm	Dpallv	Efna3	Epha4	0.106230461	p < 0.01	EFNA3_EPHA4	Efna3 - Epha4	EPHA	Cell-Cell Contact	PMID: 15114347	Dpallm -> Dpallv (NC_f)	8.16E-05	Dpallm -> Dpallv	VC_f
SCPall	SCPall	Efna3	Epha4	0.08962666	p < 0.01	EFNA3_EPHA4	Efna3 - Epha4	EPHA	Cell-Cell Contact	PMID: 15114347	SCPall -> SCPall (NC_f)	1.43E-05	SCPall -> SCPall	VC_f
MPall	MPall	Efna3	Epha4	0.094848903	p < 0.01	EFNA3_EPHA4	Efna3 - Epha4	EPHA	Cell-Cell Contact	PMID: 15114347	MPall -> MPall (HE_f)	2.64E-05	MPall -> MPall	HE_f
Dpallv	MPall	Efna3	Epha4	0.087655999	0.01 < p < 0.05	EFNA3_EPHA4	Efna3 - Epha4	EPHA	Cell-Cell Contact	PMID: 15114347	Dpallv -> MPall (HE_f)	1.11E-05	Dpallv -> MPall	HE_f
p2R	MPall	Efna3	Epha4	0.089912053	p < 0.01	EFNA3_EPHA4	Efna3 - Epha4	EPHA	Cell-Cell Contact	PMID: 15114347	p2R -> MPall (HE_f)	1.48E-05	p2R -> MPall	HE_f
Dpallm	Dpallm	Efna3	Epha4	0.103210819	p < 0.01	EFNA3_EPHA4	Efna3 - Epha4	EPHA	Cell-Cell Contact	PMID: 15114347	Dpallm -> Dpallm (HE_f)	6.20E-05	Dpallm -> Dpallm	HE_f
MPall	Dpallv	Efna3	Epha4	0.091551021	p < 0.01	EFNA3_EPHA4	Efna3 - Epha4	EPHA	Cell-Cell Contact	PMID: 15114347	MPall -> Dpallv (HE_f)	1.80E-05	MPall -> Dpallv	HE_f
Dpallm	Dpallv	Efna3	Epha4	0.107484805	p < 0.01	EFNA3_EPHA4	Efna3 - Epha4	EPHA	Cell-Cell Contact	PMID: 15114347	Dpallm -> Dpallv (HE_f)	9.11E-05	Dpallm -> Dpallv	HE_f
Dpallm	SCPall	Efna3	Epha4	0.091636187	p < 0.01	EFNA3_EPHA4	Efna3 - Epha4	EPHA	Cell-Cell Contact	PMID: 15114347	Dpallm -> SCPall (HE_f)	1.82E-05	Dpallm -> SCPall	HE_f
SCPall	SCPall	Efna3	Epha4	0.087011043	p < 0.01	EFNA3_EPHA4	Efna3 - Epha4	EPHA	Cell-Cell Contact	PMID: 15114347	SCPall -> SCPall (HE_f)	1.02E-05	SCPall -> SCPall	HE_f
p2A	MPall	Efna3	Epha5	0.090196817	p < 0.01	EFNA3_EPHA5	Efna3 - Epha5	EPHA	Cell-Cell Contact	PMID: 15114347	p2A -> MPall (NC_m)	1.53E-05	p2A -> MPall	VC_m
MPall	MPall	Efna3	Epha5	0.094231974	p < 0.01	EFNA3_EPHA5	Efna3 - Epha5	EPHA	Cell-Cell Contact	PMID: 15114347	MPall -> MPall (NC_m)	2.46E-05	MPall -> MPall	VC_m
Dpallv	MPall	Efna3	Epha5	0.090982734	p < 0.01	EFNA3_EPHA5	Efna3 - Epha5	EPHA	Cell-Cell Contact	PMID: 15114347	Dpallv -> MPall (NC_m)	1.69E-05	Dpallv -> MPall	VC_m
p2R	MPall	Efna3	Epha5	0.088707462	p < 0.01	EFNA3_EPHA5	Efna3 - Epha5	EPHA	Cell-Cell Contact	PMID: 15114347	p2R -> MPall (NC_m)	1.27E-05	p2R -> MPall	VC_m
POA	POA	Efna3	Epha5	0.095733796	0.01 < p < 0.05	EFNA3_EPHA5	Efna3 - Epha5	EPHA	Cell-Cell Contact	PMID: 15114347	POA -> POA (NC_m)	2.91E-05	POA -> POA	VC_m
POA	TelA	Efna3	Epha5	0.090902119	p < 0.01	EFNA3_EPHA5	Efna3 - Epha5	EPHA	Cell-Cell Contact	PMID: 15114347	POA -> TelA (NC_m)	1.67E-05	POA -> TelA	VC_m
TelA	TelA	Efna3	Epha5	0.089669524	p < 0.01	EFNA3_EPHA5	Efna3 - Epha5	EPHA	Cell-Cell Contact	PMID: 15114347	TelA -> TelA (NC_m)	1.43E-05	TelA -> TelA	VC_m
Dpallm	TelA	Efna3	Epha5	0.089795179	p < 0.01	EFNA3_EPHA5	Efna3 - Epha5	EPHA	Cell-Cell Contact	PMID: 15114347	Dpallm -> TelA (NC_m)	1.46E-05	Dpallm -> TelA	VC_m
Dpallm	Dpallm	Efna3	Epha5	0.106260292	p < 0.01	EFNA3_EPHA5	Efna3 - Epha5	EPHA	Cell-Cell Contact	PMID: 15114347	Dpallm -> Dpallm (NC_m)	8.18E-05	Dpallm -> Dpallm	VC_m
MPall	Dpallv	Efna3	Epha5	0.091991776	p < 0.01	EFNA3_EPHA5	Efna3 - Epha5	EPHA	Cell-Cell Contact	PMID: 15114347	MPall -> Dpallv (NC_m)	1.90E-05	MPall -> Dpallv	VC_m
Dpallm	Dpallv	Efna3	Epha5	0.104736536	p < 0.01	EFNA3_EPHA5	Efna3 - Epha5	EPHA	Cell-Cell Contact	PMID: 15114347	Dpallm -> Dpallv (NC_m)	7.14E-05	Dpallm -> Dpallv	VC_m
Dpallv	Dpallv	Efna3	Epha5	0.089969675	0.01 < p < 0.05	EFNA3_EPHA5	Efna3 - Epha5	EPHA	Cell-Cell Contact	PMID: 15114347	Dpallv -> Dpallv (NC_m)	1.49E-05	Dpallv -> Dpallv	VC_m
MPall	MPall	Efna3	Epha5	0.09125979	p < 0.01	EFNA3_EPHA5	Efna3 - Epha5	EPHA	Cell-Cell Contact	PMID: 15114347	MPall -> MPall (HE_m)	1.74E-05	MPall -> MPall	HE_m
p2R	MPall	Efna3	Epha5	0.0878735	0.01 < p < 0.05	EFNA3_EPHA5	Efna3 - Epha5	EPHA	Cell-Cell Contact	PMID: 15114347	p2R -> MPall (HE_m)	1.14E-05	p2R -> MPall	HE_m
POA	TelA	Efna3	Epha5	0.090307135	p < 0.01	EFNA3_EPHA5	Efna3 - Epha5	EPHA	Cell-Cell Contact	PMID: 15114347	POA -> TelA (HE_m)	1.55E-05	POA -> TelA	HE_m
TelA	TelA	Efna3	Epha5	0.089813666	p < 0.01	EFNA3_EPHA5	Efna3 - Epha5	EPHA	Cell-Cell Contact	PMID: 15114347	TelA -> TelA (HE_m)	1.46E-05	TelA -> TelA	HE_m
Dpallm	TelA	Efna3	Epha5	0.088305056	p < 0.01	EFNA3_EPHA5	Efna3 - Epha5	EPHA	Cell-Cell Contact	PMID: 15114347	Dpallm -> TelA (HE_m)	1.21E-05	Dpallm -> TelA	HE_m
TelA	Dpallm	Efna3	Epha5	0.083959711	p < 0.01	EFNA3_EPHA5	Efna3 - Epha5	EPHA	Cell-Cell Contact	PMID: 15114347	TelA -> Dpallm (HE_m)	6.72E-06	TelA -> Dpallm	HE_m
Dpallm	Dpallm	Efna3	Epha5	0.111809189	p < 0.01	EFNA3_EPHA5	Efna3 - Epha5	EPHA	Cell-Cell Contact	PMID: 15114347	Dpallm -> Dpallm (HE_m)	0.000130543	Dpallm -> Dpallm	HE_m
SCPall	Dpallm	Efna3	Epha5	0.090185243	p < 0.01	EFNA3_EPHA5	Efna3 - Epha5	EPHA	Cell-Cell Contact	PMID: 15114347	SCPall -> Dpallm (HE_m)	1.53E-05	SCPall -> Dpallm	HE_m
Dpallm	Dpallv	Efna3	Epha5	0.097562802	p < 0.01	EFNA3_EPHA5	Efna3 - Epha5	EPHA	Cell-Cell Contact	PMID: 15114347	Dpallm -> Dpallv (HE_m)	3.54E-05	Dpallm -> Dpallv	HE_m
p2A	MPall	Efna3	Epha5	0.08963183	p < 0.01	EFNA3_EPHA5	Efna3 - Epha5	EPHA	Cell-Cell Contact	PMID: 15114347	p2A -> MPall (NC_f)	1.43E-05	p2A -> MPall	VC_f
MPall	MPall	Efna3	Epha5	0.089571421	p < 0.01	EFNA3_EPHA5	Efna3 - Epha5	EPHA	Cell-Cell Contact	PMID: 15114347	MPall -> MPall (NC_f)	1.42E-05	MPall -> MPall	VC_f
TelA	POA	Efna3	Epha5	0.090741312	p < 0.01	EFNA3_EPHA5	Efna3 - Epha5	EPHA	Cell-Cell Contact	PMID: 15114347	TelA -> POA (NC_f)	1.64E-05	TelA -> POA	VC_f
POA	TelA	Efna3	Epha5	0.094298109	p < 0.01	EFNA3_EPHA5	Efna3 - Epha5	EPHA	Cell-Cell Contact	PMID: 15114347	POA -> TelA (NC_f)	2.48E-05	POA -> TelA	VC_f
TelA	TelA	Efna3	Epha5	0.093884703	p < 0.01	EFNA3_EPHA5	Efna3 - Epha5	EPHA	Cell-Cell Contact	PMID: 15114347	TelA -> TelA (NC_f)	2.37E-05	TelA -> TelA	VC_f
Dpallm	Dpallm	Efna3	Epha5	0.109791442	p < 0.01	EFNA3_EPHA5	Efna3 - Epha5	EPHA	Cell-Cell Contact	PMID: 15114347	Dpallm -> Dpallm (NC_f)	0.000110756	Dpallm -> Dpallm	VC_f
MPall	Dpallv	Efna3	Epha5	0.08818151	0.01 < p < 0.05	EFNA3_EPHA5	Efna3 - Epha5	EPHA	Cell-Cell Contact	PMID: 15114347	MPall -> Dpallv (NC_f)	1.19E-05	MPall -> Dpallv	VC_f
Dpallm	Dpallv	Efna3	Epha5	0.102530936	p < 0.01	EFNA3_EPHA5	Efna3 - Epha5	EPHA	Cell-Cell Contact	PMID: 15114347	Dpallm -> Dpallv (NC_f)	5.81E-05	Dpallm -> Dpallv	VC_f
MPall	MPall	Efna3	Epha5	0.089756067	p < 0.01	EFNA3_EPHA5	Efna3 - Epha5	EPHA	Cell-Cell Contact	PMID: 15114347	MPall -> MPall (HE_f)	1.45E-05	MPall -> MPall	HE_f
POA	POA	Efna3	Epha5	0.096167284	p < 0.01	EFNA3_EPHA5	Efna3 - Epha5	EPHA	Cell-Cell Contact	PMID: 15114347	POA -> POA (HE_f)	3.05E-05	POA -> POA	HE_f
TelA	POA	Efna3	Epha5	0.087732955	p < 0.01	EFNA3_EPHA5	Efna3 - Epha5	EPHA	Cell-Cell Contact	PMID: 15114347	TelA -> POA (HE_f)	1.12E-05	TelA -> POA	HE_f
TelA	TelA	Efna3	Epha5	0.086148542	0.01 < p < 0.05	EFNA3_EPHA5	Efna3 - Epha5	EPHA	Cell-Cell Contact	PMID: 15114347	TelA -> TelA (HE_f)	9.09E-06	TelA -> TelA	HE_f
Dpallm	Dpallm	Efna3	Epha5	0.105896474	p < 0.01	EFNA3_EPHA5	Efna3 - Epha5	EPHA	Cell-Cell Contact	PMID: 15114347	Dpallm -> Dpallm (HE_f)	7.92E-05	Dpallm -> Dpallm	HE_f
MPall	Dpallv	Efna3	Epha5	0.091324026	p < 0.01	EFNA3_EPHA5	Efna3 - Epha5	EPHA	Cell-Cell Contact	PMID: 15114347	MPall -> Dpallv (HE_f)	1.76E-05	MPall -> Dpallv	HE_f
Dpallm	Dpallv	Efna3	Epha5	0.107172804	p < 0.01	EFNA3_EPHA5	Efna3 - Epha5	EPHA	Cell-Cell Contact	PMID: 15114347	Dpallm -> Dpallv (HE_f)	8.87E-05	Dpallm -> Dpallv	HE_f
MPall	MPall	Efna3	Epha7	0.079135713	0.01 < p < 0.05	EFNA3_EPHA7	Efna3 - Epha7	EPHA	Cell-Cell Contact	PMID: 15114347	MPall -> MPall (NC_m)	3.25E-06	MPall -> MPall	VC_m
TelA	Dpallm	Efna3	Epha7	0.074900928	p < 0.01	EFNA3_EPHA7	Efna3 - Epha7	EPHA	Cell-Cell Contact	PMID: 15114347	TelA -> Dpallm (NC_m)	1.59E-06	TelA -> Dpallm	VC_m
Dpallm	Dpallm	Efna3	Epha7	0.091154381	p < 0.01	EFNA3_EPHA7	Efna3 - Epha7	EPHA	Cell-Cell Contact	PMID: 15114347	Dpallm -> Dpallm (NC_m)	1.72E-05	Dpallm -> Dpallm	VC_m
SCPall	Dpallm	Efna3	Epha7	0.07506833	p < 0.01	EFNA3_EPHA7	Efna3 - Epha7	EPHA	Cell-Cell Contact	PMID: 15114347	SCPall -> Dpallm (NC_m)	1.64E-06	SCPall -> Dpallm	VC_m
Dpallm	SCPall	Efna3	Epha7	0.078999285	0.01 < p < 0.05	EFNA3_EPHA7	Efna3 - Epha7	EPHA	Cell-Cell Contact	PMID: 15114347	Dpallm -> SCPall (NC_m)	3.18E-06	Dpallm -> SCPall	VC_m
MPall	MPall	Efna3	Epha7	0.077861846	p < 0.01	EFNA3_EPHA7	Efna3 - Epha7	EPHA	Cell-Cell Contact	PMID: 15114347	MPall -> MPall (HE_m)	2.64E-06	MPall -> MPall	HE_m
TelA	Dpallm	Efna3	Epha7	0.076035636	p < 0.01	EFNA3_EPHA7	Efna3 - Epha7	EPHA	Cell-Cell Contact	PMID: 15114347	TelA -> Dpallm (HE_m)	1.94E-06	TelA -> Dpallm	HE_m
Dpallm	Dpallm	Efna3	Epha7	0.09819531	p < 0.01	EFNA3_EPHA7	Efna3 - Epha7	EPHA	Cell-Cell Contact	PMID: 15114347	Dpallm -> Dpallm (HE_m)	3.78E-05	Dpallm -> Dpallm	HE_m
Dpallv	Dpallm	Efna3	Epha7	0.082395087	0.01 < p < 0.05	EFNA3_EPHA7	Efna3 - Epha7	EPHA	Cell-Cell Contact	PMID: 15114347	Dpallv -> Dpallm (HE_m)	5.36E-06	Dpallv -> Dpallm	HE_m
SCPall	Dpallm	Efna3	Epha7	0.081105947	p < 0.01	EFNA3_EPHA7	Efna3 - Epha7	EPHA	Cell-Cell Contact	PMID: 15114347	SCPall -> Dpallm (HE_m)	4.42E-06	SCPall -> Dpallm	HE_m
Dpallm	SCPall	Efna3	Epha7	0.08550194	p < 0.01	EFNA3_EPHA7	Efna3 - Epha7	EPHA	Cell-Cell Contact	PMID: 15114347	Dpallm -> SCPall (HE_m)	8.33E-06	Dpallm -> SCPall	HE_m
prethalamus	SCPall	Efna3	Epha7	0.080081783	p < 0.01	EFNA3_EPHA7	Efna3 - Epha7	EPHA	Cell-Cell Contact	PMID: 15114347	prethalamus -> SCPall (HE_m)	3.77E-06	prethalamus -> SCPall	HE_m
p2R	SCPall	Efna3	Epha7	0.073442806	0.01 < p < 0.05	EFNA3_EPHA7	Efna3 - Epha7	EPHA	Cell-Cell Contact	PMID: 15114347	p2R -> SCPall (HE_m)	1.22E-06	p2R -> SCPall	HE_m
SCPall	SCPall	Efna3	Epha7	0.083898475	p < 0.01	EFNA3_EPHA7	Efna3 - Epha7	EPHA	Cell-Cell Contact	PMID: 15114347	SCPall -> SCPall (HE_m)	6.66E-06	SCPall -> SCPall	HE_m
p2A	MPall	Efna3	Epha7	0.083434726	p < 0.01	EFNA3_EPHA7	Efna3 - Epha7	EPHA	Cell-Cell Contact	PMID: 15114347	p2A -> MPall (NC_f)	6.23E-06	p2A -> MPall	VC_f
MPall	MPall	Efna3	Epha7	0.083384682	p < 0.01	EFNA3_EPHA7	Efna3 - Epha7	EPHA	Cell-Cell Contact	PMID: 15114347	MPall -> MPall (NC_f)	6.19E-06	MPall -> MPall	VC_f
TelA	POA	Efna3	Epha7	0.08111594	0.01 < p < 0.05	EFNA3_EPHA7	Efna3 - Epha7	EPHA	Cell-Cell Contact	PMID: 15114347	TelA -> POA (NC_f)	4.43E-06	TelA -> POA	VC_f
Dpallm	Dpallm	Efna3	Epha7	0.100485529	p < 0.01	EFNA3_EPHA7	Efna3 - Epha7	EPHA	Cell-Cell Contact	PMID: 15114347	Dpallm -> Dpallm (NC_f)	4.76E-05	Dpallm -> Dpallm	VC_f
p2A	p2A	Efna3	Epha7	0.081707764	0.01 < p < 0.05	EFNA3_EPHA7	Efna3 - Epha7	EPHA	Cell-Cell Contact	PMID: 15114347	p2A -> p2A (HE_f)	4.84E-06	p2A -> p2A	HE_f
prethalamus	p2A	Efna3	Epha7	0.077757984	0.01 < p < 0.05	EFNA3_EPHA7	Efna3 - Epha7	EPHA	Cell-Cell Contact	PMID: 15114347	prethalamus -> p2A (HE_f)	2.60E-06	prethalamus -> p2A	HE_f
p2R	p2A	Efna3	Epha7	0.074173922	0.01 < p < 0.05	EFNA3_EPHA7	Efna3 - Epha7	EPHA	Cell-Cell Contact	PMID: 15114347	p2R -> p2A (HE_f)	1.40E-06	p2R -> p2A	HE_f
Dpallm	Dpallm	Efna3	Epha7	0.092373882	p < 0.01	EFNA3_EPHA7	Efna3 - Epha7	EPHA	Cell-Cell Contact	PMID: 15114347	Dpallm -> Dpallm (HE_f)	1.99E-05	Dpallm -> Dpallm	HE_f
SCPall	Dpallm	Efna3	Epha7	0.075284338	p < 0.01	EFNA3_EPHA7	Efna3 - Epha7	EPHA	Cell-Cell Contact	PMID: 15114347	SCPall -> Dpallm (HE_f)	1.70E-06	SCPall -> Dpallm	HE_f
p2A	p2A	Efna3	Epha8	0.108682292	p < 0.01	EFNA3_EPHA8	Efna3 - Epha8	EPHA	Cell-Cell Contact	PMID: 15114347	p2A -> p2A (NC_m)	0.000100925	p2A -> p2A	VC_m
MPall	p2A	Efna3	Epha8	0.097674734	p < 0.01	EFNA3_EPHA8	Efna3 - Epha8	EPHA	Cell-Cell Contact	PMID: 15114347	MPall -> p2A (NC_m)	3.58E-05	MPall -> p2A	VC_m
prethalamus	p2A	Efna3	Epha8	0.101494754	p < 0.01	EFNA3_EPHA8	Efna3 - Epha8	EPHA	Cell-Cell Contact	PMID: 15114347	prethalamus -> p2A (NC_m)	5.26E-05	prethalamus -> p2A	VC_m
p2R	p2A	Efna3	Epha8	0.096467778	p < 0.01	EFNA3_EPHA8	Efna3 - Epha8	EPHA	Cell-Cell Contact	PMID: 15114347	p2R -> p2A (NC_m)	3.15E-05	p2R -> p2A	VC_m
MPall	p2R	Efna3	Epha8	0.093980345	p < 0.01	EFNA3_EPHA8	Efna3 - Epha8	EPHA	Cell-Cell Contact	PMID: 15114347	MPall -> p2R (NC_m)	2.39E-05	MPall -> p2R	VC_m
SCPall	p2R	Efna3	Epha8	0.086100623	p < 0.01	EFNA3_EPHA8	Efna3 - Epha8	EPHA	Cell-Cell Contact	PMID: 15114347	SCPall -> p2R (NC_m)	9.04E-06	SCPall -> p2R	VC_m
Dpallm	SCPall	Efna3	Epha8	0.100762167	p < 0.01	EFNA3_EPHA8	Efna3 - Epha8	EPHA	Cell-Cell Contact	PMID: 15114347	Dpallm -> SCPall (NC_m)	4.90E-05	Dpallm -> SCPall	VC_m
p2R	SCPall	Efna3	Epha8	0.08538427	p < 0.01	EFNA3_EPHA8	Efna3 - Epha8	EPHA	Cell-Cell Contact	PMID: 15114347	p2R -> SCPall (NC_m)	8.20E-06	p2R -> SCPall	VC_m
SCPall	SCPall	Efna3	Epha8	0.094820377	p < 0.01	EFNA3_EPHA8	Efna3 - Epha8	EPHA	Cell-Cell Contact	PMID: 15114347	SCPall -> SCPall (NC_m)	2.63E-05	SCPall -> SCPall	VC_m
p2A	p2A	Efna3	Epha8	0.103364253	p < 0.01	EFNA3_EPHA8	Efna3 - Epha8	EPHA	Cell-Cell Contact	PMID: 15114347	p2A -> p2A (HE_m)	6.29E-05	p2A -> p2A	HE_m
prethalamus	p2A	Efna3	Epha8	0.100098795	p < 0.01	EFNA3_EPHA8	Efna3 - Epha8	EPHA	Cell-Cell Contact	PMID: 15114347	prethalamus -> p2A (HE_m)	4.59E-05	prethalamus -> p2A	HE_m
p2R	p2A	Efna3	Epha8	0.093628406	p < 0.01	EFNA3_EPHA8	Efna3 - Epha8	EPHA	Cell-Cell Contact	PMID: 15114347	p2R -> p2A (HE_m)	2.30E-05	p2R -> p2A	HE_m
Dpallm	SCPall	Efna3	Epha8	0.108972954	p < 0.01	EFNA3_EPHA8	Efna3 - Epha8	EPHA	Cell-Cell Contact	PMID: 15114347	Dpallm -> SCPall (HE_m)	0.000103433	Dpallm -> SCPall	HE_m
prethalamus	SCPall	Efna3	Epha8	0.10045141	p < 0.01	EFNA3_EPHA8	Efna3 - Epha8	EPHA	Cell-Cell Contact	PMID: 15114347	prethalamus -> SCPall (HE_m)	4.75E-05	prethalamus -> SCPall	HE_m
p2R	SCPall	Efna3	Epha8	0.090291102	p < 0.01	EFNA3_EPHA8	Efna3 - Epha8	EPHA	Cell-Cell Contact	PMID: 15114347	p2R -> SCPall (HE_m)	1.55E-05	p2R -> SCPall	HE_m
SCPall	SCPall	Efna3	Epha8	0.106478331	p < 0.01	EFNA3_EPHA8	Efna3 - Epha8	EPHA	Cell-Cell Contact	PMID: 15114347	SCPall -> SCPall (HE_m)	8.34E-05	SCPall -> SCPall	HE_m
p2A	p2A	Efna3	Epha8	0.121758949	p < 0.01	EFNA3_EPHA8	Efna3 - Epha8	EPHA	Cell-Cell Contact	PMID: 15114347	p2A -> p2A (NC_f)	0.00027112	p2A -> p2A	VC_f
MPall	p2A	Efna3	Epha8	0.101553233	p < 0.01	EFNA3_EPHA8	Efna3 - Epha8	EPHA	Cell-Cell Contact	PMID: 15114347	MPall -> p2A (NC_f)	5.29E-05	MPall -> p2A	VC_f
prethalamus	p2A	Efna3	Epha8	0.107778587	p < 0.01	EFNA3_EPHA8	Efna3 - Epha8	EPHA	Cell-Cell Contact	PMID: 15114347	prethalamus -> p2A (NC_f)	9.34E-05	prethalamus -> p2A	VC_f
TelA	POA	Efna3	Epha8	0.099077438	p < 0.01	EFNA3_EPHA8	Efna3 - Epha8	EPHA	Cell-Cell Contact	PMID: 15114347	TelA -> POA (NC_f)	4.14E-05	TelA -> POA	VC_f
p2A	p2R	Efna3	Epha8	0.102690431	p < 0.01	EFNA3_EPHA8	Efna3 - Epha8	EPHA	Cell-Cell Contact	PMID: 15114347	p2A -> p2R (NC_f)	5.90E-05	p2A -> p2R	VC_f
MPall	p2R	Efna3	Epha8	0.095530096	p < 0.01	EFNA3_EPHA8	Efna3 - Epha8	EPHA	Cell-Cell Contact	PMID: 15114347	MPall -> p2R (NC_f)	2.84E-05	MPall -> p2R	VC_f
SCPall	SCPall	Efna3	Epha8	0.095101354	p < 0.01	EFNA3_EPHA8	Efna3 - Epha8	EPHA	Cell-Cell Contact	PMID: 15114347	SCPall -> SCPall (NC_f)	2.71E-05	SCPall -> SCPall	VC_f
p2A	p2A	Efna3	Epha8	0.112458927	p < 0.01	EFNA3_EPHA8	Efna3 - Epha8	EPHA	Cell-Cell Contact	PMID: 15114347	p2A -> p2A (HE_f)	0.000137466	p2A -> p2A	HE_f
prethalamus	p2A	Efna3	Epha8	0.105096261	p < 0.01	EFNA3_EPHA8	Efna3 - Epha8	EPHA	Cell-Cell Contact	PMID: 15114347	prethalamus -> p2A (HE_f)	7.37E-05	prethalamus -> p2A	HE_f
POA	POA	Efna3	Epha8	0.110360176	p < 0.01	EFNA3_EPHA8	Efna3 - Epha8	EPHA	Cell-Cell Contact	PMID: 15114347	POA -> POA (HE_f)	0.000116079	POA -> POA	HE_f
TelA	POA	Efna3	Epha8	0.099379605	p < 0.01	EFNA3_EPHA8	Efna3 - Epha8	EPHA	Cell-Cell Contact	PMID: 15114347	TelA -> POA (HE_f)	4.27E-05	TelA -> POA	HE_f
MPall	p2R	Efna3	Epha8	0.095953599	p < 0.01	EFNA3_EPHA8	Efna3 - Epha8	EPHA	Cell-Cell Contact	PMID: 15114347	MPall -> p2R (HE_f)	2.98E-05	MPall -> p2R	HE_f
Dpallm	SCPall	Efna3	Epha8	0.104723487	p < 0.01	EFNA3_EPHA8	Efna3 - Epha8	EPHA	Cell-Cell Contact	PMID: 15114347	Dpallm -> SCPall (HE_f)	7.13E-05	Dpallm -> SCPall	HE_f
SCPall	SCPall	Efna3	Epha8	0.098803755	p < 0.01	EFNA3_EPHA8	Efna3 - Epha8	EPHA	Cell-Cell Contact	PMID: 15114347	SCPall -> SCPall (HE_f)	4.02E-05	SCPall -> SCPall	HE_f
TelA	TelA	Efna4	Epha3	0.056315775	p < 0.01	EFNA4_EPHA3	Efna4 - Epha3	EPHA	Cell-Cell Contact	PMID: 15114347	TelA -> TelA (HE_m)	1.94E-08	TelA -> TelA	HE_m
Dpallm	TelA	Efna4	Epha3	0.059000809	p < 0.01	EFNA4_EPHA3	Efna4 - Epha3	EPHA	Cell-Cell Contact	PMID: 15114347	Dpallm -> TelA (HE_m)	4.36E-08	Dpallm -> TelA	HE_m
MPall	p2A	Efna4	Epha4	0.073521068	p < 0.01	EFNA4_EPHA4	Efna4 - Epha4	EPHA	Cell-Cell Contact	PMID: 15114347	MPall -> p2A (NC_m)	1.24E-06	MPall -> p2A	VC_m
MPall	MPall	Efna4	Epha4	0.084498917	p < 0.01	EFNA4_EPHA4	Efna4 - Epha4	EPHA	Cell-Cell Contact	PMID: 15114347	MPall -> MPall (NC_m)	7.25E-06	MPall -> MPall	VC_m
Dpallv	MPall	Efna4	Epha4	0.082447846	p < 0.01	EFNA4_EPHA4	Efna4 - Epha4	EPHA	Cell-Cell Contact	PMID: 15114347	Dpallv -> MPall (NC_m)	5.40E-06	Dpallv -> MPall	VC_m
Dpallm	Dpallm	Efna4	Epha4	0.081275087	p < 0.01	EFNA4_EPHA4	Efna4 - Epha4	EPHA	Cell-Cell Contact	PMID: 15114347	Dpallm -> Dpallm (NC_m)	4.53E-06	Dpallm -> Dpallm	VC_m
Dpallv	Dpallm	Efna4	Epha4	0.076510815	p < 0.01	EFNA4_EPHA4	Efna4 - Epha4	EPHA	Cell-Cell Contact	PMID: 15114347	Dpallv -> Dpallm (NC_m)	2.11E-06	Dpallv -> Dpallm	VC_m
MPall	Dpallv	Efna4	Epha4	0.07882974	p < 0.01	EFNA4_EPHA4	Efna4 - Epha4	EPHA	Cell-Cell Contact	PMID: 15114347	MPall -> Dpallv (NC_m)	3.10E-06	MPall -> Dpallv	VC_m
Dpallm	Dpallv	Efna4	Epha4	0.082793006	p < 0.01	EFNA4_EPHA4	Efna4 - Epha4	EPHA	Cell-Cell Contact	PMID: 15114347	Dpallm -> Dpallv (NC_m)	5.68E-06	Dpallm -> Dpallv	VC_m
Dpallv	Dpallv	Efna4	Epha4	0.077854403	p < 0.01	EFNA4_EPHA4	Efna4 - Epha4	EPHA	Cell-Cell Contact	PMID: 15114347	Dpallv -> Dpallv (NC_m)	2.64E-06	Dpallv -> Dpallv	VC_m
Dpallm	SCPall	Efna4	Epha4	0.0763295	p < 0.01	EFNA4_EPHA4	Efna4 - Epha4	EPHA	Cell-Cell Contact	PMID: 15114347	Dpallm -> SCPall (NC_m)	2.04E-06	Dpallm -> SCPall	VC_m
MPall	MPall	Efna4	Epha4	0.080903366	p < 0.01	EFNA4_EPHA4	Efna4 - Epha4	EPHA	Cell-Cell Contact	PMID: 15114347	MPall -> MPall (HE_m)	4.28E-06	MPall -> MPall	HE_m
Dpallv	MPall	Efna4	Epha4	0.076324599	p < 0.01	EFNA4_EPHA4	Efna4 - Epha4	EPHA	Cell-Cell Contact	PMID: 15114347	Dpallv -> MPall (HE_m)	2.04E-06	Dpallv -> MPall	HE_m
Dpallm	Dpallm	Efna4	Epha4	0.084915969	p < 0.01	EFNA4_EPHA4	Efna4 - Epha4	EPHA	Cell-Cell Contact	PMID: 15114347	Dpallm -> Dpallm (HE_m)	7.68E-06	Dpallm -> Dpallm	HE_m
Dpallv	Dpallm	Efna4	Epha4	0.074322519	0.01 < p < 0.05	EFNA4_EPHA4	Efna4 - Epha4	EPHA	Cell-Cell Contact	PMID: 15114347	Dpallv -> Dpallm (HE_m)	1.43E-06	Dpallv -> Dpallm	HE_m
MPall	Dpallv	Efna4	Epha4	0.076230839	p < 0.01	EFNA4_EPHA4	Efna4 - Epha4	EPHA	Cell-Cell Contact	PMID: 15114347	MPall -> Dpallv (HE_m)	2.01E-06	MPall -> Dpallv	HE_m
Dpallm	Dpallv	Efna4	Epha4	0.08588814	p < 0.01	EFNA4_EPHA4	Efna4 - Epha4	EPHA	Cell-Cell Contact	PMID: 15114347	Dpallm -> Dpallv (HE_m)	8.78E-06	Dpallm -> Dpallv	HE_m
Dpallv	Dpallv	Efna4	Epha4	0.076271802	p < 0.01	EFNA4_EPHA4	Efna4 - Epha4	EPHA	Cell-Cell Contact	PMID: 15114347	Dpallv -> Dpallv (HE_m)	2.02E-06	Dpallv -> Dpallv	HE_m
MPall	p2R	Efna4	Epha4	0.070538715	p < 0.01	EFNA4_EPHA4	Efna4 - Epha4	EPHA	Cell-Cell Contact	PMID: 15114347	MPall -> p2R (HE_m)	6.97E-07	MPall -> p2R	HE_m
Dpallm	SCPall	Efna4	Epha4	0.079138033	p < 0.01	EFNA4_EPHA4	Efna4 - Epha4	EPHA	Cell-Cell Contact	PMID: 15114347	Dpallm -> SCPall (HE_m)	3.25E-06	Dpallm -> SCPall	HE_m
MPall	p2A	Efna4	Epha4	0.076761411	p < 0.01	EFNA4_EPHA4	Efna4 - Epha4	EPHA	Cell-Cell Contact	PMID: 15114347	MPall -> p2A (NC_f)	2.20E-06	MPall -> p2A	VC_f
MPall	MPall	Efna4	Epha4	0.082938514	p < 0.01	EFNA4_EPHA4	Efna4 - Epha4	EPHA	Cell-Cell Contact	PMID: 15114347	MPall -> MPall (NC_f)	5.80E-06	MPall -> MPall	VC_f
Dpallv	MPall	Efna4	Epha4	0.085425387	p < 0.01	EFNA4_EPHA4	Efna4 - Epha4	EPHA	Cell-Cell Contact	PMID: 15114347	Dpallv -> MPall (NC_f)	8.24E-06	Dpallv -> MPall	VC_f
p2R	MPall	Efna4	Epha4	0.06916919	p < 0.01	EFNA4_EPHA4	Efna4 - Epha4	EPHA	Cell-Cell Contact	PMID: 15114347	p2R -> MPall (NC_f)	5.26E-07	p2R -> MPall	VC_f
Dpallm	Dpallm	Efna4	Epha4	0.077032751	0.01 < p < 0.05	EFNA4_EPHA4	Efna4 - Epha4	EPHA	Cell-Cell Contact	PMID: 15114347	Dpallm -> Dpallm (NC_f)	2.30E-06	Dpallm -> Dpallm	VC_f
Dpallv	Dpallm	Efna4	Epha4	0.078054289	p < 0.01	EFNA4_EPHA4	Efna4 - Epha4	EPHA	Cell-Cell Contact	PMID: 15114347	Dpallv -> Dpallm (NC_f)	2.73E-06	Dpallv -> Dpallm	VC_f
MPall	Dpallv	Efna4	Epha4	0.078179809	p < 0.01	EFNA4_EPHA4	Efna4 - Epha4	EPHA	Cell-Cell Contact	PMID: 15114347	MPall -> Dpallv (NC_f)	2.79E-06	MPall -> Dpallv	VC_f
Dpallm	Dpallv	Efna4	Epha4	0.081185351	p < 0.01	EFNA4_EPHA4	Efna4 - Epha4	EPHA	Cell-Cell Contact	PMID: 15114347	Dpallm -> Dpallv (NC_f)	4.47E-06	Dpallm -> Dpallv	VC_f
Dpallv	Dpallv	Efna4	Epha4	0.082315118	p < 0.01	EFNA4_EPHA4	Efna4 - Epha4	EPHA	Cell-Cell Contact	PMID: 15114347	Dpallv -> Dpallv (NC_f)	5.30E-06	Dpallv -> Dpallv	VC_f
MPall	p2R	Efna4	Epha4	0.07220601	p < 0.01	EFNA4_EPHA4	Efna4 - Epha4	EPHA	Cell-Cell Contact	PMID: 15114347	MPall -> p2R (NC_f)	9.67E-07	MPall -> p2R	VC_f
Dpallv	p2R	Efna4	Epha4	0.073808534	p < 0.01	EFNA4_EPHA4	Efna4 - Epha4	EPHA	Cell-Cell Contact	PMID: 15114347	Dpallv -> p2R (NC_f)	1.31E-06	Dpallv -> p2R	VC_f
MPall	MPall	Efna4	Epha4	0.084445008	p < 0.01	EFNA4_EPHA4	Efna4 - Epha4	EPHA	Cell-Cell Contact	PMID: 15114347	MPall -> MPall (HE_f)	7.20E-06	MPall -> MPall	HE_f
Dpallv	MPall	Efna4	Epha4	0.085453694	p < 0.01	EFNA4_EPHA4	Efna4 - Epha4	EPHA	Cell-Cell Contact	PMID: 15114347	Dpallv -> MPall (HE_f)	8.28E-06	Dpallv -> MPall	HE_f
Dpallm	Dpallm	Efna4	Epha4	0.085568391	p < 0.01	EFNA4_EPHA4	Efna4 - Epha4	EPHA	Cell-Cell Contact	PMID: 15114347	Dpallm -> Dpallm (HE_f)	8.41E-06	Dpallm -> Dpallm	HE_f
Dpallv	Dpallm	Efna4	Epha4	0.08284793	p < 0.01	EFNA4_EPHA4	Efna4 - Epha4	EPHA	Cell-Cell Contact	PMID: 15114347	Dpallv -> Dpallm (HE_f)	5.73E-06	Dpallv -> Dpallm	HE_f
MPall	Dpallv	Efna4	Epha4	0.081775527	p < 0.01	EFNA4_EPHA4	Efna4 - Epha4	EPHA	Cell-Cell Contact	PMID: 15114347	MPall -> Dpallv (HE_f)	4.89E-06	MPall -> Dpallv	HE_f
Dpallm	Dpallv	Efna4	Epha4	0.088537012	p < 0.01	EFNA4_EPHA4	Efna4 - Epha4	EPHA	Cell-Cell Contact	PMID: 15114347	Dpallm -> Dpallv (HE_f)	1.24E-05	Dpallm -> Dpallv	HE_f
Dpallv	Dpallv	Efna4	Epha4	0.085625258	p < 0.01	EFNA4_EPHA4	Efna4 - Epha4	EPHA	Cell-Cell Contact	PMID: 15114347	Dpallv -> Dpallv (HE_f)	8.47E-06	Dpallv -> Dpallv	HE_f
MPall	p2R	Efna4	Epha4	0.074297548	p < 0.01	EFNA4_EPHA4	Efna4 - Epha4	EPHA	Cell-Cell Contact	PMID: 15114347	MPall -> p2R (HE_f)	1.43E-06	MPall -> p2R	HE_f
Dpallv	p2R	Efna4	Epha4	0.073863907	p < 0.01	EFNA4_EPHA4	Efna4 - Epha4	EPHA	Cell-Cell Contact	PMID: 15114347	Dpallv -> p2R (HE_f)	1.32E-06	Dpallv -> p2R	HE_f
Dpallm	SCPall	Efna4	Epha4	0.077489566	p < 0.01	EFNA4_EPHA4	Efna4 - Epha4	EPHA	Cell-Cell Contact	PMID: 15114347	Dpallm -> SCPall (HE_f)	2.49E-06	Dpallm -> SCPall	HE_f
MPall	p2A	Efna4	Epha5	0.069534779	p < 0.01	EFNA4_EPHA5	Efna4 - Epha5	EPHA	Cell-Cell Contact	PMID: 15114347	MPall -> p2A (NC_m)	5.68E-07	MPall -> p2A	VC_m
MPall	MPall	Efna4	Epha5	0.081974815	p < 0.01	EFNA4_EPHA5	Efna4 - Epha5	EPHA	Cell-Cell Contact	PMID: 15114347	MPall -> MPall (NC_m)	5.04E-06	MPall -> MPall	VC_m
Dpallv	MPall	Efna4	Epha5	0.080040569	p < 0.01	EFNA4_EPHA5	Efna4 - Epha5	EPHA	Cell-Cell Contact	PMID: 15114347	Dpallv -> MPall (NC_m)	3.75E-06	Dpallv -> MPall	VC_m
Dpallm	TelA	Efna4	Epha5	0.074381729	p < 0.01	EFNA4_EPHA5	Efna4 - Epha5	EPHA	Cell-Cell Contact	PMID: 15114347	Dpallm -> TelA (NC_m)	1.45E-06	Dpallm -> TelA	VC_m
Dpallm	Dpallm	Efna4	Epha5	0.085317009	p < 0.01	EFNA4_EPHA5	Efna4 - Epha5	EPHA	Cell-Cell Contact	PMID: 15114347	Dpallm -> Dpallm (NC_m)	8.12E-06	Dpallm -> Dpallm	VC_m
Dpallv	Dpallm	Efna4	Epha5	0.080082292	p < 0.01	EFNA4_EPHA5	Efna4 - Epha5	EPHA	Cell-Cell Contact	PMID: 15114347	Dpallv -> Dpallm (NC_m)	3.77E-06	Dpallv -> Dpallm	VC_m
MPall	Dpallv	Efna4	Epha5	0.080253557	p < 0.01	EFNA4_EPHA5	Efna4 - Epha5	EPHA	Cell-Cell Contact	PMID: 15114347	MPall -> Dpallv (NC_m)	3.88E-06	MPall -> Dpallv	VC_m
Dpallm	Dpallv	Efna4	Epha5	0.084365925	p < 0.01	EFNA4_EPHA5	Efna4 - Epha5	EPHA	Cell-Cell Contact	PMID: 15114347	Dpallm -> Dpallv (NC_m)	7.12E-06	Dpallm -> Dpallv	VC_m
Dpallv	Dpallv	Efna4	Epha5	0.079243648	p < 0.01	EFNA4_EPHA5	Efna4 - Epha5	EPHA	Cell-Cell Contact	PMID: 15114347	Dpallv -> Dpallv (NC_m)	3.31E-06	Dpallv -> Dpallv	VC_m
MPall	p2R	Efna4	Epha5	0.071380031	p < 0.01	EFNA4_EPHA5	Efna4 - Epha5	EPHA	Cell-Cell Contact	PMID: 15114347	MPall -> p2R (NC_m)	8.24E-07	MPall -> p2R	VC_m
Dpallm	SCPall	Efna4	Epha5	0.070033101	p < 0.01	EFNA4_EPHA5	Efna4 - Epha5	EPHA	Cell-Cell Contact	PMID: 15114347	Dpallm -> SCPall (NC_m)	6.29E-07	Dpallm -> SCPall	VC_m
MPall	MPall	Efna4	Epha5	0.077576104	p < 0.01	EFNA4_EPHA5	Efna4 - Epha5	EPHA	Cell-Cell Contact	PMID: 15114347	MPall -> MPall (HE_m)	2.52E-06	MPall -> MPall	HE_m
Dpallv	MPall	Efna4	Epha5	0.073353762	p < 0.01	EFNA4_EPHA5	Efna4 - Epha5	EPHA	Cell-Cell Contact	PMID: 15114347	Dpallv -> MPall (HE_m)	1.20E-06	Dpallv -> MPall	HE_m
TelA	TelA	Efna4	Epha5	0.069656763	p < 0.01	EFNA4_EPHA5	Efna4 - Epha5	EPHA	Cell-Cell Contact	PMID: 15114347	TelA -> TelA (HE_m)	5.82E-07	TelA -> TelA	HE_m
Dpallm	TelA	Efna4	Epha5	0.073807457	p < 0.01	EFNA4_EPHA5	Efna4 - Epha5	EPHA	Cell-Cell Contact	PMID: 15114347	Dpallm -> TelA (HE_m)	1.31E-06	Dpallm -> TelA	HE_m
TelA	Dpallm	Efna4	Epha5	0.066074829	0.01 < p < 0.05	EFNA4_EPHA5	Efna4 - Epha5	EPHA	Cell-Cell Contact	PMID: 15114347	TelA -> Dpallm (HE_m)	2.67E-07	TelA -> Dpallm	HE_m
Dpallm	Dpallm	Efna4	Epha5	0.08952093	p < 0.01	EFNA4_EPHA5	Efna4 - Epha5	EPHA	Cell-Cell Contact	PMID: 15114347	Dpallm -> Dpallm (HE_m)	1.41E-05	Dpallm -> Dpallm	HE_m
Dpallv	Dpallm	Efna4	Epha5	0.077827715	p < 0.01	EFNA4_EPHA5	Efna4 - Epha5	EPHA	Cell-Cell Contact	PMID: 15114347	Dpallv -> Dpallm (HE_m)	2.63E-06	Dpallv -> Dpallm	HE_m
MPall	Dpallv	Efna4	Epha5	0.071663791	p < 0.01	EFNA4_EPHA5	Efna4 - Epha5	EPHA	Cell-Cell Contact	PMID: 15114347	MPall -> Dpallv (HE_m)	8.71E-07	MPall -> Dpallv	HE_m
Dpallm	Dpallv	Efna4	Epha5	0.080134662	p < 0.01	EFNA4_EPHA5	Efna4 - Epha5	EPHA	Cell-Cell Contact	PMID: 15114347	Dpallm -> Dpallv (HE_m)	3.81E-06	Dpallm -> Dpallv	HE_m
Dpallv	Dpallv	Efna4	Epha5	0.071698376	0.01 < p < 0.05	EFNA4_EPHA5	Efna4 - Epha5	EPHA	Cell-Cell Contact	PMID: 15114347	Dpallv -> Dpallv (HE_m)	8.77E-07	Dpallv -> Dpallv	HE_m
Dpallm	SCPall	Efna4	Epha5	0.073071611	p < 0.01	EFNA4_EPHA5	Efna4 - Epha5	EPHA	Cell-Cell Contact	PMID: 15114347	Dpallm -> SCPall (HE_m)	1.14E-06	Dpallm -> SCPall	HE_m
MPall	p2A	Efna4	Epha5	0.071100386	p < 0.01	EFNA4_EPHA5	Efna4 - Epha5	EPHA	Cell-Cell Contact	PMID: 15114347	MPall -> p2A (NC_f)	7.79E-07	MPall -> p2A	VC_f
MPall	MPall	Efna4	Epha5	0.077185779	p < 0.01	EFNA4_EPHA5	Efna4 - Epha5	EPHA	Cell-Cell Contact	PMID: 15114347	MPall -> MPall (NC_f)	2.36E-06	MPall -> MPall	VC_f
Dpallv	MPall	Efna4	Epha5	0.079338037	p < 0.01	EFNA4_EPHA5	Efna4 - Epha5	EPHA	Cell-Cell Contact	PMID: 15114347	Dpallv -> MPall (NC_f)	3.36E-06	Dpallv -> MPall	VC_f
Dpallm	Dpallm	Efna4	Epha5	0.083217977	p < 0.01	EFNA4_EPHA5	Efna4 - Epha5	EPHA	Cell-Cell Contact	PMID: 15114347	Dpallm -> Dpallm (NC_f)	6.04E-06	Dpallm -> Dpallm	VC_f
Dpallv	Dpallm	Efna4	Epha5	0.084408637	p < 0.01	EFNA4_EPHA5	Efna4 - Epha5	EPHA	Cell-Cell Contact	PMID: 15114347	Dpallv -> Dpallm (NC_f)	7.16E-06	Dpallv -> Dpallm	VC_f
MPall	Dpallv	Efna4	Epha5	0.076140752	p < 0.01	EFNA4_EPHA5	Efna4 - Epha5	EPHA	Cell-Cell Contact	PMID: 15114347	MPall -> Dpallv (NC_f)	1.98E-06	MPall -> Dpallv	VC_f
Dpallm	Dpallv	Efna4	Epha5	0.078987332	p < 0.01	EFNA4_EPHA5	Efna4 - Epha5	EPHA	Cell-Cell Contact	PMID: 15114347	Dpallm -> Dpallv (NC_f)	3.17E-06	Dpallm -> Dpallv	VC_f
Dpallv	Dpallv	Efna4	Epha5	0.080058356	p < 0.01	EFNA4_EPHA5	Efna4 - Epha5	EPHA	Cell-Cell Contact	PMID: 15114347	Dpallv -> Dpallv (NC_f)	3.76E-06	Dpallv -> Dpallv	VC_f
MPall	p2R	Efna4	Epha5	0.069117874	0.01 < p < 0.05	EFNA4_EPHA5	Efna4 - Epha5	EPHA	Cell-Cell Contact	PMID: 15114347	MPall -> p2R (NC_f)	5.21E-07	MPall -> p2R	VC_f
Dpallv	p2R	Efna4	Epha5	0.070585169	p < 0.01	EFNA4_EPHA5	Efna4 - Epha5	EPHA	Cell-Cell Contact	PMID: 15114347	Dpallv -> p2R (NC_f)	7.03E-07	Dpallv -> p2R	VC_f
MPall	MPall	Efna4	Epha5	0.080344709	p < 0.01	EFNA4_EPHA5	Efna4 - Epha5	EPHA	Cell-Cell Contact	PMID: 15114347	MPall -> MPall (HE_f)	3.93E-06	MPall -> MPall	HE_f
Dpallv	MPall	Efna4	Epha5	0.0812549	p < 0.01	EFNA4_EPHA5	Efna4 - Epha5	EPHA	Cell-Cell Contact	PMID: 15114347	Dpallv -> MPall (HE_f)	4.52E-06	Dpallv -> MPall	HE_f
Dpallm	Dpallm	Efna4	Epha5	0.087413711	p < 0.01	EFNA4_EPHA5	Efna4 - Epha5	EPHA	Cell-Cell Contact	PMID: 15114347	Dpallm -> Dpallm (HE_f)	1.08E-05	Dpallm -> Dpallm	HE_f
Dpallv	Dpallm	Efna4	Epha5	0.084576236	p < 0.01	EFNA4_EPHA5	Efna4 - Epha5	EPHA	Cell-Cell Contact	PMID: 15114347	Dpallv -> Dpallm (HE_f)	7.33E-06	Dpallv -> Dpallm	HE_f
MPall	Dpallv	Efna4	Epha5	0.081593162	p < 0.01	EFNA4_EPHA5	Efna4 - Epha5	EPHA	Cell-Cell Contact	PMID: 15114347	MPall -> Dpallv (HE_f)	4.76E-06	MPall -> Dpallv	HE_f
Dpallm	Dpallv	Efna4	Epha5	0.088323091	p < 0.01	EFNA4_EPHA5	Efna4 - Epha5	EPHA	Cell-Cell Contact	PMID: 15114347	Dpallm -> Dpallv (HE_f)	1.21E-05	Dpallm -> Dpallv	HE_f
Dpallv	Dpallv	Efna4	Epha5	0.085425262	p < 0.01	EFNA4_EPHA5	Efna4 - Epha5	EPHA	Cell-Cell Contact	PMID: 15114347	Dpallv -> Dpallv (HE_f)	8.24E-06	Dpallv -> Dpallv	HE_f
Dpallm	SCPall	Efna4	Epha5	0.07325235	p < 0.01	EFNA4_EPHA5	Efna4 - Epha5	EPHA	Cell-Cell Contact	PMID: 15114347	Dpallm -> SCPall (HE_f)	1.18E-06	Dpallm -> SCPall	HE_f
MPall	MPall	Efna4	Epha7	0.070264651	p < 0.01	EFNA4_EPHA7	Efna4 - Epha7	EPHA	Cell-Cell Contact	PMID: 15114347	MPall -> MPall (NC_m)	6.59E-07	MPall -> MPall	VC_m
Dpallv	MPall	Efna4	Epha7	0.06883512	p < 0.01	EFNA4_EPHA7	Efna4 - Epha7	EPHA	Cell-Cell Contact	PMID: 15114347	Dpallv -> MPall (NC_m)	4.91E-07	Dpallv -> MPall	VC_m
Dpallm	TelA	Efna4	Epha7	0.060015914	p < 0.01	EFNA4_EPHA7	Efna4 - Epha7	EPHA	Cell-Cell Contact	PMID: 15114347	Dpallm -> TelA (NC_m)	5.80E-08	Dpallm -> TelA	VC_m
Dpallm	Dpallm	Efna4	Epha7	0.075275533	p < 0.01	EFNA4_EPHA7	Efna4 - Epha7	EPHA	Cell-Cell Contact	PMID: 15114347	Dpallm -> Dpallm (NC_m)	1.70E-06	Dpallm -> Dpallm	VC_m
Dpallv	Dpallm	Efna4	Epha7	0.07117095	p < 0.01	EFNA4_EPHA7	Efna4 - Epha7	EPHA	Cell-Cell Contact	PMID: 15114347	Dpallv -> Dpallm (NC_m)	7.90E-07	Dpallv -> Dpallm	VC_m
MPall	p2R	Efna4	Epha7	0.068506681	p < 0.01	EFNA4_EPHA7	Efna4 - Epha7	EPHA	Cell-Cell Contact	PMID: 15114347	MPall -> p2R (NC_m)	4.58E-07	MPall -> p2R	VC_m
Dpallm	SCPall	Efna4	Epha7	0.066791638	p < 0.01	EFNA4_EPHA7	Efna4 - Epha7	EPHA	Cell-Cell Contact	PMID: 15114347	Dpallm -> SCPall (NC_m)	3.15E-07	Dpallm -> SCPall	VC_m
MPall	MPall	Efna4	Epha7	0.067646217	p < 0.01	EFNA4_EPHA7	Efna4 - Epha7	EPHA	Cell-Cell Contact	PMID: 15114347	MPall -> MPall (HE_m)	3.80E-07	MPall -> MPall	HE_m
Dpallv	MPall	Efna4	Epha7	0.064410648	p < 0.01	EFNA4_EPHA7	Efna4 - Epha7	EPHA	Cell-Cell Contact	PMID: 15114347	Dpallv -> MPall (HE_m)	1.81E-07	Dpallv -> MPall	HE_m
TelA	TelA	Efna4	Epha7	0.060029697	0.01 < p < 0.05	EFNA4_EPHA7	Efna4 - Epha7	EPHA	Cell-Cell Contact	PMID: 15114347	TelA -> TelA (HE_m)	5.83E-08	TelA -> TelA	HE_m
Dpallm	TelA	Efna4	Epha7	0.06308997	p < 0.01	EFNA4_EPHA7	Efna4 - Epha7	EPHA	Cell-Cell Contact	PMID: 15114347	Dpallm -> TelA (HE_m)	1.31E-07	Dpallm -> TelA	HE_m
TelA	Dpallm	Efna4	Epha7	0.061052243	p < 0.01	EFNA4_EPHA7	Efna4 - Epha7	EPHA	Cell-Cell Contact	PMID: 15114347	TelA -> Dpallm (HE_m)	7.70E-08	TelA -> Dpallm	HE_m
Dpallm	Dpallm	Efna4	Epha7	0.080546271	p < 0.01	EFNA4_EPHA7	Efna4 - Epha7	EPHA	Cell-Cell Contact	PMID: 15114347	Dpallm -> Dpallm (HE_m)	4.06E-06	Dpallm -> Dpallm	HE_m
Dpallv	Dpallm	Efna4	Epha7	0.070952866	p < 0.01	EFNA4_EPHA7	Efna4 - Epha7	EPHA	Cell-Cell Contact	PMID: 15114347	Dpallv -> Dpallm (HE_m)	7.57E-07	Dpallv -> Dpallm	HE_m
MPall	p2R	Efna4	Epha7	0.065841387	p < 0.01	EFNA4_EPHA7	Efna4 - Epha7	EPHA	Cell-Cell Contact	PMID: 15114347	MPall -> p2R (HE_m)	2.53E-07	MPall -> p2R	HE_m
Dpallv	p2R	Efna4	Epha7	0.061566118	0.01 < p < 0.05	EFNA4_EPHA7	Efna4 - Epha7	EPHA	Cell-Cell Contact	PMID: 15114347	Dpallv -> p2R (HE_m)	8.83E-08	Dpallv -> p2R	HE_m
Dpallm	SCPall	Efna4	Epha7	0.07180669	p < 0.01	EFNA4_EPHA7	Efna4 - Epha7	EPHA	Cell-Cell Contact	PMID: 15114347	Dpallm -> SCPall (HE_m)	8.95E-07	Dpallm -> SCPall	HE_m
MPall	MPall	Efna4	Epha7	0.072527348	p < 0.01	EFNA4_EPHA7	Efna4 - Epha7	EPHA	Cell-Cell Contact	PMID: 15114347	MPall -> MPall (NC_f)	1.03E-06	MPall -> MPall	VC_f
Dpallv	MPall	Efna4	Epha7	0.074425443	p < 0.01	EFNA4_EPHA7	Efna4 - Epha7	EPHA	Cell-Cell Contact	PMID: 15114347	Dpallv -> MPall (NC_f)	1.46E-06	Dpallv -> MPall	VC_f
Dpallm	Dpallm	Efna4	Epha7	0.077737977	p < 0.01	EFNA4_EPHA7	Efna4 - Epha7	EPHA	Cell-Cell Contact	PMID: 15114347	Dpallm -> Dpallm (NC_f)	2.59E-06	Dpallm -> Dpallm	VC_f
Dpallv	Dpallm	Efna4	Epha7	0.078778244	p < 0.01	EFNA4_EPHA7	Efna4 - Epha7	EPHA	Cell-Cell Contact	PMID: 15114347	Dpallv -> Dpallm (NC_f)	3.07E-06	Dpallv -> Dpallm	VC_f
MPall	MPall	Efna4	Epha7	0.068740424	p < 0.01	EFNA4_EPHA7	Efna4 - Epha7	EPHA	Cell-Cell Contact	PMID: 15114347	MPall -> MPall (HE_f)	4.81E-07	MPall -> MPall	HE_f
Dpallv	MPall	Efna4	Epha7	0.069403751	p < 0.01	EFNA4_EPHA7	Efna4 - Epha7	EPHA	Cell-Cell Contact	PMID: 15114347	Dpallv -> MPall (HE_f)	5.53E-07	Dpallv -> MPall	HE_f
Dpallm	Dpallm	Efna4	Epha7	0.077968956	p < 0.01	EFNA4_EPHA7	Efna4 - Epha7	EPHA	Cell-Cell Contact	PMID: 15114347	Dpallm -> Dpallm (HE_f)	2.69E-06	Dpallm -> Dpallm	HE_f
Dpallv	Dpallm	Efna4	Epha7	0.075704555	p < 0.01	EFNA4_EPHA7	Efna4 - Epha7	EPHA	Cell-Cell Contact	PMID: 15114347	Dpallv -> Dpallm (HE_f)	1.83E-06	Dpallv -> Dpallm	HE_f
MPall	p2R	Efna4	Epha7	0.063065233	0.01 < p < 0.05	EFNA4_EPHA7	Efna4 - Epha7	EPHA	Cell-Cell Contact	PMID: 15114347	MPall -> p2R (HE_f)	1.30E-07	MPall -> p2R	HE_f
Dpallv	p2R	Efna4	Epha7	0.062752088	p < 0.01	EFNA4_EPHA7	Efna4 - Epha7	EPHA	Cell-Cell Contact	PMID: 15114347	Dpallv -> p2R (HE_f)	1.20E-07	Dpallv -> p2R	HE_f
MPall	p2A	Efna4	Epha8	0.084622421	p < 0.01	EFNA4_EPHA8	Efna4 - Epha8	EPHA	Cell-Cell Contact	PMID: 15114347	MPall -> p2A (NC_m)	7.38E-06	MPall -> p2A	VC_m
MPall	MPall	Efna4	Epha8	0.079621835	p < 0.01	EFNA4_EPHA8	Efna4 - Epha8	EPHA	Cell-Cell Contact	PMID: 15114347	MPall -> MPall (NC_m)	3.51E-06	MPall -> MPall	VC_m
Dpallv	MPall	Efna4	Epha8	0.077794185	p < 0.01	EFNA4_EPHA8	Efna4 - Epha8	EPHA	Cell-Cell Contact	PMID: 15114347	Dpallv -> MPall (NC_m)	2.61E-06	Dpallv -> MPall	VC_m
Dpallm	TelA	Efna4	Epha8	0.074599175	p < 0.01	EFNA4_EPHA8	Efna4 - Epha8	EPHA	Cell-Cell Contact	PMID: 15114347	Dpallm -> TelA (NC_m)	1.51E-06	Dpallm -> TelA	VC_m
Dpallm	Dpallm	Efna4	Epha8	0.087811215	p < 0.01	EFNA4_EPHA8	Efna4 - Epha8	EPHA	Cell-Cell Contact	PMID: 15114347	Dpallm -> Dpallm (NC_m)	1.13E-05	Dpallm -> Dpallm	VC_m
Dpallv	Dpallm	Efna4	Epha8	0.082275831	p < 0.01	EFNA4_EPHA8	Efna4 - Epha8	EPHA	Cell-Cell Contact	PMID: 15114347	Dpallv -> Dpallm (NC_m)	5.27E-06	Dpallv -> Dpallm	VC_m
MPall	p2R	Efna4	Epha8	0.081784642	p < 0.01	EFNA4_EPHA8	Efna4 - Epha8	EPHA	Cell-Cell Contact	PMID: 15114347	MPall -> p2R (NC_m)	4.90E-06	MPall -> p2R	VC_m
Dpallm	SCPall	Efna4	Epha8	0.081868712	p < 0.01	EFNA4_EPHA8	Efna4 - Epha8	EPHA	Cell-Cell Contact	PMID: 15114347	Dpallm -> SCPall (NC_m)	4.96E-06	Dpallm -> SCPall	VC_m
MPall	MPall	Efna4	Epha8	0.076296681	p < 0.01	EFNA4_EPHA8	Efna4 - Epha8	EPHA	Cell-Cell Contact	PMID: 15114347	MPall -> MPall (HE_m)	2.03E-06	MPall -> MPall	HE_m
Dpallv	MPall	Efna4	Epha8	0.072208088	p < 0.01	EFNA4_EPHA8	Efna4 - Epha8	EPHA	Cell-Cell Contact	PMID: 15114347	Dpallv -> MPall (HE_m)	9.67E-07	Dpallv -> MPall	HE_m
Dpallm	TelA	Efna4	Epha8	0.071915968	p < 0.01	EFNA4_EPHA8	Efna4 - Epha8	EPHA	Cell-Cell Contact	PMID: 15114347	Dpallm -> TelA (HE_m)	9.14E-07	Dpallm -> TelA	HE_m
Dpallm	Dpallm	Efna4	Epha8	0.087942249	p < 0.01	EFNA4_EPHA8	Efna4 - Epha8	EPHA	Cell-Cell Contact	PMID: 15114347	Dpallm -> Dpallm (HE_m)	1.15E-05	Dpallm -> Dpallm	HE_m
MPall	p2R	Efna4	Epha8	0.077629347	p < 0.01	EFNA4_EPHA8	Efna4 - Epha8	EPHA	Cell-Cell Contact	PMID: 15114347	MPall -> p2R (HE_m)	2.54E-06	MPall -> p2R	HE_m
Dpallv	p2R	Efna4	Epha8	0.071757246	p < 0.01	EFNA4_EPHA8	Efna4 - Epha8	EPHA	Cell-Cell Contact	PMID: 15114347	Dpallv -> p2R (HE_m)	8.87E-07	Dpallv -> p2R	HE_m
Dpallm	SCPall	Efna4	Epha8	0.087905138	p < 0.01	EFNA4_EPHA8	Efna4 - Epha8	EPHA	Cell-Cell Contact	PMID: 15114347	Dpallm -> SCPall (HE_m)	1.15E-05	Dpallm -> SCPall	HE_m
MPall	p2A	Efna4	Epha8	0.086044734	p < 0.01	EFNA4_EPHA8	Efna4 - Epha8	EPHA	Cell-Cell Contact	PMID: 15114347	MPall -> p2A (NC_f)	8.97E-06	MPall -> p2A	VC_f
MPall	MPall	Efna4	Epha8	0.077439819	p < 0.01	EFNA4_EPHA8	Efna4 - Epha8	EPHA	Cell-Cell Contact	PMID: 15114347	MPall -> MPall (NC_f)	2.47E-06	MPall -> MPall	VC_f
Dpallv	MPall	Efna4	Epha8	0.07960638	p < 0.01	EFNA4_EPHA8	Efna4 - Epha8	EPHA	Cell-Cell Contact	PMID: 15114347	Dpallv -> MPall (NC_f)	3.50E-06	Dpallv -> MPall	VC_f
Dpallm	Dpallm	Efna4	Epha8	0.082881578	p < 0.01	EFNA4_EPHA8	Efna4 - Epha8	EPHA	Cell-Cell Contact	PMID: 15114347	Dpallm -> Dpallm (NC_f)	5.76E-06	Dpallm -> Dpallm	VC_f
Dpallv	Dpallm	Efna4	Epha8	0.084062775	p < 0.01	EFNA4_EPHA8	Efna4 - Epha8	EPHA	Cell-Cell Contact	PMID: 15114347	Dpallv -> Dpallm (NC_f)	6.82E-06	Dpallv -> Dpallm	VC_f
MPall	p2R	Efna4	Epha8	0.081619399	p < 0.01	EFNA4_EPHA8	Efna4 - Epha8	EPHA	Cell-Cell Contact	PMID: 15114347	MPall -> p2R (NC_f)	4.78E-06	MPall -> p2R	VC_f
Dpallv	p2R	Efna4	Epha8	0.083669255	p < 0.01	EFNA4_EPHA8	Efna4 - Epha8	EPHA	Cell-Cell Contact	PMID: 15114347	Dpallv -> p2R (NC_f)	6.45E-06	Dpallv -> p2R	VC_f
MPall	MPall	Efna4	Epha8	0.082269255	p < 0.01	EFNA4_EPHA8	Efna4 - Epha8	EPHA	Cell-Cell Contact	PMID: 15114347	MPall -> MPall (HE_f)	5.26E-06	MPall -> MPall	HE_f
Dpallv	MPall	Efna4	Epha8	0.083224852	p < 0.01	EFNA4_EPHA8	Efna4 - Epha8	EPHA	Cell-Cell Contact	PMID: 15114347	Dpallv -> MPall (HE_f)	6.05E-06	Dpallv -> MPall	HE_f
Dpallm	Dpallm	Efna4	Epha8	0.089151303	p < 0.01	EFNA4_EPHA8	Efna4 - Epha8	EPHA	Cell-Cell Contact	PMID: 15114347	Dpallm -> Dpallm (HE_f)	1.34E-05	Dpallm -> Dpallm	HE_f
Dpallv	Dpallm	Efna4	Epha8	0.086201379	p < 0.01	EFNA4_EPHA8	Efna4 - Epha8	EPHA	Cell-Cell Contact	PMID: 15114347	Dpallv -> Dpallm (HE_f)	9.16E-06	Dpallv -> Dpallm	HE_f
MPall	p2R	Efna4	Epha8	0.08530594	p < 0.01	EFNA4_EPHA8	Efna4 - Epha8	EPHA	Cell-Cell Contact	PMID: 15114347	MPall -> p2R (HE_f)	8.11E-06	MPall -> p2R	HE_f
Dpallv	p2R	Efna4	Epha8	0.084738835	p < 0.01	EFNA4_EPHA8	Efna4 - Epha8	EPHA	Cell-Cell Contact	PMID: 15114347	Dpallv -> p2R (HE_f)	7.50E-06	Dpallv -> p2R	HE_f
Dpallm	SCPall	Efna4	Epha8	0.086845244	p < 0.01	EFNA4_EPHA8	Efna4 - Epha8	EPHA	Cell-Cell Contact	PMID: 15114347	Dpallm -> SCPall (HE_f)	9.98E-06	Dpallm -> SCPall	HE_f
POA	TelA	Efna5	Epha3	0.064292686	p < 0.01	EFNA5_EPHA3	Efna5 - Epha3	EPHA	Cell-Cell Contact	PMID: 15114347	POA -> TelA (HE_m)	1.76E-07	POA -> TelA	HE_m
TelA	TelA	Efna5	Epha3	0.063863388	p < 0.01	EFNA5_EPHA3	Efna5 - Epha3	EPHA	Cell-Cell Contact	PMID: 15114347	TelA -> TelA (HE_m)	1.58E-07	TelA -> TelA	HE_m
Dpallm	TelA	Efna5	Epha3	0.06356468	p < 0.01	EFNA5_EPHA3	Efna5 - Epha3	EPHA	Cell-Cell Contact	PMID: 15114347	Dpallm -> TelA (HE_m)	1.47E-07	Dpallm -> TelA	HE_m
p2A	p2A	Efna5	Epha4	0.085451314	0.01 < p < 0.05	EFNA5_EPHA4	Efna5 - Epha4	EPHA	Cell-Cell Contact	PMID: 15114347	p2A -> p2A (NC_m)	8.27E-06	p2A -> p2A	VC_m
p2A	MPall	Efna5	Epha4	0.087358292	p < 0.01	EFNA5_EPHA4	Efna5 - Epha4	EPHA	Cell-Cell Contact	PMID: 15114347	p2A -> MPall (NC_m)	1.07E-05	p2A -> MPall	VC_m
MPall	MPall	Efna5	Epha4	0.085979275	p < 0.01	EFNA5_EPHA4	Efna5 - Epha4	EPHA	Cell-Cell Contact	PMID: 15114347	MPall -> MPall (NC_m)	8.89E-06	MPall -> MPall	VC_m
Dpallv	MPall	Efna5	Epha4	0.085580537	p < 0.01	EFNA5_EPHA4	Efna5 - Epha4	EPHA	Cell-Cell Contact	PMID: 15114347	Dpallv -> MPall (NC_m)	8.42E-06	Dpallv -> MPall	VC_m
p2R	MPall	Efna5	Epha4	0.087360462	p < 0.01	EFNA5_EPHA4	Efna5 - Epha4	EPHA	Cell-Cell Contact	PMID: 15114347	p2R -> MPall (NC_m)	1.07E-05	p2R -> MPall	VC_m
MPall	Dpallv	Efna5	Epha4	0.080119933	p < 0.01	EFNA5_EPHA4	Efna5 - Epha4	EPHA	Cell-Cell Contact	PMID: 15114347	MPall -> Dpallv (NC_m)	3.80E-06	MPall -> Dpallv	VC_m
Dpallm	Dpallv	Efna5	Epha4	0.091373866	p < 0.01	EFNA5_EPHA4	Efna5 - Epha4	EPHA	Cell-Cell Contact	PMID: 15114347	Dpallm -> Dpallv (NC_m)	1.77E-05	Dpallm -> Dpallv	VC_m
Dpallv	Dpallv	Efna5	Epha4	0.080647297	0.01 < p < 0.05	EFNA5_EPHA4	Efna5 - Epha4	EPHA	Cell-Cell Contact	PMID: 15114347	Dpallv -> Dpallv (NC_m)	4.12E-06	Dpallv -> Dpallv	VC_m
Dpallm	SCPall	Efna5	Epha4	0.083560309	p < 0.01	EFNA5_EPHA4	Efna5 - Epha4	EPHA	Cell-Cell Contact	PMID: 15114347	Dpallm -> SCPall (NC_m)	6.35E-06	Dpallm -> SCPall	VC_m
p2R	SCPall	Efna5	Epha4	0.076152622	p < 0.01	EFNA5_EPHA4	Efna5 - Epha4	EPHA	Cell-Cell Contact	PMID: 15114347	p2R -> SCPall (NC_m)	1.98E-06	p2R -> SCPall	VC_m
SCPall	SCPall	Efna5	Epha4	0.079947448	p < 0.01	EFNA5_EPHA4	Efna5 - Epha4	EPHA	Cell-Cell Contact	PMID: 15114347	SCPall -> SCPall (NC_m)	3.70E-06	SCPall -> SCPall	VC_m
MPall	MPall	Efna5	Epha4	0.084254608	p < 0.01	EFNA5_EPHA4	Efna5 - Epha4	EPHA	Cell-Cell Contact	PMID: 15114347	MPall -> MPall (HE_m)	7.01E-06	MPall -> MPall	HE_m
Dpallv	MPall	Efna5	Epha4	0.085338442	p < 0.01	EFNA5_EPHA4	Efna5 - Epha4	EPHA	Cell-Cell Contact	PMID: 15114347	Dpallv -> MPall (HE_m)	8.15E-06	Dpallv -> MPall	HE_m
p2R	MPall	Efna5	Epha4	0.086730468	p < 0.01	EFNA5_EPHA4	Efna5 - Epha4	EPHA	Cell-Cell Contact	PMID: 15114347	p2R -> MPall (HE_m)	9.83E-06	p2R -> MPall	HE_m
Dpallm	Dpallm	Efna5	Epha4	0.094693604	0.01 < p < 0.05	EFNA5_EPHA4	Efna5 - Epha4	EPHA	Cell-Cell Contact	PMID: 15114347	Dpallm -> Dpallm (HE_m)	2.59E-05	Dpallm -> Dpallm	HE_m
SCPall	Dpallm	Efna5	Epha4	0.080300007	0.01 < p < 0.05	EFNA5_EPHA4	Efna5 - Epha4	EPHA	Cell-Cell Contact	PMID: 15114347	SCPall -> Dpallm (HE_m)	3.90E-06	SCPall -> Dpallm	HE_m
MPall	Dpallv	Efna5	Epha4	0.079203853	0.01 < p < 0.05	EFNA5_EPHA4	Efna5 - Epha4	EPHA	Cell-Cell Contact	PMID: 15114347	MPall -> Dpallv (HE_m)	3.29E-06	MPall -> Dpallv	HE_m
Dpallm	Dpallv	Efna5	Epha4	0.095888442	p < 0.01	EFNA5_EPHA4	Efna5 - Epha4	EPHA	Cell-Cell Contact	PMID: 15114347	Dpallm -> Dpallv (HE_m)	2.96E-05	Dpallm -> Dpallv	HE_m
Dpallv	Dpallv	Efna5	Epha4	0.085284886	p < 0.01	EFNA5_EPHA4	Efna5 - Epha4	EPHA	Cell-Cell Contact	PMID: 15114347	Dpallv -> Dpallv (HE_m)	8.09E-06	Dpallv -> Dpallv	HE_m
p2R	Dpallv	Efna5	Epha4	0.079374448	p < 0.01	EFNA5_EPHA4	Efna5 - Epha4	EPHA	Cell-Cell Contact	PMID: 15114347	p2R -> Dpallv (HE_m)	3.38E-06	p2R -> Dpallv	HE_m
Dpallm	SCPall	Efna5	Epha4	0.087550747	p < 0.01	EFNA5_EPHA4	Efna5 - Epha4	EPHA	Cell-Cell Contact	PMID: 15114347	Dpallm -> SCPall (HE_m)	1.10E-05	Dpallm -> SCPall	HE_m
prethalamus	SCPall	Efna5	Epha4	0.082882137	p < 0.01	EFNA5_EPHA4	Efna5 - Epha4	EPHA	Cell-Cell Contact	PMID: 15114347	prethalamus -> SCPall (HE_m)	5.76E-06	prethalamus -> SCPall	HE_m
p2R	SCPall	Efna5	Epha4	0.076877098	p < 0.01	EFNA5_EPHA4	Efna5 - Epha4	EPHA	Cell-Cell Contact	PMID: 15114347	p2R -> SCPall (HE_m)	2.24E-06	p2R -> SCPall	HE_m
SCPall	SCPall	Efna5	Epha4	0.0877749	p < 0.01	EFNA5_EPHA4	Efna5 - Epha4	EPHA	Cell-Cell Contact	PMID: 15114347	SCPall -> SCPall (HE_m)	1.13E-05	SCPall -> SCPall	HE_m
p2A	p2A	Efna5	Epha4	0.095679159	p < 0.01	EFNA5_EPHA4	Efna5 - Epha4	EPHA	Cell-Cell Contact	PMID: 15114347	p2A -> p2A (NC_f)	2.89E-05	p2A -> p2A	VC_f
MPall	p2A	Efna5	Epha4	0.079571559	0.01 < p < 0.05	EFNA5_EPHA4	Efna5 - Epha4	EPHA	Cell-Cell Contact	PMID: 15114347	MPall -> p2A (NC_f)	3.48E-06	MPall -> p2A	VC_f
prethalamus	p2A	Efna5	Epha4	0.085826387	p < 0.01	EFNA5_EPHA4	Efna5 - Epha4	EPHA	Cell-Cell Contact	PMID: 15114347	prethalamus -> p2A (NC_f)	8.71E-06	prethalamus -> p2A	VC_f
p2A	MPall	Efna5	Epha4	0.090013364	p < 0.01	EFNA5_EPHA4	Efna5 - Epha4	EPHA	Cell-Cell Contact	PMID: 15114347	p2A -> MPall (NC_f)	1.50E-05	p2A -> MPall	VC_f
MPall	MPall	Efna5	Epha4	0.086219472	p < 0.01	EFNA5_EPHA4	Efna5 - Epha4	EPHA	Cell-Cell Contact	PMID: 15114347	MPall -> MPall (NC_f)	9.18E-06	MPall -> MPall	VC_f
Dpallv	MPall	Efna5	Epha4	0.084684036	p < 0.01	EFNA5_EPHA4	Efna5 - Epha4	EPHA	Cell-Cell Contact	PMID: 15114347	Dpallv -> MPall (NC_f)	7.44E-06	Dpallv -> MPall	VC_f
p2R	MPall	Efna5	Epha4	0.085393693	p < 0.01	EFNA5_EPHA4	Efna5 - Epha4	EPHA	Cell-Cell Contact	PMID: 15114347	p2R -> MPall (NC_f)	8.21E-06	p2R -> MPall	VC_f
MPall	Dpallv	Efna5	Epha4	0.081095884	p < 0.01	EFNA5_EPHA4	Efna5 - Epha4	EPHA	Cell-Cell Contact	PMID: 15114347	MPall -> Dpallv (NC_f)	4.41E-06	MPall -> Dpallv	VC_f
Dpallm	Dpallv	Efna5	Epha4	0.093273192	p < 0.01	EFNA5_EPHA4	Efna5 - Epha4	EPHA	Cell-Cell Contact	PMID: 15114347	Dpallm -> Dpallv (NC_f)	2.21E-05	Dpallm -> Dpallv	VC_f
p2R	Dpallv	Efna5	Epha4	0.080035835	0.01 < p < 0.05	EFNA5_EPHA4	Efna5 - Epha4	EPHA	Cell-Cell Contact	PMID: 15114347	p2R -> Dpallv (NC_f)	3.75E-06	p2R -> Dpallv	VC_f
SCPall	SCPall	Efna5	Epha4	0.082579262	p < 0.01	EFNA5_EPHA4	Efna5 - Epha4	EPHA	Cell-Cell Contact	PMID: 15114347	SCPall -> SCPall (NC_f)	5.51E-06	SCPall -> SCPall	VC_f
p2A	p2A	Efna5	Epha4	0.088413982	0.01 < p < 0.05	EFNA5_EPHA4	Efna5 - Epha4	EPHA	Cell-Cell Contact	PMID: 15114347	p2A -> p2A (HE_f)	1.22E-05	p2A -> p2A	HE_f
MPall	MPall	Efna5	Epha4	0.085339075	p < 0.01	EFNA5_EPHA4	Efna5 - Epha4	EPHA	Cell-Cell Contact	PMID: 15114347	MPall -> MPall (HE_f)	8.15E-06	MPall -> MPall	HE_f
Dpallv	MPall	Efna5	Epha4	0.086735981	p < 0.01	EFNA5_EPHA4	Efna5 - Epha4	EPHA	Cell-Cell Contact	PMID: 15114347	Dpallv -> MPall (HE_f)	9.84E-06	Dpallv -> MPall	HE_f
p2R	MPall	Efna5	Epha4	0.087444691	p < 0.01	EFNA5_EPHA4	Efna5 - Epha4	EPHA	Cell-Cell Contact	PMID: 15114347	p2R -> MPall (HE_f)	1.08E-05	p2R -> MPall	HE_f
MPall	Dpallv	Efna5	Epha4	0.082615968	p < 0.01	EFNA5_EPHA4	Efna5 - Epha4	EPHA	Cell-Cell Contact	PMID: 15114347	MPall -> Dpallv (HE_f)	5.54E-06	MPall -> Dpallv	HE_f
Dpallm	Dpallv	Efna5	Epha4	0.096690208	p < 0.01	EFNA5_EPHA4	Efna5 - Epha4	EPHA	Cell-Cell Contact	PMID: 15114347	Dpallm -> Dpallv (HE_f)	3.22E-05	Dpallm -> Dpallv	HE_f
Dpallv	Dpallv	Efna5	Epha4	0.086915785	p < 0.01	EFNA5_EPHA4	Efna5 - Epha4	EPHA	Cell-Cell Contact	PMID: 15114347	Dpallv -> Dpallv (HE_f)	1.01E-05	Dpallv -> Dpallv	HE_f
p2R	Dpallv	Efna5	Epha4	0.083055648	p < 0.01	EFNA5_EPHA4	Efna5 - Epha4	EPHA	Cell-Cell Contact	PMID: 15114347	p2R -> Dpallv (HE_f)	5.90E-06	p2R -> Dpallv	HE_f
Dpallm	SCPall	Efna5	Epha4	0.083666147	p < 0.01	EFNA5_EPHA4	Efna5 - Epha4	EPHA	Cell-Cell Contact	PMID: 15114347	Dpallm -> SCPall (HE_f)	6.44E-06	Dpallm -> SCPall	HE_f
SCPall	SCPall	Efna5	Epha4	0.081786456	p < 0.01	EFNA5_EPHA4	Efna5 - Epha4	EPHA	Cell-Cell Contact	PMID: 15114347	SCPall -> SCPall (HE_f)	4.90E-06	SCPall -> SCPall	HE_f
p2A	MPall	Efna5	Epha5	0.08466949	p < 0.01	EFNA5_EPHA5	Efna5 - Epha5	EPHA	Cell-Cell Contact	PMID: 15114347	p2A -> MPall (NC_m)	7.43E-06	p2A -> MPall	VC_m
MPall	MPall	Efna5	Epha5	0.083369082	p < 0.01	EFNA5_EPHA5	Efna5 - Epha5	EPHA	Cell-Cell Contact	PMID: 15114347	MPall -> MPall (NC_m)	6.18E-06	MPall -> MPall	VC_m
Dpallv	MPall	Efna5	Epha5	0.082992542	p < 0.01	EFNA5_EPHA5	Efna5 - Epha5	EPHA	Cell-Cell Contact	PMID: 15114347	Dpallv -> MPall (NC_m)	5.85E-06	Dpallv -> MPall	VC_m
p2R	MPall	Efna5	Epha5	0.084669434	p < 0.01	EFNA5_EPHA5	Efna5 - Epha5	EPHA	Cell-Cell Contact	PMID: 15114347	p2R -> MPall (NC_m)	7.43E-06	p2R -> MPall	VC_m
Dpallm	TelA	Efna5	Epha5	0.081236033	p < 0.01	EFNA5_EPHA5	Efna5 - Epha5	EPHA	Cell-Cell Contact	PMID: 15114347	Dpallm -> TelA (NC_m)	4.51E-06	Dpallm -> TelA	VC_m
Dpallm	Dpallm	Efna5	Epha5	0.094463741	p < 0.01	EFNA5_EPHA5	Efna5 - Epha5	EPHA	Cell-Cell Contact	PMID: 15114347	Dpallm -> Dpallm (NC_m)	2.53E-05	Dpallm -> Dpallm	VC_m
MPall	Dpallv	Efna5	Epha5	0.081590652	p < 0.01	EFNA5_EPHA5	Efna5 - Epha5	EPHA	Cell-Cell Contact	PMID: 15114347	MPall -> Dpallv (NC_m)	4.76E-06	MPall -> Dpallv	VC_m
Dpallm	Dpallv	Efna5	Epha5	0.093289495	p < 0.01	EFNA5_EPHA5	Efna5 - Epha5	EPHA	Cell-Cell Contact	PMID: 15114347	Dpallm -> Dpallv (NC_m)	2.21E-05	Dpallm -> Dpallv	VC_m
Dpallv	Dpallv	Efna5	Epha5	0.082138103	0.01 < p < 0.05	EFNA5_EPHA5	Efna5 - Epha5	EPHA	Cell-Cell Contact	PMID: 15114347	Dpallv -> Dpallv (NC_m)	5.16E-06	Dpallv -> Dpallv	VC_m
MPall	MPall	Efna5	Epha5	0.080655969	0.01 < p < 0.05	EFNA5_EPHA5	Efna5 - Epha5	EPHA	Cell-Cell Contact	PMID: 15114347	MPall -> MPall (HE_m)	4.13E-06	MPall -> MPall	HE_m
Dpallv	MPall	Efna5	Epha5	0.08165028	p < 0.01	EFNA5_EPHA5	Efna5 - Epha5	EPHA	Cell-Cell Contact	PMID: 15114347	Dpallv -> MPall (HE_m)	4.80E-06	Dpallv -> MPall	HE_m
p2R	MPall	Efna5	Epha5	0.082923975	p < 0.01	EFNA5_EPHA5	Efna5 - Epha5	EPHA	Cell-Cell Contact	PMID: 15114347	p2R -> MPall (HE_m)	5.79E-06	p2R -> MPall	HE_m
POA	TelA	Efna5	Epha5	0.082270632	p < 0.01	EFNA5_EPHA5	Efna5 - Epha5	EPHA	Cell-Cell Contact	PMID: 15114347	POA -> TelA (HE_m)	5.26E-06	POA -> TelA	HE_m
TelA	TelA	Efna5	Epha5	0.08156873	p < 0.01	EFNA5_EPHA5	Efna5 - Epha5	EPHA	Cell-Cell Contact	PMID: 15114347	TelA -> TelA (HE_m)	4.74E-06	TelA -> TelA	HE_m
Dpallm	TelA	Efna5	Epha5	0.081074534	p < 0.01	EFNA5_EPHA5	Efna5 - Epha5	EPHA	Cell-Cell Contact	PMID: 15114347	Dpallm -> TelA (HE_m)	4.40E-06	Dpallm -> TelA	HE_m
TelA	Dpallm	Efna5	Epha5	0.076703148	0.01 < p < 0.05	EFNA5_EPHA5	Efna5 - Epha5	EPHA	Cell-Cell Contact	PMID: 15114347	TelA -> Dpallm (HE_m)	2.18E-06	TelA -> Dpallm	HE_m
Dpallm	Dpallm	Efna5	Epha5	0.100447464	p < 0.01	EFNA5_EPHA5	Efna5 - Epha5	EPHA	Cell-Cell Contact	PMID: 15114347	Dpallm -> Dpallm (HE_m)	4.75E-05	Dpallm -> Dpallm	HE_m
SCPall	Dpallm	Efna5	Epha5	0.084399999	p < 0.01	EFNA5_EPHA5	Efna5 - Epha5	EPHA	Cell-Cell Contact	PMID: 15114347	SCPall -> Dpallm (HE_m)	7.15E-06	SCPall -> Dpallm	HE_m
p2A	MPall	Efna5	Epha5	0.08329597	p < 0.01	EFNA5_EPHA5	Efna5 - Epha5	EPHA	Cell-Cell Contact	PMID: 15114347	p2A -> MPall (NC_f)	6.11E-06	p2A -> MPall	VC_f
POA	TelA	Efna5	Epha5	0.084668111	p < 0.01	EFNA5_EPHA5	Efna5 - Epha5	EPHA	Cell-Cell Contact	PMID: 15114347	POA -> TelA (NC_f)	7.42E-06	POA -> TelA	VC_f
TelA	TelA	Efna5	Epha5	0.083444621	p < 0.01	EFNA5_EPHA5	Efna5 - Epha5	EPHA	Cell-Cell Contact	PMID: 15114347	TelA -> TelA (NC_f)	6.24E-06	TelA -> TelA	VC_f
Dpallm	Dpallm	Efna5	Epha5	0.095975553	0.01 < p < 0.05	EFNA5_EPHA5	Efna5 - Epha5	EPHA	Cell-Cell Contact	PMID: 15114347	Dpallm -> Dpallm (NC_f)	2.99E-05	Dpallm -> Dpallm	VC_f
Dpallm	Dpallv	Efna5	Epha5	0.090389343	0.01 < p < 0.05	EFNA5_EPHA5	Efna5 - Epha5	EPHA	Cell-Cell Contact	PMID: 15114347	Dpallm -> Dpallv (NC_f)	1.57E-05	Dpallm -> Dpallv	VC_f
MPall	MPall	Efna5	Epha5	0.081155636	p < 0.01	EFNA5_EPHA5	Efna5 - Epha5	EPHA	Cell-Cell Contact	PMID: 15114347	MPall -> MPall (HE_f)	4.45E-06	MPall -> MPall	HE_f
Dpallv	MPall	Efna5	Epha5	0.08241589	p < 0.01	EFNA5_EPHA5	Efna5 - Epha5	EPHA	Cell-Cell Contact	PMID: 15114347	Dpallv -> MPall (HE_f)	5.38E-06	Dpallv -> MPall	HE_f
p2R	MPall	Efna5	Epha5	0.083057812	p < 0.01	EFNA5_EPHA5	Efna5 - Epha5	EPHA	Cell-Cell Contact	PMID: 15114347	p2R -> MPall (HE_f)	5.90E-06	p2R -> MPall	HE_f
MPall	Dpallv	Efna5	Epha5	0.082429901	p < 0.01	EFNA5_EPHA5	Efna5 - Epha5	EPHA	Cell-Cell Contact	PMID: 15114347	MPall -> Dpallv (HE_f)	5.39E-06	MPall -> Dpallv	HE_f
Dpallm	Dpallv	Efna5	Epha5	0.096435766	p < 0.01	EFNA5_EPHA5	Efna5 - Epha5	EPHA	Cell-Cell Contact	PMID: 15114347	Dpallm -> Dpallv (HE_f)	3.14E-05	Dpallm -> Dpallv	HE_f
Dpallv	Dpallv	Efna5	Epha5	0.086709803	p < 0.01	EFNA5_EPHA5	Efna5 - Epha5	EPHA	Cell-Cell Contact	PMID: 15114347	Dpallv -> Dpallv (HE_f)	9.80E-06	Dpallv -> Dpallv	HE_f
p2R	Dpallv	Efna5	Epha5	0.082867604	p < 0.01	EFNA5_EPHA5	Efna5 - Epha5	EPHA	Cell-Cell Contact	PMID: 15114347	p2R -> Dpallv (HE_f)	5.74E-06	p2R -> Dpallv	HE_f
p2A	MPall	Efna5	Epha7	0.072244256	0.01 < p < 0.05	EFNA5_EPHA7	Efna5 - Epha7	EPHA	Cell-Cell Contact	PMID: 15114347	p2A -> MPall (NC_m)	9.74E-07	p2A -> MPall	VC_m
TelA	Dpallm	Efna5	Epha7	0.068033747	0.01 < p < 0.05	EFNA5_EPHA7	Efna5 - Epha7	EPHA	Cell-Cell Contact	PMID: 15114347	TelA -> Dpallm (NC_m)	4.14E-07	TelA -> Dpallm	VC_m
Dpallm	Dpallm	Efna5	Epha7	0.082313452	p < 0.01	EFNA5_EPHA7	Efna5 - Epha7	EPHA	Cell-Cell Contact	PMID: 15114347	Dpallm -> Dpallm (NC_m)	5.30E-06	Dpallm -> Dpallm	VC_m
SCPall	Dpallm	Efna5	Epha7	0.069381656	0.01 < p < 0.05	EFNA5_EPHA7	Efna5 - Epha7	EPHA	Cell-Cell Contact	PMID: 15114347	SCPall -> Dpallm (NC_m)	5.50E-07	SCPall -> Dpallm	VC_m
Dpallm	SCPall	Efna5	Epha7	0.072274115	0.01 < p < 0.05	EFNA5_EPHA7	Efna5 - Epha7	EPHA	Cell-Cell Contact	PMID: 15114347	Dpallm -> SCPall (NC_m)	9.80E-07	Dpallm -> SCPall	VC_m
TelA	Dpallm	Efna5	Epha7	0.070022088	p < 0.01	EFNA5_EPHA7	Efna5 - Epha7	EPHA	Cell-Cell Contact	PMID: 15114347	TelA -> Dpallm (HE_m)	6.28E-07	TelA -> Dpallm	HE_m
Dpallm	Dpallm	Efna5	Epha7	0.089295545	p < 0.01	EFNA5_EPHA7	Efna5 - Epha7	EPHA	Cell-Cell Contact	PMID: 15114347	Dpallm -> Dpallm (HE_m)	1.37E-05	Dpallm -> Dpallm	HE_m
Dpallv	Dpallm	Efna5	Epha7	0.078696424	p < 0.01	EFNA5_EPHA7	Efna5 - Epha7	EPHA	Cell-Cell Contact	PMID: 15114347	Dpallv -> Dpallm (HE_m)	3.03E-06	Dpallv -> Dpallm	HE_m
SCPall	Dpallm	Efna5	Epha7	0.076384211	p < 0.01	EFNA5_EPHA7	Efna5 - Epha7	EPHA	Cell-Cell Contact	PMID: 15114347	SCPall -> Dpallm (HE_m)	2.06E-06	SCPall -> Dpallm	HE_m
Dpallm	SCPall	Efna5	Epha7	0.078677892	p < 0.01	EFNA5_EPHA7	Efna5 - Epha7	EPHA	Cell-Cell Contact	PMID: 15114347	Dpallm -> SCPall (HE_m)	3.02E-06	Dpallm -> SCPall	HE_m
prethalamus	SCPall	Efna5	Epha7	0.074882638	p < 0.01	EFNA5_EPHA7	Efna5 - Epha7	EPHA	Cell-Cell Contact	PMID: 15114347	prethalamus -> SCPall (HE_m)	1.59E-06	prethalamus -> SCPall	HE_m
p2R	SCPall	Efna5	Epha7	0.069943593	0.01 < p < 0.05	EFNA5_EPHA7	Efna5 - Epha7	EPHA	Cell-Cell Contact	PMID: 15114347	p2R -> SCPall (HE_m)	6.18E-07	p2R -> SCPall	HE_m
SCPall	SCPall	Efna5	Epha7	0.078858345	p < 0.01	EFNA5_EPHA7	Efna5 - Epha7	EPHA	Cell-Cell Contact	PMID: 15114347	SCPall -> SCPall (HE_m)	3.11E-06	SCPall -> SCPall	HE_m
p2A	MPall	Efna5	Epha7	0.077902987	p < 0.01	EFNA5_EPHA7	Efna5 - Epha7	EPHA	Cell-Cell Contact	PMID: 15114347	p2A -> MPall (NC_f)	2.66E-06	p2A -> MPall	VC_f
MPall	MPall	Efna5	Epha7	0.075032853	p < 0.01	EFNA5_EPHA7	Efna5 - Epha7	EPHA	Cell-Cell Contact	PMID: 15114347	MPall -> MPall (NC_f)	1.63E-06	MPall -> MPall	VC_f
Dpallv	MPall	Efna5	Epha7	0.073860305	0.01 < p < 0.05	EFNA5_EPHA7	Efna5 - Epha7	EPHA	Cell-Cell Contact	PMID: 15114347	Dpallv -> MPall (NC_f)	1.32E-06	Dpallv -> MPall	VC_f
p2R	MPall	Efna5	Epha7	0.074404988	p < 0.01	EFNA5_EPHA7	Efna5 - Epha7	EPHA	Cell-Cell Contact	PMID: 15114347	p2R -> MPall (NC_f)	1.46E-06	p2R -> MPall	VC_f
Dpallm	Dpallm	Efna5	Epha7	0.088765827	p < 0.01	EFNA5_EPHA7	Efna5 - Epha7	EPHA	Cell-Cell Contact	PMID: 15114347	Dpallm -> Dpallm (NC_f)	1.28E-05	Dpallm -> Dpallm	VC_f
Dpallv	Dpallm	Efna5	Epha7	0.078145171	0.01 < p < 0.05	EFNA5_EPHA7	Efna5 - Epha7	EPHA	Cell-Cell Contact	PMID: 15114347	Dpallv -> Dpallm (NC_f)	2.77E-06	Dpallv -> Dpallm	VC_f
p2A	p2A	Efna5	Epha7	0.077911047	0.01 < p < 0.05	EFNA5_EPHA7	Efna5 - Epha7	EPHA	Cell-Cell Contact	PMID: 15114347	p2A -> p2A (HE_f)	2.67E-06	p2A -> p2A	HE_f
prethalamus	p2A	Efna5	Epha7	0.073558266	0.01 < p < 0.05	EFNA5_EPHA7	Efna5 - Epha7	EPHA	Cell-Cell Contact	PMID: 15114347	prethalamus -> p2A (HE_f)	1.25E-06	prethalamus -> p2A	HE_f
p2R	p2A	Efna5	Epha7	0.072475959	0.01 < p < 0.05	EFNA5_EPHA7	Efna5 - Epha7	EPHA	Cell-Cell Contact	PMID: 15114347	p2R -> p2A (HE_f)	1.02E-06	p2R -> p2A	HE_f
Dpallm	Dpallm	Efna5	Epha7	0.084239166	p < 0.01	EFNA5_EPHA7	Efna5 - Epha7	EPHA	Cell-Cell Contact	PMID: 15114347	Dpallm -> Dpallm (HE_f)	6.99E-06	Dpallm -> Dpallm	HE_f
Dpallv	Dpallm	Efna5	Epha7	0.076713688	p < 0.01	EFNA5_EPHA7	Efna5 - Epha7	EPHA	Cell-Cell Contact	PMID: 15114347	Dpallv -> Dpallm (HE_f)	2.18E-06	Dpallv -> Dpallm	HE_f
SCPall	Dpallm	Efna5	Epha7	0.071323566	p < 0.01	EFNA5_EPHA7	Efna5 - Epha7	EPHA	Cell-Cell Contact	PMID: 15114347	SCPall -> Dpallm (HE_f)	8.15E-07	SCPall -> Dpallm	HE_f
p2A	p2A	Efna5	Epha8	0.100794515	p < 0.01	EFNA5_EPHA8	Efna5 - Epha8	EPHA	Cell-Cell Contact	PMID: 15114347	p2A -> p2A (NC_m)	4.91E-05	p2A -> p2A	VC_m
MPall	p2A	Efna5	Epha8	0.086105721	p < 0.01	EFNA5_EPHA8	Efna5 - Epha8	EPHA	Cell-Cell Contact	PMID: 15114347	MPall -> p2A (NC_m)	9.04E-06	MPall -> p2A	VC_m
prethalamus	p2A	Efna5	Epha8	0.090302612	p < 0.01	EFNA5_EPHA8	Efna5 - Epha8	EPHA	Cell-Cell Contact	PMID: 15114347	prethalamus -> p2A (NC_m)	1.55E-05	prethalamus -> p2A	VC_m
p2R	p2A	Efna5	Epha8	0.091729205	p < 0.01	EFNA5_EPHA8	Efna5 - Epha8	EPHA	Cell-Cell Contact	PMID: 15114347	p2R -> p2A (NC_m)	1.84E-05	p2R -> p2A	VC_m
p2A	p2R	Efna5	Epha8	0.088412173	p < 0.01	EFNA5_EPHA8	Efna5 - Epha8	EPHA	Cell-Cell Contact	PMID: 15114347	p2A -> p2R (NC_m)	1.22E-05	p2A -> p2R	VC_m
p2R	p2R	Efna5	Epha8	0.087173689	0.01 < p < 0.05	EFNA5_EPHA8	Efna5 - Epha8	EPHA	Cell-Cell Contact	PMID: 15114347	p2R -> p2R (NC_m)	1.04E-05	p2R -> p2R	VC_m
SCPall	p2R	Efna5	Epha8	0.078750048	p < 0.01	EFNA5_EPHA8	Efna5 - Epha8	EPHA	Cell-Cell Contact	PMID: 15114347	SCPall -> p2R (NC_m)	3.06E-06	SCPall -> p2R	VC_m
Dpallm	SCPall	Efna5	Epha8	0.090216849	p < 0.01	EFNA5_EPHA8	Efna5 - Epha8	EPHA	Cell-Cell Contact	PMID: 15114347	Dpallm -> SCPall (NC_m)	1.53E-05	Dpallm -> SCPall	VC_m
p2R	SCPall	Efna5	Epha8	0.081649968	p < 0.01	EFNA5_EPHA8	Efna5 - Epha8	EPHA	Cell-Cell Contact	PMID: 15114347	p2R -> SCPall (NC_m)	4.80E-06	p2R -> SCPall	VC_m
SCPall	SCPall	Efna5	Epha8	0.086025595	p < 0.01	EFNA5_EPHA8	Efna5 - Epha8	EPHA	Cell-Cell Contact	PMID: 15114347	SCPall -> SCPall (NC_m)	8.94E-06	SCPall -> SCPall	VC_m
p2A	p2A	Efna5	Epha8	0.097656603	p < 0.01	EFNA5_EPHA8	Efna5 - Epha8	EPHA	Cell-Cell Contact	PMID: 15114347	p2A -> p2A (HE_m)	3.57E-05	p2A -> p2A	HE_m
prethalamus	p2A	Efna5	Epha8	0.092187746	p < 0.01	EFNA5_EPHA8	Efna5 - Epha8	EPHA	Cell-Cell Contact	PMID: 15114347	prethalamus -> p2A (HE_m)	1.95E-05	prethalamus -> p2A	HE_m
p2R	p2A	Efna5	Epha8	0.088053986	p < 0.01	EFNA5_EPHA8	Efna5 - Epha8	EPHA	Cell-Cell Contact	PMID: 15114347	p2R -> p2A (HE_m)	1.17E-05	p2R -> p2A	HE_m
hypothalamus	POA	Efna5	Epha8	0.088817688	0.01 < p < 0.05	EFNA5_EPHA8	Efna5 - Epha8	EPHA	Cell-Cell Contact	PMID: 15114347	hypothalamus -> POA (HE_m)	1.29E-05	hypothalamus -> POA	HE_m
SCPall	p2R	Efna5	Epha8	0.080953764	p < 0.01	EFNA5_EPHA8	Efna5 - Epha8	EPHA	Cell-Cell Contact	PMID: 15114347	SCPall -> p2R (HE_m)	4.32E-06	SCPall -> p2R	HE_m
Dpallm	SCPall	Efna5	Epha8	0.098340722	p < 0.01	EFNA5_EPHA8	Efna5 - Epha8	EPHA	Cell-Cell Contact	PMID: 15114347	Dpallm -> SCPall (HE_m)	3.84E-05	Dpallm -> SCPall	HE_m
prethalamus	SCPall	Efna5	Epha8	0.092512628	p < 0.01	EFNA5_EPHA8	Efna5 - Epha8	EPHA	Cell-Cell Contact	PMID: 15114347	prethalamus -> SCPall (HE_m)	2.02E-05	prethalamus -> SCPall	HE_m
p2R	SCPall	Efna5	Epha8	0.085107432	p < 0.01	EFNA5_EPHA8	Efna5 - Epha8	EPHA	Cell-Cell Contact	PMID: 15114347	p2R -> SCPall (HE_m)	7.89E-06	p2R -> SCPall	HE_m
SCPall	SCPall	Efna5	Epha8	0.098626441	p < 0.01	EFNA5_EPHA8	Efna5 - Epha8	EPHA	Cell-Cell Contact	PMID: 15114347	SCPall -> SCPall (HE_m)	3.95E-05	SCPall -> SCPall	HE_m
p2A	p2A	Efna5	Epha8	0.110485253	p < 0.01	EFNA5_EPHA8	Efna5 - Epha8	EPHA	Cell-Cell Contact	PMID: 15114347	p2A -> p2A (NC_f)	0.000117276	p2A -> p2A	VC_f
MPall	p2A	Efna5	Epha8	0.089574741	p < 0.01	EFNA5_EPHA8	Efna5 - Epha8	EPHA	Cell-Cell Contact	PMID: 15114347	MPall -> p2A (NC_f)	1.42E-05	MPall -> p2A	VC_f
prethalamus	p2A	Efna5	Epha8	0.097568777	p < 0.01	EFNA5_EPHA8	Efna5 - Epha8	EPHA	Cell-Cell Contact	PMID: 15114347	prethalamus -> p2A (NC_f)	3.54E-05	prethalamus -> p2A	VC_f
p2R	p2A	Efna5	Epha8	0.09474966	p < 0.01	EFNA5_EPHA8	Efna5 - Epha8	EPHA	Cell-Cell Contact	PMID: 15114347	p2R -> p2A (NC_f)	2.61E-05	p2R -> p2A	VC_f
hypothalamus	POA	Efna5	Epha8	0.089579875	0.01 < p < 0.05	EFNA5_EPHA8	Efna5 - Epha8	EPHA	Cell-Cell Contact	PMID: 15114347	hypothalamus -> POA (NC_f)	1.42E-05	hypothalamus -> POA	VC_f
p2A	p2R	Efna5	Epha8	0.094500707	p < 0.01	EFNA5_EPHA8	Efna5 - Epha8	EPHA	Cell-Cell Contact	PMID: 15114347	p2A -> p2R (NC_f)	2.54E-05	p2A -> p2R	VC_f
SCPall	SCPall	Efna5	Epha8	0.087264665	p < 0.01	EFNA5_EPHA8	Efna5 - Epha8	EPHA	Cell-Cell Contact	PMID: 15114347	SCPall -> SCPall (NC_f)	1.05E-05	SCPall -> SCPall	VC_f
[truncated: 7,533 more rows]
