# Supplementary material for: Sex-dimorphic reprogramming of fetal mouse brain development by maternal estradiol excess
Source: Biol Sex Differ. 2025 Dec 2;17:1. doi: 10.1186/s13293-025-00792-7 (PMC12777311; doi:10.1186/s13293-025-00792-7)
Supplement: Supplementary file 17 — Supplementary Material 17: Table S8. RAS. [file 13293_2025_792_MOESM17_ESM.xlsx]

## Sheet: Sheet1
regulon	DPallm_HE_f	DPallm_VC_f	hypothalamus_HE_f	hypothalamus_VC_f	p2A_HE_f	p2A_VC_f	POA_HE_f	POA_VC_f	prethalamus_HE_f	prethalamus_VC_f	DPallv_HE_f	DPallv_VC_f	p2R_HE_f	p2R_VC_f	TelA_HE_f	TelA_VC_f	MPall_HE_f	MPall_VC_f	CSPall_HE_f	CSPall_VC_f	DPallm_HE_m	DPallm_VC_m	hypothalamus_HE_m	hypothalamus_VC_m	p2A_HE_m	p2A_VC_m	POA_HE_m	POA_VC_m	prethalamus_HE_m	prethalamus_VC_m	DPallv_HE_m	DPallv_VC_m	p2R_HE_m	p2R_VC_m	TelA_HE_m	TelA_VC_m	MPall_HE_m	MPall_VC_m	CSPall_HE_m	CSPall_VC_m
Sox11 (308g)	1.41006	1.40098	-1.07429	-1.17838	-0.713718	-0.838254	-0.816344	-0.885718	-0.397577	-0.561429	1.74809	1.73452	-0.467743	-0.356231	-0.175229	-0.113367	1.30047	1.1654	0.592324	0.629964	1.58339	1.42101	-1.10003	-1.17141	2.00619	-0.854756	-0.780187	-0.8948	-0.446766	-0.53882	1.63011	1.69281	-0.446339	-0.687055	-0.105196	-0.153279	1.27811	1.07273	0.67481	0.62291
Sox4 (17g)	2.2113	1.10764	-0.34909	-0.94587	-0.347802	-0.492826	0.0361946	-0.49809	0.1628	-0.185517	1.00653	-0.670595	-1.0044	-1.43252	0.883661	0.694949	0.332043	-0.394368	1.48965	1.04157	1.98384	1.46285	-0.783129	-0.889379	-0.520351	-0.20213	-0.193002	-0.496234	-0.199564	-0.176975	0.938161	0.520197	-1.51837	-1.11249	0.798963	0.654285	-0.0554429	-0.0343249	1.52423	1.27514
Jun (13g)	0.19502	-1.0835	-0.988313	-1.52519	-0.787197	-0.597605	-0.292888	-0.668315	0.709705	-0.301301	1.82981	1.5944	1.24583	1.20798	0.361026	-0.185882	-0.00793025	0.0885371	0.789635	0.384444	-0.689425	-0.278536	-0.0222762	-0.134656	-0.574885	-0.442578	-0.608888	-1.71185	0.616956	-0.222742	0.687782	1.95659	1.12701	0.795909	0.133184	0.549594	-0.279404	-1.24019	0.551259	1.07574
Prdm16 (13g)	-0.435208	-0.435208	-0.435208	-0.435208	-0.435208	-0.435208	-0.435208	-0.435208	-0.435208	-0.435208	2.57937	2.25814	1.84072	2.01918	-0.435208	-0.435208	-0.435208	-0.435208	-0.435208	-0.435208	-0.360097	-0.360097	-0.360097	-0.360097	-0.360097	-0.360097	-0.360097	-0.360097	-0.360097	-0.360097	0.447522	0.644206	3.80782	2.30066	-0.360097	-0.360097	-0.360097	-0.360097	-0.360097	-0.360097
E2f1 (23g)	0.502948	0.666969	-0.735943	-0.726083	-0.794063	-0.794063	-0.794063	-0.794063	-0.794063	-0.770014	2.25005	1.9714	1.12755	1.43717	-0.775979	-0.716143	1.07487	0.934601	0.427353	-0.00873413	0.578249	0.216363	-0.927875	-1.13985	-0.23961	-1.02503	-1.13067	-1.13985	-1.13985	-1.13985	1.86407	0.922109	1.02574	1.1815	0.477294	-0.772238	0.985246	1.01539	0.227797	-0.966067
Yy1 (50g)	0.401399	0.46073	-1.24007	-1.20566	-0.880168	-0.941519	-1.28635	-1.30195	-0.790671	-0.660577	2.07588	1.75441	1.41018	1.30006	-0.689997	-0.824666	0.531217	0.249286	0.608761	0.327273	0.0128716	0.504564	-1.10211	-0.805485	-0.946221	-0.838596	-1.36052	-1.2489	-0.97802	-0.670701	1.73789	2.11174	1.68183	1.19996	-0.901711	-0.678974	-0.124092	0.405077	0.141639	0.838933
Skor1 (15g)	-0.589774	-0.572228	2.73377	2.32956	-1.26402	-0.973646	0.21341	0.197935	-0.439463	-0.499739	0.721457	0.324627	-0.106616	-0.304717	-0.0149427	0.293839	-0.910162	-0.795324	-1.20061	-1.12062	-0.699157	-0.536801	2.35847	2.10061	-1.3209	-0.882744	-0.119879	0.155052	-0.262347	-0.43605	0.523665	0.331433	-0.109159	-0.137236	-0.0153355	0.125128	-1.16971	-0.712839	-1.14196	-1.05364
Sox3 (24g)	-1.19618	-1.07153	0.000462879	-0.00530128	-0.688357	-0.704222	-0.623422	-0.765209	-0.306988	-0.403927	2.51364	2.5368	0.596797	0.303029	-0.11958	-0.136728	0.728645	0.193185	-1.01998	-1.05494	-1.28307	-1.19642	-0.0578681	-0.11262	-0.643357	-0.695704	-0.768079	-0.819778	0.0287801	-0.193808	2.22204	2.21073	0.91242	0.397182	-0.225572	-0.203645	0.765576	0.358818	-1.22982	-1.10657
Glis3 (239g)	-1.05187	-0.960535	-0.524242	-0.535837	-0.352518	-0.203665	-0.829311	-0.727487	-0.484409	-0.395151	0.308651	0.668936	2.65764	2.05842	-0.991	-1.0067	-0.0378273	-0.134956	-0.669017	-0.504193	-0.904388	-0.820492	-0.468614	-0.50412	-0.296126	-0.345812	-0.660437	-0.686603	-0.256454	-0.345879	0.182842	0.194079	3.2703	2.35761	-0.840894	-0.847076	-0.113978	-0.214401	-0.535312	-0.371587
Tsc22d4 (11g)	-1.09441	-1.02925	-0.256969	-0.183065	-0.592876	-0.538315	-0.650492	-0.682845	-0.195931	0.00203053	0.979061	1.44916	1.29715	1.19824	-0.987499	-0.980362	0.183469	-0.186172	-0.792446	-0.559076	-1.26557	-1.03722	-0.346677	-0.0510435	-0.427911	-0.594138	-0.732657	-0.64342	-0.0189855	-0.297476	0.786211	1.03603	2.45348	1.33846	-0.782265	-0.907289	0.166275	0.0927563	-0.786027	-0.767405
Rfx2 (55g)	-0.756792	-0.564717	-0.270718	-0.505378	-0.621575	-0.553812	-0.765255	-0.620123	-0.579827	-0.57444	0.461834	1.38968	2.20628	2.49554	-0.862278	-0.934804	-0.301335	-0.0371895	-0.229506	-0.0949739	-0.592169	-0.70779	-0.415724	-0.554251	-0.365664	-0.657135	-0.459157	-0.833844	-0.0543851	-0.317629	0.348904	0.155395	3.50907	1.92763	-0.611783	-0.679166	-0.166733	-0.407342	-0.220413	-0.307713
Zbtb7c (19g)	-1.03837	-0.988105	0.642354	0.68664	-0.485358	-0.355925	0.364641	0.562001	2.47347	2.85159	-1.05729	-1.08029	-0.322233	-0.429605	-0.401616	-0.240213	-0.883883	-0.697025	0.0353326	0.0182656	-1.06354	-1.09411	0.757136	0.950074	-0.488033	-0.14216	0.558936	0.616839	1.65439	2.88884	-1.11613	-1.05623	-0.227185	-0.388161	-0.50354	-0.25795	-0.983799	-0.904838	-0.180843	0.0891099
Dlx2 (11g)	-0.704305	-0.955057	0.0661167	0.35196	-1.38811	-1.24043	0.681232	0.706762	1.99687	2.33084	-0.229428	-0.738249	-0.806291	-0.883591	-0.23411	0.00743842	-0.567474	-0.851881	1.70079	1.16678	-0.818038	-0.785288	0.112348	0.451599	-1.80318	-1.54437	0.595846	0.876338	1.06514	2.47868	-0.212892	-0.445993	-0.604273	-1.0779	-0.190221	0.168052	-0.907701	-0.784137	1.43309	1.31561
Dlx6 (53g)	-0.499337	-0.599336	0.0495109	0.139874	-0.990352	-0.999255	0.620328	0.49334	1.15724	1.21093	-0.646075	-0.769358	-1.06236	-0.800535	0.0202832	0.261855	-0.506438	-0.506238	2.64081	2.4247	-0.531174	-0.691007	0.122343	0.0690773	-0.933959	-1.22272	0.575378	0.473111	1.07373	1.21581	-0.588833	-0.667282	-0.67472	-0.891728	0.152497	-0.0116009	-0.534745	-0.58343	2.73366	2.38888
Maz (16g)	0.644358	-0.384767	1.16536	1.20957	-0.674127	-0.204045	1.35609	1.21887	0.537238	0.449829	-0.708054	-1.96728	-1.17172	-1.65439	1.36601	1.02097	-1.04872	-1.35122	0.0202839	-0.711948	-0.0199356	-0.120177	0.487473	1.27312	-1.25399	0.0560487	1.16152	1.63439	0.178826	0.832807	-0.673174	-0.894439	-2.03181	-1.05695	1.08384	1.51834	-1.45483	-0.760532	-0.66985	-0.165819
Onecut2 (12g)	-0.639325	-0.691165	2.35962	2.74528	0.66692	0.674917	-0.078562	-0.062488	-0.0650268	0.138638	-0.996035	-1.25796	-0.0773859	-0.140045	-0.360431	-0.348962	-0.801002	-0.680075	-0.512293	-0.718797	-0.525213	-0.620867	2.41504	2.83639	0.434371	0.866132	-0.117551	0.0616393	-0.16315	0.196505	-0.820707	-1.08988	-0.517943	-0.105976	-0.429558	-0.359314	-0.726456	-0.738088	-0.630935	-0.933711
Otp (53g)	-0.959403	-0.874698	1.85393	1.92298	-0.0480514	-0.107404	0.412354	0.427292	0.167606	0.111594	-1.10821	-1.04739	-0.236485	-0.293673	-0.191031	-0.183521	-0.793294	-0.65652	-0.822646	-0.852165	-0.895973	-0.882969	1.91776	1.90168	0.0354882	0.0470366	0.298259	0.457261	0.119162	0.0581434	-0.965836	-0.941351	-0.461213	-0.280963	-0.142499	-0.284498	-0.777675	-0.769639	-0.963718	-0.808991
Uncx (30g)	-0.707021	-0.770758	1.98249	1.90452	-0.364157	-0.378449	0.958731	0.945675	0.309434	0.223087	-1.0808	-1.21427	-0.511057	-0.770065	0.0391716	0.19364	-0.880969	-0.800785	-0.93211	-0.926601	-0.772224	-0.757477	2.02084	2.00619	-0.248443	-0.262189	0.828405	0.896605	0.194856	0.154371	-0.898986	-0.896219	-0.947851	-0.586805	0.0352492	-0.00079086	-0.820146	-0.744546	-1.04952	-0.941501
