# Supplementary material for: Sex-dimorphic reprogramming of fetal mouse brain development by maternal estradiol excess
Source: Biol Sex Differ. 2025 Dec 2;17:1. doi: 10.1186/s13293-025-00792-7 (PMC12777311; doi:10.1186/s13293-025-00792-7)
Supplement: Supplementary file 18 — Supplementary Material 18: Table S9. RSS. [file 13293_2025_792_MOESM18_ESM.xlsx]

## Sheet: Sheet1
regulon	RSS	brain region_group
Zbtb7c (19g)	0.266225	prethalamus_VC_f
Zbtb7c (19g)	0.261092	prethalamus_HE_f
Sox11 (308g)	0.23613	DPallm_VC_f
Sox11 (308g)	0.233006	DPallm_HE_f
Glis3 (239g)	0.219984	p2R_HE_f
Onecut2 (12g)	0.214677	hypothalamus_VC_f
Otp (53g)	0.204243	hypothalamus_HE_f
Dlx6 (53g)	0.204005	CSPall_HE_f
Otp (53g)	0.199864	hypothalamus_VC_f
Onecut2 (12g)	0.19161	hypothalamus_HE_f
Dlx6 (53g)	0.189827	CSPall_VC_f
Sox3 (24g)	0.185049	DPallv_HE_f
Uncx (30g)	0.181989	hypothalamus_VC_f
Glis3 (239g)	0.178154	p2R_VC_f
Skor1 (15g)	0.172167	hypothalamus_HE_f
Sox3 (24g)	0.169918	DPallv_VC_f
Uncx (30g)	0.159191	hypothalamus_HE_f
Rfx2 (55g)	0.148235	p2R_HE_f
Sox11 (308g)	0.145539	DPallv_HE_f
Dlx2 (11g)	0.143201	prethalamus_VC_f
Dlx2 (11g)	0.139197	prethalamus_HE_f
Rfx2 (55g)	0.135919	p2R_VC_f
Sox11 (308g)	0.132926	DPallv_VC_f
Tshypothalamus2d4 (11g)	0.124362	p2R_HE_f
E2f1 (23g)	0.0969205	DPallv_HE_f
Tshypothalamus2d4 (11g)	0.0966754	p2R_VC_f
Sox11 (308g)	0.0963186	MPall_VC_f
Skor1 (15g)	0.0936736	hypothalamus_VC_f
Tshypothalamus2d4 (11g)	0.0918455	DPallv_VC_f
Sox11 (308g)	0.0875364	MPall_HE_f
Prdm16 (13g)	0.0805286	p2R_VC_f
E2f1 (23g)	0.0802761	DPallv_VC_f
Prdm16 (13g)	0.0801448	DPallv_HE_f
Prdm16 (13g)	0.0797145	DPallv_VC_f
E2f1 (23g)	0.0748576	DPallm_HE_f
E2f1 (23g)	0.0748137	DPallm_VC_f
Jun (13g)	0.0741881	DPallv_VC_f
Dlx2 (11g)	0.0721795	CSPall_HE_f
Dlx2 (11g)	0.0702482	hypothalamus_VC_f
Jun (13g)	0.0694744	DPallv_HE_f
Rfx2 (55g)	0.0686528	DPallv_VC_f
Prdm16 (13g)	0.0683415	p2R_HE_f
Jun (13g)	0.0666996	p2R_HE_f
Tshypothalamus2d4 (11g)	0.0666072	DPallv_HE_f
Dlx2 (11g)	0.0629632	POA_VC_f
E2f1 (23g)	0.0626098	p2R_VC_f
Jun (13g)	0.0620883	prethalamus_HE_f
E2f1 (23g)	0.0599986	p2R_HE_f
Dlx2 (11g)	0.0573884	POA_HE_f
Jun (13g)	0.0551206	DPallm_HE_f
Jun (13g)	0.054967	p2R_VC_f
Dlx6 (53g)	0.0539815	prethalamus_HE_f
Glis3 (239g)	0.0532648	DPallv_HE_f
Prdm16 (13g)	0.0532066	DPallm_VC_f
Dlx2 (11g)	0.0521671	hypothalamus_HE_f
Sox3 (24g)	0.0518696	p2R_HE_f
Jun (13g)	0.0514623	DPallm_VC_f
Prdm16 (13g)	0.051402	hypothalamus_VC_f
Sox11 (308g)	0.0497583	CSPall_HE_f
Jun (13g)	0.0490058	p2A_HE_f
Sox11 (308g)	0.0484213	CSPall_VC_f
Glis3 (239g)	0.0481142	DPallv_VC_f
Jun (13g)	0.0475833	hypothalamus_HE_f
Dlx2 (11g)	0.0464646	CSPall_VC_f
Prdm16 (13g)	0.0463864	p2A_VC_f
Prdm16 (13g)	0.0436655	p2A_HE_f
E2f1 (23g)	0.0435909	MPall_HE_f
Onecut2 (12g)	0.0423233	p2A_VC_f
Onecut2 (12g)	0.0420976	p2A_HE_f
Jun (13g)	0.0411757	POA_HE_f
Prdm16 (13g)	0.0410176	DPallm_HE_f
E2f1 (23g)	0.0409036	MPall_VC_f
E2f1 (23g)	0.0404669	prethalamus_HE_f
Jun (13g)	0.0402748	p2A_VC_f
Prdm16 (13g)	0.0398729	hypothalamus_HE_f
Prdm16 (13g)	0.0390923	prethalamus_HE_f
Jun (13g)	0.0385568	CSPall_HE_f
Dlx2 (11g)	0.0385381	p2R_HE_f
Jun (13g)	0.0383166	prethalamus_VC_f
Jun (13g)	0.0379135	hypothalamus_VC_f
Jun (13g)	0.0373251	POA_VC_f
Dlx6 (53g)	0.0371004	prethalamus_VC_f
E2f1 (23g)	0.0370072	p2A_VC_f
Sox3 (24g)	0.0365153	p2R_VC_f
Jun (13g)	0.0361233	TelA_VC_f
Jun (13g)	0.035971	TelA_HE_f
Dlx2 (11g)	0.0352105	p2R_VC_f
E2f1 (23g)	0.0348559	CSPall_VC_f
Jun (13g)	0.0342285	CSPall_VC_f
E2f1 (23g)	0.0328939	hypothalamus_HE_f
E2f1 (23g)	0.032703	p2A_HE_f
E2f1 (23g)	0.03266	prethalamus_VC_f
Prdm16 (13g)	0.0326218	MPall_VC_f
Uncx (30g)	0.0315349	POA_VC_f
Dlx6 (53g)	0.0307846	p2R_VC_f
Prdm16 (13g)	0.0303117	MPall_HE_f
Sox3 (24g)	0.0300634	MPall_HE_f
Prdm16 (13g)	0.0291692	prethalamus_VC_f
Prdm16 (13g)	0.0291277	POA_VC_f
E2f1 (23g)	0.0288651	POA_HE_f
Dlx6 (53g)	0.0288526	p2R_HE_f
Jun (13g)	0.0286965	MPall_VC_f
Prdm16 (13g)	0.0274356	CSPall_HE_f
E2f1 (23g)	0.0273827	POA_VC_f
Sox11 (308g)	0.0272527	p2R_VC_f
E2f1 (23g)	0.0271741	CSPall_HE_f
Dlx2 (11g)	0.0266923	DPallv_HE_f
Tshypothalamus2d4 (11g)	0.0263182	MPall_HE_f
Glis3 (239g)	0.0263013	MPall_HE_f
Rfx2 (55g)	0.0256881	DPallv_HE_f
Prdm16 (13g)	0.0256376	TelA_VC_f
Prdm16 (13g)	0.0255271	POA_HE_f
Jun (13g)	0.0252154	MPall_HE_f
E2f1 (23g)	0.0248515	TelA_HE_f
Dlx2 (11g)	0.0248288	TelA_VC_f
E2f1 (23g)	0.0238717	hypothalamus_VC_f
Onecut2 (12g)	0.0236654	p2R_VC_f
Uncx (30g)	0.0222868	POA_HE_f
Dlx2 (11g)	0.0220602	TelA_HE_f
Prdm16 (13g)	0.0218936	CSPall_VC_f
Tshypothalamus2d4 (11g)	0.0216435	MPall_VC_f
E2f1 (23g)	0.0211485	TelA_VC_f
Tshypothalamus2d4 (11g)	0.0189976	p2A_VC_f
Tshypothalamus2d4 (11g)	0.0184154	p2A_HE_f
Sox11 (308g)	0.0180389	p2R_HE_f
Onecut2 (12g)	0.017743	prethalamus_VC_f
Sox11 (308g)	0.0176943	TelA_VC_f
Onecut2 (12g)	0.0162313	prethalamus_HE_f
Prdm16 (13g)	0.0155407	TelA_HE_f
Dlx6 (53g)	0.0129462	POA_HE_f
Glis3 (239g)	0.0127181	p2A_VC_f
Dlx2 (11g)	0.0114773	DPallv_VC_f
Rfx2 (55g)	0.0114766	p2A_VC_f
Zbtb7c (19g)	0.0113981	p2A_HE_f
Sox11 (308g)	0.0100946	TelA_HE_f
Dlx6 (53g)	0.00955457	POA_VC_f
Glis3 (239g)	0.00942532	MPall_VC_f
Dlx2 (11g)	0.00931654	MPall_HE_f
Sox3 (24g)	0.00878301	p2A_HE_f
Sox3 (24g)	0.00815121	MPall_VC_f
Dlx2 (11g)	0.00789029	p2A_VC_f
Rfx2 (55g)	0.00763235	prethalamus_VC_f
Onecut2 (12g)	0.00741138	p2R_HE_f
Dlx2 (11g)	0.00711417	p2A_HE_f
Dlx2 (11g)	0.00702266	DPallm_VC_f
Glis3 (239g)	0.00699154	p2A_HE_f
Rfx2 (55g)	0.00686505	prethalamus_HE_f
Onecut2 (12g)	0.00680201	POA_HE_f
Skor1 (15g)	0.00625255	MPall_HE_f
Sox3 (24g)	0.00625252	prethalamus_HE_f
Tshypothalamus2d4 (11g)	0.00613475	prethalamus_VC_f
Dlx6 (53g)	0.00594176	hypothalamus_VC_f
Onecut2 (12g)	0.00587209	TelA_HE_f
Tshypothalamus2d4 (11g)	0.00546481	POA_HE_f
Dlx2 (11g)	0.00541663	MPall_VC_f
Sox3 (24g)	0.00524792	p2A_VC_f
Rfx2 (55g)	0.00517002	CSPall_VC_f
Zbtb7c (19g)	0.00510741	p2A_VC_f
Rfx2 (55g)	0.00471876	MPall_HE_f
Skor1 (15g)	0.00426662	POA_HE_f
Dlx2 (11g)	0.00355894	DPallm_HE_f
Onecut2 (12g)	0.00344212	DPallm_VC_f
Rfx2 (55g)	0.00330623	POA_VC_f
Otp (53g)	0.00322331	prethalamus_VC_f
Rfx2 (55g)	0.00319572	p2A_HE_f
Dlx6 (53g)	0.00307039	p2A_HE_f
Onecut2 (12g)	0.00305375	CSPall_HE_f
Zbtb7c (19g)	0.00297138	POA_HE_f
Dlx6 (53g)	0.00293617	hypothalamus_HE_f
Otp (53g)	0.00282545	POA_VC_f
Onecut2 (12g)	0.00280229	TelA_VC_f
Tshypothalamus2d4 (11g)	0.00278167	prethalamus_HE_f
Zbtb7c (19g)	0.00274446	hypothalamus_VC_f
Glis3 (239g)	0.00270595	prethalamus_VC_f
Tshypothalamus2d4 (11g)	0.00252757	hypothalamus_VC_f
Tshypothalamus2d4 (11g)	0.00250351	hypothalamus_HE_f
Glis3 (239g)	0.00247006	prethalamus_HE_f
Otp (53g)	0.00246444	p2A_VC_f
Rfx2 (55g)	0.00243041	DPallm_VC_f
Sox11 (308g)	0.000844282	POA_HE_f
Sox11 (308g)	4.88498e-15	hypothalamus_HE_f
Sox11 (308g)	4.88498e-15	POA_VC_f
Sox11 (308g)	4.10783e-15	p2A_HE_f
Sox11 (308g)	3.66374e-15	prethalamus_VC_f
Sox11 (308g)	3.10862e-15	hypothalamus_VC_f
Sox11 (308g)	2.88658e-15	prethalamus_HE_f
Sox11 (308g)	2.88658e-15	p2A_VC_f
Onecut2 (12g)	1.88738e-15	POA_VC_f
Tshypothalamus2d4 (11g)	1.66533e-15	POA_VC_f
Zbtb7c (19g)	1.66533e-15	POA_VC_f
Zbtb7c (19g)	1.55431e-15	hypothalamus_HE_f
Zbtb7c (19g)	1.55431e-15	p2R_HE_f
Sox3 (24g)	1.44329e-15	hypothalamus_HE_f
Sox3 (24g)	1.44329e-15	POA_VC_f
Onecut2 (12g)	1.44329e-15	DPallv_VC_f
Rfx2 (55g)	1.33227e-15	hypothalamus_HE_f
Skor1 (15g)	1.33227e-15	POA_VC_f
Skor1 (15g)	1.22125e-15	p2R_HE_f
Zbtb7c (19g)	1.22125e-15	p2R_VC_f
Zbtb7c (19g)	1.22125e-15	DPallv_VC_f
Onecut2 (12g)	1.11022e-15	MPall_HE_f
Onecut2 (12g)	1.11022e-15	MPall_VC_f
Onecut2 (12g)	1.11022e-15	CSPall_VC_f
Zbtb7c (19g)	8.88178e-16	MPall_HE_f
Tshypothalamus2d4 (11g)	8.88178e-16	TelA_HE_f
Zbtb7c (19g)	8.88178e-16	TelA_HE_f
Otp (53g)	8.88178e-16	p2R_HE_f
Zbtb7c (19g)	8.88178e-16	MPall_VC_f
Skor1 (15g)	8.88178e-16	p2R_VC_f
Tshypothalamus2d4 (11g)	8.88178e-16	CSPall_VC_f
Zbtb7c (19g)	8.88178e-16	CSPall_VC_f
Skor1 (15g)	8.88178e-16	DPallv_VC_f
Rfx2 (55g)	6.66134e-16	TelA_HE_f
Sox3 (24g)	6.66134e-16	TelA_HE_f
Rfx2 (55g)	6.66134e-16	MPall_VC_f
Sox3 (24g)	6.66134e-16	CSPall_VC_f
Dlx6 (53g)	6.66134e-16	DPallv_VC_f
Sox3 (24g)	5.55112e-16	POA_HE_f
Skor1 (15g)	5.55112e-16	TelA_HE_f
Uncx (30g)	5.55112e-16	p2R_HE_f
Skor1 (15g)	5.55112e-16	MPall_VC_f
Otp (53g)	5.55112e-16	p2R_VC_f
Skor1 (15g)	5.55112e-16	CSPall_VC_f
Onecut2 (12g)	4.44089e-16	DPallv_HE_f
Rfx2 (55g)	4.44089e-16	POA_HE_f
Skor1 (15g)	4.44089e-16	p2A_HE_f
Glis3 (239g)	4.44089e-16	hypothalamus_HE_f
Glis3 (239g)	4.44089e-16	POA_VC_f
Otp (53g)	4.44089e-16	DPallv_VC_f
Dlx6 (53g)	3.33067e-16	MPall_HE_f
Dlx6 (53g)	3.33067e-16	TelA_HE_f
Dlx6 (53g)	3.33067e-16	MPall_VC_f
Otp (53g)	2.22045e-16	MPall_HE_f
Otp (53g)	2.22045e-16	TelA_HE_f
Otp (53g)	2.22045e-16	MPall_VC_f
Uncx (30g)	2.22045e-16	p2R_VC_f
Otp (53g)	2.22045e-16	CSPall_VC_f
Zbtb7c (19g)	1.11022e-16	DPallv_HE_f
Otp (53g)	1.11022e-16	p2A_HE_f
Tshypothalamus2d4 (11g)	1.11022e-16	CSPall_HE_f
Zbtb7c (19g)	1.11022e-16	CSPall_HE_f
Sox3 (24g)	1.11022e-16	prethalamus_VC_f
Uncx (30g)	1.11022e-16	DPallv_VC_f
Uncx (30g)	0	MPall_HE_f
Otp (53g)	0	POA_HE_f
Uncx (30g)	0	TelA_HE_f
Sox3 (24g)	0	CSPall_HE_f
Skor1 (15g)	0	prethalamus_VC_f
Tshypothalamus2d4 (11g)	0	TelA_VC_f
Zbtb7c (19g)	0	TelA_VC_f
Skor1 (15g)	-2.22045e-16	DPallv_HE_f
Uncx (30g)	-2.22045e-16	p2A_HE_f
Glis3 (239g)	-2.22045e-16	TelA_HE_f
Rfx2 (55g)	-2.22045e-16	CSPall_HE_f
Skor1 (15g)	-2.22045e-16	CSPall_HE_f
Uncx (30g)	-2.22045e-16	MPall_VC_f
Glis3 (239g)	-2.22045e-16	CSPall_VC_f
Uncx (30g)	-2.22045e-16	CSPall_VC_f
Rfx2 (55g)	-2.22045e-16	TelA_VC_f
Skor1 (15g)	-2.22045e-16	TelA_VC_f
Sox3 (24g)	-2.22045e-16	TelA_VC_f
Dlx6 (53g)	-4.44089e-16	DPallv_HE_f
Otp (53g)	-4.44089e-16	DPallv_HE_f
Glis3 (239g)	-4.44089e-16	POA_HE_f
Onecut2 (12g)	-4.44089e-16	DPallm_HE_f
Tshypothalamus2d4 (11g)	-4.44089e-16	DPallm_VC_f
Zbtb7c (19g)	-4.44089e-16	DPallm_VC_f
Dlx6 (53g)	-4.44089e-16	TelA_VC_f
Rfx2 (55g)	-4.44089e-16	hypothalamus_VC_f
Sox3 (24g)	-4.44089e-16	hypothalamus_VC_f
Skor1 (15g)	-6.66134e-16	prethalamus_HE_f
Tshypothalamus2d4 (11g)	-6.66134e-16	DPallm_HE_f
Zbtb7c (19g)	-6.66134e-16	DPallm_HE_f
Otp (53g)	-6.66134e-16	CSPall_HE_f
Uncx (30g)	-6.66134e-16	prethalamus_VC_f
Skor1 (15g)	-6.66134e-16	DPallm_VC_f
Sox3 (24g)	-6.66134e-16	DPallm_VC_f
Skor1 (15g)	-6.66134e-16	p2A_VC_f
Otp (53g)	-6.66134e-16	TelA_VC_f
Uncx (30g)	-8.88178e-16	DPallv_HE_f
Rfx2 (55g)	-8.88178e-16	DPallm_HE_f
Skor1 (15g)	-8.88178e-16	DPallm_HE_f
Sox3 (24g)	-8.88178e-16	DPallm_HE_f
Uncx (30g)	-8.88178e-16	CSPall_HE_f
Dlx6 (53g)	-8.88178e-16	DPallm_VC_f
Dlx6 (53g)	-8.88178e-16	p2A_VC_f
Otp (53g)	-1.11022e-15	prethalamus_HE_f
Dlx6 (53g)	-1.11022e-15	DPallm_HE_f
Glis3 (239g)	-1.11022e-15	CSPall_HE_f
Otp (53g)	-1.11022e-15	DPallm_VC_f
Glis3 (239g)	-1.11022e-15	TelA_VC_f
Uncx (30g)	-1.11022e-15	TelA_VC_f
Otp (53g)	-1.33227e-15	DPallm_HE_f
Uncx (30g)	-1.33227e-15	DPallm_VC_f
Uncx (30g)	-1.33227e-15	p2A_VC_f
Glis3 (239g)	-1.33227e-15	hypothalamus_VC_f
Uncx (30g)	-1.55431e-15	prethalamus_HE_f
Glis3 (239g)	-1.55431e-15	DPallm_VC_f
Glis3 (239g)	-1.77636e-15	DPallm_HE_f
Uncx (30g)	-1.77636e-15	DPallm_HE_f
Glis3 (239g)	0.299285	p2R_HE_m
Zbtb7c (19g)	0.291367	prethalamus_VC_m
Rfx2 (55g)	0.247547	p2R_HE_m
Sox11 (308g)	0.244082	DPallm_HE_m
Otp (53g)	0.229361	hypothalamus_HE_m
Sox11 (308g)	0.220829	DPallm_VC_m
Glis3 (239g)	0.220301	p2R_VC_m
Uncx (30g)	0.217139	hypothalamus_HE_m
Otp (53g)	0.213729	hypothalamus_VC_m
Uncx (30g)	0.201214	hypothalamus_VC_m
Dlx6 (53g)	0.19965	CSPall_HE_m
Tshypothalamus2d4 (11g)	0.195145	p2R_HE_m
Onecut2 (12g)	0.193914	hypothalamus_HE_m
Onecut2 (12g)	0.182022	hypothalamus_VC_m
Sox3 (24g)	0.176528	DPallv_VC_m
Zbtb7c (19g)	0.168299	prethalamus_HE_m
Dlx2 (11g)	0.165336	prethalamus_VC_m
Rfx2 (55g)	0.159496	p2R_VC_m
Prdm16 (13g)	0.154634	p2R_HE_m
Skor1 (15g)	0.146157	hypothalamus_HE_m
Sox11 (308g)	0.138897	DPallv_HE_m
Sox11 (308g)	0.134313	DPallv_VC_m
Sox3 (24g)	0.130184	DPallv_HE_m
Tshypothalamus2d4 (11g)	0.122591	p2R_VC_m
Prdm16 (13g)	0.122218	p2R_VC_m
Yy1 (50g)	0.119384	DPallm_HE_m
Dlx6 (53g)	0.116486	CSPall_VC_m
Yy1 (50g)	0.113893	DPallm_VC_m
Skor1 (15g)	0.107012	hypothalamus_VC_m
Sox11 (308g)	0.0918707	MPall_HE_m
Yy1 (50g)	0.0912195	hypothalamus_VC_m
Sox11 (308g)	0.0893306	MPall_VC_m
Yy1 (50g)	0.0889392	hypothalamus_HE_m
Yy1 (50g)	0.0831527	POA_HE_m
Yy1 (50g)	0.0810968	p2A_VC_m
Yy1 (50g)	0.0809999	POA_VC_m
Prdm16 (13g)	0.0806225	DPallv_HE_m
Dlx2 (11g)	0.079859	prethalamus_HE_m
E2f1 (23g)	0.0794662	DPallv_HE_m
Dlx2 (11g)	0.0730053	POA_VC_m
Yy1 (50g)	0.0711669	prethalamus_HE_m
Dlx2 (11g)	0.070042	hypothalamus_VC_m
Yy1 (50g)	0.0699344	prethalamus_VC_m
Jun (13g)	0.0694417	DPallv_VC_m
Sox11 (308g)	0.0692623	CSPall_HE_m
Jun (13g)	0.0678776	DPallv_HE_m
Tshypothalamus2d4 (11g)	0.06741	DPallv_VC_m
Yy1 (50g)	0.0668229	DPallv_HE_m
Dlx2 (11g)	0.0667006	CSPall_HE_m
Yy1 (50g)	0.0655657	p2A_HE_m
Jun (13g)	0.0636588	DPallm_VC_m
E2f1 (23g)	0.0625243	DPallm_VC_m
E2f1 (23g)	0.0615014	p2R_VC_m
Yy1 (50g)	0.0607837	DPallv_VC_m
Yy1 (50g)	0.0588391	CSPall_HE_m
E2f1 (23g)	0.0587372	DPallm_HE_m
Yy1 (50g)	0.0585131	p2R_VC_m
E2f1 (23g)	0.0578389	p2R_HE_m
Jun (13g)	0.0578079	hypothalamus_VC_m
Yy1 (50g)	0.0565456	p2R_HE_m
Sox3 (24g)	0.0565439	p2R_HE_m
Dlx2 (11g)	0.0550525	CSPall_VC_m
Yy1 (50g)	0.0545577	TelA_VC_m
Jun (13g)	0.0545091	prethalamus_HE_m
Jun (13g)	0.0539871	DPallm_HE_m
Prdm16 (13g)	0.0535394	DPallv_VC_m
Yy1 (50g)	0.0518733	MPall_VC_m
Jun (13g)	0.0518048	p2R_VC_m
Jun (13g)	0.0512789	p2R_HE_m
E2f1 (23g)	0.0501201	DPallv_VC_m
Yy1 (50g)	0.0498332	TelA_HE_m
Yy1 (50g)	0.0494909	MPall_HE_m
Jun (13g)	0.0492019	hypothalamus_HE_m
Dlx2 (11g)	0.0486043	hypothalamus_HE_m
Sox3 (24g)	0.0477428	p2R_VC_m
Jun (13g)	0.0467602	CSPall_HE_m
Dlx2 (11g)	0.0460804	POA_HE_m
Dlx6 (53g)	0.0456688	prethalamus_HE_m
Sox11 (308g)	0.0455613	CSPall_VC_m
Jun (13g)	0.0449439	p2A_VC_m
E2f1 (23g)	0.0435617	MPall_HE_m
Yy1 (50g)	0.0428482	CSPall_VC_m
Dlx2 (11g)	0.0419018	p2R_HE_m
Jun (13g)	0.0393821	TelA_VC_m
Dlx6 (53g)	0.0389835	prethalamus_VC_m
Jun (13g)	0.0389153	prethalamus_VC_m
Jun (13g)	0.0381039	POA_HE_m
Jun (13g)	0.0376872	CSPall_VC_m
E2f1 (23g)	0.0375173	CSPall_HE_m
E2f1 (23g)	0.0371458	p2A_HE_m
Tshypothalamus2d4 (11g)	0.0370301	DPallv_HE_m
Sox3 (24g)	0.0364412	MPall_HE_m
E2f1 (23g)	0.0364348	hypothalamus_VC_m
E2f1 (23g)	0.0360564	prethalamus_VC_m
E2f1 (23g)	0.0357626	prethalamus_HE_m
Jun (13g)	0.035305	POA_VC_m
E2f1 (23g)	0.0334035	MPall_VC_m
E2f1 (23g)	0.0332771	hypothalamus_HE_m
Jun (13g)	0.0330234	TelA_HE_m
Dlx2 (11g)	0.032859	p2R_VC_m
Onecut2 (12g)	0.0319272	p2A_VC_m
Tshypothalamus2d4 (11g)	0.031613	p2A_HE_m
E2f1 (23g)	0.0310023	POA_VC_m
E2f1 (23g)	0.0308281	TelA_HE_m
Jun (13g)	0.0307195	p2A_HE_m
Tshypothalamus2d4 (11g)	0.0304591	MPall_HE_m
Prdm16 (13g)	0.0295121	DPallm_VC_m
Jun (13g)	0.0279436	MPall_HE_m
Glis3 (239g)	0.0264798	MPall_HE_m
Jun (13g)	0.0261774	MPall_VC_m
E2f1 (23g)	0.0261154	CSPall_VC_m
Prdm16 (13g)	0.0257186	DPallm_HE_m
E2f1 (23g)	0.0251716	TelA_VC_m
Dlx6 (53g)	0.0248769	POA_HE_m
E2f1 (23g)	0.024767	p2A_VC_m
E2f1 (23g)	0.0244637	POA_HE_m
Dlx2 (11g)	0.0236197	TelA_VC_m
Uncx (30g)	0.0228055	POA_VC_m
Glis3 (239g)	0.0224586	p2A_HE_m
Onecut2 (12g)	0.0223391	p2A_HE_m
Prdm16 (13g)	0.0213326	POA_HE_m
Glis3 (239g)	0.0205429	DPallv_VC_m
Prdm16 (13g)	0.0205083	hypothalamus_HE_m
Sox11 (308g)	0.0204684	p2R_HE_m
Prdm16 (13g)	0.0200045	TelA_VC_m
Dlx2 (11g)	0.0199544	DPallv_HE_m
Prdm16 (13g)	0.0198208	p2A_VC_m
Prdm16 (13g)	0.0195539	prethalamus_VC_m
Dlx2 (11g)	0.0192438	DPallv_VC_m
Onecut2 (12g)	0.0182456	p2R_HE_m
Prdm16 (13g)	0.017965	POA_VC_m
Dlx2 (11g)	0.0171909	MPall_VC_m
Prdm16 (13g)	0.0170984	CSPall_HE_m
Prdm16 (13g)	0.0168059	hypothalamus_VC_m
Sox11 (308g)	0.0167081	TelA_HE_m
Dlx6 (53g)	0.0161721	p2R_HE_m
Prdm16 (13g)	0.0159141	MPall_VC_m
Uncx (30g)	0.01493	POA_HE_m
Prdm16 (13g)	0.0141271	p2A_HE_m
Prdm16 (13g)	0.0138919	TelA_HE_m
Tshypothalamus2d4 (11g)	0.0135334	prethalamus_HE_m
Tshypothalamus2d4 (11g)	0.01307	MPall_VC_m
Glis3 (239g)	0.0128099	MPall_VC_m
Prdm16 (13g)	0.0124079	CSPall_VC_m
Dlx2 (11g)	0.0122121	TelA_HE_m
Rfx2 (55g)	0.0119929	DPallv_VC_m
Sox3 (24g)	0.0116591	MPall_VC_m
Prdm16 (13g)	0.0116013	MPall_HE_m
Tshypothalamus2d4 (11g)	0.0114933	hypothalamus_VC_m
Rfx2 (55g)	0.0113818	p2A_HE_m
Sox11 (308g)	0.0104963	p2R_VC_m
Zbtb7c (19g)	0.0104549	p2A_HE_m
Otp (53g)	0.0095032	POA_VC_m
Dlx6 (53g)	0.00940198	POA_VC_m
Onecut2 (12g)	0.00890201	p2R_VC_m
Dlx6 (53g)	0.00873453	TelA_HE_m
Glis3 (239g)	0.00826591	DPallv_HE_m
Onecut2 (12g)	0.00799516	prethalamus_VC_m
Prdm16 (13g)	0.00770198	prethalamus_HE_m
Tshypothalamus2d4 (11g)	0.00744431	p2A_VC_m
Onecut2 (12g)	0.00725949	POA_VC_m
Sox11 (308g)	0.00716202	TelA_VC_m
Onecut2 (12g)	0.00704199	CSPall_VC_m
Dlx2 (11g)	0.00693291	p2A_VC_m
Dlx2 (11g)	0.00692125	DPallm_VC_m
Sox3 (24g)	0.00578281	p2A_VC_m
Dlx2 (11g)	0.00560844	DPallm_HE_m
Sox3 (24g)	0.00541453	hypothalamus_HE_m
Dlx2 (11g)	0.00523078	MPall_HE_m
Tshypothalamus2d4 (11g)	0.00494488	POA_VC_m
Dlx6 (53g)	0.00392903	p2R_VC_m
Skor1 (15g)	0.00383493	POA_VC_m
Rfx2 (55g)	0.00372976	DPallv_HE_m
Dlx6 (53g)	0.00363953	p2A_HE_m
Rfx2 (55g)	0.00361215	prethalamus_VC_m
Glis3 (239g)	0.00353546	CSPall_VC_m
Rfx2 (55g)	0.00324507	p2A_VC_m
Onecut2 (12g)	0.00324065	TelA_HE_m
Sox3 (24g)	0.00319637	prethalamus_VC_m
Rfx2 (55g)	0.0031854	POA_HE_m
Tshypothalamus2d4 (11g)	0.00315914	TelA_VC_m
Onecut2 (12g)	0.00308024	TelA_VC_m
Dlx2 (11g)	0.00307139	p2A_HE_m
Rfx2 (55g)	0.00302854	hypothalamus_HE_m
Dlx6 (53g)	0.00287141	hypothalamus_VC_m
Tshypothalamus2d4 (11g)	0.00272165	prethalamus_VC_m
Otp (53g)	0.00270832	p2A_HE_m
Onecut2 (12g)	0.00262926	prethalamus_HE_m
Glis3 (239g)	0.00243174	p2A_VC_m
Onecut2 (12g)	0.00238047	POA_HE_m
Tshypothalamus2d4 (11g)	0.00232769	hypothalamus_HE_m
Onecut2 (12g)	0.0019171	DPallm_VC_m
Tshypothalamus2d4 (11g)	0.00189042	DPallm_HE_m
Onecut2 (12g)	0.00185262	DPallm_HE_m
Sox11 (308g)	0.00161903	prethalamus_HE_m
Sox11 (308g)	0.00152199	POA_HE_m
Sox11 (308g)	0.000767355	POA_VC_m
Sox11 (308g)	4.66294e-15	hypothalamus_HE_m
Sox11 (308g)	4.10783e-15	hypothalamus_VC_m
Sox11 (308g)	3.21965e-15	p2A_VC_m
Sox11 (308g)	3.21965e-15	p2A_HE_m
Sox11 (308g)	2.88658e-15	prethalamus_VC_m
Glis3 (239g)	1.9984e-15	DPallm_VC_m
Glis3 (239g)	1.88738e-15	POA_VC_m
Glis3 (239g)	1.88738e-15	hypothalamus_HE_m
Glis3 (239g)	1.77636e-15	CSPall_HE_m
Sox3 (24g)	1.55431e-15	DPallm_VC_m
Sox3 (24g)	1.44329e-15	POA_VC_m
Glis3 (239g)	1.44329e-15	DPallm_HE_m
Glis3 (239g)	1.44329e-15	TelA_HE_m
Glis3 (239g)	1.33227e-15	hypothalamus_VC_m
Skor1 (15g)	1.33227e-15	DPallm_VC_m
Sox3 (24g)	1.33227e-15	CSPall_HE_m
Rfx2 (55g)	1.22125e-15	DPallm_VC_m
Rfx2 (55g)	1.11022e-15	POA_VC_m
Skor1 (15g)	1.11022e-15	CSPall_HE_m
Otp (53g)	9.99201e-16	DPallm_VC_m
Sox3 (24g)	9.99201e-16	CSPall_VC_m
Sox3 (24g)	9.99201e-16	DPallm_HE_m
Rfx2 (55g)	9.99201e-16	CSPall_HE_m
Sox3 (24g)	9.99201e-16	TelA_HE_m
Sox3 (24g)	8.88178e-16	hypothalamus_VC_m
Glis3 (239g)	8.88178e-16	prethalamus_HE_m
Skor1 (15g)	8.88178e-16	MPall_HE_m
Glis3 (239g)	7.77156e-16	TelA_VC_m
Zbtb7c (19g)	7.77156e-16	DPallm_VC_m
Skor1 (15g)	7.77156e-16	p2R_VC_m
Skor1 (15g)	7.77156e-16	CSPall_VC_m
Skor1 (15g)	7.77156e-16	DPallm_HE_m
Otp (53g)	7.77156e-16	CSPall_HE_m
Skor1 (15g)	7.77156e-16	TelA_HE_m
Rfx2 (55g)	7.77156e-16	MPall_HE_m
Zbtb7c (19g)	6.66134e-16	POA_VC_m
Uncx (30g)	6.66134e-16	DPallm_VC_m
Rfx2 (55g)	6.66134e-16	CSPall_VC_m
Rfx2 (55g)	6.66134e-16	DPallm_HE_m
Zbtb7c (19g)	6.66134e-16	hypothalamus_HE_m
Skor1 (15g)	6.66134e-16	p2R_HE_m
Rfx2 (55g)	6.66134e-16	TelA_HE_m
Rfx2 (55g)	5.55112e-16	hypothalamus_VC_m
Dlx6 (53g)	5.55112e-16	DPallm_VC_m
Glis3 (239g)	5.55112e-16	POA_HE_m
Otp (53g)	5.55112e-16	MPall_HE_m
Otp (53g)	4.44089e-16	p2R_VC_m
Otp (53g)	4.44089e-16	CSPall_VC_m
Sox3 (24g)	4.44089e-16	prethalamus_HE_m
Dlx6 (53g)	4.44089e-16	hypothalamus_HE_m
Uncx (30g)	4.44089e-16	CSPall_HE_m
Zbtb7c (19g)	4.44089e-16	CSPall_HE_m
Sox3 (24g)	3.33067e-16	TelA_VC_m
Otp (53g)	3.33067e-16	DPallm_HE_m
Otp (53g)	3.33067e-16	p2R_HE_m
Otp (53g)	3.33067e-16	TelA_HE_m
Zbtb7c (19g)	3.33067e-16	MPall_HE_m
Zbtb7c (19g)	2.22045e-16	p2R_VC_m
Zbtb7c (19g)	2.22045e-16	CSPall_VC_m
Skor1 (15g)	2.22045e-16	prethalamus_HE_m
Uncx (30g)	2.22045e-16	MPall_HE_m
Skor1 (15g)	1.11022e-16	TelA_VC_m
Glis3 (239g)	1.11022e-16	prethalamus_VC_m
Uncx (30g)	1.11022e-16	p2R_VC_m
Uncx (30g)	1.11022e-16	CSPall_VC_m
Skor1 (15g)	1.11022e-16	DPallv_HE_m
Rfx2 (55g)	1.11022e-16	prethalamus_HE_m
Uncx (30g)	1.11022e-16	DPallm_HE_m
Zbtb7c (19g)	1.11022e-16	DPallm_HE_m
Sox3 (24g)	1.11022e-16	POA_HE_m
Zbtb7c (19g)	1.11022e-16	p2R_HE_m
Onecut2 (12g)	1.11022e-16	CSPall_HE_m
Uncx (30g)	1.11022e-16	TelA_HE_m
Zbtb7c (19g)	1.11022e-16	TelA_HE_m
Dlx6 (53g)	1.11022e-16	MPall_HE_m
Skor1 (15g)	0	MPall_VC_m
Zbtb7c (19g)	0	hypothalamus_VC_m
Rfx2 (55g)	0	TelA_VC_m
Otp (53g)	0	prethalamus_HE_m
Dlx6 (53g)	0	DPallm_HE_m
Sox3 (24g)	0	p2A_HE_m
Uncx (30g)	0	p2R_HE_m
Onecut2 (12g)	0	MPall_HE_m
Skor1 (15g)	-2.22045e-16	p2A_VC_m
Rfx2 (55g)	-2.22045e-16	MPall_VC_m
Otp (53g)	-2.22045e-16	TelA_VC_m
Tshypothalamus2d4 (11g)	-2.22045e-16	DPallm_VC_m
Skor1 (15g)	-2.22045e-16	DPallv_VC_m
Otp (53g)	-2.22045e-16	DPallv_HE_m
Skor1 (15g)	-2.22045e-16	POA_HE_m
Skor1 (15g)	-2.22045e-16	p2A_HE_m
Otp (53g)	-4.44089e-16	MPall_VC_m
Uncx (30g)	-4.44089e-16	TelA_VC_m
Zbtb7c (19g)	-4.44089e-16	TelA_VC_m
Skor1 (15g)	-4.44089e-16	prethalamus_VC_m
Otp (53g)	-4.44089e-16	DPallv_VC_m
Zbtb7c (19g)	-4.44089e-16	DPallv_HE_m
Uncx (30g)	-4.44089e-16	prethalamus_HE_m
Otp (53g)	-4.44089e-16	POA_HE_m
Otp (53g)	-6.66134e-16	p2A_VC_m
Uncx (30g)	-6.66134e-16	MPall_VC_m
Zbtb7c (19g)	-6.66134e-16	MPall_VC_m
Dlx6 (53g)	-6.66134e-16	TelA_VC_m
Zbtb7c (19g)	-6.66134e-16	DPallv_VC_m
Dlx6 (53g)	-6.66134e-16	DPallv_HE_m
Uncx (30g)	-6.66134e-16	DPallv_HE_m
Zbtb7c (19g)	-6.66134e-16	POA_HE_m
Tshypothalamus2d4 (11g)	-6.66134e-16	CSPall_HE_m
Uncx (30g)	-8.88178e-16	p2A_VC_m
Zbtb7c (19g)	-8.88178e-16	p2A_VC_m
Dlx6 (53g)	-8.88178e-16	MPall_VC_m
Otp (53g)	-8.88178e-16	prethalamus_VC_m
Dlx6 (53g)	-8.88178e-16	DPallv_VC_m
Uncx (30g)	-8.88178e-16	DPallv_VC_m
Tshypothalamus2d4 (11g)	-8.88178e-16	CSPall_VC_m
Onecut2 (12g)	-8.88178e-16	DPallv_HE_m
Uncx (30g)	-8.88178e-16	p2A_HE_m
Tshypothalamus2d4 (11g)	-8.88178e-16	TelA_HE_m
Dlx6 (53g)	-1.11022e-15	p2A_VC_m
Onecut2 (12g)	-1.11022e-15	MPall_VC_m
Uncx (30g)	-1.11022e-15	prethalamus_VC_m
Onecut2 (12g)	-1.11022e-15	DPallv_VC_m
Tshypothalamus2d4 (11g)	-1.77636e-15	POA_HE_m
